# Supplementary material for: Reduced mitochondrial calcium uptake in macrophages is a major driver of inflammaging
Source: Nat Aging. 2023 Jun 5;3(7):796–812. doi: 10.1038/s43587-023-00436-8 (PMC10353943; doi:10.1038/s43587-023-00436-8)
Supplement: Supplementary file 3 — Source Data Fig. 1 [file 43587_2023_436_MOESM3_ESM.xlsx]

## Sheet: whole blood.E
GENEID	GENENAME	GTEX-11P82-0006-SM-5N9FY	GTEX-11TT1-0005-SM-5NQ8Y	GTEX-12126-0006-SM-5O9B8	GTEX-12C56-0006-SM-5N9E9	GTEX-12WSE-0005-SM-5NQAE	GTEX-13CZU-0005-SM-5LU8K	GTEX-14PJP-0005-SM-7P8OM	GTEX-15DCE-0005-SM-7SB7J	GTEX-15RIF-0005-SM-7RHGH	GTEX-17EUY-0006-SM-7P8SB	GTEX-17MFQ-0006-SM-7PBXP	GTEX-183FY-0005-SM-9KNTO	GTEX-1CAMR-0006-SM-ACKV5	GTEX-1GPI7-0005-SM-A9G13	GTEX-1H1DE-0005-SM-A9SK4	GTEX-1HCU9-0005-SM-A9G1A	GTEX-1IDJF-0005-SM-ARU6P	GTEX-1JKYR-0005-SM-DHXL5	GTEX-1K2DU-0005-SM-DIPE8	GTEX-1KANA-0006-SM-9YFLB	GTEX-1LBAC-0005-SM-DIPEE	GTEX-1MJK3-0006-SM-DKPP9	GTEX-1OJC3-0006-SM-DKPP1	GTEX-1PDJ9-0006-SM-CY8GN	GTEX-1PIGE-0005-SM-DLZQM	GTEX-1PPH8-0006-SM-CY8GS	GTEX-1R9PM-0006-SM-CYPTI	GTEX-1RAZA-0006-SM-CKZO9	GTEX-1S5ZA-0005-SM-CYPS2	GTEX-1S831-0006-SM-DLHC1	GTEX-O5YT-0007-SM-32PK7	GTEX-PW2O-0006-SM-2I3DV	GTEX-QEG5-0006-SM-2I5FZ	GTEX-QESD-0006-SM-2I5G6	GTEX-R55E-0006-SM-2TC5G	GTEX-SNMC-0006-SM-2XCFE	GTEX-T5JC-0006-SM-EZ6L9	GTEX-WFG7-0005-SM-3GIKM	GTEX-WFG8-0006-SM-3GIKS	GTEX-WHSE-0006-SM-3NMBW	GTEX-WOFM-0005-SM-3MJF3	GTEX-XPT6-0006-SM-4B66Q	GTEX-XQ3S-0006-SM-4BOQ4	GTEX-ZTX8-0006-SM-4YCE4	GTEX-ZVTK-0006-SM-57WBK	GTEX-11EM3-0005-SM-5N9DK	GTEX-13FTX-0005-SM-5N9F6	GTEX-13VXT-0005-SM-5N9F3
SAMPID-y	NA	GTEX-11P82-0006-SM-5N9FY	GTEX-11TT1-0005-SM-5NQ8Y	GTEX-12126-0006-SM-5O9B8	GTEX-12C56-0006-SM-5N9E9	GTEX-12WSE-0005-SM-5NQAE	GTEX-13CZU-0005-SM-5LU8K	GTEX-14PJP-0005-SM-7P8OM	GTEX-15DCE-0005-SM-7SB7J	GTEX-15RIF-0005-SM-7RHGH	GTEX-17EUY-0006-SM-7P8SB	GTEX-17MFQ-0006-SM-7PBXP	GTEX-183FY-0005-SM-9KNTO	GTEX-1CAMR-0006-SM-ACKV5	GTEX-1GPI7-0005-SM-A9G13	GTEX-1H1DE-0005-SM-A9SK4	GTEX-1HCU9-0005-SM-A9G1A	GTEX-1IDJF-0005-SM-ARU6P	GTEX-1JKYR-0005-SM-DHXL5	GTEX-1K2DU-0005-SM-DIPE8	GTEX-1KANA-0006-SM-9YFLB	GTEX-1LBAC-0005-SM-DIPEE	GTEX-1MJK3-0006-SM-DKPP9	GTEX-1OJC3-0006-SM-DKPP1	GTEX-1PDJ9-0006-SM-CY8GN	GTEX-1PIGE-0005-SM-DLZQM	GTEX-1PPH8-0006-SM-CY8GS	GTEX-1R9PM-0006-SM-CYPTI	GTEX-1RAZA-0006-SM-CKZO9	GTEX-1S5ZA-0005-SM-CYPS2	GTEX-1S831-0006-SM-DLHC1	GTEX-O5YT-0007-SM-32PK7	GTEX-PW2O-0006-SM-2I3DV	GTEX-QEG5-0006-SM-2I5FZ	GTEX-QESD-0006-SM-2I5G6	GTEX-R55E-0006-SM-2TC5G	GTEX-SNMC-0006-SM-2XCFE	GTEX-T5JC-0006-SM-EZ6L9	GTEX-WFG7-0005-SM-3GIKM	GTEX-WFG8-0006-SM-3GIKS	GTEX-WHSE-0006-SM-3NMBW	GTEX-WOFM-0005-SM-3MJF3	GTEX-XPT6-0006-SM-4B66Q	GTEX-XQ3S-0006-SM-4BOQ4	GTEX-ZTX8-0006-SM-4YCE4	GTEX-ZVTK-0006-SM-57WBK	GTEX-11EM3-0005-SM-5N9DK	GTEX-13FTX-0005-SM-5N9F6	GTEX-13VXT-0005-SM-5N9F3
SEX	NA	1	1	1	1	1	1	1	1	1	1	1	1	1	1	1	1	1	1	1	1	1	1	1	1	1	1	1	1	1	1	1	1	1	1	1	1	1	1	1	1	1	1	1	1	1	2	2	2
SMTS	NA	Blood	Blood	Blood	Blood	Blood	Blood	Blood	Blood	Blood	Blood	Blood	Blood	Blood	Blood	Blood	Blood	Blood	Blood	Blood	Blood	Blood	Blood	Blood	Blood	Blood	Blood	Blood	Blood	Blood	Blood	Blood	Blood	Blood	Blood	Blood	Blood	Blood	Blood	Blood	Blood	Blood	Blood	Blood	Blood	Blood	Blood	Blood	Blood
SMTSD	NA	Whole Blood	Whole Blood	Whole Blood	Whole Blood	Whole Blood	Whole Blood	Whole Blood	Whole Blood	Whole Blood	Whole Blood	Whole Blood	Whole Blood	Whole Blood	Whole Blood	Whole Blood	Whole Blood	Whole Blood	Whole Blood	Whole Blood	Whole Blood	Whole Blood	Whole Blood	Whole Blood	Whole Blood	Whole Blood	Whole Blood	Whole Blood	Whole Blood	Whole Blood	Whole Blood	Whole Blood	Whole Blood	Whole Blood	Whole Blood	Whole Blood	Whole Blood	Whole Blood	Whole Blood	Whole Blood	Whole Blood	Whole Blood	Whole Blood	Whole Blood	Whole Blood	Whole Blood	Whole Blood	Whole Blood	Whole Blood
AGE	NA	20-29	20-29	20-29	20-29	20-29	20-29	20-29	20-29	20-29	20-29	20-29	20-29	20-29	20-29	20-29	20-29	20-29	20-29	20-29	20-29	20-29	20-29	20-29	20-29	20-29	20-29	20-29	20-29	20-29	20-29	20-29	20-29	20-29	20-29	20-29	20-29	20-29	20-29	20-29	20-29	20-29	20-29	20-29	20-29	20-29	20-29	20-29	20-29
DTHHRDY	NA	1	0	1	0	2	0	0	0	0	0	0	0	0	0	0	0	0	0	0	0	0	0	0	0	0	0	0	0	0	0	0	0	0	0	1	0	2	0	0	3	0	0	1	0	1	0	0	0
ENSG00000000003.14	TSPAN6	4	8	11	0	4	20	0	14	11	9	28	12	0	16	12	3	2	18	2	8	22	10	14	8	15	13	12	6	0	7	47	8	20	20	16	18	20	0	10	26	13	9	8	17	4	11	15	10
ENSG00000000005.5	TNMD	0	0	2	0	2	0	0	2	0	0	0	0	0	0	0	0	0	0	2	4	0	0	0	0	0	2	0	0	0	0	0	0	0	2	0	3	0	0	0	0	0	0	0	0	0	0	0	0
ENSG00000000419.12	DPM1	640	867	230	826	290	674	1030	634	636	1286	1327	1539	1498	854	1271	207	725	504	107	637	425	1039	1836	715	565	800	743	384	643	1709	1618	138	357	305	317	755	252	897	1878	146	603	695	33	1194	182	593	564	995
ENSG00000000457.13	SCYL3	769	915	305	723	349	1085	935	642	1215	1098	1297	1163	1027	767	710	394	807	589	185	504	600	925	1391	700	492	627	562	371	749	1262	1179	230	536	492	454	601	230	960	1443	138	665	609	113	1051	362	965	644	910
ENSG00000000460.16	C1orf112	98	122	92	85	112	96	109	87	81	122	108	103	71	101	60	46	93	90	71	67	105	90	199	45	70	103	102	53	33	97	139	43	137	60	107	172	68	135	107	67	43	70	22	76	88	74	199	65
ENSG00000000938.12	FGR	93016	144298	27613	114421	27657	127120	139115	42775	131494	129823	127877	111382	206004	106120	87106	94349	133176	79245	31908	89399	27388	131192	167478	148374	42378	54573	49713	21715	47429	125492	167865	14001	109620	73128	22550	37372	39366	71110	110306	28307	79714	105408	27716	115031	24319	82102	48083	104518
ENSG00000000971.15	CFH	30	40	60	35	41	48	29	21	52	40	90	55	18	57	62	26	34	91	70	59	70	15	198	23	80	56	56	27	17	43	75	17	54	40	169	215	55	47	45	60	51	49	24	58	83	24	48	51
ENSG00000001036.13	FUCA2	1372	770	291	559	314	1105	946	686	931	1715	1629	1547	737	877	678	529	775	979	506	754	811	1728	2304	507	666	993	1212	453	449	987	605	258	1416	180	614	498	766	961	924	210	394	459	349	740	291	492	609	767
ENSG00000001084.10	GCLC	412	584	288	535	587	700	228	551	499	1415	466	435	289	358	441	228	356	334	1390	339	574	262	827	199	423	539	248	1586	418	672	319	130	970	228	536	308	226	833	968	333	198	650	60	601	394	302	4129	309
ENSG00000001167.14	NFYA	1076	1957	2472	878	1383	1771	1011	992	1767	1528	1675	1097	1334	1226	569	684	561	919	1160	1244	555	558	1909	975	744	613	537	450	720	2296	1040	173	2429	1258	1168	1075	2491	843	1445	868	818	1073	1211	1688	1856	2005	1050	1115
ENSG00000001460.17	STPG1	133	73	100	44	108	66	143	59	60	96	74	95	52	56	49	36	61	115	92	26	87	94	150	45	145	58	100	34	67	64	80	58	82	44	96	82	40	90	38	53	66	53	64	71	68	42	165	88
ENSG00000001461.16	NIPAL3	691	455	1126	504	473	614	1152	666	562	791	745	807	274	580	332	296	353	479	234	306	743	595	1046	321	599	432	925	376	376	806	619	428	620	482	722	683	481	574	593	738	459	439	766	581	985	533	836	391
ENSG00000001497.16	LAS1L	914	755	1091	543	837	545	344	744	589	873	1053	848	373	508	335	485	451	1025	727	358	802	1308	1276	276	631	823	818	291	320	404	519	402	1267	581	1184	205	803	419	359	802	664	345	1083	379	935	470	1097	778
ENSG00000001561.6	ENPP4	147	464	266	93	279	195	748	203	146	385	129	171	331	190	216	71	87	76	98	186	69	66	301	143	98	277	60	172	72	192	561	44	335	164	308	183	126	206	595	170	63	242	27	437	177	109	581	50
ENSG00000001617.11	SEMA3F	8	45	82	11	22	25	1	4	9	40	9	11	8	8	14	9	0	2	41	25	10	20	17	5	5	12	10	1	11	5	16	4	59	105	73	54	71	5	6	321	18	6	32	7	79	1	19	12
ENSG00000001626.14	CFTR	1	2	0	0	0	0	0	0	0	2	0	0	0	0	0	2	0	0	0	0	0	0	0	0	2	0	0	0	0	0	0	0	1	0	0	0	0	0	0	2	2	4	2	0	0	0	0	1
ENSG00000001629.9	ANKIB1	371	705	560	424	628	941	818	567	543	769	610	590	518	706	404	226	206	284	141	382	315	215	963	370	337	281	248	235	272	977	619	98	444	292	686	1090	235	738	1306	265	202	589	101	917	688	546	431	198
ENSG00000001630.15	CYP51A1	3	21	11	3	9	11	14	9	9	23	13	17	1	26	2	2	13	3	20	8	10	10	52	7	7	17	3	3	1	35	19	2	10	6	18	6	12	2	10	6	5	10	4	22	12	11	28	6
ENSG00000001631.15	KRIT1	356	444	222	305	205	660	374	442	415	552	544	430	332	426	250	119	140	152	113	339	320	196	835	223	261	190	179	174	183	592	468	46	251	138	315	502	106	328	684	95	212	396	41	609	305	425	399	204
ENSG00000002016.17	RAD52	255	298	198	135	291	233	229	229	162	192	287	203	179	183	121	74	137	181	89	105	144	72	428	145	136	124	185	81	54	240	143	68	234	102	203	231	145	217	217	126	262	256	115	302	225	222	235	130
ENSG00000002330.13	BAD	729	510	901	813	292	659	1626	522	598	918	790	1162	736	622	846	459	1128	1512	821	453	783	1743	1368	976	640	1772	1506	435	1009	1508	972	456	572	466	364	283	704	718	612	742	1169	828	781	702	285	447	822	845
ENSG00000002549.12	LAP3	2038	4429	1331	1355	526	1763	1647	1097	1707	6706	2886	2868	1600	1291	946	1886	2122	2021	2204	1348	1227	2014	4601	838	1153	2335	2015	611	638	1418	2829	516	6109	1025	2851	781	2139	1643	1191	689	758	1096	502	1756	790	1172	1020	1577
ENSG00000002586.18	CD99	10352	4352	13934	5347	6133	5926	2979	6320	3490	8674	8436	7974	2413	4507	3146	4137	6991	10480	3759	4248	8226	7352	16027	4399	7151	5141	7670	2647	5218	6550	2571	6439	7624	2492	11748	1721	5760	4772	2477	6319	6931	4172	10655	5734	6841	3364	4259	4088
ENSG00000002586.18_PAR_Y	CD99	0	0	0	0	0	0	0	0	0	0	0	0	0	0	0	0	0	0	0	0	0	0	0	0	0	0	0	0	0	0	0	0	0	0	0	0	0	0	0	0	0	0	0	0	0	0	0	0
ENSG00000002587.9	HS3ST1	37	45	22	15	23	65	6	26	25	21	39	32	16	40	57	10	2	25	23	15	65	39	41	22	20	66	43	30	28	29	8	23	109	80	19	20	12	6	30	18	2	40	25	24	21	75	153	26
ENSG00000002726.20	AOC1	388	41	42	2	10	631	9	115	281	221	28	2728	2294	432	230	7	756	6	267	145	322	379	22	6	100	26	44	52	330	12	8	142	565	390	97	2	37	452	1	4	6	40	696	0	6	188	424	12
ENSG00000002745.12	WNT16	8	16	26	1	15	16	2	3	0	19	12	9	0	12	14	0	2	11	19	0	21	8	20	4	4	6	19	2	2	4	0	0	18	23	5	0	17	4	7	44	4	2	26	2	32	10	10	8
ENSG00000002746.14	HECW1	1	2	4	1	0	1	4	1	0	13	2	4	2	0	0	6	4	0	0	0	2	0	0	1	0	1	0	0	0	0	37	4	0	7	1	11	4	1	2	2	1	7	2	4	4	2	2	2
ENSG00000002822.15	MAD1L1	1091	1071	2811	1008	805	1256	622	698	742	1496	1425	1192	327	973	717	906	871	2758	1119	469	1385	2132	1722	597	953	1150	5836	412	815	827	600	653	1433	473	1655	299	1433	800	410	1445	1116	417	2732	640	1146	595	1081	753
ENSG00000002834.17	LASP1	30972	27181	6253	23361	6833	35356	31307	20408	46813	33632	40677	46842	37080	30907	16768	26502	29076	27035	6480	26599	15588	30845	43634	29380	23513	13506	25357	9973	22679	43775	36169	11695	18494	31102	9352	13925	6208	20258	28240	8095	30584	20545	10653	32840	8601	40643	19021	33911
ENSG00000002919.14	SNX11	5805	4669	854	4546	885	5493	6713	4072	6160	5154	7714	7237	6275	5411	4132	2837	4446	3799	1468	4040	2721	5530	6989	5483	3346	4164	4354	1897	4343	6093	4587	1514	3362	1076	1106	3184	1209	4713	6559	975	5987	3127	700	4516	764	4937	2118	6273
ENSG00000002933.7	TMEM176A	7406	128	94	81	143	863	151	2031	206	3644	227	3881	3262	1918	2743	25	2622	39	312	542	2243	2676	640	159	2364	48	495	563	217	146	566	1095	3166	213	1137	38	3261	589	60	400	40	825	3871	147	42	540	827	59
ENSG00000003056.7	M6PR	3711	3204	2386	2381	1468	3240	3062	2784	2398	4690	5864	4289	2973	3628	1939	1757	2292	3331	1160	2058	2971	2835	8040	1668	2527	2078	2946	1545	1606	4197	2297	1078	3427	1401	3190	2231	1867	2752	2951	1740	1464	1688	1010	2918	2410	2022	2573	2802
ENSG00000003096.14	KLHL13	0	6	30	14	8	10	6	10	8	13	8	8	0	7	10	6	2	8	6	6	16	2	19	2	6	6	6	2	2	21	6	6	7	10	25	20	10	20	9	16	12	13	6	11	6	6	11	4
ENSG00000003137.8	CYP26B1	1	2	7	6	7	3	12	146	3	19	7	33	4	6	9	4	8	1	4	10	4	4	5	7	38	8	30	146	29	2	6	5	3	4	4	27	2	0	0	8	6	6	3	4	5	83	4	6
ENSG00000003147.17	ICA1	384	335	187	335	207	297	1228	225	192	266	177	442	204	222	137	102	333	426	115	79	196	310	428	167	120	277	84	96	189	312	816	69	231	154	56	127	333	173	547	166	537	306	78	220	85	187	457	213
ENSG00000003249.13	DBNDD1	59	80	55	49	75	33	28	49	45	79	49	115	8	75	147	23	20	26	89	5	68	73	50	57	45	79	549	50	34	45	40	92	18	163	263	45	83	45	26	318	213	36	126	36	54	63	70	86
ENSG00000003393.14	ALS2	353	381	144	317	224	555	477	352	546	493	525	509	330	384	236	155	254	231	150	268	192	336	835	315	246	215	231	146	228	523	685	76	280	115	265	604	192	530	552	106	222	362	90	410	186	476	623	194
ENSG00000003400.14	CASP10	4997	1593	2412	3513	1918	5072	2848	3774	5294	6440	3652	3880	4844	3672	1420	1903	3266	3202	1007	2960	1971	4069	5601	3655	2552	2800	2480	1530	4273	6355	2675	939	2021	1764	1260	4795	952	4427	5159	1003	4743	2114	1177	4267	1906	4744	3069	3889
ENSG00000003402.19	CFLAR	41314	47865	6854	35638	6325	60669	38659	33619	80861	65662	64889	65259	90478	55574	31049	32595	36190	31071	18197	50966	21536	48943	78635	57421	34842	30216	32785	12161	43355	86223	47387	7081	35029	29112	7418	56315	12633	43451	52267	7922	29558	31119	6640	59874	6882	65591	25908	58669
ENSG00000003436.15	TFPI	50	95	30	93	25	308	65	78	73	403	27	23	199	53	19	33	96	39	225	56	54	96	64	42	34	208	36	49	44	208	238	100	141	28	23	88	24	430	256	79	73	89	6	158	24	51	618	63
ENSG00000003509.15	NDUFAF7	447	1318	225	531	235	770	830	282	820	704	1070	853	565	477	610	216	318	328	182	488	296	457	1547	856	270	327	252	178	395	856	959	83	533	230	167	670	338	751	1018	164	337	619	56	1281	177	607	327	574
ENSG00000003756.16	RBM5	8836	8859	5316	7015	4826	9935	5959	7280	8586	10498	11470	10915	8094	7837	5022	4142	4920	4930	2798	7493	5054	6616	14935	8933	6426	3827	3795	3300	7459	10929	7794	1808	6666	3787	3855	8063	4211	7825	8681	3508	10420	5701	1541	12956	4886	12283	4799	10519
ENSG00000003987.13	MTMR7	57	29	36	48	19	49	88	47	22	54	101	65	50	35	42	27	15	30	26	40	36	36	87	40	44	37	35	29	40	38	54	6	69	35	31	99	37	88	116	25	57	21	6	65	33	42	49	44
ENSG00000003989.17	SLC7A2	7	20	12	12	9	21	23	2	23	12	18	4	11	7	1	6	0	5	12	30	15	4	10	3	0	4	18	8	4	4	37	6	16	9	121	195	15	9	17	83	16	21	23	12	13	9	20	8
ENSG00000004059.10	ARF5	8894	6691	3658	7651	1959	6708	15037	5139	6628	6750	8889	9889	7324	6602	5838	4834	8695	10069	2226	3887	3649	11172	12922	8317	5193	8306	5734	2668	5769	9676	10163	2216	4318	3243	2951	2488	3655	6486	8462	2969	10389	8000	3561	7295	1848	7182	3251	8426
ENSG00000004139.13	SARM1	191	267	237	215	186	180	58	263	128	199	313	223	38	145	171	149	86	294	107	79	253	252	357	107	248	105	308	69	104	188	82	118	227	179	334	277	113	275	162	115	288	76	186	183	241	171	165	161
ENSG00000004142.11	POLDIP2	2947	3167	1575	2831	942	2679	4528	2066	2362	3045	3514	3600	2575	2193	1519	2083	2874	3201	2362	1895	2150	4642	4439	2083	1765	3096	2611	1563	2392	2697	3212	1254	3130	1709	2679	1083	2255	2016	2857	2243	3237	2465	1423	2153	1058	2191	3074	2490
ENSG00000004399.12	PLXND1	3533	1790	2886	1465	1816	3299	738	2129	3190	2450	5037	2956	896	3332	1045	2355	1620	3650	1327	2723	2021	4517	9450	1722	2075	1710	2351	797	536	2911	1309	895	3165	651	2365	1125	6786	1774	1025	3001	788	1038	4641	1546	3197	1657	1599	2550
ENSG00000004455.16	AK2	4752	2992	3666	2179	2376	3047	3730	3471	2092	4103	4432	4616	2395	3125	2318	1754	2645	3419	1653	1754	2463	3959	6820	1830	2546	3727	3064	1671	1462	2614	2553	1227	3638	1820	2895	2262	4253	3254	3756	3694	2386	2108	1763	2644	2877	1722	2834	3103
ENSG00000004468.12	CD38	991	444	916	501	492	576	351	622	438	934	528	478	302	351	334	324	314	466	244	344	264	182	731	208	412	217	267	229	374	422	306	273	1160	250	775	930	399	483	266	509	803	249	236	611	963	579	680	563
ENSG00000004478.7	FKBP4	1039	1434	3849	778	4593	901	773	905	1043	1924	1676	1763	1174	1072	1635	693	1093	985	2266	804	1216	1682	1627	531	1176	899	2038	648	485	1000	1056	752	5171	7042	1549	771	5608	947	355	3304	855	480	4498	767	4257	822	1510	989
ENSG00000004487.15	KDM1A	1167	921	827	665	656	809	559	849	874	1484	1323	1069	510	804	456	682	616	1157	775	477	1028	1631	2159	424	757	1154	1003	435	331	711	915	443	1527	704	1097	556	834	603	550	1090	607	403	715	721	1047	529	1475	847
ENSG00000004534.14	RBM6	4659	4586	6470	3930	4724	3511	4704	4733	4766	4799	6238	8181	3364	3320	4018	3080	4547	6959	2142	3004	6059	8868	10335	5612	4277	4393	5130	2285	2762	5326	4439	2231	7216	2404	3657	4141	5842	5763	4434	4842	6583	2927	3967	7856	5344	3366	6232	5762
ENSG00000004660.14	CAMKK1	3700	4939	974	5276	424	4616	1978	1889	4650	3059	5155	5234	5754	3740	3208	3440	4124	3333	1121	3032	1159	4652	6020	4367	2578	2790	2626	1008	3664	6650	3826	1044	3649	1600	460	1430	620	3944	4450	877	7630	2777	974	8678	1396	5006	1804	8737
ENSG00000004700.15	RECQL	374	654	284	423	272	1046	434	478	647	1106	860	813	505	681	285	185	294	324	121	622	374	336	1477	436	444	302	341	231	272	1178	450	108	396	209	518	902	173	558	1059	72	151	431	26	952	401	497	500	359
ENSG00000004766.15	VPS50	428	407	147	347	210	440	496	370	354	626	668	745	392	500	311	130	175	176	198	365	369	276	1030	188	436	300	327	247	143	513	504	77	325	96	311	505	93	578	641	66	145	331	16	543	209	299	760	297
ENSG00000004776.12	HSPB6	18	8	37	16	18	7	12	9	22	38	23	5	13	22	29	12	5	14	15	43	5	13	39	14	7	21	10	14	15	6	27	25	13	12	3601	79	2237	8	7	4245	20	24	25	21	10	8	23	19
ENSG00000004777.18	ARHGAP33	763	570	795	258	1574	316	590	292	350	228	282	269	116	230	201	209	403	788	341	129	292	355	566	242	206	650	412	149	297	289	168	221	408	286	576	263	730	209	166	486	1030	514	1002	332	430	149	1304	440
ENSG00000004779.9	NDUFAB1	847	795	419	467	362	423	978	473	452	850	1049	742	494	474	695	299	600	647	359	360	684	969	1239	383	652	1188	1012	372	327	740	424	254	630	218	644	177	471	730	627	363	373	534	189	489	190	234	537	613
ENSG00000004799.7	PDK4	1057	231	111	546	227	2776	396	410	1991	2766	1890	846	1194	1954	534	333	327	346	1135	2146	202	869	2908	265	373	737	265	150	182	2296	1425	100	2780	167	217	1610	262	1512	1228	365	224	384	71	1583	600	1542	748	897
ENSG00000004809.13	SLC22A16	224	147	105	101	337	277	53	168	147	507	178	260	62	121	92	33	130	45	275	124	87	250	473	77	63	398	184	139	167	304	58	68	50	21	31	13	209	172	322	96	37	107	10	247	49	34	1398	72
ENSG00000004838.13	ZMYND10	127	50	176	62	168	95	24	467	117	80	153	206	137	76	126	63	75	223	28	66	155	154	125	100	185	98	188	57	61	185	64	74	52	56	56	90	67	62	41	108	149	28	209	106	42	32	118	134
ENSG00000004846.16	ABCB5	0	6	2	0	6	0	0	2	0	2	1	2	0	0	0	0	0	0	10	1	5	0	4	0	0	4	0	28	0	4	2	3	3	0	0	0	3	1	4	0	2	11	0	2	2	0	53	2
ENSG00000004848.7	ARX	2	5	0	4	0	0	0	0	0	7	0	0	0	0	0	2	2	4	2	0	0	0	1	0	0	0	0	0	0	0	2	4	6	4	20	0	2	0	0	0	1	0	2	0	0	0	0	0
ENSG00000004864.13	SLC25A13	353	356	365	246	315	379	416	248	310	339	443	414	223	350	195	187	225	302	169	178	183	251	762	207	178	243	143	198	186	548	158	76	342	280	250	270	138	426	419	202	260	241	91	393	383	235	305	243
ENSG00000004866.20	ST7	334	258	325	160	192	195	138	217	199	290	229	265	151	158	162	203	215	223	287	187	194	286	566	122	158	169	182	149	163	228	208	165	421	52	277	121	246	208	116	231	167	137	207	192	208	146	601	151
ENSG00000004897.11	CDC27	857	1466	731	991	652	1265	1312	962	1209	1686	1605	1425	1265	1259	1015	466	731	698	955	967	883	774	2182	990	764	740	948	1081	753	1657	1534	254	1228	666	752	1200	667	1249	2192	659	655	901	141	1640	770	1016	3531	744
ENSG00000004939.13	SLC4A1	8352	3740	6911	22703	19464	2056	1482	35064	2340	13948	2333	3220	2880	2854	8196	10093	11114	3749	77033	17682	26352	2206	2790	1289	13677	2875	3333	75772	12921	6724	3621	27424	9176	5323	1749	128	20389	5872	1225	24351	5809	8836	2214	12352	5551	3550	178730	2405
ENSG00000004948.13	CALCR	1	0	0	0	1	1	0	0	0	0	0	0	0	0	0	0	0	0	0	0	0	0	0	0	0	0	0	0	0	0	1	0	0	0	0	1	0	0	0	0	0	0	0	0	0	0	0	0
ENSG00000004961.14	HCCS	1006	819	420	636	287	885	1025	617	957	1216	1142	1190	871	710	694	408	795	546	281	637	557	1134	1692	711	565	842	867	360	537	963	818	247	626	262	413	895	391	996	961	364	547	658	152	946	333	719	716	812
ENSG00000004975.11	DVL2	726	598	995	563	684	641	461	559	576	768	932	1081	495	605	467	338	708	1139	527	364	850	978	1093	412	681	802	1105	360	434	886	574	407	749	607	1095	408	662	460	344	909	858	312	746	525	802	542	923	794
ENSG00000005001.9	PRSS22	1	3	15	4	23	4	4	5	0	28	2	4	3	3	4	2	1	0	3	5	10	3	2	3	4	1	1	0	0	4	1	3	8	48	13	2	16	1	1	5	6	0	23	1	16	5	2	0
ENSG00000005001.9	PRSS22	1	3	15	4	23	4	4	5	0	28	2	4	3	3	4	2	1	0	3	5	10	3	2	3	4	1	1	0	0	4	1	3	8	48	13	2	16	1	1	5	6	0	23	1	16	5	2	0
ENSG00000005001.9.1	NA	1	3	15	4	23	4	4	5	0	28	2	4	3	3	4	2	1	0	3	5	10	3	2	3	4	1	1	0	0	4	1	3	8	48	13	2	16	1	1	5	6	0	23	1	16	5	2	0
ENSG00000005007.12	UPF1	12165	9084	3737	13034	2796	13023	5827	8346	16756	11332	15198	15209	11951	11413	5838	9706	10065	9277	5332	11187	6286	16123	18311	14577	9577	10443	7744	3832	14127	20579	8873	2949	10184	3384	4006	5984	3658	8909	8105	3140	18483	7605	4479	15061	4378	18316	8741	21109
ENSG00000005020.12	SKAP2	7347	26949	2689	5727	2709	11991	16061	5025	23309	10249	14594	10051	12709	8340	17267	4438	7172	4892	2676	13916	4246	6801	23238	13255	5045	4554	2811	2673	7021	13189	17038	1590	8671	3574	2404	10147	3951	13423	32006	1265	7659	9758	1007	21120	3319	14028	4906	8371
ENSG00000005022.5	SLC25A5	7272	4904	6999	4296	4822	6037	6915	3759	4596	8550	8547	7295	4240	4922	3943	3431	5544	7725	4246	4474	5442	9221	10398	3184	4552	7151	6659	2535	3736	7932	4889	2088	6751	3467	4828	2617	5406	4884	4633	6975	3675	3243	4528	4010	4665	2434	5903	5990
ENSG00000005059.15	MCUB	1031	788	1023	732	549	801	328	816	601	1696	1862	1219	433	909	1246	400	500	858	380	514	1204	1007	2653	571	978	989	1580	533	419	1505	502	420	1190	452	634	584	480	1334	930	519	544	401	423	880	809	498	715	722
ENSG00000005073.5	HOXA11	0	0	1	5	0	0	2	0	4	3	0	0	0	2	0	0	0	0	1	2	0	0	0	1	4	0	0	0	2	0	0	0	2	0	3	6	0	0	7	6	2	4	2	0	0	1	2	0
ENSG00000005075.15	POLR2J	2291	1903	1133	2009	1021	1874	3620	1406	1904	2107	2230	2774	1832	1360	2044	979	2809	2370	1073	1336	1713	4998	3257	2607	1650	3142	2681	1094	2610	2601	2017	1155	1934	1027	1090	928	1569	1967	2118	1456	3332	1737	1085	1708	653	1811	1671	3169
ENSG00000005100.12	DHX33	336	389	107	235	184	438	286	381	321	515	487	435	297	437	266	103	179	177	132	254	279	222	833	216	252	293	197	167	149	382	237	82	349	174	216	372	154	363	421	134	190	227	34	413	187	329	329	235
ENSG00000005102.12	MEOX1	32	22	44	72	18	26	20	30	22	16	52	64	20	46	39	10	6	35	22	14	46	19	21	21	50	14	67	30	33	55	27	27	44	176	30	9	12	24	18	38	48	4	16	8	16	23	23	22
ENSG00000005108.15	THSD7A	5	12	2	39	0	15	66	2	4	1	8	6	19	4	0	2	0	0	0	5	4	8	4	5	4	35	14	2	32	57	12	2	2	6	8	4	0	45	4	2	3	56	2	82	8	4	13	4
ENSG00000005156.11	LIG3	666	437	860	258	684	439	233	552	329	579	561	632	417	411	274	334	392	467	392	237	427	459	843	180	372	414	397	239	179	416	491	215	744	257	743	165	586	359	376	582	379	221	592	354	781	324	690	348
ENSG00000005175.9	RPAP3	596	461	336	688	366	1032	577	633	608	1108	1088	1966	748	830	664	279	791	743	154	533	567	542	1625	441	575	876	832	488	561	2399	763	205	379	229	386	944	132	1368	1198	144	606	362	30	994	262	475	548	764
ENSG00000005187.11	ACSM3	130	55	109	96	176	141	126	112	55	115	124	263	42	70	80	22	117	106	65	50	65	52	104	26	93	148	138	222	61	137	93	59	84	76	70	116	159	60	116	185	38	40	167	122	115	28	583	44
ENSG00000005194.14	CIAPIN1	1141	1053	600	787	477	773	1012	748	761	1615	1515	1152	703	808	675	621	731	1070	544	498	942	1587	1901	438	718	1357	1057	476	503	948	888	429	1124	586	998	666	516	1016	958	667	979	513	429	763	562	562	1040	938
ENSG00000005206.16	SPPL2B	2587	1486	3902	2333	3069	2122	2026	1938	1428	1804	2442	3720	1735	1872	1825	1104	1987	3395	1739	822	2580	4101	3606	1697	1813	4232	3196	839	1657	2769	1626	1215	1930	1434	1929	1375	3020	1576	1617	4739	4554	1696	3820	1568	2194	1385	1397	2746
ENSG00000005238.19	FAM214B	9999	9569	3179	11250	3097	8288	13036	6457	9659	7862	12719	9483	8230	7104	7234	6096	8694	7336	10757	7812	6439	9974	17179	9788	6145	5232	4550	7986	7727	10973	10167	3559	9807	6160	2271	3795	5339	6662	11086	5560	11615	8302	5917	11567	3594	8870	17229	11265
ENSG00000005243.9	COPZ2	38	48	162	26	131	34	6	44	22	35	74	42	9	12	22	40	44	54	44	36	33	89	48	26	49	36	68	11	16	25	17	38	105	24	232	38	213	42	12	143	48	11	91	23	64	23	16	41
ENSG00000005249.12	PRKAR2B	2450	326	215	644	402	1271	463	2456	671	2119	781	378	910	1201	558	765	1107	654	265	2950	1351	332	1287	754	894	1501	1006	1750	1716	2947	547	3056	2244	125	187	368	161	1545	512	185	1613	513	69	1343	401	1824	1357	831
ENSG00000005249.12	PRKAR2B	2450	326	215	644	402	1271	463	2456	671	2119	781	378	910	1201	558	765	1107	654	265	2950	1351	332	1287	754	894	1501	1006	1750	1716	2947	547	3056	2244	125	187	368	161	1545	512	185	1613	513	69	1343	401	1824	1357	831
ENSG00000005249.12.1	NA	2450	326	215	644	402	1271	463	2456	671	2119	781	378	910	1201	558	765	1107	654	265	2950	1351	332	1287	754	894	1501	1006	1750	1716	2947	547	3056	2244	125	187	368	161	1545	512	185	1613	513	69	1343	401	1824	1357	831
ENSG00000005302.17	MSL3	10706	24544	2267	16190	2285	20625	18137	7190	27198	20853	19451	15574	15540	13507	13313	8806	11051	7521	4292	16292	5719	11367	26181	21527	7066	7814	5403	4184	17381	32029	24130	1572	10740	5933	1687	12741	2898	18309	28204	2561	9642	14004	949	28341	1862	20614	7068	19401
ENSG00000005339.14	CREBBP	6314	6945	3227	5188	2757	9686	3126	6740	12577	8355	9512	8091	8105	8667	3384	4970	4544	4432	4167	7386	4030	5159	10024	7041	5394	4186	3593	3067	4451	13487	5996	2195	7299	6091	3299	5106	2340	4676	5151	2077	7501	3890	4275	8248	5439	13421	9680	7536
ENSG00000005379.15	TSPOAP1	424	661	4651	528	6083	934	792	976	615	519	759	717	389	568	419	856	585	1857	373	329	699	580	1102	520	1000	197	837	153	403	623	283	219	877	1107	3419	763	1448	458	517	1002	867	408	2135	549	2129	330	267	538
ENSG00000005381.7	MPO	3104	999	6356	482	16761	8776	1722	993	937	5228	1051	1208	254	2081	192	341	8469	7439	10378	312	740	790	1248	128	978	10938	1536	2076	1707	763	362	2362	3635	1162	793	413	19618	218	510	14602	735	446	1578	1032	6217	327	14131	164
ENSG00000005421.8	PON1	0	2	2	0	26	2	0	5	0	4	0	0	0	0	0	0	0	0	6	0	0	0	0	2	0	2	0	2	0	0	0	0	1	8	0	2	26	0	0	10	1	2	0	1	0	0	2	6
ENSG00000005436.13	GCFC2	138	184	244	116	177	131	53	192	109	229	251	171	76	193	181	75	52	161	80	63	206	128	321	64	169	141	182	113	49	146	118	33	169	145	236	79	114	203	199	94	80	79	23	107	157	69	189	125
ENSG00000005448.16	WDR54	164	176	544	222	195	123	113	109	93	151	279	190	28	95	164	132	151	355	114	77	387	257	279	95	242	224	442	88	122	223	148	185	381	117	410	95	692	179	120	607	210	73	725	91	301	146	220	151
ENSG00000005469.11	CROT	90	139	97	106	109	185	132	118	168	144	201	168	99	169	126	75	71	119	51	69	109	63	247	95	157	117	98	31	58	219	198	54	164	63	230	303	84	106	231	29	56	63	11	125	130	85	81	95
ENSG00000005471.15	ABCB4	41	75	60	37	70	70	8	47	51	54	73	90	2	70	101	16	2	59	74	43	78	62	94	45	18	41	52	59	20	46	39	16	62	56	62	8	23	22	48	49	12	25	32	34	69	68	113	34
ENSG00000005483.20	KMT2E	2938	5103	3145	2545	1971	5100	2512	2719	6237	4189	4705	3430	4371	4214	1686	1664	1526	1664	2428	3710	1607	1118	5511	3083	2102	1306	1098	1189	2262	6470	4033	594	4270	5750	2708	3376	2171	2919	5028	2218	2599	2547	1321	5397	6593	7798	3982	2531
ENSG00000005486.16	RHBDD2	3626	6351	3786	5073	1449	5829	8326	1964	6487	6545	4835	11817	7805	4688	3136	3802	5727	7866	4315	2549	2834	8836	6779	5327	2510	7700	6139	1000	4862	7942	9421	1539	6037	7129	2385	2081	5469	4092	4854	6436	5164	4134	6914	4162	3485	3164	3004	4822
ENSG00000005513.9	SOX8	14	47	33	7	28	12	13	35	29	88	56	29	1	21	60	41	8	11	21	11	54	45	27	9	70	19	172	38	10	23	34	41	20	135	19	50	25	11	18	22	12	38	28	29	89	22	22	17
ENSG00000005700.14	IBTK	457	769	234	265	256	618	416	448	394	681	663	580	349	507	310	204	164	312	119	408	359	178	1538	212	354	254	171	209	66	604	500	96	495	148	498	468	169	424	793	123	180	388	48	699	463	322	475	234
ENSG00000005700.14	IBTK	457	769	234	265	256	618	416	448	394	681	663	580	349	507	310	204	164	312	119	408	359	178	1538	212	354	254	171	209	66	604	500	96	495	148	498	468	169	424	793	123	180	388	48	699	463	322	475	234
ENSG00000005700.14.1	NA	457	769	234	265	256	618	416	448	394	681	663	580	349	507	310	204	164	312	119	408	359	178	1538	212	354	254	171	209	66	604	500	96	495	148	498	468	169	424	793	123	180	388	48	699	463	322	475	234
ENSG00000005801.16	ZNF195	310	351	210	212	231	242	235	276	185	357	543	426	225	325	286	113	200	312	99	213	327	276	645	174	286	229	237	170	110	328	195	90	256	175	294	293	112	293	344	116	149	184	58	269	131	115	402	261
ENSG00000005810.17	MYCBP2	1405	1533	1205	1085	1068	1949	1114	1310	1848	2689	2037	1921	1412	1890	954	790	752	879	863	955	1132	941	3746	1049	1062	1247	858	635	695	2024	1674	396	1847	700	1519	1510	598	1885	2032	732	1067	1142	618	1764	2231	1911	2612	1253
ENSG00000005812.10	FBXL3	1052	2160	394	898	509	3085	1640	1309	3976	2572	2225	1992	2979	2599	1925	732	733	571	257	2494	792	555	2723	1609	934	988	750	953	1362	5130	1828	203	722	479	515	2013	238	2061	4600	131	551	1481	35	3144	620	2159	1282	982
ENSG00000005844.17	ITGAL	14566	13125	35917	13960	18324	17481	11009	14711	17864	14588	28829	31101	18188	22112	13326	16097	19260	22425	9388	13099	13674	24502	37385	17794	18030	12876	20714	6375	13142	18840	7571	7226	23999	5586	29404	11177	9238	9360	9261	8317	22857	7576	26085	14800	16533	13846	14646	23616
ENSG00000005882.11	PDK2	460	235	217	238	159	216	346	428	168	259	302	394	134	182	153	235	211	451	236	130	319	322	447	82	352	276	385	242	165	317	182	231	233	169	758	243	233	168	140	533	374	174	280	191	265	196	224	308
ENSG00000005884.17	ITGA3	81	111	175	79	66	85	43	66	118	77	88	129	16	68	107	39	38	102	75	52	125	97	115	43	115	53	180	47	33	97	83	85	205	149	156	117	90	106	62	391	136	37	229	95	183	70	157	93
ENSG00000005889.15	ZFX	845	1122	429	694	431	1439	707	905	1340	1365	1201	1221	1479	1110	749	448	470	460	377	1085	543	458	1691	843	668	695	527	362	699	1814	917	175	756	634	530	1561	360	1233	2076	184	660	678	94	1481	573	1714	1203	1223
ENSG00000005893.15	LAMP2	16253	16845	5966	14532	5365	27583	16385	13479	28988	27854	29410	31649	38813	25802	12941	10915	14964	15361	6684	21830	9454	16982	34057	19611	12957	19598	17226	8558	20901	34822	24335	4593	12435	9844	4168	21448	6423	26845	29972	4351	14460	13372	2868	25455	6161	24718	14869	17929
ENSG00000005961.17	ITGA2B	15024	1233	682	3322	362	4183	4213	5438	1146	9597	1889	2579	1498	4391	639	6967	9702	9383	3288	5337	7411	3559	4917	3203	3180	8409	7932	3717	11219	9676	601	18228	21093	304	361	155	402	2329	760	780	12610	2216	1931	4723	845	3651	18703	2402
ENSG00000005981.12	ASB4	0	0	0	0	0	0	0	0	0	0	0	0	0	0	2	0	0	4	0	0	0	0	0	0	0	0	4	0	0	0	0	2	0	0	14	4	4	0	0	20	6	4	2	2	2	2	18	2
ENSG00000006007.11	GDE1	4832	2715	1067	4736	1050	6265	4834	3877	7125	6111	6364	6198	2788	3998	2887	3483	4159	4054	3456	4487	3311	4545	8109	5345	2664	2383	2821	5429	6380	10949	4435	1294	3601	1327	1300	4974	2033	4983	5796	1821	5340	2559	603	7017	1026	5931	6260	5745
ENSG00000006016.10	CRLF1	14	25	21	14	17	18	9	24	54	68	29	27	6	9	22	21	14	28	8	17	14	21	54	11	14	7	15	8	11	8	34	12	18	13	45	52	36	16	19	70	19	15	13	37	16	9	13	18
ENSG00000006042.11	TMEM98	24	15	20	4	6	7	8	28	0	10	6	5	7	14	22	22	5	9	6	14	10	5	15	1	9	6	4	6	4	2	4	32	28	0	29	56	22	0	2	30	22	10	12	18	14	4	179	14
ENSG00000006047.12	YBX2	12	4	8	5	17	10	6	3	0	24	1	2	1	2	6	4	0	36	18	1	5	9	0	1	3	2	2	7	0	8	7	0	6	4	8	2	23	0	0	23	3	15	5	0	9	4	16	2
ENSG00000006059.3	KRT33A	0	0	0	0	0	6	0	0	0	0	0	1	0	0	0	0	0	0	0	0	3	0	0	0	0	0	0	0	0	0	0	0	0	0	0	0	0	1	0	2	0	0	0	0	0	0	0	0
ENSG00000006059.3	KRT33A	0	0	0	0	0	6	0	0	0	0	0	1	0	0	0	0	0	0	0	0	3	0	0	0	0	0	0	0	0	0	0	0	0	0	0	0	0	1	0	2	0	0	0	0	0	0	0	0
ENSG00000006059.3.1	NA	0	0	0	0	0	6	0	0	0	0	0	1	0	0	0	0	0	0	0	0	3	0	0	0	0	0	0	0	0	0	0	0	0	0	0	0	0	1	0	2	0	0	0	0	0	0	0	0
ENSG00000006062.14	MAP3K14	2289	962	2091	1136	921	1067	265	1472	1352	1168	2259	2113	646	1147	925	890	733	2103	628	895	1673	2093	2508	851	1463	1664	2076	712	1089	1412	633	777	1161	894	1757	1216	927	1143	682	1813	3284	578	2991	1048	2077	1709	840	2445
ENSG00000006071.12	ABCC8	0	2	2	3	3	0	5	0	2	5	1	0	1	4	5	2	5	0	2	0	0	0	2	1	0	2	3	4	4	0	25	4	6	6	11	26	6	0	1	28	15	13	2	4	7	0	6	8
ENSG00000006116.3	CACNG3	0	0	0	0	0	2	2	0	13	10	2	6	2	4	7	2	2	2	4	1	2	4	0	0	0	0	4	2	0	0	8	2	4	0	0	35	2	0	0	2	2	22	1	2	2	0	6	4
ENSG00000006118.14	TMEM132A	33	33	83	19	14	27	10	39	8	27	20	27	14	26	15	23	14	17	23	12	17	22	53	11	15	26	15	26	11	21	21	13	17	47	27	27	50	4	14	114	29	85	39	33	37	37	28	47
ENSG00000006125.17	AP2B1	8415	10412	5916	7792	3874	8009	10469	5813	9150	9244	10665	12006	5391	7376	5356	4267	7911	6769	6275	5783	5403	9947	14810	7155	5294	6034	6594	4682	6542	8771	14869	3149	10991	4859	6059	5058	4999	9337	10750	4993	8808	7451	4880	11386	5292	8924	11289	6577
ENSG00000006128.11	TAC1	0	3	0	0	0	2	3	0	4	5	0	2	0	14	2	5	2	0	0	4	0	0	0	0	0	0	0	6	0	0	6	8	4	4	2	14	8	0	0	0	3	96	0	2	10	2	1	3
ENSG00000006194.9	ZNF263	1293	951	806	739	711	983	813	891	730	1134	1525	1436	566	910	954	510	665	983	507	495	1081	1580	1938	635	1010	1077	1322	434	601	982	664	492	919	790	862	606	681	1163	1012	694	1207	635	525	876	664	735	830	1109
ENSG00000006210.6	CX3CL1	10	29	89	26	18	13	6	4	21	32	13	7	6	25	16	16	9	10	19	33	10	5	35	5	5	6	18	8	4	3	32	14	25	103	188	70	51	3	3	69	31	58	14	21	14	10	16	9
ENSG00000006282.20	SPATA20	220	397	1144	227	563	867	472	950	84	829	677	620	48	485	615	651	101	1510	381	593	229	1712	310	561	828	982	1035	215	102	576	130	462	1011	388	868	149	863	723	330	729	709	350	968	92	239	315	388	240
ENSG00000006283.17	CACNA1G	3	0	7	0	1	1	2	2	2	6	0	0	1	5	3	3	2	1	6	3	0	0	1	0	0	2	0	0	0	0	10	7	6	0	6	10	2	1	1	12	2	2	6	1	83	0	0	1
ENSG00000006327.13	TNFRSF12A	327	348	281	400	139	268	495	273	195	417	596	551	515	334	426	214	371	330	141	320	217	441	809	508	273	516	327	170	388	553	271	157	206	370	72	101	248	227	413	471	735	263	671	423	362	166	144	456
ENSG00000006377.10	DLX6	0	0	0	0	1	0	0	0	0	1	0	0	0	0	2	2	0	0	1	0	0	0	0	0	0	0	0	0	0	0	2	0	1	0	0	1	0	0	0	0	1	4	0	0	4	0	0	0
ENSG00000006432.15	MAP3K9	71	128	203	85	163	118	25	100	98	132	117	80	30	76	96	26	24	56	101	53	145	71	117	55	93	61	106	50	34	141	131	47	109	277	139	165	58	92	49	274	99	61	279	66	245	104	135	81
ENSG00000006451.7	RALA	697	865	423	551	503	736	1380	667	672	1180	1148	1402	604	834	1035	241	620	604	206	487	721	742	1577	540	664	904	867	426	391	1073	1022	265	661	255	502	647	386	1379	1811	399	587	673	125	801	427	573	648	561
ENSG00000006453.13	BAIAP2L1	33	65	54	44	40	59	43	87	52	47	41	54	40	43	25	8	26	24	44	36	24	24	85	30	33	16	38	21	18	92	28	8	60	64	42	119	71	92	78	44	37	30	26	55	60	26	29	40
ENSG00000006459.10	KDM7A	2898	4300	2413	2614	1652	5463	3405	3124	5624	4295	4080	3287	4256	3915	1642	1595	1604	1294	2648	4297	1652	1375	6442	3749	2009	1808	912	2246	2826	6556	3205	437	3531	1970	1372	5346	1775	3608	5102	2126	2792	3025	595	5514	3980	6550	3402	3227
ENSG00000006468.13	ETV1	4	10	2	13	6	2	36	0	6	6	0	0	4	2	8	2	6	3	4	4	4	0	10	0	0	2	4	4	2	4	43	15	12	26	8	61	12	2	2	6	21	19	2	12	14	2	14	2
ENSG00000006530.15	AGK	436	479	741	353	485	503	284	504	265	506	625	567	112	265	356	231	216	522	200	198	563	268	743	207	378	311	381	190	177	446	319	194	713	285	897	425	360	549	575	455	327	258	240	335	680	285	346	321
ENSG00000006530.15	AGK	436	479	741	353	485	503	284	504	265	506	625	567	112	265	356	231	216	522	200	198	563	268	743	207	378	311	381	190	177	446	319	194	713	285	897	425	360	549	575	455	327	258	240	335	680	285	346	321
ENSG00000006530.15.1	NA	436	479	741	353	485	503	284	504	265	506	625	567	112	265	356	231	216	522	200	198	563	268	743	207	378	311	381	190	177	446	319	194	713	285	897	425	360	549	575	455	327	258	240	335	680	285	346	321
ENSG00000006534.15	ALDH3B1	11956	7863	1900	9025	1777	7230	15260	4772	5805	5440	6719	8380	5742	6049	3366	4711	7755	8573	2733	3898	1609	13077	9029	6213	2490	8276	3538	1759	5067	7625	7651	1404	6092	2122	2723	2097	4021	5347	9944	1584	16105	8415	3865	7818	1456	7521	5972	5617
ENSG00000006555.10	TTC22	287	217	296	225	213	227	89	273	193	146	304	309	50	117	222	265	167	378	75	105	306	242	272	128	444	124	241	95	138	204	108	145	319	137	441	163	199	163	113	104	728	102	313	249	223	318	162	253
ENSG00000006576.16	PHTF2	239	410	705	439	454	780	466	420	450	722	554	513	549	541	363	128	160	192	131	458	347	136	915	299	277	321	199	248	223	890	505	124	309	229	414	645	185	577	1114	375	179	346	95	554	541	369	384	234
ENSG00000006606.8	CCL26	0	0	0	1	0	1	0	0	0	0	0	0	0	1	0	2	0	7	3	1	0	1	0	0	0	0	0	1	0	0	6	0	6	0	0	0	0	0	0	0	5	0	0	3	0	2	0	2
ENSG00000006607.13	FARP2	267	239	336	144	168	127	70	172	218	258	274	172	155	215	96	100	115	158	178	157	220	243	494	97	101	235	186	90	130	237	141	58	274	130	290	332	111	176	118	265	185	161	171	234	418	227	301	229
ENSG00000006611.15	USH1C	0	0	0	1	4	0	3	0	0	3	0	0	1	3	2	0	0	2	1	0	1	0	1	0	1	0	0	3	0	0	10	2	0	0	0	0	6	0	0	1	0	20	0	0	0	1	0	0
ENSG00000006625.17	GGCT	301	310	170	151	160	175	146	174	211	293	245	277	192	213	198	105	97	160	121	137	180	192	394	95	193	168	172	109	147	277	135	62	197	99	161	301	159	200	194	119	133	132	36	160	99	152	201	216
ENSG00000006634.7	DBF4	156	184	333	176	286	209	154	188	140	372	240	239	138	174	178	56	130	121	103	107	255	148	345	81	180	191	244	126	93	268	190	44	245	232	182	212	101	219	277	163	122	72	42	158	223	80	602	128
ENSG00000006638.11	TBXA2R	258	163	100	92	69	134	28	212	130	344	142	83	56	119	166	227	112	135	65	247	246	183	104	93	182	189	222	103	184	227	46	539	370	161	75	17	50	113	42	128	211	56	116	111	98	234	359	152
ENSG00000006652.13	IFRD1	3351	6811	9742	3167	13010	5950	3478	4065	5232	4426	5552	3717	3292	3525	3387	1578	2457	3437	3222	4592	2109	1644	5350	3514	3640	1324	1253	1865	2815	5267	4568	675	4531	3136	2626	4525	5444	3636	5474	1935	2987	2580	832	8046	5986	5011	3215	3831
ENSG00000006659.12	LGALS14	0	0	0	0	2	0	0	0	0	3	0	1	0	0	2	0	0	0	0	0	0	0	0	2	0	0	0	0	2	3	2	0	5	2	2	0	2	0	0	0	4	0	0	1	0	0	1	0
ENSG00000006695.10	COX10	388	310	314	228	239	320	167	297	185	364	423	362	127	260	204	241	196	345	196	176	314	312	508	138	308	257	344	138	118	291	176	186	484	143	527	117	272	290	243	325	193	162	211	230	268	151	350	251
ENSG00000006704.10	GTF2IRD1	11	12	20	6	10	7	2	9	17	29	14	12	4	5	11	10	0	12	8	6	19	10	11	3	8	8	1	8	6	7	7	18	21	57	104	40	88	17	4	255	18	9	14	14	41	10	14	9
ENSG00000006712.14	PAF1	2806	3698	2461	2378	2012	3044	2706	1543	3641	4564	3830	4780	3283	2557	1486	2460	3859	3364	3118	1721	2473	7327	4496	2855	1921	3236	3884	1192	2537	3471	5172	1441	3896	3914	1944	1042	4903	1652	1811	4596	3863	1343	4704	2709	2571	3304	3985	3564
ENSG00000006715.15	VPS41	2025	2010	806	1514	787	2130	3149	1904	1701	2132	2260	2583	1260	1972	1451	849	1260	1146	566	1230	860	1477	4022	1052	1193	1889	1009	653	736	1939	2612	413	2008	435	1158	1661	800	2370	3359	432	1796	1655	265	1898	945	1592	1133	1187
ENSG00000006740.16	ARHGAP44	12	13	16	6	6	10	12	9	13	4	6	6	1	11	5	5	14	6	11	5	4	9	22	9	4	4	10	7	4	4	16	10	30	6	10	22	5	0	8	16	10	21	9	5	20	8	11	9
ENSG00000006744.18	ELAC2	1450	1298	1170	801	1036	1043	952	737	800	1595	1696	1182	655	904	597	841	852	1481	1499	599	1249	2063	2486	480	793	1304	1225	509	483	810	987	597	2463	694	1745	627	939	673	601	1111	998	568	1153	920	1089	630	1894	971
ENSG00000006747.14	SCIN	10	2	3	2	2	4	0	8	2	6	8	10	2	6	4	0	4	2	2	2	0	0	22	2	14	7	6	4	2	2	4	0	0	2	2	10	4	4	8	0	2	1	7	4	42	2	15	26
ENSG00000006756.15	ARSD	1539	953	313	920	243	1497	1391	1072	923	1700	1391	2327	1589	1410	589	628	1220	976	244	841	500	1835	1764	875	551	1280	648	412	490	969	1502	403	661	305	447	732	447	1159	1177	112	1277	915	305	1222	246	1156	1406	1085
ENSG00000006757.11	PNPLA4	309	237	121	136	106	186	349	108	139	135	316	153	82	154	99	80	131	165	84	83	131	234	277	181	158	315	151	62	138	166	195	33	193	56	157	101	171	199	221	175	139	199	64	147	67	191	181	271
ENSG00000006788.13	MYH13	1	0	0	0	0	0	0	0	0	1	0	0	1	0	0	0	0	0	0	0	0	0	0	1	0	0	0	0	1	0	1	0	0	1	4	1	2	0	0	0	0	0	3	0	0	0	0	1
ENSG00000006831.9	ADIPOR2	3130	2513	2292	2682	1967	3946	3725	2348	3434	4972	4530	4602	4131	3187	1782	2022	3411	3337	2412	2213	2372	4484	6026	2563	2399	3158	3173	1511	2558	4914	3603	926	2420	2221	1636	2386	3974	3173	4469	2933	2775	1758	2045	3292	2455	2413	5522	2845
ENSG00000006831.9	ADIPOR2	3130	2513	2292	2682	1967	3946	3725	2348	3434	4972	4530	4602	4131	3187	1782	2022	3411	3337	2412	2213	2372	4484	6026	2563	2399	3158	3173	1511	2558	4914	3603	926	2420	2221	1636	2386	3974	3173	4469	2933	2775	1758	2045	3292	2455	2413	5522	2845
ENSG00000006831.9.1	NA	3130	2513	2292	2682	1967	3946	3725	2348	3434	4972	4530	4602	4131	3187	1782	2022	3411	3337	2412	2213	2372	4484	6026	2563	2399	3158	3173	1511	2558	4914	3603	926	2420	2221	1636	2386	3974	3173	4469	2933	2775	1758	2045	3292	2455	2413	5522	2845
ENSG00000006837.11	CDKL3	4	10	16	3	9	3	10	11	6	11	6	12	7	7	3	3	8	10	1	8	6	8	10	5	3	8	11	3	5	18	8	4	18	6	10	2	8	4	2	2	20	2	1	5	2	5	7	4
ENSG00000007001.12	UPP2	0	7	0	0	2	2	17	0	0	2	2	2	0	2	0	0	2	0	0	0	0	2	2	0	0	0	0	0	0	3	0	0	0	0	0	3	0	0	13	0	0	4	0	3	1	2	5	0
ENSG00000007038.10	PRSS21	60	43	6	26	57	51	37	16	4	68	43	95	23	29	9	64	84	40	54	26	23	63	89	5	25	38	44	30	10	43	27	28	49	18	158	10	47	36	22	93	22	4	231	12	36	27	82	16
ENSG00000007038.10	PRSS21	60	43	6	26	57	51	37	16	4	68	43	95	23	29	9	64	84	40	54	26	23	63	89	5	25	38	44	30	10	43	27	28	49	18	158	10	47	36	22	93	22	4	231	12	36	27	82	16
ENSG00000007038.10.1	NA	60	43	6	26	57	51	37	16	4	68	43	95	23	29	9	64	84	40	54	26	23	63	89	5	25	38	44	30	10	43	27	28	49	18	158	10	47	36	22	93	22	4	231	12	36	27	82	16
ENSG00000007047.14	MARK4	3945	1761	2392	1685	814	3408	2384	1626	2117	2492	1608	2326	2857	1861	816	860	1979	2616	879	1503	961	3635	2340	1742	1132	2919	1305	561	1111	1928	2218	681	2309	1951	1975	825	3810	825	1396	4422	3835	789	4544	922	2360	1240	1131	2045
ENSG00000007062.11	PROM1	10	9	8	4	4	0	2	15	4	32	2	4	2	19	0	2	8	10	0	0	10	0	4	3	6	4	2	2	2	10	1	9	9	8	4	2	19	1	10	32	8	7	2	7	14	2	63	0
ENSG00000007080.10	CCDC124	1643	1332	2421	1156	1149	948	1765	1155	809	1382	1411	1611	965	785	1131	1212	1351	2685	2025	891	1492	3039	2121	787	1297	2192	2246	1284	756	1181	824	1101	1537	715	1562	291	2190	820	602	2351	1107	1189	2266	938	1024	694	1963	1126
ENSG00000007129.17	CEACAM21	2235	4494	793	1445	1243	1706	6844	1691	1970	1204	542	2089	2016	1349	1898	624	1527	1978	842	1018	806	4231	1946	2437	698	2344	1927	644	1835	1739	3904	470	1560	417	204	560	1538	1557	2026	781	3905	1579	269	2953	382	1306	2159	1053
ENSG00000007129.17	CEACAM21	2235	4494	793	1445	1243	1706	6844	1691	1970	1204	542	2089	2016	1349	1898	624	1527	1978	842	1018	806	4231	1946	2437	698	2344	1927	644	1835	1739	3904	470	1560	417	204	560	1538	1557	2026	781	3905	1579	269	2953	382	1306	2159	1053
ENSG00000007129.17.1	NA	2235	4494	793	1445	1243	1706	6844	1691	1970	1204	542	2089	2016	1349	1898	624	1527	1978	842	1018	806	4231	1946	2437	698	2344	1927	644	1835	1739	3904	470	1560	417	204	560	1538	1557	2026	781	3905	1579	269	2953	382	1306	2159	1053
ENSG00000007168.12	PAFAH1B1	5916	7997	3041	5214	2173	7264	7818	3974	7237	7530	7097	6823	7506	5543	3719	3463	5582	4398	2986	4546	3305	8534	10598	6041	3117	6013	4615	2224	4794	7316	10579	1353	5440	4686	2394	4470	3245	6243	9501	3167	5505	4744	2105	6989	3215	6278	4764	6959
ENSG00000007171.16	NOS2	0	4	9	5	2	3	4	6	6	7	0	5	0	2	2	4	0	2	0	0	2	24	2	2	3	0	2	0	2	10	9	2	8	6	10	7	2	4	3	7	32	6	2	2	2	8	8	6
ENSG00000007174.17	DNAH9	0	5	3	2	2	0	2	4	0	1	2	4	0	5	2	0	0	2	0	1	0	3	1	0	2	1	3	0	0	1	0	2	3	2	5	11	0	6	4	0	6	6	8	1	6	0	1	6
ENSG00000007202.14	KIAA0100	4659	2786	2228	2601	2028	4683	3308	3478	3701	5360	5826	5474	2877	4573	2064	2306	2637	2925	1042	2641	2942	4188	8279	2286	2449	2368	2866	1479	1783	4227	3078	1310	2383	1321	2721	2571	1799	2863	3267	1920	3549	2029	1817	3922	3197	3300	3385	3704
ENSG00000007216.14	SLC13A2	0	4	0	0	0	0	1	1	0	12	2	1	0	1	0	0	1	1	2	2	2	1	0	0	2	1	0	0	0	0	2	0	3	0	2	3	0	0	2	2	0	2	2	2	2	0	0	2
ENSG00000007255.10	TRAPPC6A	681	403	1045	473	600	434	866	515	283	609	578	413	143	348	382	248	466	800	409	174	724	1077	749	270	557	1285	1154	417	330	503	281	448	580	361	558	171	766	386	355	613	732	361	1051	237	466	270	888	457
ENSG00000007264.14	MATK	517	419	9349	454	6752	1002	150	1319	200	492	968	1676	40	438	985	1722	871	3632	607	387	969	359	1240	381	2329	416	1320	294	644	512	148	727	1136	1331	5488	522	2704	316	208	2067	969	130	6462	308	3324	262	275	335
ENSG00000007306.14	CEACAM7	0	8	3	1	4	4	2	0	7	5	2	5	7	3	2	1	6	9	0	10	8	6	2	3	19	2	2	0	6	14	0	0	1	1	0	46	0	20	0	0	10	0	3	9	0	4	2	7
ENSG00000007306.14	CEACAM7	0	8	3	1	4	4	2	0	7	5	2	5	7	3	2	1	6	9	0	10	8	6	2	3	19	2	2	0	6	14	0	0	1	1	0	46	0	20	0	0	10	0	3	9	0	4	2	7
ENSG00000007306.14.1	NA	0	8	3	1	4	4	2	0	7	5	2	5	7	3	2	1	6	9	0	10	8	6	2	3	19	2	2	0	6	14	0	0	1	1	0	46	0	20	0	0	10	0	3	9	0	4	2	7
ENSG00000007312.12	CD79B	1892	1268	3100	1811	1139	2125	540	1336	1038	2081	2719	2868	232	1878	3750	1056	566	3084	1936	814	5853	3875	3424	1357	1457	3877	6684	1482	837	1637	830	1655	954	1393	1239	373	996	991	735	2446	1488	808	3876	851	2016	1165	2832	2425
ENSG00000007314.12	SCN4A	19	20	11	20	49	5	7	8	2	38	20	14	12	16	17	11	2	8	5	14	39	19	18	11	6	13	24	8	16	12	18	8	21	32	617	46	218	5	14	638	24	13	15	13	10	17	24	20
ENSG00000007341.18	ST7L	162	286	163	227	118	220	438	146	204	353	239	328	241	249	147	99	229	115	81	127	182	295	706	343	118	159	304	48	152	304	558	79	252	93	102	220	113	324	386	145	161	200	64	502	105	142	186	183
ENSG00000007350.16	TKTL1	83	53	3271	65	1549	142	40	76	53	115	164	161	37	63	75	200	74	109	211	32	99	65	69	26	38	67	115	21	39	69	115	68	415	248	230	9	863	78	96	2570	122	28	1620	77	3913	51	46	41
ENSG00000007372.21	PAX6	2	0	2	4	0	0	0	1	0	2	2	0	0	4	2	4	4	1	0	0	0	0	2	0	0	0	2	2	0	2	14	3	1	0	1	12	0	0	0	2	2	2	0	0	1	0	3	0
ENSG00000007376.7	RPUSD1	1826	1200	979	1708	623	1425	2463	1038	1244	1329	2017	2551	1040	1337	1436	1309	1643	3293	761	865	1465	3374	3308	1280	1420	3763	2737	529	1037	1856	981	722	745	593	881	564	806	1085	1280	835	2429	1279	1088	1345	492	819	1091	1616
ENSG00000007384.15	RHBDF1	26	13	75	50	28	33	18	47	34	457	30	12	25	39	43	63	7	25	33	49	28	30	40	7	123	20	32	40	15	26	34	100	40	76	127	47	70	16	25	163	29	46	22	41	33	11	47	15
ENSG00000007392.16	LUC7L	1285	1272	2108	1089	3896	907	1261	1153	827	1410	1571	1223	704	746	950	542	801	1513	1121	594	1508	1577	2270	727	915	1017	1493	576	652	1099	1222	506	2059	1321	990	850	1861	1033	887	1932	1809	751	1309	1049	1253	607	1314	1176
ENSG00000007402.11	CACNA2D2	35	87	860	34	643	130	17	121	22	96	116	51	13	38	55	165	83	229	53	54	113	48	129	65	134	12	77	17	19	76	45	58	150	99	651	67	272	30	35	170	87	35	372	68	715	25	63	64
ENSG00000007516.13	BAIAP3	1723	397	853	528	639	1191	90	2640	711	190	317	2233	2485	1283	334	262	434	2873	362	301	1335	676	460	906	1160	5313	607	200	6580	661	151	303	497	479	1229	1627	851	661	659	438	7526	251	1225	182	1138	1250	615	1999
ENSG00000007520.3	TSR3	1680	1467	767	1109	457	1232	2199	1026	1091	1392	1604	1940	1449	964	1427	856	1544	2498	698	816	1265	3006	2212	1186	1474	2088	2088	785	1370	1717	1368	863	870	593	860	560	790	1273	1154	738	2315	1284	845	1155	459	774	1207	1591
ENSG00000007541.16	PIGQ	1857	1045	1919	2247	2973	1506	2600	1654	1124	1576	1456	2350	2058	1476	1209	1005	1735	2391	4950	946	1655	3156	2370	1365	1645	2926	1719	1300	1175	2175	1772	1478	1276	753	1406	674	2373	1177	1235	2473	3646	1631	1935	1426	955	989	9013	1648
ENSG00000007545.15	CRAMP1	767	805	599	668	845	1336	718	766	620	849	770	696	524	742	254	416	406	570	351	444	466	302	1173	509	449	231	410	292	354	1005	548	153	665	388	744	687	306	512	798	396	786	721	286	832	1085	898	880	607
ENSG00000007866.19	TEAD3	49	84	18	42	20	52	28	15	95	115	157	51	44	39	41	55	62	20	39	69	47	92	1344	78	48	19	43	28	23	72	68	23	51	87	84	144	84	22	10	233	31	13	20	31	19	10	111	33
ENSG00000007908.15	SELE	2	0	18	3	2	5	0	4	0	4	2	1	0	0	0	2	1	1	4	3	0	3	3	7	0	2	1	0	0	0	1	0	5	7	6	6	0	10	2	10	0	0	0	4	14	0	2	1
ENSG00000007923.15	DNAJC11	637	507	324	288	401	439	206	391	341	466	654	469	154	316	171	300	273	436	336	239	517	379	954	204	260	220	371	165	201	342	256	183	618	253	614	233	181	304	250	417	313	277	213	302	487	303	598	343
ENSG00000007933.12	FMO3	1	12	27	3	14	4	2	0	2	1	0	0	2	1	4	1	0	2	14	2	4	0	6	0	8	4	7	0	0	1	0	0	9	6	0	7	40	1	0	12	0	2	10	5	2	2	8	3
ENSG00000007944.14	MYLIP	4233	3152	1677	2007	2577	4992	1618	3176	7301	4972	4327	2757	7453	3274	2754	3149	2054	1763	1069	4795	2226	1644	4425	3085	2660	2037	2592	2199	3176	6465	1667	682	2860	1754	1183	4025	1751	2645	3347	705	2952	1959	511	3160	2426	6799	3614	6010
ENSG00000007952.17	NOX1	1	2	3	0	1	2	0	3	0	8	2	2	3	3	7	1	2	4	1	2	0	1	6	0	4	7	7	0	1	4	1	2	1	5	0	0	0	5	2	1	4	3	2	2	0	3	2	1
ENSG00000007968.6	E2F2	1468	2515	831	2002	1287	1106	4029	1401	1017	2200	1410	1811	618	1448	1708	702	1930	1103	8088	1051	3359	1829	5638	877	1321	1176	1475	3419	1206	871	2313	908	1908	1240	402	360	2016	1011	2180	2263	520	2001	959	1708	665	395	13386	714
ENSG00000007968.6	E2F2	1468	2515	831	2002	1287	1106	4029	1401	1017	2200	1410	1811	618	1448	1708	702	1930	1103	8088	1051	3359	1829	5638	877	1321	1176	1475	3419	1206	871	2313	908	1908	1240	402	360	2016	1011	2180	2263	520	2001	959	1708	665	395	13386	714
ENSG00000007968.6.1	NA	1468	2515	831	2002	1287	1106	4029	1401	1017	2200	1410	1811	618	1448	1708	702	1930	1103	8088	1051	3359	1829	5638	877	1321	1176	1475	3419	1206	871	2313	908	1908	1240	402	360	2016	1011	2180	2263	520	2001	959	1708	665	395	13386	714
ENSG00000008018.8	PSMB1	4011	3717	2259	3493	1737	3062	6253	2616	2560	5667	5762	5755	4661	3067	4413	2060	4403	4488	1651	2178	2850	7795	8046	3417	3180	7303	4447	1943	2999	4843	5512	1337	3743	1866	2581	2662	3058	4166	5648	1965	4608	2852	1812	3904	1531	2294	2733	4571
ENSG00000008056.13	SYN1	39	205	288	133	32	35	57	15	44	83	35	52	317	41	54	92	71	60	89	22	20	52	71	23	15	66	105	18	20	17	304	45	420	789	44	67	355	34	65	1344	65	74	588	30	894	52	32	43
ENSG00000008083.13	JARID2	2620	1539	2637	1840	1527	3366	1768	2526	3099	1920	3474	2572	2379	2520	797	1356	1617	1683	1093	1851	1135	1556	3728	1840	1747	1251	1113	1017	1335	3568	2278	671	3150	2264	1378	2241	1060	1556	2347	2191	3231	1503	1997	2545	5554	3756	2152	2256
ENSG00000008086.11	CDKL5	629	668	258	567	179	969	800	392	1381	780	1025	668	972	830	506	514	475	295	270	863	207	419	1196	689	329	285	277	223	377	1140	1088	111	856	354	180	846	174	603	1188	204	631	473	97	986	241	1155	425	676
ENSG00000008118.9	CAMK1G	4	10	4	0	0	1	0	0	0	1	0	0	2	9	5	2	2	0	2	0	0	0	0	0	0	0	6	2	0	0	15	2	2	44	0	16	6	0	0	14	2	29	0	0	3	0	6	4
ENSG00000008128.22	CDK11A	1419	1268	1173	1364	1670	1549	1018	1102	1652	1840	2173	2697	1582	475	16	1001	770	2138	1359	1113	1216	1939	2126	1627	1441	1982	2197	668	1921	1859	2138	494	1711	1072	1272	1047	597	1284	1257	1115	2239	897	1095	1759	1308	1468	1880	680
ENSG00000008130.15	NADK	33443	29583	7543	24291	4625	32725	19096	19698	40141	32013	41068	30959	37988	28779	16794	23940	24250	23225	7737	27284	14244	27644	50804	32182	23201	13989	18027	10514	22791	41716	20690	8206	21235	19189	6465	14305	9297	14720	21264	6182	29060	18730	9746	34298	6396	40869	17043	36469
ENSG00000008196.12	TFAP2B	0	0	2	0	1	2	4	1	0	1	0	0	0	2	0	0	0	0	2	4	0	0	2	0	0	0	0	0	0	0	4	0	0	1	0	10	1	14	0	0	1	2	2	2	0	0	0	0
ENSG00000008197.4	TFAP2D	0	0	0	0	0	0	1	0	0	0	0	0	0	0	0	0	2	0	0	0	0	0	0	0	0	0	4	0	0	0	0	0	0	0	0	0	0	0	0	0	0	0	2	0	0	0	0	2
ENSG00000008226.19	DLEC1	397	129	545	219	376	155	122	240	191	130	211	207	295	134	107	97	102	250	94	154	174	241	344	187	279	81	117	49	132	177	131	83	280	192	221	154	223	185	141	222	707	117	556	210	275	270	112	267
ENSG00000008256.15	CYTH3	350	510	195	471	302	688	241	358	744	552	576	429	346	468	298	256	291	352	146	618	262	356	995	385	323	254	234	133	249	784	233	74	274	330	346	508	219	429	260	367	234	239	202	328	716	351	359	400
ENSG00000008277.14	ADAM22	49	95	58	40	42	72	71	92	48	90	66	45	37	42	65	30	32	49	15	60	51	34	102	47	65	18	47	32	38	108	113	32	55	36	90	185	39	115	68	33	39	63	24	87	83	59	118	32
ENSG00000008282.8	SYPL1	1598	2252	1098	1102	630	2093	2236	1232	1726	2751	2034	1998	2775	1948	1484	548	1064	813	566	1262	1289	1099	2831	1248	844	1671	1401	814	1027	2077	2758	402	1271	924	708	1903	667	1904	3257	821	1002	1367	289	2014	981	1362	1575	962
ENSG00000008283.15	CYB561	251	312	575	208	273	244	54	305	141	327	603	402	73	235	339	229	235	757	89	124	619	278	661	215	602	142	769	132	105	334	150	264	368	326	647	233	168	386	232	160	257	116	640	181	506	202	121	209
ENSG00000008294.20	SPAG9	2974	2789	2718	2588	3697	4474	1949	3067	5641	4293	6005	3816	5742	3722	2134	1912	1738	1854	1174	4400	1905	2003	6053	3448	2955	2134	1646	1991	3357	7120	3368	756	2599	2550	1404	4922	1712	4270	5295	1947	2816	2097	700	4937	6170	5721	2084	4281
ENSG00000008300.16	CELSR3	114	175	241	123	112	114	51	132	61	190	164	128	37	83	69	68	61	147	59	28	159	124	218	77	136	86	148	67	48	158	65	49	247	97	375	181	192	133	68	246	171	52	74	95	331	83	158	123
ENSG00000008311.14	AASS	8	24	23	8	51	30	3	23	17	10	16	1	6	6	10	2	12	13	24	16	10	2	16	9	0	7	5	8	10	17	7	0	13	15	22	63	15	3	4	38	14	11	27	22	20	8	20	16
ENSG00000008323.15	PLEKHG6	61	41	22	70	6	73	13	112	53	99	93	84	62	56	34	22	70	30	7	44	36	68	92	61	47	25	53	15	42	76	20	9	4	90	15	74	2	52	24	3	88	38	27	54	16	71	18	126
ENSG00000008324.11	SS18L2	364	387	412	304	448	293	470	280	220	573	588	548	431	344	621	100	400	446	179	192	436	537	719	282	378	658	650	195	274	611	561	160	424	191	283	291	418	442	418	327	454	197	122	492	211	148	344	401
ENSG00000008382.15	MPND	617	353	567	490	386	361	538	417	364	758	500	464	373	381	237	431	550	848	383	343	401	915	780	298	358	803	519	297	302	549	416	245	602	222	556	86	457	299	229	360	494	274	528	368	284	230	423	468
ENSG00000008394.12	MGST1	2958	1943	384	753	350	2004	3307	1394	1844	2596	2172	2282	1246	1755	1516	743	1764	1479	673	1268	778	2720	4349	1339	1058	1888	1965	622	576	1173	2158	430	923	160	271	1525	632	3415	2456	499	631	1793	189	1430	124	782	1263	865
ENSG00000008405.11	CRY1	90	243	315	95	463	232	117	142	144	232	155	151	116	180	112	62	73	117	123	130	200	85	228	109	142	69	136	85	94	247	152	30	213	239	297	126	122	176	113	140	52	67	26	161	474	97	357	82
ENSG00000008438.4	PGLYRP1	22690	12078	24627	8135	13295	10287	15897	13680	8993	17252	15227	8169	12017	11819	11215	9363	11459	13183	3716	5546	4886	16297	12969	11561	5142	20639	6603	7663	10262	8708	3178	6763	3090	14550	1803	1258	9364	5407	7920	12983	12365	9764	23854	6145	3143	5668	25466	14410
ENSG00000008441.16	NFIX	977	604	782	1874	1295	369	335	2363	538	1233	449	820	862	457	1566	848	825	435	6926	1676	2732	591	595	390	1604	369	529	5611	872	764	881	2802	1506	658	1456	336	1602	468	185	3444	1001	1856	500	1658	870	547	10273	428
ENSG00000008513.14	ST3GAL1	5158	4224	4769	8030	2635	6124	3424	5380	4070	6753	4801	8431	6708	4376	2355	2636	3787	5145	7976	3322	5613	4189	7290	3560	4098	2500	3833	3692	4296	8540	6654	2590	6089	5771	3447	2794	4960	5334	6467	5315	7984	5326	5173	4568	5874	6934	10914	5759
ENSG00000008516.16	MMP25	103056	101843	4398	88700	4653	198297	81714	42473	141383	172820	94491	102722	108113	72062	62768	64146	70447	48575	20530	75062	33844	249588	118746	119933	60276	63232	36501	23520	92566	113282	98232	19916	61116	47097	15205	55148	43110	58451	59403	11639	152507	62420	15957	112466	4681	121040	37387	230030
ENSG00000008517.16	IL32	1831	2339	12574	3576	3438	1558	664	2447	1455	3267	5537	2154	947	1206	2702	1907	2281	7117	1571	1154	9886	3934	3686	2025	8098	2658	9774	1766	2889	3115	1257	3845	3285	6428	13464	2039	2863	1808	1101	6822	4263	436	13019	2535	4968	1558	2016	3242
ENSG00000008710.19	PKD1	1207	824	1686	664	1437	843	317	1141	666	1042	1069	834	253	662	864	692	536	1179	652	503	1369	923	1669	509	1229	647	1236	387	356	777	483	588	982	790	1905	635	1115	561	400	1364	934	662	1592	538	1913	744	1339	894
ENSG00000008735.13	MAPK8IP2	15	6	27	11	8	15	23	17	8	110	11	12	6	24	16	16	22	4	14	4	25	9	14	4	7	24	11	27	22	2	44	30	28	29	16	44	16	5	17	18	61	71	16	16	35	16	19	11
ENSG00000008838.19	MED24	1519	1335	2080	971	1200	1251	1411	935	991	1517	1638	1455	715	1180	562	969	965	1594	1612	655	1462	1833	2541	540	1046	1335	1442	659	527	897	1288	638	1845	663	1968	541	1220	631	528	1236	812	776	1549	878	1676	738	2485	944
ENSG00000008853.16	RHOBTB2	292	231	325	195	260	295	119	225	183	315	429	396	49	339	218	154	122	302	200	143	385	260	526	156	238	168	419	140	101	165	141	142	175	434	353	98	243	128	97	254	170	180	306	161	372	228	404	283
ENSG00000008869.11	HEATR5B	1054	1045	546	629	621	1316	888	731	1298	1285	1328	1171	1153	1153	455	460	393	598	358	957	630	599	2179	587	606	625	426	462	508	1498	1027	212	921	492	736	1229	272	940	1176	356	646	648	217	1242	1022	1349	1457	810
ENSG00000008952.16	SEC62	3360	6697	2241	5086	2437	7997	10743	5995	6785	8485	6361	9385	6684	6653	6935	1838	4719	2401	2492	5734	2619	3537	11222	5729	2265	4483	2079	5530	4470	10725	7658	897	4113	2281	1475	3769	3445	7545	13289	1583	3237	6193	608	10940	1962	5491	8357	3581
ENSG00000008988.9	RPS20	12034	10266	27936	8363	25637	5770	7858	7117	5936	16315	17954	13540	4508	7786	21148	2432	9395	14555	8805	3875	12109	19607	19091	4892	9867	21757	21147	6260	5595	17649	9747	6500	21161	11117	13279	6025	23366	13207	11879	23123	11637	5028	12599	6618	12112	4505	13190	12358
ENSG00000009307.15	CSDE1	14742	14455	11204	11714	10352	16122	13397	11549	12954	17067	19345	16839	13379	12930	9331	6525	11130	10750	8496	10962	9479	11573	25640	9328	7699	11421	8515	11018	8877	18380	17481	4814	15362	8871	10727	8377	12030	13077	17477	9104	10927	9978	4682	17543	12743	12252	17135	11828
ENSG00000009335.17	UBE3C	1692	2140	673	1249	594	2128	1914	1373	1758	2492	2175	2049	1623	1819	863	879	1137	1013	564	1279	1038	1372	3625	1273	1063	996	1205	623	711	2533	2054	353	994	585	1249	1187	447	1097	1873	442	915	1240	292	1781	876	1342	1888	1099
ENSG00000009413.15	REV3L	371	313	352	213	188	535	211	446	420	526	495	298	208	419	265	150	129	196	119	289	313	118	767	217	355	223	190	220	222	543	414	127	290	145	253	697	129	368	633	205	331	264	59	529	435	587	457	311
ENSG00000009694.13	TENM1	177	573	253	949	188	1486	262	1030	1646	356	1198	109	638	328	439	254	285	238	398	550	61	460	1836	1743	356	208	57	375	836	295	915	43	796	266	174	2260	167	889	405	177	527	1597	51	3921	230	1306	459	683
ENSG00000009709.11	PAX7	0	0	0	0	0	0	0	1	0	5	0	0	0	1	0	0	0	0	0	0	0	0	0	0	0	0	0	0	0	0	0	0	0	0	10	3	0	0	0	0	0	1	1	0	1	0	0	1
ENSG00000009724.16	MASP2	82	84	10	55	14	106	51	147	78	51	95	61	67	59	31	20	23	48	25	55	36	17	109	39	74	2	11	17	36	126	37	3	37	62	14	114	28	95	84	9	90	67	2	108	16	82	54	78
ENSG00000009765.14	IYD	4	0	3	11	1	29	32	0	0	12	1	7	1	15	4	14	4	8	1	0	0	0	0	4	1	2	0	0	0	0	0	16	26	36	28	199	0	7	31	12	3	6	2	19	10	1	10	3
ENSG00000009780.15	FAM76A	328	192	269	218	202	318	352	322	217	334	445	424	364	279	247	133	244	306	95	173	234	240	527	158	233	323	352	121	187	407	257	90	322	153	343	313	144	529	485	146	360	224	67	308	225	223	238	271
ENSG00000009790.14	TRAF3IP3	4852	5526	5534	3348	3480	3762	5264	3277	3398	5725	6278	5346	2447	3123	3541	2197	3068	4334	1566	2077	4945	6451	10916	2396	4408	2675	5170	2072	2007	3011	4882	2257	3742	4739	3637	3197	2875	3332	4698	1891	4215	2057	2657	4943	3162	3320	2489	3564
ENSG00000009830.11	POMT2	290	342	260	209	193	408	271	199	251	339	397	353	245	227	223	168	229	296	203	242	304	472	553	230	206	303	293	146	178	343	237	96	440	142	274	441	309	301	245	314	418	187	308	254	206	223	365	464
ENSG00000009844.15	VTA1	1175	1635	372	871	353	1719	2156	919	1861	1823	1588	1717	1367	1629	1218	615	895	630	280	1158	593	653	2774	1206	758	875	630	525	752	1948	1703	207	994	445	617	1346	351	1620	2728	298	761	1375	88	1860	337	1276	733	963
ENSG00000009950.15	MLXIPL	24	43	12	13	14	30	24	10	21	33	24	9	7	17	18	17	14	47	52	27	18	35	59	9	11	15	16	8	4	5	36	5	84	48	262	43	95	3	1	224	10	16	35	9	18	6	96	29
ENSG00000009954.10	BAZ1B	1482	1729	1285	1057	1004	1674	1516	1315	1344	2045	1912	2060	1001	1571	689	666	988	1345	813	734	1249	1559	3293	858	1033	1375	1292	529	593	1683	2063	527	2197	861	1857	982	952	1203	1454	1318	1393	778	896	1487	1806	1234	2698	1125
ENSG00000010017.12	RANBP9	1300	2694	946	1934	962	3500	3063	1087	3192	3501	2055	2062	2638	2166	1387	871	1295	761	1153	1865	794	1295	3199	2485	753	1115	646	827	1465	3972	4467	336	2914	1341	829	1805	976	2284	4497	914	1040	1904	283	3338	1176	2580	1904	1654
ENSG00000010030.13	ETV7	15	6	57	19	71	13	42	24	6	1384	174	118	25	37	18	18	182	85	86	3	45	73	13	10	53	26	551	46	36	6	31	88	375	354	196	8	23	13	2	10	17	7	40	8	10	24	19	14
ENSG00000010072.15	SPRTN	287	400	65	333	82	473	431	248	466	522	537	586	533	419	199	162	257	295	74	335	257	320	586	309	345	405	380	166	337	714	404	45	148	248	196	446	71	411	755	54	243	332	34	475	115	406	294	370
ENSG00000010219.13	DYRK4	439	1659	220	478	301	255	1299	245	339	314	304	252	116	212	579	290	204	255	208	141	305	883	963	756	208	606	286	153	150	233	724	108	533	79	226	213	359	356	729	221	260	460	124	624	185	287	594	289
ENSG00000010244.18	ZNF207	5706	7869	5566	4665	4153	7961	9006	5961	6198	7340	8254	7721	5148	5852	3541	2953	3985	4384	4466	4300	3799	4748	13765	4866	3326	5128	3574	2800	3629	7227	7441	1205	7584	6118	4677	5316	3934	7147	10249	4544	3949	5599	2809	7485	5690	5305	4923	4310
ENSG00000010256.10	UQCRC1	7201	7952	4366	7214	1896	9374	12341	3702	6506	9489	8593	11772	7974	5860	4066	5399	10552	9697	5030	4493	4455	16861	12764	7570	3705	10340	7312	2172	5803	10365	11692	2617	7863	4059	6415	1991	7101	5789	5218	8634	6459	5374	6560	6315	3251	5003	6441	7178
ENSG00000010270.13	STARD3NL	900	1705	915	866	715	1175	1612	811	1293	1597	1780	1690	1697	1424	1742	574	671	678	257	1093	508	753	2696	1048	1279	1152	845	626	732	2435	1420	216	865	529	431	950	347	1344	2359	360	449	1153	132	1708	452	722	612	889
ENSG00000010278.12	CD9	1488	993	1733	681	400	1798	4568	953	1328	1443	798	1512	553	626	289	714	1411	334	410	478	660	693	1306	591	612	6268	1083	405	802	934	377	1219	1179	465	687	476	371	955	1190	584	907	949	977	1216	807	729	710	303
ENSG00000010282.14	HHATL	16	4	4	12	17	5	2	4	36	9	15	41	21	10	11	20	16	38	1	18	10	24	6	10	20	17	46	15	24	27	22	9	16	23	605	106	319	41	19	716	43	41	6	13	9	13	20	13
ENSG00000010292.12	NCAPD2	2618	1953	1444	1706	1656	3626	1992	1747	2297	2788	2531	2575	1721	2275	727	1464	1755	1962	1698	885	1699	2529	3822	1435	1284	1280	2004	984	1447	2977	2144	771	2749	1450	1713	1207	1496	1422	1846	1456	1705	1110	1251	1887	2038	2280	6493	2186
ENSG00000010295.19	IFFO1	4483	1351	2907	2602	2837	3771	3248	2890	2776	3236	4956	6935	2021	3492	2077	1924	3095	3443	1232	2310	2518	5043	7049	3621	3224	2277	3138	1658	1542	3931	1966	1133	1944	788	2190	1963	1975	2922	3839	1899	2862	2092	1605	2744	1870	2085	1603	2626
ENSG00000010310.8	GIPR	35	68	544	48	271	69	89	46	20	52	49	67	7	18	16	47	48	95	18	18	96	58	70	35	67	4	77	17	13	51	12	59	187	78	204	47	320	51	35	742	65	14	646	35	316	26	30	58
ENSG00000010318.20	PHF7	172	67	111	138	117	117	87	123	60	85	155	105	101	91	77	60	64	256	98	81	97	239	152	43	49	152	90	55	72	101	89	37	82	85	83	61	117	89	91	83	149	97	72	62	52	56	222	139
ENSG00000010319.6	SEMA3G	20	12	2	42	15	16	17	28	15	38	23	29	10	16	8	15	2	22	6	34	37	9	18	14	37	23	25	3	9	51	32	1	23	39	42	74	16	18	18	26	34	19	14	3	32	14	26	16
ENSG00000010322.15	NISCH	8161	4916	6468	5685	5295	6243	5407	4958	4726	5355	7628	8460	3856	5196	3661	3533	5580	8202	3587	3538	4940	11736	11303	4589	4811	5996	6045	1987	3387	5875	5797	2302	7476	2667	4176	3796	5941	5085	4294	6108	7141	4068	6020	5467	5003	4631	4762	6475
ENSG00000010327.10	STAB1	25246	12129	6527	8691	3751	12556	2444	8600	11017	14251	22718	13325	9932	12110	12478	9850	7119	13158	16456	9999	9788	39142	41830	14628	11536	13325	9959	3692	5152	10355	6383	3697	28842	991	5222	5249	9845	15806	6569	2233	5229	6361	4576	12341	3269	9662	3756	20595
ENSG00000010361.13	FUZ	931	331	397	758	237	525	483	758	667	826	778	807	557	495	362	349	677	933	635	528	592	1250	767	615	801	1748	897	657	1057	900	352	660	392	180	387	335	423	451	369	406	2447	570	465	637	165	929	1189	1121
ENSG00000010379.15	SLC6A13	24	9	4	22	12	11	4	9	48	17	30	30	26	20	13	18	26	52	8	7	16	45	13	25	46	7	68	7	39	33	12	15	9	18	2	96	5	25	25	4	59	19	13	18	5	34	16	32
ENSG00000010404.17	IDS	20940	15410	8453	10254	7046	17600	12912	13621	32137	13660	21115	13405	22065	12037	9069	11695	8937	14254	3536	16659	7675	12230	23342	17203	11772	8924	7473	5864	16761	21624	13377	3802	10686	10345	8161	19216	6592	12825	16676	6805	19395	10084	7828	18032	12387	31229	7419	19644
ENSG00000010438.16	PRSS3	5	0	11	24	0	16	4	6	0	4	1	1	0	3	4	2	2	36	2	2	2	0	7	4	5	0	27	5	3	10	0	7	6	7	4	1	1	0	0	28	21	22	15	26	2	3	1	11
ENSG00000010539.11	ZNF200	880	1729	177	762	168	1328	1140	779	2486	2062	1649	1220	1540	964	554	570	576	747	303	814	763	654	1507	1583	1421	744	1317	490	946	1786	1657	383	589	1134	384	1377	510	1188	1392	260	904	584	169	1216	306	1802	746	1090
ENSG00000010610.9	CD4	6066	2132	4365	2019	1547	1719	827	3508	3058	2085	9420	3533	1444	3319	2246	3591	1719	5994	2526	2192	4232	4928	6669	1156	3798	2026	6409	1599	963	2532	2147	2762	10997	1584	10889	1519	5991	1890	1578	2721	2987	712	11596	1289	6708	2539	1985	2232
ENSG00000010626.14	LRRC23	145	153	217	107	98	86	353	127	116	168	127	233	79	77	119	66	111	208	67	56	171	264	302	87	121	212	239	38	70	118	186	54	208	108	102	68	188	94	100	155	167	80	131	139	75	117	101	138
ENSG00000010671.15	BTK	6575	6429	1905	5346	1545	6295	7279	3615	7300	5510	7812	9831	5474	6092	4476	4247	5243	4271	1796	4219	2399	8037	13915	5170	3575	5241	4997	1893	3602	7407	7487	1297	4267	1353	1902	3979	2223	5907	9739	1323	5143	5899	1873	7737	1685	6056	2827	5267
ENSG00000010704.18	HFE	250	167	34	102	19	293	119	241	306	305	601	204	161	297	154	150	103	133	34	262	171	163	561	135	232	149	142	104	112	193	97	64	175	29	171	393	65	194	161	8	80	82	18	239	59	420	56	168
ENSG00000010803.16	SCMH1	363	363	488	343	480	325	218	203	261	389	312	344	85	271	217	111	240	388	312	169	418	382	461	188	231	356	286	166	184	307	256	171	464	297	619	274	477	362	278	889	310	152	459	217	540	122	810	320
ENSG00000010810.17	FYN	4486	3765	6804	2994	3707	3110	1955	3236	2068	4665	5817	3956	629	2494	2224	2626	3020	5599	1379	1622	3685	3771	5822	1709	3356	1821	3824	1314	1316	3626	2599	1647	5385	3148	6650	1790	8953	2521	2012	8566	3225	1290	7934	3040	8415	2797	2819	1989
ENSG00000010818.9	HIVEP2	301	1406	613	357	292	540	627	362	1265	948	928	782	914	975	492	471	231	396	360	651	645	419	1309	325	727	250	430	250	314	1347	558	167	1365	2361	584	1016	868	418	757	779	334	368	488	718	1809	1096	632	707
ENSG00000010932.16	FMO1	0	0	2	4	0	0	0	0	0	6	0	1	1	3	1	0	1	2	2	1	6	0	5	0	1	1	1	1	2	0	0	1	3	1	0	3	2	3	0	2	3	3	0	5	1	4	2	1
ENSG00000011007.12	ELOA	1202	1068	416	877	363	1376	1223	893	851	1615	1496	1512	768	1113	709	545	846	829	619	726	805	1274	2570	661	675	995	942	447	435	1355	1033	302	1080	569	812	647	550	990	1219	696	764	764	457	1155	741	866	1106	779
ENSG00000011009.10	LYPLA2	4892	4617	2333	4480	1335	4087	8530	2743	3579	4202	5071	6565	4302	3481	3355	3024	5794	6144	2108	2214	3367	10020	7178	4467	3070	6804	6530	1459	3974	4571	6833	1871	4013	4087	2530	1782	2026	3311	4443	2669	6109	3714	3923	3835	1393	3107	3122	4718
ENSG00000011021.21	CLCN6	1161	554	1032	851	959	833	513	660	610	872	1082	939	315	1005	373	295	529	735	399	439	708	514	1572	500	487	588	532	535	220	724	310	179	513	465	727	548	392	477	968	502	505	505	527	839	955	449	742	862
ENSG00000011083.8	SLC6A7	6	0	3	3	0	2	4	0	2	13	0	2	2	2	3	2	4	0	2	1	0	0	0	2	0	0	0	5	0	0	9	1	3	4	5	18	6	0	0	1	12	2	2	1	9	0	0	2
ENSG00000011105.12	TSPAN9	1019	214	119	245	80	333	168	587	233	430	224	157	125	288	94	584	412	541	86	514	271	337	450	243	325	505	499	227	555	673	114	944	520	92	133	403	101	195	61	241	571	227	143	279	101	482	226	367
ENSG00000011114.14	BTBD7	649	971	297	671	310	1573	961	684	930	966	986	881	843	966	582	339	358	402	236	682	396	421	1537	586	414	491	269	297	462	1303	911	95	411	504	358	734	196	870	1702	187	486	804	125	1206	420	1045	762	513
ENSG00000011114.14	BTBD7	649	971	297	671	310	1573	961	684	930	966	986	881	843	966	582	339	358	402	236	682	396	421	1537	586	414	491	269	297	462	1303	911	95	411	504	358	734	196	870	1702	187	486	804	125	1206	420	1045	762	513
ENSG00000011114.14.1	NA	649	971	297	671	310	1573	961	684	930	966	986	881	843	966	582	339	358	402	236	682	396	421	1537	586	414	491	269	297	462	1303	911	95	411	504	358	734	196	870	1702	187	486	804	125	1206	420	1045	762	513
ENSG00000011143.16	MKS1	179	127	125	94	176	90	102	121	103	127	175	175	47	95	102	81	76	211	89	71	160	176	277	73	137	143	152	59	70	130	111	80	238	87	216	146	182	135	86	158	161	91	93	113	148	87	179	126
ENSG00000011198.7	ABHD5	4967	4024	3170	4708	2754	10678	6885	3529	11041	8051	8322	10519	7696	5803	3006	4192	7753	7193	5260	5799	4168	7835	8442	8559	3374	6472	5216	2649	9097	13493	7553	1003	4464	1842	1333	3934	7497	8002	8310	2619	5709	3741	1602	6467	1950	6853	6265	7895
ENSG00000011201.11	ANOS1	82	29	4	73	0	247	268	11	50	22	31	356	22	168	28	27	58	97	86	44	23	135	79	106	43	286	51	9	92	189	208	4	27	6	12	476	0	191	395	2	20	204	3	60	4	50	47	74
ENSG00000011243.17	AKAP8L	3470	2516	3789	2824	3657	3006	2468	2484	2971	3347	3980	4859	2733	2471	2171	2558	3479	4816	5038	2056	2802	7945	5764	3010	2471	5342	3380	2119	3088	3784	2805	1810	4389	2372	2703	1800	5332	2357	2104	5118	6400	2016	6754	2947	2977	2613	6429	4953
ENSG00000011258.15	MBTD1	683	850	389	720	377	1364	925	970	964	1162	1069	1123	1084	1104	695	311	407	474	223	751	556	383	1572	720	588	803	599	465	635	1856	703	169	425	275	365	1395	152	1430	2483	229	746	892	48	1294	509	943	678	438
ENSG00000011260.13	UTP18	1056	1788	695	906	486	1242	2257	1038	873	2019	1703	2011	817	958	1110	449	883	999	537	718	915	1751	2624	682	887	1647	1374	522	810	1606	1356	352	1310	406	593	1150	715	1421	2130	492	917	912	242	1209	487	635	861	824
ENSG00000011275.18	RNF216	3593	3969	2393	4024	2017	4739	3158	2567	4293	3986	5876	6831	4210	4535	2577	2700	2689	2554	1385	2298	2957	5489	8203	3926	2653	2736	3654	1279	2297	4716	3328	1151	2518	2530	2588	2428	1409	3377	4819	2191	3602	3026	1944	3684	2122	3433	2939	3786
ENSG00000011295.15	TTC19	299	370	263	194	356	285	206	312	265	386	558	319	207	299	435	149	145	247	137	217	308	201	587	167	239	268	214	179	145	404	189	157	493	250	412	373	314	268	315	237	216	181	73	227	423	174	349	216
ENSG00000011304.19	PTBP1	5373	4866	6362	3538	3365	5921	3354	3836	4993	6798	7271	7512	4287	5339	2964	4267	4164	6331	4533	3410	4864	5417	9018	3328	3650	6214	5128	2198	2550	7112	3746	1792	7264	3341	5799	1683	4182	2342	2642	5770	3294	2528	5597	4203	7403	3788	7990	4578
ENSG00000011332.19	DPF1	7	2	4	2	0	4	0	1	0	17	1	1	2	3	3	2	2	1	2	1	3	0	0	0	0	2	0	0	4	0	6	3	0	2	5	3	3	1	0	11	3	8	2	2	6	0	0	0
ENSG00000011347.9	SYT7	6	12	11	6	7	12	3	3	3	18	3	8	2	14	5	10	3	0	4	7	0	0	0	5	4	1	2	2	2	3	41	10	9	17	21	40	17	4	0	18	18	45	2	3	3	3	7	3
ENSG00000011376.9	LARS2	327	271	248	172	182	239	164	204	196	357	416	303	155	268	127	144	138	207	173	137	256	237	493	133	204	143	214	158	124	223	237	100	475	113	418	153	194	136	172	230	155	133	161	247	357	138	373	231
ENSG00000011405.13	PIK3C2A	446	581	633	473	734	1072	444	581	567	959	777	611	968	710	404	181	290	207	196	513	380	176	1157	368	334	437	238	230	300	1028	767	97	485	404	459	771	217	891	1264	256	294	447	62	814	791	593	384	334
ENSG00000011422.11	PLAUR	6354	3199	54730	5163	17289	7137	5508	5938	5981	8483	7680	7200	13917	6105	2794	4707	5243	5148	8290	4811	2815	6951	9890	4760	4262	3707	3773	2799	5797	8367	5886	2145	7159	12830	7180	2577	38806	4969	4416	20543	8349	4223	24239	6423	24417	9709	2778	6155
ENSG00000011426.10	ANLN	88	154	62	48	179	164	95	71	9	135	42	60	42	49	20	22	119	48	120	14	60	23	61	18	25	158	21	97	48	60	118	42	160	15	17	45	74	44	446	74	57	114	6	57	94	21	1139	39
ENSG00000011451.17	WIZ	1653	1605	1296	1143	985	1538	1654	1409	1193	1429	1680	1973	760	1274	958	1033	1134	1781	968	876	1327	1972	2699	1119	1131	933	1405	514	579	1255	1068	737	1984	1432	1321	639	872	804	834	1002	1286	1063	1443	1335	1022	915	1613	1259
ENSG00000011454.16	RABGAP1	1115	1009	528	722	477	1068	933	758	974	1306	1084	932	1079	996	401	399	532	607	491	633	534	643	1567	568	503	544	505	404	461	1228	1235	192	933	630	881	893	410	812	1085	486	756	681	213	974	745	1042	850	770
ENSG00000011454.16	RABGAP1	1115	1009	528	722	477	1068	933	758	974	1306	1084	932	1079	996	401	399	532	607	491	633	534	643	1567	568	503	544	505	404	461	1228	1235	192	933	630	881	893	410	812	1085	486	756	681	213	974	745	1042	850	770
ENSG00000011454.16.1	NA	1115	1009	528	722	477	1068	933	758	974	1306	1084	932	1079	996	401	399	532	607	491	633	534	643	1567	568	503	544	505	404	461	1228	1235	192	933	630	881	893	410	812	1085	486	756	681	213	974	745	1042	850	770
ENSG00000011465.16	DCN	171	108	475	141	151	172	81	135	239	102	175	70	59	132	188	101	23	100	179	352	104	66	597	98	18	173	107	53	83	31	184	50	155	141	929	1007	229	137	143	1086	215	195	181	323	181	120	392	150
ENSG00000011478.11	QPCTL	265	153	465	133	186	139	116	163	119	285	262	178	51	92	155	140	138	263	182	99	270	247	319	115	157	168	252	79	98	169	102	116	316	222	303	82	437	116	93	667	166	79	514	117	455	89	184	204
ENSG00000011485.14	PPP5C	751	717	1331	416	783	571	515	578	600	910	1078	716	245	494	321	500	492	1042	459	354	927	808	1650	320	746	509	688	336	297	593	477	338	948	367	1093	209	543	489	322	730	445	341	616	391	966	318	733	589
ENSG00000011523.13	CEP68	533	727	740	710	318	1021	835	548	491	1139	562	735	694	660	513	285	528	397	518	563	495	639	935	602	533	463	613	250	689	1804	1515	131	919	651	574	1045	561	1361	2147	742	793	834	642	1386	731	1087	614	631
ENSG00000011566.14	MAP4K3	61	94	122	54	90	125	50	105	83	218	101	95	61	110	68	26	28	47	38	103	55	19	202	42	66	66	55	32	30	149	143	18	63	42	90	146	38	90	128	41	38	66	11	98	146	74	70	45
ENSG00000011590.13	ZBTB32	152	46	473	171	20	67	28	52	11	101	102	88	12	51	78	39	39	143	70	12	361	62	85	37	152	133	98	33	99	48	60	79	70	30	61	22	131	40	26	585	157	31	274	58	272	42	126	227
ENSG00000011600.11	TYROBP	75176	54439	23504	68509	16308	58587	94049	38075	57748	81528	101845	111897	100849	44411	64433	44173	107030	112619	21045	39146	41620	147567	101681	89456	53062	109828	86934	24887	81771	87329	59511	28141	44352	32786	15346	17453	32300	52525	64678	24217	102042	50596	39207	51079	10913	60267	27493	95092
ENSG00000011638.10	TMEM159	472	208	445	376	147	552	377	251	349	430	578	809	358	475	318	114	361	348	113	273	266	287	552	288	294	269	315	123	175	638	411	138	439	209	511	188	328	492	250	355	178	148	169	1548	288	213	177	312
ENSG00000011638.10	TMEM159	472	208	445	376	147	552	377	251	349	430	578	809	358	475	318	114	361	348	113	273	266	287	552	288	294	269	315	123	175	638	411	138	439	209	511	188	328	492	250	355	178	148	169	1548	288	213	177	312
ENSG00000011638.10.1	NA	472	208	445	376	147	552	377	251	349	430	578	809	358	475	318	114	361	348	113	273	266	287	552	288	294	269	315	123	175	638	411	138	439	209	511	188	328	492	250	355	178	148	169	1548	288	213	177	312
ENSG00000011677.12	GABRA3	0	0	1	0	0	0	0	0	0	0	0	0	0	2	2	1	2	0	0	0	0	0	0	2	0	0	0	0	0	0	10	3	2	2	0	7	2	0	0	0	0	0	0	0	2	1	0	0
ENSG00000012048.20	BRCA1	461	487	56	389	151	495	170	381	484	428	431	699	516	349	187	127	247	319	126	350	213	237	593	390	291	280	173	149	389	487	294	82	379	58	99	401	149	592	424	36	536	303	43	484	86	677	813	416
ENSG00000012061.15	ERCC1	2043	1155	2005	1057	853	1398	742	1088	1170	1546	1995	1210	852	1069	945	959	1063	1910	1071	976	1170	2939	2848	886	1386	1824	1680	649	657	1291	734	764	1307	494	1588	704	1511	1118	679	1363	1045	750	1903	1124	816	1017	884	1728
ENSG00000012124.16	CD22	2888	2156	3626	1969	2609	2170	529	1678	1554	1360	2448	3876	271	1878	4085	727	468	1998	3355	669	3841	3087	3128	1828	1093	2031	4637	1351	990	1300	682	1654	915	2714	984	445	695	1245	980	5036	1838	1236	7135	1073	2951	2274	4085	2308
ENSG00000012171.19	SEMA3B	112	68	110	173	35	122	47	70	410	105	87	367	118	108	99	129	214	270	79	161	140	195	199	152	326	96	399	56	227	500	56	69	67	197	78	334	78	189	92	89	274	101	113	85	89	153	205	277
ENSG00000012174.11	MBTPS2	69	114	64	58	64	101	90	107	93	156	125	121	46	133	83	44	44	45	48	73	93	59	235	49	33	95	51	42	36	110	93	24	180	35	141	92	50	135	177	30	60	77	14	108	109	63	56	61
ENSG00000012211.12	PRICKLE3	615	386	650	338	404	557	537	421	512	646	567	908	395	492	279	473	440	574	307	251	348	713	895	474	339	370	667	158	254	652	422	164	618	259	312	155	380	320	297	1015	353	293	921	390	531	455	333	586
ENSG00000012223.12	LTF	46004	21685	77841	1797	98335	3772	53267	32098	849	14528	1392	2426	1324	2801	1136	1196	20067	16813	9915	569	5519	4209	1612	426	1120	41539	5549	20113	8622	2563	74036	14390	13139	44730	10319	360	172504	906	4606	229539	12779	9449	105586	7588	40980	964	209496	709
ENSG00000012232.8	EXTL3	7081	4444	707	8255	562	8819	5395	6464	7425	5874	8914	13334	7672	6528	2417	4404	5898	6414	1272	5843	2599	5346	7015	5799	3479	4595	3611	1986	7343	13265	10017	1997	4010	3187	1517	3907	1499	6811	7489	1181	12828	5006	975	7185	1146	13312	3469	9283
ENSG00000012504.13	NR1H4	0	4	0	0	0	2	0	0	0	0	0	0	2	0	0	0	0	0	4	0	0	0	0	0	0	0	0	0	0	0	4	0	0	6	0	0	6	0	0	0	0	0	1	0	2	0	6	0
ENSG00000012660.13	ELOVL5	5352	6187	3448	4620	3599	9366	8215	5736	11263	10272	10914	6504	5260	7973	4306	3268	3266	2607	1562	8013	3067	2478	9134	6499	4500	3555	2409	3074	3642	10149	3632	1087	5910	6342	3202	8329	2520	5407	10051	2417	4614	6104	804	10760	5148	12904	4935	6514
ENSG00000012779.10	ALOX5	63329	100683	7406	56277	7220	55615	102910	33151	79351	63221	73395	74474	79824	59396	49179	58489	60604	55853	22703	50884	24963	101392	109298	76734	37686	37077	25194	15430	56464	61982	91007	13914	56979	41561	7000	35219	17176	35365	60719	18033	75243	57824	11860	66987	6342	66277	33705	86499
ENSG00000012779.10	ALOX5	63329	100683	7406	56277	7220	55615	102910	33151	79351	63221	73395	74474	79824	59396	49179	58489	60604	55853	22703	50884	24963	101392	109298	76734	37686	37077	25194	15430	56464	61982	91007	13914	56979	41561	7000	35219	17176	35365	60719	18033	75243	57824	11860	66987	6342	66277	33705	86499
ENSG00000012779.10.1	NA	63329	100683	7406	56277	7220	55615	102910	33151	79351	63221	73395	74474	79824	59396	49179	58489	60604	55853	22703	50884	24963	101392	109298	76734	37686	37077	25194	15430	56464	61982	91007	13914	56979	41561	7000	35219	17176	35365	60719	18033	75243	57824	11860	66987	6342	66277	33705	86499
ENSG00000012817.15	KDM5D	2621	5861	4324	2166	3489	2920	3846	1780	2544	2671	2905	2583	981	2228	1889	678	1144	1811	2068	1317	3039	2522	5635	2156	2147	1039	1717	1226	1170	2042	3677	822	2907	1165	2782	1909	1883	2672	2298	2008	1687	2501	1245	3382	3168	1	54	7
ENSG00000012822.15	CALCOCO1	10009	6650	3738	7712	4012	9416	9094	5600	9706	7534	10352	10618	7857	6254	3251	4894	6761	7623	4276	5494	4568	10120	12724	6906	4983	7080	4237	3734	8346	11330	9706	2303	8280	4309	4450	6994	4390	7053	9520	4840	17887	5919	3942	9395	4445	11816	8333	11280
ENSG00000012963.14	UBR7	899	1047	514	821	337	1285	1151	659	1082	1203	1292	1256	1122	931	662	481	718	858	285	596	770	834	1930	756	671	1015	812	378	735	1599	1266	224	952	397	676	916	493	879	1635	386	789	614	182	1057	624	888	1006	792
ENSG00000012963.14	UBR7	899	1047	514	821	337	1285	1151	659	1082	1203	1292	1256	1122	931	662	481	718	858	285	596	770	834	1930	756	671	1015	812	378	735	1599	1266	224	952	397	676	916	493	879	1635	386	789	614	182	1057	624	888	1006	792
ENSG00000012963.14.1	NA	899	1047	514	821	337	1285	1151	659	1082	1203	1292	1256	1122	931	662	481	718	858	285	596	770	834	1930	756	671	1015	812	378	735	1599	1266	224	952	397	676	916	493	879	1635	386	789	614	182	1057	624	888	1006	792
ENSG00000012983.11	MAP4K5	253	264	370	317	353	419	97	435	264	475	267	255	179	273	205	116	169	134	347	304	284	121	516	161	272	138	109	694	262	554	171	96	367	159	396	326	179	391	336	208	182	311	41	357	491	308	1333	146
ENSG00000013016.15	EHD3	1071	284	195	375	149	582	181	675	290	712	330	350	178	440	179	608	299	484	405	616	313	474	578	319	405	552	430	281	443	705	342	914	1371	119	296	185	199	225	281	157	999	297	300	455	408	862	1053	581
ENSG00000013275.7	PSMC4	2630	2756	2132	1913	1174	1930	3303	1560	1895	2742	2869	2946	2290	1619	1395	1940	2624	2931	2011	1148	1974	5137	3985	1769	1764	3634	3290	986	1618	2179	2970	1107	3432	1925	2373	1063	1870	1627	1780	2193	2443	1468	2412	1759	1742	1371	2482	2121
ENSG00000013275.7	PSMC4	2630	2756	2132	1913	1174	1930	3303	1560	1895	2742	2869	2946	2290	1619	1395	1940	2624	2931	2011	1148	1974	5137	3985	1769	1764	3634	3290	986	1618	2179	2970	1107	3432	1925	2373	1063	1870	1627	1780	2193	2443	1468	2412	1759	1742	1371	2482	2121
ENSG00000013275.7.1	NA	2630	2756	2132	1913	1174	1930	3303	1560	1895	2742	2869	2946	2290	1619	1395	1940	2624	2931	2011	1148	1974	5137	3985	1769	1764	3634	3290	986	1618	2179	2970	1107	3432	1925	2373	1063	1870	1627	1780	2193	2443	1468	2412	1759	1742	1371	2482	2121
ENSG00000013288.8	MAN2B2	4396	3454	2657	3996	2078	4802	4842	3439	3165	3715	5845	9608	4468	5214	2498	2313	3436	5047	1561	2810	2556	4387	8479	3635	3325	3392	3642	1588	2375	5755	4421	1821	4200	1903	2838	3245	1219	3975	2737	1145	3776	2456	1707	5455	2441	3597	2865	3568
ENSG00000013293.5	SLC7A14	3	1	0	2	0	0	2	0	0	4	2	0	0	4	0	0	2	0	2	0	0	0	2	0	0	0	0	2	0	0	15	3	1	4	0	10	5	0	0	0	2	2	1	0	9	0	0	0
ENSG00000013297.10	CLDN11	6	18	34	6	10	19	10	4	28	5	26	26	34	23	20	8	13	24	13	17	9	13	32	26	11	8	13	3	6	19	86	6	6	12	16	29	21	16	26	11	14	31	1	22	20	24	13	10
ENSG00000013306.15	SLC25A39	46495	17587	48381	145369	50613	11705	21607	123433	12752	28126	21073	18885	14278	17974	50664	67060	47004	47449	168100	75078	138236	15173	15316	12667	80145	15423	26567	139491	59748	24663	16597	200901	36793	56607	11632	1596	75790	22331	7100	126754	59698	52629	27073	56912	33724	22639	127601	32113
ENSG00000013364.18	MVP	27778	35264	11442	25530	5304	26072	29363	15451	31077	27879	40668	47501	28326	22306	20418	22427	30786	31348	14061	20449	18453	58035	52387	35049	27225	26441	25036	8624	27775	33220	36459	11127	31202	25617	10845	16381	15034	17249	22020	11317	42719	19364	21553	36138	7314	37259	15717	37584
ENSG00000013374.15	NUB1	2506	2008	2473	1694	1578	1978	2142	1827	2060	3948	3138	3503	2151	1842	1567	1517	2125	2672	1664	1263	1896	2733	4172	1382	1774	2527	2684	1274	1450	2326	2755	1071	3999	2049	2496	1537	1521	1615	2234	1547	2536	1168	1488	2198	2106	1781	2008	2342
ENSG00000013375.15	PGM3	312	255	111	156	120	224	178	202	184	303	344	333	175	207	226	87	104	170	60	162	217	188	472	120	206	257	171	151	96	337	128	45	259	139	141	266	115	233	375	128	144	162	31	242	119	157	230	191
ENSG00000013392.7	RWDD2A	76	90	18	69	31	63	74	81	80	98	98	57	45	69	52	31	45	50	20	34	103	90	198	50	89	87	79	47	25	108	64	16	71	40	69	25	41	116	104	40	44	35	19	60	34	65	49	44
ENSG00000013441.15	CLK1	2973	3151	4410	2148	7182	4658	1423	2554	5243	7193	5784	5040	4938	4902	3104	863	1003	587	2762	5151	1960	1143	6647	4637	3636	1389	972	2435	2359	11632	2736	343	3959	1575	1890	5970	2353	4992	6227	1909	1504	2619	304	6320	4392	6453	2466	3496
ENSG00000013503.9	POLR3B	259	260	96	103	114	245	122	148	141	298	327	269	188	179	130	147	151	136	79	99	173	155	430	108	124	219	175	90	69	171	197	80	175	54	158	119	63	92	117	90	196	79	57	97	96	114	258	145
ENSG00000013523.9	ANGEL1	516	422	398	389	276	476	168	532	369	478	633	573	102	387	243	186	133	463	143	267	427	318	1112	213	355	227	382	155	139	367	269	153	649	278	585	330	320	505	321	271	341	298	318	345	546	390	398	412
ENSG00000013561.17	RNF14	898	826	377	1153	705	1054	1134	1164	637	1230	946	1088	788	951	799	368	686	513	1161	1105	1317	506	1522	453	859	699	521	3448	846	1475	1008	361	607	262	536	640	393	1184	1297	321	586	1268	75	1404	318	586	2953	532
ENSG00000013563.13	DNASE1L1	2158	1941	599	2271	460	2527	3192	1196	2068	2262	2328	3059	2003	1845	1050	1157	2182	1781	417	1391	887	2161	4599	1817	1137	1508	964	649	1608	3219	1896	332	912	747	614	771	612	1343	2244	631	1696	2705	458	2910	501	1619	1410	1918
ENSG00000013573.16	DDX11	559	196	966	345	541	646	62	376	469	538	654	556	118	116	453	420	350	330	293	122	360	768	646	449	137	173	1552	137	107	552	484	433	318	292	690	268	1300	242	261	1503	196	167	2035	241	243	235	1262	827
ENSG00000013583.8	HEBP1	1293	636	706	1357	487	815	604	1109	699	1433	1097	785	453	743	495	487	805	1128	856	923	573	1498	1367	425	757	666	981	1106	399	763	640	556	1143	268	524	624	965	755	532	906	593	760	495	638	405	501	1380	555
ENSG00000013588.7	GPRC5A	13	2	296	13	20	14	6	7	20	17	8	2	4	15	8	14	4	5	9	7	6	0	25	8	7	5	5	2	6	2	16	13	34	33	45	72	12	23	19	303	20	18	21	15	413	6	14	24
ENSG00000013619.13	MAMLD1	9	10	136	14	24	8	11	21	16	16	10	17	4	12	15	10	6	34	30	6	43	7	18	4	26	2	35	12	2	28	15	6	22	52	62	45	19	29	4	241	6	18	45	20	204	8	46	4
ENSG00000013725.14	CD6	1197	1470	8355	1722	2806	1125	264	1859	1188	1849	2646	2343	163	1188	2227	698	811	2632	861	370	4992	2195	1865	895	3025	1400	6809	896	917	1807	1026	2280	2597	4872	5468	784	1827	1675	1069	8308	3015	358	10664	1029	5524	1057	1844	1292
ENSG00000013810.18	TACC3	12239	10633	3095	9102	2415	13172	9118	6748	11025	11109	20464	20149	13214	9904	8338	9992	12812	16312	7400	8402	10747	24453	20157	12731	8936	12412	14352	4627	11867	14175	13742	4944	13007	4135	2858	4628	6639	8198	10521	3478	15953	6787	6136	13084	2704	9284	9893	12570
ENSG00000014123.9	UFL1	327	817	219	381	230	829	862	512	491	698	491	561	565	639	352	151	155	155	89	386	269	154	1045	247	265	378	174	222	179	682	900	92	243	162	329	714	54	669	1461	77	197	581	21	907	309	486	420	232
ENSG00000014138.8	POLA2	890	633	513	510	423	755	717	741	605	694	1094	1085	636	508	362	468	566	1154	661	404	677	1124	1238	406	466	916	858	304	392	537	569	327	771	277	600	429	490	449	489	554	566	369	491	526	320	416	1137	728
ENSG00000014164.6	ZC3H3	2355	5405	2148	4914	1581	4396	7727	1912	7558	6912	2802	6631	7712	5057	3961	3763	8586	3785	6618	1357	2502	16092	6614	5918	2167	4017	3224	724	4410	7163	8570	1274	8237	6307	1656	1357	5320	5727	4274	4899	11888	4203	5389	8641	1524	4525	2394	4364
ENSG00000014164.6	ZC3H3	2355	5405	2148	4914	1581	4396	7727	1912	7558	6912	2802	6631	7712	5057	3961	3763	8586	3785	6618	1357	2502	16092	6614	5918	2167	4017	3224	724	4410	7163	8570	1274	8237	6307	1656	1357	5320	5727	4274	4899	11888	4203	5389	8641	1524	4525	2394	4364
ENSG00000014164.6.1	NA	2355	5405	2148	4914	1581	4396	7727	1912	7558	6912	2802	6631	7712	5057	3961	3763	8586	3785	6618	1357	2502	16092	6614	5918	2167	4017	3224	724	4410	7163	8570	1274	8237	6307	1656	1357	5320	5727	4274	4899	11888	4203	5389	8641	1524	4525	2394	4364
ENSG00000014216.15	CAPN1	13562	16159	5281	10568	3513	14837	21290	8444	15096	17182	16849	19417	16086	14788	6767	14204	15821	17431	6975	12625	7265	26881	23206	12973	6408	14331	10807	4985	8973	14586	25767	6181	11770	8818	6116	4061	5288	7266	11200	4968	10905	11661	8177	12458	3997	10386	15327	12581
ENSG00000014257.15	ACPP	1416	986	223	1307	168	1634	3912	1256	1530	1228	2280	2544	1846	1854	911	833	1403	589	296	1183	335	868	4284	975	553	934	378	356	637	1365	1215	134	957	938	254	727	390	1715	4024	257	726	1664	202	1343	206	1519	486	623
ENSG00000014641.17	MDH1	2187	1982	1289	1426	842	1528	3434	1521	1232	2712	3118	2828	1403	1475	1820	698	1577	1871	832	980	1943	2700	4695	1098	1702	2517	2268	1078	993	1750	2651	638	2009	582	2445	1539	1384	2065	2452	1164	1202	1632	311	1580	815	727	2268	1787
ENSG00000014824.13	SLC30A9	643	1022	313	699	360	1103	917	649	834	1097	982	829	922	822	552	210	342	321	222	590	334	320	1825	669	428	469	255	332	379	1186	980	114	603	321	488	998	214	1226	1790	255	506	909	31	1068	430	795	653	416
ENSG00000014914.20	MTMR11	604	284	549	482	155	637	200	408	259	887	1609	715	176	537	488	303	386	369	59	276	662	500	1643	182	336	292	534	210	85	414	347	213	264	160	409	357	617	282	146	401	98	126	428	382	265	156	166	303
ENSG00000014919.12	COX15	1926	2609	643	1962	532	2981	3916	1235	3056	3481	2549	3221	3262	2218	1613	952	2025	1331	755	1361	1196	3205	4365	2158	1216	2681	1693	631	1835	2457	3635	440	2211	580	994	1936	945	2661	3575	441	1786	2137	446	2677	566	1883	1207	1923
ENSG00000015133.18	CCDC88C	3019	2594	6327	2060	6053	3151	1225	3640	2060	2728	3897	3078	747	2796	1584	1578	1251	3070	1362	1651	3317	2055	4862	1725	2835	1169	2781	1299	1252	2891	1112	1351	3094	2242	6269	1813	2059	2175	1615	2612	2671	1217	3436	2117	5935	2505	2968	2262
ENSG00000015153.14	YAF2	352	310	503	356	434	648	362	454	436	725	631	666	625	454	387	199	293	352	153	470	308	231	689	388	333	455	378	319	432	963	352	150	328	246	330	238	221	638	770	297	322	290	81	481	370	262	297	367
ENSG00000015171.19	ZMYND11	264	523	570	292	625	618	216	411	384	658	490	413	194	390	393	147	122	214	152	281	340	114	643	185	358	233	198	251	116	578	355	113	357	305	845	586	300	429	703	253	160	323	77	424	832	412	405	161
ENSG00000015285.10	WAS	31938	31584	13227	29538	8738	30878	25113	15255	43156	33500	39781	44160	38769	28820	18115	28198	39969	36930	19682	21769	15987	69573	41413	32968	19745	38427	29318	8336	33051	36658	34015	11777	39767	17686	13491	9698	19208	16152	19854	10970	45184	17390	31281	29967	10107	36877	22022	42416
ENSG00000015413.9	DPEP1	14	5	4	7	0	11	4	1	0	31	3	0	4	0	1	0	0	5	8	4	3	4	1	0	7	5	0	0	2	2	0	4	0	0	0	0	0	0	0	12	4	0	0	2	2	0	3	23
ENSG00000015475.18	BID	7068	4785	2406	4533	2197	5414	7618	5556	8062	9798	13492	10950	18713	8918	9690	5277	8293	8984	1944	5357	6043	11716	14772	8462	8479	8235	14991	3772	6168	10952	4145	2771	3336	8463	1857	4211	2614	5265	6624	2965	5055	4496	3652	6444	2083	4893	2831	10635
ENSG00000015479.18	MATR3	121	110	133	60	119	93	85	117	69	158	118	135	100	88	219	36	67	57	38	48	33	90	168	75	62	141	90	50	58	118	135	47	151	43	90	113	58	153	210	71	97	71	32	116	95	58	91	60
ENSG00000015479.18	MATR3	121	110	133	60	119	93	85	117	69	158	118	135	100	88	219	36	67	57	38	48	33	90	168	75	62	141	90	50	58	118	135	47	151	43	90	113	58	153	210	71	97	71	32	116	95	58	91	60
ENSG00000015479.18.1	NA	121	110	133	60	119	93	85	117	69	158	118	135	100	88	219	36	67	57	38	48	33	90	168	75	62	141	90	50	58	118	135	47	151	43	90	113	58	153	210	71	97	71	32	116	95	58	91	60
ENSG00000015520.14	NPC1L1	4	12	8	1	0	8	1	7	2	12	10	6	4	0	0	2	1	3	2	1	5	0	3	4	3	9	5	0	7	0	6	2	14	2	2	7	10	10	0	1	15	4	14	1	5	4	6	6
ENSG00000015532.9	XYLT2	1049	626	881	795	598	818	550	706	517	914	1099	1727	487	679	667	582	957	1524	371	493	882	1590	1359	587	833	863	1275	298	517	1271	620	529	830	539	790	494	607	745	605	761	1409	393	748	594	537	572	671	863
ENSG00000015568.12	RGPD5	2	0	0	1	0	1	0	1	0	2	1	0	0	2	1	0	1	1	0	0	0	0	0	1	0	2	1	0	0	0	1	0	0	1	1	8	0	0	1	2	0	1	1	2	2	0	2	1
ENSG00000015592.16	STMN4	2	4	4	0	0	2	1	2	1	3	0	4	9	6	8	18	7	6	6	2	2	0	4	2	1	8	2	10	0	0	48	10	16	9	9	40	8	0	0	2	9	31	0	2	21	0	10	1
ENSG00000015676.17	NUDCD3	1909	2037	1379	1676	1131	1804	1419	1530	1494	1924	2512	2573	1398	1488	1110	1016	1191	1843	964	906	1872	2190	2597	1022	1654	1440	2055	662	948	1856	1595	798	1973	1041	2172	1013	1145	1499	1326	1304	1722	1100	1370	1653	1371	1599	1683	1570
ENSG00000016082.14	ISL1	0	0	0	0	0	0	0	0	0	1	0	0	0	0	0	0	0	2	0	0	0	0	0	0	0	0	0	0	0	0	0	0	0	0	0	0	0	0	0	2	2	0	0	0	0	0	0	0
ENSG00000016391.10	CHDH	39	45	33	40	40	86	565	39	12	54	10	18	9	14	7	11	78	22	19	0	20	11	9	8	9	22	18	18	19	25	42	9	9	9	22	29	75	20	70	118	10	85	18	18	30	2	264	8
ENSG00000016402.13	IL20RA	0	0	4	1	0	0	2	0	0	2	0	2	0	2	0	0	0	0	12	7	0	0	0	4	2	0	2	4	2	0	0	2	0	2	0	5	2	3	1	2	4	5	1	2	4	0	6	0
ENSG00000016490.15	CLCA1	0	3	0	0	0	9	2	0	0	1	0	0	0	4	0	10	0	4	0	0	0	0	4	0	20	2	0	2	2	1	0	0	0	2	1	1	2	0	0	0	5	5	0	0	10	0	0	1
ENSG00000016602.9	CLCA4	4	21	7	6	4	6	0	3	0	4	0	1	2	2	2	2	2	5	4	0	0	0	0	2	29	0	2	0	4	0	2	0	0	2	1	4	4	2	3	6	20	4	9	20	4	6	0	2
ENSG00000016864.18	GLT8D1	1037	879	526	870	467	1102	1595	777	786	1370	1139	1605	1126	793	669	444	836	811	271	537	723	1092	2014	779	668	919	670	436	678	1213	1474	259	733	285	752	1006	486	1206	1579	285	1177	779	139	1208	396	833	658	691
ENSG00000017260.19	ATP2C1	1380	1943	648	1090	843	1872	2261	1008	1423	2136	1631	1826	1912	1611	801	567	889	847	433	997	685	888	2680	1116	811	1160	692	580	831	2602	2148	334	1308	714	755	1754	610	1525	2664	568	874	1305	147	1920	998	1452	1555	931
ENSG00000017427.15	IGF1	3	0	6	2	0	0	0	2	2	7	2	0	4	3	0	0	2	0	2	0	4	6	0	2	9	0	8	4	4	0	3	2	2	3	0	4	4	0	1	12	6	0	2	1	6	0	11	7
ENSG00000017483.14	SLC38A5	2043	851	2460	2053	1895	518	1333	5548	551	1164	1016	631	1424	922	728	3776	1619	972	2403	3215	1083	1253	620	617	1075	363	1011	2890	1520	662	858	4163	2729	2498	1173	119	4756	924	289	3012	1768	440	1616	836	2479	1289	4259	595
ENSG00000017797.12	RALBP1	6675	5197	2187	4918	2241	9060	5146	6520	10348	6231	7155	9761	5485	6136	2871	4130	6401	5792	4107	5930	3395	4556	7725	7795	5688	3510	6526	3946	6192	12008	4828	1673	5589	2668	2499	6200	3547	4219	4752	2048	6623	3993	1371	5973	2466	11192	8567	10249
ENSG00000018189.12	RUFY3	451	336	463	189	356	478	141	392	339	587	387	282	135	333	205	130	119	218	162	339	216	214	767	158	290	104	138	111	64	346	237	117	376	174	401	419	237	272	328	223	97	223	98	351	580	257	240	336
ENSG00000018236.14	CNTN1	1	8	0	2	0	4	10	0	0	3	3	0	4	12	7	6	4	2	2	7	2	2	0	2	0	2	5	8	0	1	68	6	7	17	5	51	12	2	4	10	12	63	3	10	21	0	5	2
ENSG00000018280.16	SLC11A1	123723	92433	29380	177458	25175	133647	50055	72318	108331	121175	98816	151333	168564	126362	50423	55866	142464	103419	51098	89271	25784	127661	110049	147487	56350	108184	30746	18377	148445	204036	108650	17705	75586	58775	14837	46473	107383	121484	111533	51932	268124	92455	28230	109395	33676	141371	43340	159531
ENSG00000018408.14	WWTR1	21	80	99	40	24	18	5	14	41	23	37	25	22	33	31	19	6	30	20	22	13	9	50	20	12	27	15	18	12	9	100	14	51	112	81	129	33	20	9	173	44	26	20	43	37	16	30	26
ENSG00000018510.13	AGPS	1243	1200	399	631	468	1028	1451	1207	755	1347	1481	1362	906	1133	832	359	724	749	340	665	541	538	2042	539	669	1437	532	674	444	1228	1000	213	715	224	725	720	304	1303	2333	249	457	916	100	1148	450	550	1400	514
ENSG00000018610.13	CXorf56	670	494	251	375	268	512	738	425	398	686	788	708	540	543	370	209	432	410	140	330	372	478	843	304	354	487	375	224	326	588	459	179	395	234	463	403	227	705	753	93	466	376	110	459	237	374	378	446
ENSG00000018625.14	ATP1A2	14	28	32	21	41	42	35	23	87	73	54	27	23	102	168	97	53	11	34	54	40	17	51	22	8	29	24	93	22	12	488	76	80	116	1733	537	240	22	16	879	89	500	26	63	138	26	23	21
ENSG00000018699.11	TTC27	234	253	170	100	170	166	89	207	176	320	300	314	85	173	179	104	68	177	142	116	251	214	458	92	225	219	238	95	78	186	161	74	284	110	282	154	123	196	152	58	153	85	36	145	231	121	167	209
ENSG00000018869.16	ZNF582	37	59	16	26	46	60	54	48	27	78	77	63	18	43	62	24	47	43	25	40	42	54	94	33	61	56	76	33	30	62	31	24	39	26	61	29	21	28	65	23	42	38	2	26	30	40	59	44
ENSG00000019102.11	VSIG2	338	49	56	113	38	112	91	201	72	152	104	58	71	166	41	317	110	172	40	253	138	120	193	93	80	212	167	90	141	267	25	312	255	15	52	43	20	73	19	25	245	37	82	71	53	254	111	202
ENSG00000019144.18	PHLDB1	19	32	114	25	46	19	10	26	21	47	26	14	9	28	40	31	9	7	30	60	42	22	57	14	14	26	35	10	15	14	88	27	78	81	105	115	61	17	23	190	45	63	51	36	162	38	43	21
ENSG00000019169.10	MARCO	910	4890	147	1167	79	630	543	388	938	1631	2010	1096	1113	1479	602	886	1303	2158	3182	958	245	4050	4429	1150	328	143	2021	242	227	1675	1459	180	6022	491	259	143	636	1408	1087	1929	444	875	876	1585	428	786	338	560
ENSG00000019186.9	CYP24A1	0	2	4	2	2	2	0	4	0	0	0	0	0	2	1	0	0	0	0	0	10	2	2	0	4	0	4	0	2	2	0	4	4	2	0	9	0	0	12	0	0	4	4	4	1	0	2	0
ENSG00000019485.13	PRDM11	165	124	176	128	226	181	35	155	118	129	221	145	20	103	90	105	74	219	67	60	203	90	185	53	128	86	135	87	49	147	64	104	102	169	255	80	124	97	103	134	134	84	98	82	198	99	168	105
ENSG00000019505.7	SYT13	2	1	2	0	2	1	4	0	4	9	0	0	3	0	5	4	2	4	0	0	0	0	1	0	0	0	0	0	0	0	36	9	4	6	2	27	18	0	0	12	3	10	0	4	7	1	0	0
ENSG00000019549.9	SNAI2	1	4	4	2	0	6	0	0	2	12	0	5	4	0	6	0	0	6	2	6	0	0	4	6	0	3	0	2	1	0	2	4	2	4	5	36	7	5	2	4	1	8	7	10	3	0	12	0
ENSG00000019582.14	CD74	98185	35901	199449	33644	42435	41610	24311	50292	42075	110723	94142	75210	24085	57774	42170	51102	35573	108570	71975	33326	70872	99422	87865	25985	44665	70402	94680	25872	18505	40783	22558	30236	119782	42302	138388	16261	116695	15147	14761	181192	22298	17882	345413	22387	148123	32090	38933	36160
ENSG00000019991.15	HGF	392	2170	62	817	79	2387	4569	393	915	2175	605	1442	1679	1220	682	279	1065	296	371	872	153	966	2341	834	170	507	95	139	684	1279	4457	50	977	584	67	300	216	1462	2250	205	279	1584	57	1295	108	629	535	399
ENSG00000019995.6	ZRANB1	895	694	406	772	373	1205	867	783	984	1331	802	631	796	738	346	354	535	365	595	899	567	338	1119	661	499	246	293	916	864	1391	893	186	588	603	349	908	338	842	873	348	698	674	101	1107	659	1196	1611	885
ENSG00000020129.15	NCDN	1082	637	967	517	346	814	885	712	587	1024	1026	1710	337	873	580	575	931	760	486	437	816	1255	1573	510	677	702	1063	310	390	874	934	533	832	359	776	433	724	534	439	917	681	992	1273	578	941	536	1128	669
ENSG00000020181.17	ADGRA2	157	115	70	57	116	109	40	183	105	79	211	132	14	147	43	105	70	89	12	99	87	84	387	57	95	31	69	32	28	110	58	18	69	29	129	92	121	12	23	96	44	46	68	135	53	49	53	79
ENSG00000020256.19	ZFP64	223	132	155	100	127	159	128	166	157	209	259	213	60	174	104	100	105	165	70	116	184	140	367	65	144	53	134	50	67	114	86	101	250	56	248	50	65	97	86	71	79	75	118	121	178	110	101	120
ENSG00000020426.10	MNAT1	140	71	194	82	148	63	104	83	60	101	119	125	24	60	58	40	54	97	53	36	85	69	173	40	72	138	83	51	36	68	148	37	126	54	186	139	120	84	72	115	49	51	46	40	101	32	112	67
ENSG00000020577.13	SAMD4A	105	54	142	45	72	48	21	84	46	169	67	77	33	42	49	30	8	79	72	51	51	60	164	15	52	49	59	49	35	25	37	45	80	93	344	83	144	52	34	282	38	53	93	61	131	50	47	76
ENSG00000020633.18	RUNX3	1632	3361	15646	1653	8532	3610	661	2156	1854	2089	3217	2765	521	1647	1459	3264	1387	5579	2163	1031	2620	1313	3200	1135	2665	816	2217	618	1003	2616	1317	997	5858	5848	18211	986	7270	1126	1026	10310	1414	508	19795	1541	22011	1954	2149	1141
ENSG00000020922.12	MRE11	866	556	527	785	667	767	443	745	681	997	1267	1101	952	828	584	375	601	839	364	474	626	934	1926	487	548	1173	816	330	446	917	689	208	746	229	576	1160	382	1013	1168	320	603	406	270	644	448	459	950	709
ENSG00000021300.13	PLEKHB1	203	266	434	204	155	177	64	212	287	620	430	308	82	249	307	145	131	256	157	83	726	394	309	129	329	272	929	184	176	321	335	398	592	381	440	325	265	242	239	353	526	318	530	173	484	151	472	285
ENSG00000021355.12	SERPINB1	39231	130822	5705	63827	7218	70478	156548	15338	69251	87876	53198	63883	134935	46262	62575	34849	68838	27560	15464	37940	14412	108953	111205	76623	19026	50367	27594	9397	44178	80480	249058	4779	48691	47165	4188	24531	24090	63856	125646	16941	30306	88191	3732	106689	3674	45999	27042	51640
ENSG00000021461.16	CYP3A43	0	1	0	0	0	0	0	0	0	1	0	0	0	1	0	0	0	0	0	2	0	0	0	0	0	0	0	0	0	0	0	0	0	0	0	3	0	4	1	0	4	0	2	0	1	0	0	0
ENSG00000021488.12	SLC7A9	5	3	10	4	12	5	0	14	7	7	10	21	25	12	15	2	11	10	6	6	14	10	7	8	10	1	23	1	1	5	17	10	10	0	4	3	4	13	5	2	21	2	0	8	6	6	3	11
ENSG00000021574.11	SPAST	1004	1537	241	1079	283	1991	1327	1080	2254	2051	2005	2190	2759	1997	1408	511	760	498	204	1630	636	563	2868	1273	747	960	749	740	1169	2907	1181	230	673	351	481	1467	208	1998	3639	156	872	1211	34	2569	303	1761	828	841
ENSG00000021645.18	NRXN3	4	6	4	2	4	5	7	1	2	6	0	3	2	2	18	15	5	0	64	12	16	0	4	5	4	9	10	47	4	0	41	11	15	4	7	33	14	0	2	16	17	25	2	14	22	2	85	8
ENSG00000021762.19	OSBPL5	1309	1275	3799	663	3707	1689	585	954	558	1187	1381	1460	328	692	378	1369	1337	2972	680	434	879	1280	2209	532	895	717	758	529	1279	917	540	630	1164	514	4580	510	2331	553	411	1206	924	298	1944	872	1910	522	1238	644
ENSG00000021776.10	AQR	1388	1684	710	1246	573	1883	1687	1116	1389	1935	1591	2276	1610	1832	805	785	882	1029	648	879	895	1330	3553	938	984	1586	1112	540	667	1495	2088	363	1381	608	1037	1079	383	1707	2348	375	1142	1194	253	1607	893	1241	1570	1007
ENSG00000021826.14	CPS1	0	40	28	0	18	26	0	10	3	2	0	2	2	0	0	0	2	4	20	0	2	2	4	2	0	2	2	11	0	2	1	0	6	6	5	7	26	2	2	3	29	5	6	2	0	4	10	4
ENSG00000021852.12	C8B	0	6	2	2	6	19	0	0	0	0	0	2	0	0	91	2	0	2	14	0	6	0	0	0	16	0	0	12	28	46	2	0	5	4	0	0	22	0	59	2	2	5	6	157	0	28	6	211
ENSG00000022267.16	FHL1	1132	234	344	186	301	341	132	519	407	655	383	117	159	472	253	326	169	223	234	564	351	225	501	157	332	247	436	395	120	306	455	1237	616	460	8959	1371	1187	292	152	4059	479	280	308	253	415	285	534	237
ENSG00000022355.16	GABRA1	0	0	0	0	0	2	6	0	0	2	0	0	0	2	4	2	2	0	0	0	0	0	0	0	0	0	0	0	0	0	20	14	2	4	4	22	8	0	0	2	11	5	0	2	4	0	2	2
ENSG00000022556.15	NLRP2	305	313	478	121	260	145	474	137	350	260	190	614	243	150	275	211	102	293	212	167	210	305	439	269	238	217	518	101	157	218	381	156	216	223	380	500	177	188	115	105	93	47	452	307	293	367	341	191
ENSG00000022556.15	NLRP2	305	313	478	121	260	145	474	137	350	260	190	614	243	150	275	211	102	293	212	167	210	305	439	269	238	217	518	101	157	218	381	156	216	223	380	500	177	188	115	105	93	47	452	307	293	367	341	191
ENSG00000022556.15	NLRP2	305	313	478	121	260	145	474	137	350	260	190	614	243	150	275	211	102	293	212	167	210	305	439	269	238	217	518	101	157	218	381	156	216	223	380	500	177	188	115	105	93	47	452	307	293	367	341	191
ENSG00000022556.15	NLRP2	305	313	478	121	260	145	474	137	350	260	190	614	243	150	275	211	102	293	212	167	210	305	439	269	238	217	518	101	157	218	381	156	216	223	380	500	177	188	115	105	93	47	452	307	293	367	341	191
ENSG00000022556.15	NLRP2	305	313	478	121	260	145	474	137	350	260	190	614	243	150	275	211	102	293	212	167	210	305	439	269	238	217	518	101	157	218	381	156	216	223	380	500	177	188	115	105	93	47	452	307	293	367	341	191
ENSG00000022556.15	NLRP2	305	313	478	121	260	145	474	137	350	260	190	614	243	150	275	211	102	293	212	167	210	305	439	269	238	217	518	101	157	218	381	156	216	223	380	500	177	188	115	105	93	47	452	307	293	367	341	191
ENSG00000022556.15	NLRP2	305	313	478	121	260	145	474	137	350	260	190	614	243	150	275	211	102	293	212	167	210	305	439	269	238	217	518	101	157	218	381	156	216	223	380	500	177	188	115	105	93	47	452	307	293	367	341	191
ENSG00000022556.15	NLRP2	305	313	478	121	260	145	474	137	350	260	190	614	243	150	275	211	102	293	212	167	210	305	439	269	238	217	518	101	157	218	381	156	216	223	380	500	177	188	115	105	93	47	452	307	293	367	341	191
ENSG00000022556.15	NLRP2	305	313	478	121	260	145	474	137	350	260	190	614	243	150	275	211	102	293	212	167	210	305	439	269	238	217	518	101	157	218	381	156	216	223	380	500	177	188	115	105	93	47	452	307	293	367	341	191
ENSG00000022556.15	NLRP2	305	313	478	121	260	145	474	137	350	260	190	614	243	150	275	211	102	293	212	167	210	305	439	269	238	217	518	101	157	218	381	156	216	223	380	500	177	188	115	105	93	47	452	307	293	367	341	191
ENSG00000022556.15.1	NA	305	313	478	121	260	145	474	137	350	260	190	614	243	150	275	211	102	293	212	167	210	305	439	269	238	217	518	101	157	218	381	156	216	223	380	500	177	188	115	105	93	47	452	307	293	367	341	191
ENSG00000022556.15.2	NA	305	313	478	121	260	145	474	137	350	260	190	614	243	150	275	211	102	293	212	167	210	305	439	269	238	217	518	101	157	218	381	156	216	223	380	500	177	188	115	105	93	47	452	307	293	367	341	191
ENSG00000022556.15.3	NA	305	313	478	121	260	145	474	137	350	260	190	614	243	150	275	211	102	293	212	167	210	305	439	269	238	217	518	101	157	218	381	156	216	223	380	500	177	188	115	105	93	47	452	307	293	367	341	191
ENSG00000022556.15.4	NA	305	313	478	121	260	145	474	137	350	260	190	614	243	150	275	211	102	293	212	167	210	305	439	269	238	217	518	101	157	218	381	156	216	223	380	500	177	188	115	105	93	47	452	307	293	367	341	191
ENSG00000022556.15.5	NA	305	313	478	121	260	145	474	137	350	260	190	614	243	150	275	211	102	293	212	167	210	305	439	269	238	217	518	101	157	218	381	156	216	223	380	500	177	188	115	105	93	47	452	307	293	367	341	191
ENSG00000022556.15.6	NA	305	313	478	121	260	145	474	137	350	260	190	614	243	150	275	211	102	293	212	167	210	305	439	269	238	217	518	101	157	218	381	156	216	223	380	500	177	188	115	105	93	47	452	307	293	367	341	191
ENSG00000022556.15.7	NA	305	313	478	121	260	145	474	137	350	260	190	614	243	150	275	211	102	293	212	167	210	305	439	269	238	217	518	101	157	218	381	156	216	223	380	500	177	188	115	105	93	47	452	307	293	367	341	191
ENSG00000022556.15.8	NA	305	313	478	121	260	145	474	137	350	260	190	614	243	150	275	211	102	293	212	167	210	305	439	269	238	217	518	101	157	218	381	156	216	223	380	500	177	188	115	105	93	47	452	307	293	367	341	191
ENSG00000022556.15.9	NA	305	313	478	121	260	145	474	137	350	260	190	614	243	150	275	211	102	293	212	167	210	305	439	269	238	217	518	101	157	218	381	156	216	223	380	500	177	188	115	105	93	47	452	307	293	367	341	191
ENSG00000022567.9	SLC45A4	9798	5499	4517	5353	3267	6483	2550	4983	10371	4323	10486	7938	10119	5894	5473	3709	5245	4922	4556	3488	4307	7274	7155	4553	6187	3504	3783	3163	9170	7586	4670	2025	6358	5418	2556	6089	5555	3298	2547	3201	10328	3312	4169	7803	4876	5274	3225	13854
ENSG00000022840.15	RNF10	30201	58076	14060	64731	14929	44979	59941	36513	70675	75882	39049	31582	46071	35562	31591	40202	43724	25654	97851	52871	57898	57090	64863	43022	28750	21268	22695	77148	48865	41618	74750	19659	59955	38399	7908	14754	38035	29381	44527	37177	23331	52351	15750	60919	13013	40730	100188	41333
ENSG00000022976.15	ZNF839	757	700	281	684	318	794	1155	627	479	728	890	1054	523	587	397	295	673	481	218	400	443	565	1197	689	384	385	397	223	589	598	690	220	411	451	382	463	293	730	760	177	1155	665	138	922	260	524	419	603
ENSG00000023041.11	ZDHHC6	1571	1783	892	1297	803	1844	2407	1248	1497	2336	2207	2210	1353	1500	1233	624	1179	954	522	911	1144	1283	3321	1267	1151	1259	1277	673	1087	2135	1748	352	1368	755	633	1484	728	2125	2611	537	1355	1257	270	1995	539	1336	1048	1294
ENSG00000023171.16	GRAMD1B	644	224	563	281	274	344	291	532	287	601	334	529	218	307	207	171	336	357	153	223	217	227	462	140	209	289	329	234	225	327	179	176	606	237	414	559	335	167	157	380	561	210	432	282	837	416	381	421
ENSG00000023191.16	RNH1	11359	6155	6821	4677	2702	5413	6016	4984	5339	8778	8587	6899	3320	6035	2957	4664	6086	8555	5933	4131	4873	12917	14316	3894	4911	7934	6067	2579	2897	5464	3857	2765	7492	2015	7371	1708	5104	3910	3250	4361	4096	4485	7186	4738	3974	3869	4737	5570
ENSG00000023191.16	RNH1	11359	6155	6821	4677	2702	5413	6016	4984	5339	8778	8587	6899	3320	6035	2957	4664	6086	8555	5933	4131	4873	12917	14316	3894	4911	7934	6067	2579	2897	5464	3857	2765	7492	2015	7371	1708	5104	3910	3250	4361	4096	4485	7186	4738	3974	3869	4737	5570
ENSG00000023191.16.1	NA	11359	6155	6821	4677	2702	5413	6016	4984	5339	8778	8587	6899	3320	6035	2957	4664	6086	8555	5933	4131	4873	12917	14316	3894	4911	7934	6067	2579	2897	5464	3857	2765	7492	2015	7371	1708	5104	3910	3250	4361	4096	4485	7186	4738	3974	3869	4737	5570
ENSG00000023228.13	NDUFS1	1567	1802	437	1161	426	1840	2138	1534	1618	2204	2243	1981	1922	1438	1038	1002	1299	1053	689	1025	992	1902	3187	1137	936	1737	1033	544	950	1794	2350	474	1548	756	1469	1104	568	1693	2535	572	1650	1232	285	1735	708	1290	1882	1317
ENSG00000023228.13	NDUFS1	1567	1802	437	1161	426	1840	2138	1534	1618	2204	2243	1981	1922	1438	1038	1002	1299	1053	689	1025	992	1902	3187	1137	936	1737	1033	544	950	1794	2350	474	1548	756	1469	1104	568	1693	2535	572	1650	1232	285	1735	708	1290	1882	1317
ENSG00000023228.13.1	NA	1567	1802	437	1161	426	1840	2138	1534	1618	2204	2243	1981	1922	1438	1038	1002	1299	1053	689	1025	992	1902	3187	1137	936	1737	1033	544	950	1794	2350	474	1548	756	1469	1104	568	1693	2535	572	1650	1232	285	1735	708	1290	1882	1317
ENSG00000023287.12	RB1CC1	970	2656	344	1460	628	4019	1687	1603	3488	3367	2618	2726	3052	2655	1692	514	868	667	638	2931	1010	692	3959	2190	1182	1123	549	1509	2064	5658	2551	201	975	1034	613	3051	614	2601	5259	228	714	2013	57	3701	767	2864	2244	1302
ENSG00000023318.7	ERP44	4285	5300	2721	3180	1650	5533	5434	2957	4400	8222	5630	7184	8612	4291	3190	2584	3649	3694	2323	3247	2122	4661	8146	3895	2670	4688	2918	1467	3295	6393	7252	833	5973	2657	2506	3671	2661	5289	5788	1977	2895	3451	1242	5567	1931	4004	2512	3566
ENSG00000023330.14	ALAS1	2134	4195	2636	1639	2134	2831	2592	1442	3583	3428	3873	4177	3422	3067	1483	1440	3096	2004	3141	2142	1614	3628	4658	2160	1863	1915	3002	1097	1859	4013	3816	909	4339	1770	1304	1489	3398	1152	1679	5754	1565	1264	3684	1815	1898	1858	2590	2639
ENSG00000023445.13	BIRC3	408	1519	1687	1046	1647	1991	162	1222	887	2074	1098	1200	998	943	1361	198	258	485	486	373	1333	260	1064	520	845	495	1039	721	242	2744	703	329	1236	1493	1036	560	358	1605	1088	990	427	808	428	1128	2687	1246	2049	512
ENSG00000023516.8	AKAP11	475	513	674	324	542	712	405	683	406	908	782	582	593	678	620	172	185	312	142	362	485	218	1028	249	369	638	388	257	200	657	587	145	520	259	654	829	191	798	1129	301	259	413	69	615	715	417	521	271
ENSG00000023572.8	GLRX2	173	171	177	134	126	145	267	134	150	282	234	283	231	124	252	80	188	145	75	112	132	329	349	164	137	340	303	85	146	253	418	81	167	35	56	164	120	347	174	129	141	112	39	166	36	96	135	163
ENSG00000023608.4	SNAPC1	46	88	234	106	206	157	99	75	75	140	106	124	179	145	103	14	52	67	88	82	80	73	225	59	66	141	89	51	102	225	192	9	91	36	87	123	232	183	159	206	66	103	70	121	335	254	101	76
ENSG00000023697.12	DERA	969	1141	219	778	213	950	1073	534	1271	1270	1237	819	666	847	677	466	684	598	185	680	563	958	1937	1045	552	763	500	333	799	1390	998	225	566	98	316	806	275	1009	1188	162	529	640	85	901	171	869	443	838
ENSG00000023734.10	STRAP	2410	2354	1373	1699	1217	2255	2902	1658	1789	2663	2672	2394	1660	1772	1498	1126	1461	1328	896	1445	1534	1707	3994	1365	1328	1386	1366	1423	1219	2428	2847	704	1688	1308	1271	1382	966	2607	3015	949	1374	1932	488	2266	1534	1664	2011	1535
ENSG00000023839.10	ABCC2	219	300	81	583	119	987	255	287	675	1036	402	1616	1032	419	259	206	599	729	155	357	396	547	762	390	514	676	615	171	728	1907	244	49	86	70	57	885	67	686	745	40	231	224	32	459	95	237	449	577
ENSG00000023892.10	DEF6	12780	9878	8684	10442	7029	9459	12560	8650	12589	12275	17831	19302	10654	8882	11197	12078	9080	16023	4824	7778	9103	23942	18863	12984	10426	10868	14449	4679	7074	11228	10755	6139	12080	7800	6840	4115	5940	5465	9146	7455	17534	6559	12921	12591	6075	11741	7013	15629
ENSG00000023902.13	PLEKHO1	6649	2432	4516	3006	2434	3902	1165	5383	3040	7855	9207	9599	2419	4735	4492	3136	2625	8934	1924	4190	6153	8419	9447	2894	6424	6301	10976	2706	2397	4828	1706	5781	5400	4073	4059	2070	3580	2961	1714	5971	3410	1173	8660	2738	4250	3177	2540	5546
ENSG00000023909.9	GCLM	752	3294	519	664	614	1703	2624	707	2299	2030	1197	636	1671	967	1140	491	551	354	938	1063	659	790	1985	1429	528	819	498	656	683	1182	1966	183	869	592	417	1009	269	1549	3232	305	431	1439	84	1562	337	1064	2345	599
ENSG00000024048.10	UBR2	7073	5916	2415	5864	2178	9446	4946	5739	11946	9769	13708	10842	12528	9001	4967	4724	6198	4618	3911	7113	5511	7535	14774	7387	6542	7646	7194	3931	7850	11390	10474	1847	6579	3085	2243	9735	2349	8462	11670	1858	8765	4307	1265	9562	2840	10550	7705	10462
ENSG00000024422.11	EHD2	53	245	192	79	41	58	18	89	78	75	35	35	37	72	72	74	50	47	107	94	34	45	63	47	25	43	30	22	47	45	170	81	387	281	389	200	171	44	25	424	54	73	60	88	88	48	91	42
ENSG00000024526.16	DEPDC1	24	40	20	18	106	31	51	9	2	42	12	12	0	15	20	0	27	19	47	0	14	2	23	1	14	42	0	31	15	15	1	8	37	3	9	7	18	24	162	16	8	34	6	36	21	4	426	8
ENSG00000024862.17	CCDC28A	2379	2394	820	2337	745	3178	4873	1764	3024	2932	2954	3216	2459	1563	1935	1299	2723	2177	1131	1446	1540	2736	3841	2816	1464	2076	2029	1272	3250	4732	4571	637	3085	674	693	2263	1623	2828	3970	775	2518	2344	359	2605	634	2578	1587	2896
ENSG00000025039.14	RRAGD	1479	1857	1367	862	925	1797	3152	1405	2344	1896	1845	2124	2057	1611	1529	652	1384	974	644	1233	859	956	2096	1179	895	1146	966	714	1664	2257	1454	416	2067	1417	623	1866	2841	824	2226	1235	1383	1411	348	1595	984	1490	1185	1423
ENSG00000025156.12	HSF2	179	238	277	107	303	264	152	262	156	428	354	193	171	191	212	74	104	108	88	92	296	159	493	81	213	208	251	162	82	313	233	56	287	128	247	233	63	306	337	194	117	98	35	184	274	137	248	179
ENSG00000025293.16	PHF20	1562	1564	2576	1403	1992	2319	1119	1487	2443	1981	2464	2093	2822	1722	1450	896	1113	1228	862	1463	1074	1443	2810	1420	1201	1333	1527	757	1181	3031	1869	320	1792	1306	1428	1108	2101	2221	2360	1176	1739	1076	1430	2078	2502	2875	1233	1702
ENSG00000025423.11	HSD17B6	8	22	19	2	21	11	10	2	6	16	4	17	1	6	11	1	8	5	16	3	6	10	6	8	3	6	6	20	2	10	6	4	14	15	4	7	22	24	3	11	6	2	7	3	4	12	48	1
ENSG00000025434.18	NR1H3	409	312	326	258	201	377	209	200	257	365	431	343	189	273	234	257	334	731	379	281	255	589	509	131	421	571	582	132	170	276	244	162	905	76	324	227	271	295	135	196	883	201	185	142	169	250	144	368
ENSG00000025708.13	TYMP	24783	25994	5837	17945	1787	18819	12981	14899	23959	43430	21717	26243	21804	15898	19734	15839	38812	29025	13079	13994	11092	41832	36583	22107	18089	26645	28505	4956	19725	27383	34560	7946	17862	19308	12347	5181	18912	11021	16090	7831	44190	19227	12974	21555	4327	23584	3882	21056
ENSG00000025770.18	NCAPH2	1220	855	2994	896	2020	823	804	634	643	930	1186	1212	590	633	820	613	877	1860	968	415	1188	1859	1343	552	1014	1906	1652	448	623	1085	816	626	1117	1245	1482	539	2012	781	689	1703	2382	550	3029	688	1662	832	1502	1175
ENSG00000025772.7	TOMM34	771	529	515	254	350	333	212	337	384	698	552	619	344	464	335	356	409	361	397	263	555	667	626	203	452	535	632	278	199	429	342	188	721	330	363	251	470	380	182	504	382	346	455	315	424	381	613	484
ENSG00000025796.13	SEC63	1598	1469	1186	949	1388	1635	1787	1361	1353	1950	1962	1851	1650	1287	1018	638	954	1106	701	952	835	1012	3394	752	653	1397	705	848	643	1688	2109	256	1801	1200	1384	1316	1598	1150	1790	1268	881	879	317	1651	1505	984	2241	1118
ENSG00000025800.13	KPNA6	2999	3074	2512	2697	1233	3651	3863	2346	2983	3332	3728	4062	2998	2693	1612	1652	2600	2313	2180	1785	2050	3104	5322	2488	1600	1909	2269	1302	2008	3138	4130	829	3202	1668	2045	2046	1442	2853	4099	2279	2553	2357	1789	3640	2339	2300	3925	2438
ENSG00000026025.15	VIM	127877	82231	50532	62969	16025	86847	143771	50456	114687	93473	97994	79125	92781	73663	47606	52341	91376	79788	42565	51130	30033	141683	165989	69293	39848	83046	39225	18064	58116	87712	135491	17838	79157	46951	25133	27164	37074	81547	124439	52748	90770	87578	47413	75031	31410	53247	52407	55706
ENSG00000026103.21	FAS	1617	2432	396	1589	555	2160	1847	991	3452	6029	2844	1991	5149	2147	1529	737	1408	808	522	1721	1092	1382	4722	2726	2029	786	1008	940	1655	3309	2063	179	1274	1224	546	3752	255	2639	3583	151	908	1808	132	3375	477	2902	935	2134
ENSG00000026297.15	RNASET2	31556	23711	11255	23988	5888	21165	18782	18118	36051	22810	40923	43376	24989	28802	15129	25766	39499	47816	10768	28560	18023	64265	50138	37327	17850	50659	23572	8029	29336	52715	26388	9490	31849	8297	7815	13577	18174	20061	18640	8753	44496	17357	15905	30274	5473	30054	13817	58945
ENSG00000026508.17	CD44	23847	78339	21718	21244	7356	44972	67545	14083	58411	71231	50558	58326	66009	44704	45027	26557	31934	26871	24397	30653	20177	43073	95244	34004	18575	28155	27195	7136	23716	34171	74591	6232	47786	52522	13200	20594	27196	37072	52206	48289	9560	33363	28502	46680	25488	26972	19678	26427
ENSG00000026559.13	KCNG1	68	94	22	54	60	92	9	65	75	30	80	235	13	86	173	30	25	37	53	10	223	132	119	43	27	36	210	93	19	113	43	102	7	64	28	22	8	56	10	111	20	20	150	60	77	58	66	32
ENSG00000026652.13	AGPAT4	1128	878	874	900	637	2033	980	780	919	992	1720	1936	676	1089	352	376	858	1210	822	776	397	725	3592	744	516	945	430	253	537	2325	790	129	505	268	653	994	631	1407	861	797	586	920	792	991	998	1251	1609	492
ENSG00000026751.16	SLAMF7	745	585	5249	615	2094	717	827	1036	200	1101	1497	1072	1311	1225	742	1030	977	1565	471	287	1024	292	1785	317	1323	287	2811	309	289	448	121	565	1268	1229	4556	342	1574	156	261	2318	459	249	1753	343	3343	215	428	489
ENSG00000026950.16	BTN3A1	5357	2723	8246	2815	6355	4822	1879	4518	5457	6474	9886	6441	1668	1702	1204	1896	3783	4700	880	3835	4630	4211	6935	2910	7822	2148	6281	2572	5317	7294	1546	2304	4901	1653	6190	5704	3756	5581	3410	2686	8085	1357	3044	7017	5792	8561	1847	7326
ENSG00000027001.9	MIPEP	133	112	63	81	63	80	44	83	44	101	106	75	28	49	53	50	59	95	80	35	124	128	179	32	91	142	102	34	39	73	81	54	176	39	179	70	33	133	43	64	99	64	38	57	77	39	119	99
ENSG00000027075.14	PRKCH	1171	3708	5953	1486	3937	2724	413	1683	3567	2886	3468	1774	2974	1450	1577	1885	987	1824	907	1664	2525	1745	3055	1368	2192	595	2478	831	876	2532	2120	777	4035	1925	6767	1895	2050	1654	1087	3637	1661	684	2985	1808	6918	3637	1871	1966
ENSG00000027644.4	INSRR	5	1	10	0	11	4	3	0	0	11	0	3	0	0	0	1	6	0	0	2	3	2	0	2	0	0	2	0	1	0	0	3	21	5	4	8	76	2	0	156	3	2	23	2	33	0	1	2
ENSG00000027697.13	IFNGR1	17483	46068	7698	25975	7714	40541	28005	15465	33669	40668	29875	31569	60000	25964	23746	9711	15486	12035	8588	30232	7953	18999	46874	37203	15394	23798	9887	10174	24205	46918	57059	2735	14862	8476	3443	25308	9217	44929	69552	3209	20376	25489	714	52624	5608	29264	10729	25840
ENSG00000027847.13	B4GALT7	943	503	673	597	936	485	481	654	571	586	913	658	376	397	831	507	503	817	633	695	826	1154	981	466	761	782	764	364	185	638	405	662	914	455	725	239	1000	544	341	712	654	349	463	486	337	449	839	716
ENSG00000027869.11	SH2D2A	442	424	8388	410	2968	478	51	389	222	447	361	546	37	163	378	647	632	1005	513	207	648	360	423	341	589	192	774	123	258	423	550	451	1816	849	3390	117	4648	318	177	5920	493	118	11423	309	5870	369	378	262
ENSG00000028116.16	VRK2	286	440	138	380	153	466	285	167	350	704	400	577	334	276	374	117	292	186	112	261	111	315	605	341	198	192	187	113	236	977	813	58	364	60	229	186	106	401	667	66	192	327	25	707	114	316	211	207
ENSG00000028137.18	TNFRSF1B	52574	35384	69894	44867	15597	59098	34058	36955	57478	60851	74149	86682	79397	64796	30840	35549	51049	57645	49287	40341	28172	71883	85511	43191	36782	43431	46526	18402	37318	62155	58722	17435	54790	72442	36051	18503	85462	28596	33503	95016	47607	27875	101793	48171	88518	61012	23357	57883
ENSG00000028203.17	VEZT	357	284	362	219	260	376	286	291	220	376	400	230	121	315	149	95	80	148	129	208	220	112	637	131	214	150	93	144	87	398	257	80	348	146	370	360	166	186	312	204	175	176	63	284	359	181	310	183
ENSG00000028277.21	POU2F2	5661	2448	2338	2894	981	4025	1583	4823	3368	4783	7179	5617	6223	5450	2770	2344	2776	4006	1525	2497	4210	5028	9459	2059	2864	6675	6005	1729	1874	2850	763	1263	2389	3135	5588	2248	1933	1619	1166	1703	2244	1451	5914	2218	2606	2839	2233	4245
ENSG00000028310.17	BRD9	1446	1251	1267	824	1214	1135	1077	1015	667	1195	1648	1478	790	934	682	636	912	1352	536	584	975	1570	2365	651	936	1168	1127	425	530	995	800	398	892	740	1336	568	870	830	1164	909	1382	703	815	927	1099	666	1072	928
ENSG00000028528.14	SNX1	9605	11705	2615	8229	1595	10807	13676	6116	10615	14096	11584	11527	9052	8340	4754	5805	8733	7419	4331	6692	5355	14422	19866	9238	4619	8588	5613	2567	8773	11814	16005	1880	7996	4182	3268	6508	4197	7941	11094	2877	8988	8353	1754	10847	2685	12252	5693	9109
ENSG00000028839.9	TBPL1	682	913	659	617	559	949	1098	658	1009	1108	914	1097	954	745	854	337	664	462	396	677	610	593	1360	910	655	568	667	769	1053	1489	1097	251	747	386	463	639	362	998	1446	310	574	790	95	977	341	866	1225	652
ENSG00000029153.14	ARNTL2	27	43	18	32	13	40	38	30	16	85	67	74	16	31	29	4	30	26	28	33	45	14	255	7	40	11	26	16	13	51	42	18	36	18	13	30	14	87	32	43	20	18	6	71	28	4	14	11
ENSG00000029363.16	BCLAF1	2358	3703	1984	2245	1935	4148	1968	2851	3183	4759	5189	3787	4710	3418	2877	1331	1726	2192	1315	2710	2297	1709	6339	2240	2474	2703	1687	1779	2286	4771	3997	598	2530	2712	2567	4672	1323	3237	6059	1008	1649	1917	285	4479	2638	3112	2945	2754
ENSG00000029364.11	SLC39A9	2255	2804	628	2033	551	3101	4814	1740	2389	2689	3124	2785	2320	2576	1420	1147	2284	2093	675	1427	1464	2535	4995	2330	1650	1910	1823	892	1533	3355	2616	510	1803	1056	1242	2259	827	4012	4113	591	1893	3331	371	2865	724	1693	1451	1813
ENSG00000029534.19	ANK1	732	606	945	3396	2444	385	251	2477	391	1533	309	604	269	637	816	762	1830	813	16205	1888	2928	359	550	344	1403	829	487	5371	1879	1525	407	1938	1461	478	1898	95	2979	702	269	4432	730	1617	572	1798	946	730	35284	376
ENSG00000029559.6	IBSP	0	0	0	0	2	0	0	0	0	0	0	0	0	0	0	0	0	0	0	0	0	0	0	0	0	0	0	0	0	0	0	0	1	0	0	0	0	0	0	0	0	0	0	1	0	0	0	0
ENSG00000029639.10	TFB1M	243	148	90	118	110	198	187	191	193	211	337	274	157	158	213	107	166	178	63	127	263	318	494	133	140	237	190	132	143	200	190	93	157	60	119	203	73	186	164	107	229	112	47	183	68	156	155	245
ENSG00000029725.16	RABEP1	977	1151	969	777	872	1613	1027	1343	1009	1858	1858	1801	1196	1198	1222	520	725	885	462	934	1061	911	2439	877	995	1218	906	831	682	1974	1431	326	895	722	1208	1138	613	1270	2606	671	923	823	267	1626	1199	815	1202	1205
ENSG00000029993.14	HMGB3	316	325	105	231	249	131	589	121	45	172	174	215	110	90	77	51	311	212	270	14	122	185	275	38	48	467	96	88	123	126	159	57	407	75	57	71	301	151	458	379	142	249	95	130	68	24	844	143
ENSG00000030066.13	NUP160	597	692	572	370	585	755	334	615	595	914	967	730	428	710	408	267	294	306	335	327	509	310	1269	356	472	639	484	309	252	842	665	206	645	404	657	545	246	567	740	330	319	322	78	598	704	566	1098	372
ENSG00000030066.13	NUP160	597	692	572	370	585	755	334	615	595	914	967	730	428	710	408	267	294	306	335	327	509	310	1269	356	472	639	484	309	252	842	665	206	645	404	657	545	246	567	740	330	319	322	78	598	704	566	1098	372
ENSG00000030066.13.1	NA	597	692	572	370	585	755	334	615	595	914	967	730	428	710	408	267	294	306	335	327	509	310	1269	356	472	639	484	309	252	842	665	206	645	404	657	545	246	567	740	330	319	322	78	598	704	566	1098	372
ENSG00000030110.12	BAK1	2726	1168	1767	1982	982	1533	4353	1716	1690	2893	3276	2959	1364	2315	2140	1301	2805	1989	531	776	1551	4166	2339	1941	1768	2612	2792	792	1629	3145	3041	1029	2333	1092	987	1266	772	2293	2221	1144	1596	1022	1978	982	999	1551	909	2224
ENSG00000030304.13	MUSK	1	0	0	2	0	0	0	1	2	0	4	0	0	0	0	0	0	0	0	0	0	0	0	0	0	0	2	0	0	0	3	0	2	0	0	5	0	0	0	2	0	0	0	0	0	0	0	1
ENSG00000030419.16	IKZF2	74	100	985	146	341	241	32	143	78	78	137	150	14	115	143	50	34	99	56	82	206	26	131	14	162	66	105	57	42	256	55	40	120	152	776	121	94	115	109	325	68	78	75	110	387	80	68	21
ENSG00000030582.17	GRN	59188	51696	8292	52178	7665	59686	63607	38623	50782	90507	69204	100549	114932	65663	27734	40438	72130	87486	20622	32594	26819	97977	116997	47478	21261	59668	45920	22600	28877	61134	98010	28289	56858	26026	12151	12171	27681	21878	26146	11560	54313	38525	23344	44077	8566	72970	69696	33294
ENSG00000031003.10	FAM13B	888	1098	1007	836	977	1492	1017	965	1213	1154	1757	971	864	1173	880	586	452	750	387	898	792	462	2088	760	669	790	696	629	700	1830	802	255	1026	1167	892	1572	915	1561	2478	816	594	643	310	1456	1313	1051	1052	960
ENSG00000031081.10	ARHGAP31	746	399	206	199	122	560	247	422	577	756	628	424	446	606	182	248	224	311	321	368	203	587	1217	213	253	439	239	118	84	355	194	68	707	301	565	442	200	213	351	346	156	265	219	386	353	363	314	291
ENSG00000031691.6	CENPQ	30	60	11	22	42	41	50	56	51	74	53	50	57	49	59	4	30	28	10	47	36	21	104	33	54	48	34	63	27	72	18	6	31	4	40	135	26	105	77	15	14	22	4	122	20	19	78	21
ENSG00000031698.12	SARS	4768	4692	3472	3125	2191	3757	4958	3200	3638	5716	5906	5903	4122	3237	2317	3610	4635	6252	3659	2518	3616	8377	9036	2551	2946	5120	5164	2228	2807	3945	5040	2051	5455	2323	3559	1802	3649	3085	3093	3612	4151	2386	4361	3662	2976	2474	4741	4504
ENSG00000031823.14	RANBP3	3327	2844	2257	3001	1418	3170	3110	2309	2748	3269	4264	4287	2781	2820	1936	2166	2800	3853	1697	1792	2366	4702	4941	2724	2460	3040	2886	999	2315	3409	3078	1204	2756	1898	2232	1336	1892	2059	2412	2085	4762	1849	2640	2910	1913	2903	2445	3243
ENSG00000032219.18	ARID4A	1080	2054	458	1632	559	2685	1445	1706	2329	2514	2240	2071	3032	2061	1347	506	762	611	491	1871	734	586	3706	1773	942	1406	548	802	1608	3827	2762	180	1024	758	572	2094	443	1934	4260	382	1386	1509	69	3384	798	2591	1138	1276
ENSG00000032444.15	PNPLA6	7795	19202	6046	9640	3997	13821	20536	4942	9435	11723	9193	26185	21233	8644	9477	7626	14280	14978	8613	6107	5838	15352	17506	8300	5932	7165	9176	2372	5350	12186	24026	3809	10756	19314	5429	2633	6688	6841	9350	12235	6827	9774	15567	14145	6094	6839	7132	8435
ENSG00000032742.17	IFT88	188	159	56	113	83	140	156	204	111	165	306	215	100	139	132	61	112	174	34	132	92	126	300	112	95	181	131	153	109	250	476	68	145	247	197	115	92	158	141	50	171	82	19	195	99	118	165	142
ENSG00000033011.11	ALG1	484	370	240	229	130	363	208	303	229	549	591	471	184	346	226	321	233	423	253	237	431	614	726	171	320	577	535	146	143	358	216	171	403	131	402	122	111	286	187	177	215	166	214	264	169	217	329	327
ENSG00000033030.13	ZCCHC8	1088	1117	517	701	476	1100	1012	902	747	1231	1180	1175	824	904	554	382	565	565	342	600	650	632	1853	695	672	650	457	405	516	1089	1062	222	658	431	631	721	334	882	1320	394	997	767	107	1366	573	859	881	705
ENSG00000033050.7	ABCF2	1793	1622	1027	970	656	1238	1100	1205	1198	1671	2156	1882	878	1145	751	1018	888	1359	1096	868	1342	2165	3110	669	982	1362	1454	573	442	1187	1147	569	1778	768	1483	679	944	945	751	1219	753	790	768	1106	1206	809	1495	1054
ENSG00000033050.7	ABCF2	1793	1622	1027	970	656	1238	1100	1205	1198	1671	2156	1882	878	1145	751	1018	888	1359	1096	868	1342	2165	3110	669	982	1362	1454	573	442	1187	1147	569	1778	768	1483	679	944	945	751	1219	753	790	768	1106	1206	809	1495	1054
ENSG00000033050.7.1	NA	1793	1622	1027	970	656	1238	1100	1205	1198	1671	2156	1882	878	1145	751	1018	888	1359	1096	868	1342	2165	3110	669	982	1362	1454	573	442	1187	1147	569	1778	768	1483	679	944	945	751	1219	753	790	768	1106	1206	809	1495	1054
ENSG00000033100.16	CHPF2	4181	4175	937	3764	574	4916	4351	3474	4351	4311	5027	6276	4802	4037	2874	3132	3900	4689	1698	3031	3062	6204	7414	3964	3568	4355	4067	1573	3806	5571	4608	1483	2757	2589	1818	2686	981	2790	3243	1049	5425	2863	1802	4921	1308	4466	4017	5090
ENSG00000033122.18	LRRC7	8	9	7	4	19	8	9	14	7	18	10	15	4	14	16	3	6	3	8	12	6	0	17	3	2	8	6	2	0	12	20	7	5	11	9	25	1	17	24	16	2	25	3	27	14	2	13	2
ENSG00000033170.16	FUT8	241	231	314	221	126	250	134	254	160	339	300	209	66	171	168	112	92	118	135	137	330	130	421	85	208	102	221	128	189	304	228	136	229	105	188	188	85	250	199	114	161	83	40	217	304	175	267	171
ENSG00000033178.12	UBA6	668	2754	1055	943	790	1400	2000	773	1160	1707	1364	1606	1231	1150	1231	264	606	462	433	897	580	470	2486	989	631	731	464	437	523	1505	3075	184	1347	1145	586	1139	691	1637	2892	1043	493	1286	116	1758	1098	821	631	534
ENSG00000033327.12	GAB2	12679	5861	5478	8179	5942	10957	3524	7527	16795	10437	14907	10758	14970	8900	3238	6338	4321	5508	5389	11382	4590	4645	13070	11603	8428	3522	3339	3822	8935	17003	5480	2501	16301	12011	4320	10165	11480	6813	7848	7960	11492	4539	8073	11571	8929	24407	3184	16116
ENSG00000033627.16	ATP6V0A1	5098	4185	3369	2899	1779	3606	7357	4050	4685	3956	5005	5977	3611	4048	2340	2728	3312	3517	2800	2429	2429	7487	9060	3701	3318	3614	4375	1691	2916	3070	4445	1782	3689	3798	1565	3591	2695	3352	3596	3585	6076	3058	6726	4545	3069	4083	3739	4819
ENSG00000033800.13	PIAS1	5299	5196	2161	3598	1953	6085	4165	3218	7201	5812	8680	7676	9393	5620	3963	3643	4617	3732	2774	5770	2793	6980	7914	6607	3799	3651	5433	1867	4411	8045	7547	1652	6702	2419	1730	5429	2967	5256	7763	2687	3883	3408	1721	6111	2523	6532	3435	7185
ENSG00000033867.16	SLC4A7	159	335	776	317	288	537	74	394	197	408	367	290	182	312	268	61	91	121	145	218	307	67	525	145	271	174	140	138	96	529	108	48	268	143	480	448	84	441	589	292	90	172	59	346	674	271	188	125
ENSG00000034053.14	APBA2	405	1711	1441	829	1819	798	103	516	947	1347	1207	657	93	468	472	427	389	895	538	209	936	1374	1076	291	455	527	993	261	406	1173	846	590	2150	1337	936	612	1703	921	767	1907	1119	212	1763	950	1123	821	1255	802
ENSG00000034053.14	APBA2	405	1711	1441	829	1819	798	103	516	947	1347	1207	657	93	468	472	427	389	895	538	209	936	1374	1076	291	455	527	993	261	406	1173	846	590	2150	1337	936	612	1703	921	767	1907	1119	212	1763	950	1123	821	1255	802
ENSG00000034053.14.1	NA	405	1711	1441	829	1819	798	103	516	947	1347	1207	657	93	468	472	427	389	895	538	209	936	1374	1076	291	455	527	993	261	406	1173	846	590	2150	1337	936	612	1703	921	767	1907	1119	212	1763	950	1123	821	1255	802
ENSG00000034152.18	MAP2K3	20768	21590	11493	28093	7659	19494	28271	14956	23062	21056	20573	19993	19529	16964	12487	15554	19875	18089	30638	18394	20770	27591	29240	20382	15738	15591	14206	30145	25104	22813	18613	7989	22046	18367	5870	9061	12911	11822	17184	17531	23352	22354	15367	20992	9827	24026	35972	23925
ENSG00000034239.10	EFCAB1	4	0	6	0	2	0	0	7	6	7	4	0	0	6	0	4	0	6	0	6	2	1	0	2	4	2	0	2	0	3	4	0	2	5	0	2	4	1	0	0	0	0	0	0	6	0	6	3
ENSG00000034510.5	TMSB10	37807	22847	33584	20808	20281	15679	33534	17353	18299	44331	48237	30490	14550	16790	31208	12953	30739	46392	13495	13105	31289	55811	70551	18769	26660	34701	42278	10034	14628	29077	14276	13328	27462	12609	23329	9005	19056	15325	15943	16162	16444	16509	21699	17104	13501	12282	11839	36513
ENSG00000034533.11	ASTE1	505	391	95	322	89	444	280	283	432	482	616	520	407	332	318	207	334	267	50	329	341	519	817	310	315	535	452	114	341	575	422	140	140	103	223	515	54	699	584	47	543	263	15	527	108	426	305	412
ENSG00000034677.12	RNF19A	794	1854	2216	826	1396	1956	1035	946	2041	2080	1732	1697	2122	1261	928	419	638	560	1151	1297	921	494	2524	1249	1036	661	599	898	1188	3202	1369	152	1394	611	1208	1995	836	1408	2104	1047	606	1051	217	2920	2731	2287	2288	899
ENSG00000034693.14	PEX3	135	120	62	111	80	97	122	113	78	158	203	166	113	120	133	72	71	98	34	45	134	137	228	30	155	147	163	66	41	117	106	58	102	89	100	93	51	111	203	78	60	85	30	85	63	34	127	92
ENSG00000034713.7	GABARAPL2	10424	9637	5154	11088	3518	12295	23169	8252	11845	12851	9749	11017	11381	7783	6265	3940	11462	7842	7117	9015	8787	8618	12739	12218	5743	8404	5941	15834	14212	16134	14634	3761	7487	3861	2085	6716	5195	14119	18248	4293	10213	11842	1470	12774	2796	10775	10315	10257
ENSG00000034971.16	MYOC	8	0	16	10	5	9	0	7	5	2	2	6	0	7	8	8	2	1	8	13	4	4	18	7	0	5	6	2	2	1	1	0	0	0	45	33	7	5	16	50	10	3	9	12	7	4	3	2
ENSG00000035115.21	SH3YL1	198	225	706	182	300	258	71	333	177	543	441	310	92	219	384	67	51	195	71	80	405	195	434	149	269	156	353	127	106	235	118	107	362	300	261	228	243	455	367	375	220	112	129	235	600	188	404	220
ENSG00000035141.7	FAM136A	595	457	463	377	487	369	312	418	322	595	640	625	289	430	405	208	265	480	242	248	628	390	999	207	345	345	472	242	208	458	441	145	587	307	420	407	495	422	443	406	395	253	154	329	292	233	510	402
ENSG00000035403.17	VCL	8435	7665	4645	3923	3069	7515	4938	6327	9180	7488	7791	5158	5782	6224	2069	4254	4049	4362	2900	5858	3422	4431	16734	4776	3909	4457	2897	3159	3426	7040	6858	4012	7720	3041	3937	3773	1771	4702	7674	2301	7564	5163	2249	11152	3439	9110	10102	5514
ENSG00000035499.12	DEPDC1B	42	52	26	26	96	51	44	28	4	70	26	20	10	26	16	4	48	33	91	5	26	2	24	10	24	41	2	36	42	28	32	10	26	15	10	36	37	33	56	35	10	23	8	43	38	2	391	26
ENSG00000035664.11	DAPK2	7757	3807	3234	6672	2108	6344	4538	5793	8049	5524	7819	7759	9570	5314	3623	4180	4276	5835	1883	5600	3170	7563	9887	8793	3896	5208	4216	2040	7588	8131	3343	1917	4538	2261	1215	5153	2028	5126	5566	1038	15042	4687	4334	6157	1716	8137	3652	10815
ENSG00000035681.7	NSMAF	2247	2695	864	1453	657	2052	1340	1552	2565	3131	4025	1711	3355	1957	2921	1107	1185	1154	641	2600	1691	2092	4490	1801	1563	1378	1243	1230	1111	1919	2125	524	1618	844	1206	1816	1189	1744	2484	783	1998	1222	277	2644	992	2170	1279	3661
ENSG00000035687.9	ADSS	2929	1940	1569	1456	1380	2657	3177	2914	1545	2630	2709	2429	1633	1319	1026	884	1286	1039	352	1109	1024	1133	3817	1083	1216	2230	1151	1095	981	1443	1944	516	918	651	1355	1618	727	2034	4997	685	1551	1743	242	1991	1254	1309	3842	1206
ENSG00000035720.7	STAP1	171	142	174	129	202	200	98	106	88	168	210	315	20	131	383	46	51	141	88	49	243	183	256	101	59	128	263	102	58	183	65	49	97	186	78	90	78	101	119	188	149	70	67	83	210	98	207	181
ENSG00000035862.12	TIMP2	12951	14183	3340	11488	2021	19941	18511	9199	22837	21395	19190	20560	20144	17263	6673	9916	13021	8534	7286	12113	5505	16711	23168	14397	7123	10676	7867	4146	13009	22069	17089	2789	15197	4575	2810	9537	5161	9020	16061	3289	13320	10898	5258	19663	2928	21430	8458	12398
ENSG00000035928.15	RFC1	705	811	822	745	569	1247	995	610	809	1437	1204	1429	548	959	477	383	524	559	338	526	784	783	2106	530	689	897	691	354	452	1112	1009	239	871	654	852	872	497	1069	1305	546	692	585	279	1052	989	666	1280	702
ENSG00000036054.12	TBC1D23	946	1392	502	877	539	1978	1363	1021	1493	1804	1770	1937	2004	1598	1058	402	715	462	396	1202	697	507	2430	1180	802	935	620	799	952	2457	1658	164	809	473	431	2117	340	2228	3230	305	779	1264	48	2239	495	1385	1112	869
ENSG00000036257.12	CUL3	3063	4479	449	3581	655	4844	3541	2567	5326	6074	5660	7249	6136	5022	2969	2102	2885	1593	538	3866	1985	3984	8113	4104	2333	2863	2487	1488	3517	7434	7971	927	1281	1711	806	3206	491	3855	6404	415	3040	2505	171	5919	837	4959	2513	4745
ENSG00000036448.9	MYOM2	144	152	10076	50	530	1324	77	256	90	138	84	65	25	122	202	626	209	4484	34	82	187	85	276	63	1279	63	85	49	39	171	102	117	134	56	1615	834	712	55	42	2704	121	71	2955	105	4565	40	89	300
ENSG00000036448.9	MYOM2	144	152	10076	50	530	1324	77	256	90	138	84	65	25	122	202	626	209	4484	34	82	187	85	276	63	1279	63	85	49	39	171	102	117	134	56	1615	834	712	55	42	2704	121	71	2955	105	4565	40	89	300
ENSG00000036448.9.1	NA	144	152	10076	50	530	1324	77	256	90	138	84	65	25	122	202	626	209	4484	34	82	187	85	276	63	1279	63	85	49	39	171	102	117	134	56	1615	834	712	55	42	2704	121	71	2955	105	4565	40	89	300
ENSG00000036473.6	OTC	0	0	4	0	8	4	0	4	0	0	0	0	0	0	1	0	0	0	2	0	0	0	1	0	0	0	0	0	0	0	0	0	2	2	2	0	10	0	0	2	0	0	0	0	0	0	1	0
ENSG00000036530.8	CYP46A1	5	5	15	2	4	3	2	5	4	5	2	0	4	15	9	23	4	2	0	0	0	2	13	2	2	1	11	6	4	1	19	14	9	3	29	17	12	4	0	9	12	141	10	2	26	0	3	3
ENSG00000036565.14	SLC18A1	0	2	3	4	6	0	1	16	0	2	6	6	10	4	8	0	0	4	2	4	0	10	0	2	0	5	4	0	0	0	0	3	2	5	12	13	4	3	1	2	2	2	12	4	4	0	0	2
ENSG00000036672.15	USP2	4	5	12	3	15	10	6	5	5	7	19	2	2	6	7	14	2	10	8	3	4	1	2	0	3	0	4	0	8	2	15	4	13	30	650	25	158	15	0	523	8	24	9	13	19	6	15	7
ENSG00000036828.15	CASR	10	3	3	4	4	6	9	16	9	8	5	0	14	4	0	1	2	4	1	4	4	6	0	2	1	8	4	1	7	7	3	0	5	3	2	6	5	12	14	2	39	2	5	4	2	12	2	17
ENSG00000037042.8	TUBG2	107	218	403	150	346	147	286	103	123	422	168	166	46	97	116	56	169	196	659	119	249	342	295	155	158	174	248	131	93	110	203	174	304	125	243	111	363	75	62	340	126	115	213	93	186	55	877	190
ENSG00000037241.7	RPL26L1	217	220	58	139	129	98	241	138	120	263	251	306	261	170	302	51	233	152	36	117	118	343	396	139	166	390	142	74	121	323	283	36	158	54	82	35	130	149	390	37	142	179	24	185	57	84	155	203
ENSG00000037280.15	FLT4	104	313	186	61	187	74	22	134	118	121	60	77	7	80	101	31	71	146	100	47	199	108	112	96	96	128	254	32	151	185	176	34	213	143	241	103	193	144	82	154	211	41	225	93	288	69	117	164
ENSG00000037474.14	NSUN2	1484	1480	942	920	926	1541	1139	1173	994	2027	1969	1835	1169	1106	513	824	840	1035	583	826	1183	1422	3012	651	1075	1339	979	586	529	1442	1278	384	1132	663	1097	952	496	1077	1300	559	850	894	284	1272	893	825	1256	1108
ENSG00000037637.10	FBXO42	1993	1644	1274	1681	746	2239	2229	1357	1890	2013	2312	2959	1852	2087	1029	1193	1992	1594	1337	1200	1081	2899	3313	1347	1149	1637	1675	579	1533	2441	2703	519	2126	996	1025	1469	1424	1788	2482	2472	2272	1214	1077	1801	1385	1609	1132	1597
ENSG00000037749.11	MFAP3	284	469	72	281	61	957	610	287	659	817	425	617	563	820	176	174	246	76	110	582	154	168	888	421	263	230	201	163	243	1377	504	41	249	107	78	824	58	362	871	81	124	358	16	845	108	797	429	279
ENSG00000037757.13	MRI1	381	303	428	213	309	310	259	371	247	283	375	348	128	279	183	146	173	298	76	227	332	194	554	212	282	156	191	148	133	344	147	123	259	92	214	165	188	286	215	316	217	219	137	214	362	204	252	255
ENSG00000037897.16	METTL1	99	180	70	67	47	26	50	60	48	114	154	113	40	78	98	56	58	95	104	39	145	101	144	41	95	121	165	41	37	44	42	66	188	70	103	8	56	77	47	71	61	47	31	47	67	27	77	78
ENSG00000037965.5	HOXC8	3	0	0	0	0	0	0	1	0	4	0	2	0	0	1	0	0	0	0	2	0	0	2	0	0	0	5	1	0	0	0	0	4	4	21	6	2	2	1	0	0	3	0	5	1	1	4	1
ENSG00000038002.8	AGA	421	1120	384	648	295	1233	975	456	771	795	980	654	656	525	380	388	697	674	241	209	427	1380	1261	697	532	555	363	319	387	576	934	152	567	290	559	423	388	383	1290	135	293	620	121	1100	296	419	381	447
ENSG00000038210.12	PI4K2B	90	234	289	152	286	315	223	222	168	389	295	209	173	180	167	44	91	110	92	167	182	83	413	89	126	139	97	167	85	329	183	29	181	133	312	143	59	155	390	146	81	170	27	261	286	88	242	90
ENSG00000038219.12	BOD1L1	3629	4562	1262	3252	1612	6676	2524	4603	7445	6005	6842	5863	6355	6823	2566	2231	2250	2280	1890	5014	2185	1977	10075	4411	3675	4447	2050	2352	3993	8886	4579	847	3077	1938	1268	5268	891	4340	7001	803	3568	3533	501	7124	2451	8839	4209	4705
ENSG00000038274.16	MAT2B	3411	4220	1788	3477	1325	5134	5070	3343	5211	6657	5212	4585	4832	4100	2991	1908	2607	1982	2312	3542	3186	2226	6302	3649	2838	2923	2489	3225	3187	6415	4930	1043	3819	2352	2835	3432	950	4452	6913	952	2752	3260	392	4941	1952	4934	3814	2805
ENSG00000038295.7	TLL1	0	0	0	1	4	1	0	0	2	3	2	1	0	0	2	4	0	0	0	1	0	0	2	0	0	4	3	0	0	0	0	0	2	0	0	13	2	5	0	0	2	3	1	5	0	0	4	2
ENSG00000038358.14	EDC4	3064	1997	3320	2176	2566	2567	2103	2231	2180	2730	3699	4446	2307	2387	2129	1862	2741	4250	1492	1338	2896	4882	4963	1813	2574	3179	3629	1010	1646	2705	2481	1403	3076	1938	3040	1467	2463	1884	1851	2791	4468	1495	3029	2183	2524	1840	2710	3100
ENSG00000038382.18	TRIO	649	1324	507	578	358	1197	965	426	726	830	779	606	661	919	356	468	378	468	291	594	363	622	2354	869	303	349	221	200	410	733	698	116	521	266	518	732	263	482	800	460	464	918	355	751	988	862	599	568
ENSG00000038427.15	VCAN	20722	12006	5117	8557	1852	18666	10190	12339	14768	22946	38087	19097	8045	22833	14555	8590	14596	13484	8840	12403	11389	22227	67830	7537	10792	10705	9533	6361	2624	12412	12657	2613	20521	3637	5699	11325	27494	15614	10129	17325	2675	9442	3340	13895	10432	8571	13179	7877
ENSG00000038532.14	CLEC16A	1460	1016	1368	959	1061	1321	1200	1221	984	1349	1498	2043	1136	1342	695	807	1084	1389	1075	763	909	1418	1897	853	743	1087	1108	691	738	1313	1185	525	1398	611	1009	614	1091	846	865	1629	1172	771	1311	1200	1212	1035	2334	1132
ENSG00000038945.14	MSR1	556	130	264	493	41	1125	89	46	855	3749	709	207	343	548	205	309	228	378	1004	448	333	302	1485	217	108	406	88	174	66	327	449	72	1009	151	450	372	286	688	949	140	42	126	141	330	277	334	156	407
ENSG00000039068.18	CDH1	9	31	24	23	64	18	11	29	16	108	6	6	9	16	21	16	18	21	588	23	65	14	4	4	32	16	2	93	13	19	21	23	83	12	17	72	49	14	16	61	25	35	14	32	29	12	1449	16
ENSG00000039139.9	DNAH5	1	0	3	5	1	1	0	1	2	5	1	0	0	1	1	1	0	6	0	0	0	0	2	0	0	0	2	2	0	0	2	0	2	2	1	5	0	7	0	0	0	0	1	1	0	0	0	1
ENSG00000039319.16	ZFYVE16	877	2754	671	1381	526	2605	1346	1352	2787	3236	2855	1942	4232	2363	1644	642	651	606	565	2455	759	545	4021	2114	1237	904	528	984	1227	3105	2759	226	1090	740	360	2896	562	2186	3703	388	760	1466	44	3079	888	2644	931	1328
ENSG00000039537.13	C6	0	1	6	4	8	9	0	2	5	5	2	2	0	0	0	4	0	6	2	0	1	2	0	0	0	11	0	4	0	2	11	2	7	0	0	23	10	4	6	0	0	9	4	4	0	5	4	0
ENSG00000039560.13	RAI14	14	26	53	5	12	14	6	9	13	8	10	8	6	12	11	11	0	13	12	12	4	6	32	4	2	11	14	3	8	15	24	3	29	34	38	38	20	10	0	25	7	11	15	31	20	8	15	12
ENSG00000039600.10	SOX30	4	1	22	4	2	8	7	0	0	5	4	4	0	3	4	1	0	15	2	3	13	0	41	11	6	3	3	0	2	2	6	0	4	2	4	0	0	0	12	1	12	6	0	2	0	11	4	2
ENSG00000039650.11	PNKP	2695	1549	2464	2392	1984	2504	2534	1698	2164	1909	2577	2859	1306	1746	1186	1781	2636	3296	1284	1237	1627	4341	3624	2423	2012	2815	2296	775	2163	3151	2257	879	1505	990	1856	880	1776	2191	1620	1464	7928	975	2282	2429	1402	2084	1333	3009
ENSG00000039987.6	BEST2	2	4	6	3	2	4	0	8	3	26	3	5	3	3	8	8	7	4	2	2	4	4	4	6	17	0	0	4	5	9	1	13	50	4	1	0	1	1	12	3	7	2	3	9	1	9	0	15
ENSG00000040199.18	PHLPP2	87	93	129	80	182	100	33	125	103	261	106	39	20	94	87	29	42	59	442	78	195	29	183	43	71	43	63	155	82	149	52	24	126	109	153	110	99	99	60	162	50	70	49	100	198	122	1191	58
ENSG00000040275.16	SPDL1	77	173	61	99	98	121	90	66	71	95	112	96	82	98	64	44	54	62	93	62	116	44	174	48	61	76	54	38	42	125	55	30	124	47	74	143	41	61	105	32	35	68	2	91	104	56	386	44
ENSG00000040341.17	STAU2	622	1159	561	649	524	1208	1717	508	1268	975	934	1067	855	864	508	425	530	492	339	663	366	657	1444	804	402	619	434	298	556	1368	1675	145	731	334	587	929	444	855	2113	321	369	922	101	1120	483	842	568	430
ENSG00000040487.12	PQLC2	824	387	329	540	284	522	516	476	385	584	771	655	620	566	377	372	637	779	292	347	434	1258	1205	382	465	870	638	223	411	547	344	231	411	213	313	359	440	284	418	301	859	286	414	639	275	401	420	737
ENSG00000040531.14	CTNS	1009	787	495	650	393	849	958	636	699	888	950	1018	721	814	423	561	660	884	403	550	728	1183	1537	577	641	1155	1080	288	586	956	565	395	971	286	488	660	564	711	564	516	635	512	652	685	395	631	699	1236
ENSG00000040608.13	RTN4R	18	10	118	16	57	76	3	25	16	47	46	59	11	43	68	35	33	64	16	8	102	26	59	8	55	42	164	19	6	50	8	34	33	92	82	18	34	22	9	28	23	18	30	13	49	15	29	37
ENSG00000040633.12	PHF23	3579	3755	1347	3700	783	4047	4141	2093	4400	5549	4548	5284	2777	3527	2196	2105	4182	2904	2519	2471	2939	5825	5757	3988	2976	2726	4258	1773	3830	5261	5474	1498	2755	1988	1094	1987	2629	3124	3414	1709	4512	2291	2192	4465	1331	4171	3904	4112
ENSG00000040731.10	CDH10	2	0	0	0	0	0	2	0	0	0	0	0	2	0	0	0	0	0	0	0	0	0	0	0	0	0	0	0	0	0	32	4	0	4	0	4	0	0	0	2	4	0	0	2	0	0	0	0
ENSG00000040933.15	INPP4A	3763	4092	3169	3567	2374	6670	3886	3333	5991	4089	5699	5218	4006	4483	2507	2333	2690	3179	1464	3672	2202	2798	8142	3327	2852	1848	2800	1360	2428	5093	5266	1046	3813	2013	3267	3249	2396	3927	5731	2463	3117	3758	1369	6184	3848	6850	2230	3533
ENSG00000041353.9	RAB27B	270	155	101	98	133	228	54	182	156	323	134	87	102	176	160	180	149	117	26	273	120	42	261	208	220	89	96	130	209	561	42	235	416	36	182	110	39	256	55	22	217	88	11	293	137	421	107	78
ENSG00000041357.15	PSMA4	1593	2451	660	1265	1040	1513	2688	1270	1330	4014	3720	5241	2533	1904	4300	548	1837	1521	528	1340	1276	4024	5559	1402	1640	3148	1493	929	1471	3291	3746	574	1939	792	1016	1686	1136	2227	5080	423	1500	1458	139	2742	545	744	1313	2119
ENSG00000041515.15	MYO16	13	3	0	0	15	6	0	13	1	8	8	6	5	4	7	2	2	8	0	0	2	2	10	3	3	0	4	5	1	0	3	0	5	1	3	6	0	0	2	0	19	7	13	0	0	1	8	10
ENSG00000041515.15	MYO16	13	3	0	0	15	6	0	13	1	8	8	6	5	4	7	2	2	8	0	0	2	2	10	3	3	0	4	5	1	0	3	0	5	1	3	6	0	0	2	0	19	7	13	0	0	1	8	10
ENSG00000041515.15.1	NA	13	3	0	0	15	6	0	13	1	8	8	6	5	4	7	2	2	8	0	0	2	2	10	3	3	0	4	5	1	0	3	0	5	1	3	6	0	0	2	0	19	7	13	0	0	1	8	10
ENSG00000041802.10	LSG1	820	666	653	394	513	881	579	556	508	802	980	905	397	647	553	506	357	759	476	379	784	699	1327	531	584	639	750	307	254	574	418	265	1079	571	907	639	408	663	498	499	393	594	388	443	856	416	917	650
ENSG00000041880.14	PARP3	219	171	199	176	248	118	130	141	150	198	198	161	52	95	134	68	150	280	162	82	181	211	293	82	160	86	267	91	58	174	112	124	385	179	299	92	268	108	114	265	147	97	393	107	228	92	106	133
ENSG00000041982.15	TNC	22	17	37	29	16	79	10	23	71	56	54	15	65	28	25	45	11	19	28	105	29	28	59	33	6	41	20	11	25	6	50	16	34	21	15	207	17	10	7	44	78	50	27	51	21	13	30	36
ENSG00000041988.15	THAP3	663	479	487	546	226	490	621	354	357	723	765	881	479	491	571	300	644	664	364	320	611	1066	974	482	571	686	989	268	472	756	600	233	512	209	302	323	382	580	435	457	836	438	371	504	273	382	393	647
ENSG00000042088.13	TDP1	439	481	514	310	310	352	336	373	256	580	604	425	178	291	269	180	265	412	248	150	522	404	691	160	417	346	545	229	213	378	314	215	745	325	596	249	544	354	304	611	365	170	407	324	582	311	853	326
ENSG00000042286.14	AIFM2	194	366	135	181	147	229	80	131	164	223	269	218	113	105	131	95	123	163	156	110	258	252	244	100	181	104	260	91	116	156	139	75	263	89	149	142	118	206	113	119	168	82	90	150	108	96	456	214
ENSG00000042304.10	C2orf83	0	0	2	0	0	0	0	0	0	0	0	4	0	0	0	0	0	0	0	0	0	4	0	0	0	0	2	0	2	0	0	0	2	0	0	0	0	4	0	0	0	1	0	2	0	0	2	1
ENSG00000042429.11	MED17	992	1301	424	798	358	1443	775	830	1329	1601	1661	1676	1396	1157	901	590	776	587	288	829	789	999	1977	1099	893	811	913	435	842	1818	1780	281	778	329	628	1438	315	1341	1474	320	862	786	152	1500	488	1232	668	1034
ENSG00000042445.13	RETSAT	844	1218	606	935	284	1543	1593	799	1282	1588	1542	1793	1407	1485	606	673	1080	1242	227	827	773	1308	1654	822	784	958	752	346	934	1990	1379	293	982	284	736	834	372	891	1159	512	833	859	337	1264	580	1086	639	1099
ENSG00000042493.15	CAPG	23124	27857	8620	12266	3093	11161	42828	8792	16187	21854	20416	24058	17827	14044	14149	13354	21098	13182	7816	8753	8816	51344	41335	18548	7777	32202	13914	5043	9641	13156	20578	4067	6574	10861	3009	3550	7838	12253	19029	6569	13032	18045	11194	14867	2798	8590	8268	15893
ENSG00000042753.11	AP2S1	4852	3860	2609	3608	1527	2771	6593	3542	3242	4766	5173	5003	3464	3210	3403	2781	4784	5348	4663	3144	3936	9463	7295	2845	3021	6595	5397	4197	3105	4307	3431	2945	3962	1189	2149	1263	3761	2322	2366	2838	2778	2872	2541	2821	1315	2274	5230	3506
ENSG00000042781.12	USH2A	2	2	0	0	1	2	6	0	0	0	0	0	0	0	0	0	0	0	1	0	0	4	2	0	0	0	0	0	0	0	0	0	0	2	0	0	2	0	0	0	0	5	7	4	2	2	0	1
ENSG00000042813.7	ZPBP	2	0	0	0	0	0	0	0	0	0	0	0	0	0	0	0	0	2	0	0	0	0	0	0	0	0	0	0	0	2	0	0	0	0	2	0	0	0	0	0	0	0	0	0	2	0	0	0
ENSG00000042832.11	TG	291	142	66	299	14	693	439	121	408	380	247	502	261	1032	110	448	287	356	164	279	385	257	516	281	489	137	398	76	343	634	120	426	913	882	318	3266	70	502	477	242	209	175	80	497	287	371	317	510
ENSG00000042980.12	ADAM28	538	360	593	226	487	456	100	310	267	394	476	268	93	423	483	126	68	324	218	238	567	325	781	175	245	317	369	290	130	200	157	129	456	361	284	338	451	202	313	778	194	161	243	195	716	329	525	379
ENSG00000043039.6	BARX2	0	6	13	3	0	2	0	0	0	3	0	0	0	1	0	0	0	2	8	0	0	2	0	0	0	2	0	0	2	2	0	0	0	0	0	3	0	0	0	8	4	2	5	2	2	0	0	2
ENSG00000043093.13	DCUN1D1	942	1196	443	1406	581	2128	1710	1671	2016	1745	1685	1866	1706	1469	1266	435	838	714	802	1860	876	618	1876	1359	691	749	561	2150	1055	3368	1407	480	1070	696	373	1081	577	2068	3077	448	947	1201	151	2534	473	1642	2531	1115
ENSG00000043143.20	JADE2	2193	1927	2615	2286	1529	4278	777	1758	2742	4703	2665	2869	3856	1911	1201	1676	1618	3118	981	2459	2207	2690	2209	2252	1447	2557	2236	756	1611	6412	2514	837	2077	1804	2647	1223	1061	1891	1909	1768	5830	1131	3078	2394	2724	3066	2564	2803
ENSG00000043355.11	ZIC2	3	0	0	5	0	0	10	1	0	1	0	0	0	2	0	0	0	0	1	2	0	0	0	0	0	2	0	2	0	0	9	0	8	5	2	26	4	0	0	4	4	4	0	0	8	0	2	2
ENSG00000043462.11	LCP2	13289	15849	16261	8653	11241	16256	12738	7788	22314	20894	23409	16868	19508	14006	8455	9078	10491	8279	8268	11659	9386	14736	23661	13286	9944	8134	12350	5353	9164	16941	12873	3913	18519	19213	11332	10810	18323	9173	14528	8392	7577	7537	11466	13839	19926	16421	8146	14599
ENSG00000043514.15	TRIT1	462	281	196	149	142	258	110	322	230	521	523	313	217	312	197	160	105	225	137	181	310	339	877	154	273	265	218	79	94	232	206	85	279	74	348	364	148	263	296	163	137	99	77	189	215	163	250	250
ENSG00000043591.5	ADRB1	0	9	9	2	8	2	2	0	0	1	17	4	0	4	8	4	0	6	2	4	7	2	24	2	9	4	6	12	2	8	2	0	15	33	14	0	8	12	2	26	0	2	6	9	12	4	2	3
ENSG00000044012.3	GUCA2B	0	0	0	0	0	0	0	0	0	0	0	0	0	0	0	0	0	0	2	0	0	0	0	0	0	0	0	2	0	0	0	0	0	0	0	0	2	0	0	0	0	0	0	2	0	0	0	0
ENSG00000044090.8	CUL7	987	616	594	744	888	823	1170	612	493	735	893	1280	478	685	449	370	851	725	314	278	583	1114	1318	563	427	819	700	240	505	733	866	376	867	403	757	439	850	409	813	599	1334	640	784	742	587	602	698	632
ENSG00000044115.20	CTNNA1	5866	4055	2629	5137	1400	8302	5257	3721	8285	8394	9983	9067	8075	7991	2253	4909	5827	6053	5425	4795	3176	10683	11917	4387	2992	6701	2920	1562	1593	7220	13601	1726	12620	7561	3317	4059	6113	3069	3942	3679	4708	2716	2295	4882	4197	5753	7948	5678
ENSG00000044446.11	PHKA2	5547	6681	1736	6565	1832	8753	4908	3238	7468	6903	7132	9192	4856	5492	4199	3476	5281	4547	2325	4506	2573	9803	12186	8879	3510	3146	3475	1340	5870	7436	8069	956	5653	1632	1266	4082	1866	5924	7191	1388	9666	4748	1624	11175	1430	7885	3812	6988
ENSG00000044459.14	CNTLN	204	266	57	217	44	376	349	114	167	256	203	240	200	204	40	59	144	96	54	144	71	170	446	138	82	201	73	79	97	409	179	29	122	29	76	48	84	564	372	36	146	156	29	354	63	90	243	105
ENSG00000044524.10	EPHA3	0	4	2	4	1	0	3	2	0	4	4	0	0	4	0	2	2	4	2	6	2	2	8	2	0	4	4	0	4	0	4	2	1	0	1	25	0	2	4	2	2	4	3	3	0	2	4	4
ENSG00000044574.7	HSPA5	10397	21051	38567	6057	16899	8618	4887	5243	13751	14587	14237	12790	15073	14090	5225	9185	6303	5903	24637	9189	5430	9206	19334	7312	5700	9142	5201	3307	6611	14904	13804	2326	52048	8389	14814	5194	22181	5682	5873	32027	5126	4534	10508	14091	27568	10474	11610	11970
ENSG00000046604.12	DSG2	4	10	4	5	4	11	0	2	5	4	4	0	0	4	2	10	1	3	0	10	6	1	4	2	16	2	2	4	2	6	6	0	13	9	0	16	6	9	8	24	1	8	2	15	7	0	20	0
ENSG00000046647.13	GEMIN8	332	207	214	163	169	134	214	174	88	291	317	240	69	181	218	90	162	273	151	106	205	325	345	137	217	251	181	116	93	221	85	116	265	77	174	39	193	262	119	191	124	145	147	204	238	134	217	268
ENSG00000046651.14	OFD1	899	1511	1087	647	1309	940	503	932	971	1288	1417	1126	821	855	851	509	536	718	691	563	945	866	1694	637	1061	565	901	518	561	816	1033	363	849	741	938	786	539	784	951	611	755	575	314	1080	923	916	1730	910
ENSG00000046653.14	GPM6B	30	55	9	19	13	47	22	27	45	16	37	34	32	76	52	33	22	10	16	47	26	10	42	24	17	29	12	42	8	32	313	40	40	66	31	209	30	28	16	10	52	150	3	39	79	44	25	37
ENSG00000046774.9	MAGEC2	0	0	0	4	0	0	0	0	1	4	1	0	0	0	0	2	0	0	0	0	0	0	0	0	0	0	0	0	0	0	2	0	0	2	0	2	0	0	0	2	0	2	0	0	0	0	2	0
ENSG00000046889.18	PREX2	6	10	4	6	6	9	2	5	6	4	9	7	2	4	12	6	2	8	2	2	2	2	3	0	4	4	2	6	7	0	39	2	17	15	2	32	10	2	2	4	4	32	0	6	11	2	12	8
ENSG00000047056.14	WDR37	2498	4791	982	3090	890	4734	5271	1761	3905	4157	3750	3496	2812	3281	2236	1584	2365	1799	1031	2249	1507	2464	6602	3365	1798	1298	1232	983	2130	4982	4224	452	1913	1394	933	1911	571	3071	4781	869	2153	3768	473	4901	1130	3435	1934	2686
ENSG00000047188.15	YTHDC2	516	1545	509	484	533	880	924	689	696	1031	1106	697	622	737	556	227	379	243	242	435	433	288	2127	442	401	528	243	271	323	832	930	118	730	406	531	802	208	663	1664	197	374	798	47	1332	544	577	781	427
ENSG00000047230.14	CTPS2	241	162	176	91	137	157	123	143	161	175	201	166	74	123	110	70	134	136	111	67	135	217	359	74	137	159	154	75	56	122	169	59	376	127	192	119	301	162	204	164	116	108	126	147	178	107	286	145
ENSG00000047249.17	ATP6V1H	1231	2088	818	1338	448	1849	2708	818	1955	2332	2100	2665	2137	1461	914	1025	1678	1380	775	1047	809	2559	3094	1204	658	2147	1304	551	1160	2003	3304	440	1480	1105	770	1054	561	1341	2092	551	1228	1255	398	1762	575	1105	1583	1057
ENSG00000047315.15	POLR2B	2681	4274	753	2537	1022	4225	3222	2302	3420	4320	4947	5362	5622	3922	2070	1475	1986	2138	694	2666	2005	3233	8023	2532	2247	3736	1958	1378	1954	5202	5250	676	1649	1395	1618	3614	428	3498	5183	468	1845	2489	143	4254	1492	2993	3428	2783
ENSG00000047346.12	FAM214A	637	691	685	750	636	1175	672	957	970	1115	926	973	879	812	551	244	312	448	368	799	513	326	1459	506	717	562	319	617	726	1594	979	115	457	520	592	1034	304	1281	2039	323	615	675	144	1180	1043	1230	1051	628
ENSG00000047365.11	ARAP2	446	1277	1954	390	1377	1262	801	654	793	1568	1009	686	1040	781	858	319	169	477	317	781	307	279	1016	561	399	289	183	326	185	922	784	101	931	1923	1346	1202	439	657	1528	760	202	623	144	498	1686	639	638	274
ENSG00000047410.13	TPR	4959	5716	1386	3379	1566	4015	2733	3061	7161	4909	6993	5373	5444	5062	2591	2887	3137	2683	2156	3801	3113	5905	9315	4452	3788	3297	2369	1811	3480	5719	6451	999	5277	2713	2416	6106	3645	3928	4920	1357	4609	2199	1052	5727	2576	7831	4980	5795
ENSG00000047457.13	CP	4	12	9	3	14	9	1	8	8	4	3	3	7	3	1	4	10	8	8	8	3	3	15	1	1	0	6	2	4	3	7	6	14	8	4	28	4	5	2	12	13	5	3	4	8	6	9	3
ENSG00000047578.12	KIAA0556	2356	1487	583	2266	515	3162	2190	1497	2307	1725	2114	3237	2085	1719	838	995	1672	2147	568	1816	1085	1744	3478	2189	1923	1150	1150	569	2139	4241	2274	558	1153	1037	738	2137	646	2206	2020	610	2830	1562	555	3095	858	3437	944	2357
ENSG00000047579.19	DTNBP1	961	1616	914	888	628	985	1682	554	957	1457	1214	1711	592	701	1082	524	1143	948	823	494	723	2101	1990	751	587	1260	950	260	946	1284	1416	341	1409	788	754	539	1258	776	1140	915	821	807	674	933	587	580	727	1303
ENSG00000047597.5	XK	513	114	206	1774	325	285	114	1574	100	1389	87	239	149	505	547	263	357	242	1867	1286	2124	90	194	291	797	410	428	4414	680	576	74	1224	312	59	26	19	220	475	182	199	566	731	35	751	130	360	3662	104
ENSG00000047617.14	ANO2	40	10	6	17	4	14	5	8	2	34	3	14	2	6	0	13	10	11	4	17	13	4	5	18	4	13	5	8	18	10	0	16	48	8	13	5	5	25	2	29	22	5	4	11	1	17	16	9
ENSG00000047621.11	C12orf4	329	508	133	228	154	310	490	264	284	504	503	420	248	288	330	64	226	152	98	205	304	198	683	185	347	269	180	167	146	340	424	81	408	135	250	235	134	465	640	71	290	315	22	420	106	249	301	280
ENSG00000047634.14	SCML1	60	183	263	53	245	83	36	93	94	164	91	48	34	73	62	17	8	15	34	46	30	27	161	29	27	18	38	52	13	98	41	10	85	150	49	201	48	94	208	88	45	63	2	79	342	81	101	31
ENSG00000047644.18	WWC3	5724	4644	1172	5370	1341	6900	4131	4684	7403	4608	8149	10350	5420	5266	3298	3758	4497	4950	2609	6663	3601	5756	7190	6362	5542	4546	4044	2505	6941	11338	4836	1711	4120	2408	1925	5494	1299	5510	5186	1209	7413	3590	1741	6949	1937	8736	4529	9011
ENSG00000047648.21	ARHGAP6	114	30	39	28	30	150	28	90	44	120	59	44	59	88	43	90	50	69	31	98	49	28	156	34	48	81	20	34	89	274	24	101	199	28	28	28	12	66	38	14	26	42	17	87	57	147	65	29
ENSG00000047662.4	FAM184B	6	12	3	5	1	9	2	9	9	6	4	16	9	6	6	8	6	11	1	10	4	12	13	8	9	14	5	4	5	7	12	3	14	17	5	14	5	6	4	4	10	16	7	9	8	9	6	9
ENSG00000047849.21	MAP4	1705	2725	2703	1185	1373	1740	3756	965	1903	1734	1951	2077	1262	1796	978	1272	1560	1977	2319	857	1224	2259	3679	1143	1002	1330	1315	531	609	1526	3564	564	4344	908	4709	1329	1836	1165	1981	3443	1247	2216	3175	2264	3286	1200	1850	1004
ENSG00000047932.13	GOPC	477	670	308	383	349	808	463	556	555	805	704	774	506	677	506	162	188	246	108	440	307	210	1055	334	432	321	253	253	227	1003	434	88	391	174	417	750	140	804	1242	158	239	553	27	820	395	535	412	326
ENSG00000047936.10	ROS1	0	2	0	0	2	0	0	0	2	0	0	0	1	0	0	0	0	0	0	0	0	0	0	0	0	4	0	0	0	0	0	2	2	0	0	0	0	2	1	3	0	3	2	1	2	0	0	0
ENSG00000048028.11	USP28	484	454	1385	303	1028	671	159	527	365	566	479	524	214	365	244	339	212	432	199	267	342	229	727	239	399	184	283	132	173	562	399	150	580	264	1385	310	730	291	398	747	341	231	345	409	1176	439	406	265
ENSG00000048052.21	HDAC9	232	106	299	115	276	427	114	333	148	366	413	354	116	518	207	102	46	176	62	259	270	51	480	70	165	220	148	181	52	178	72	59	66	60	280	511	29	139	132	71	59	90	56	68	320	152	151	146
ENSG00000048140.17	TSPAN17	1679	1273	1663	1182	1168	1081	1409	1549	773	2484	1818	2068	616	1068	935	1015	1439	1759	1113	1166	1495	1715	2247	591	1453	1264	1704	1024	778	1144	803	1270	1138	829	1168	769	1021	1004	683	2002	739	672	1082	837	924	562	2122	1084
ENSG00000048162.20	NOP16	193	268	62	160	112	133	77	109	108	304	260	212	76	95	204	89	62	136	134	76	219	280	297	103	173	183	246	97	86	144	59	90	249	123	155	119	158	174	94	167	80	88	42	101	113	79	153	187
ENSG00000048342.15	CC2D2A	65	34	27	32	20	47	36	72	66	26	70	51	45	45	29	22	36	40	25	47	36	42	115	34	44	27	47	14	24	57	18	14	20	42	27	73	30	69	55	24	77	33	28	67	42	65	27	61
ENSG00000048392.11	RRM2B	1163	1310	308	1164	243	2550	1218	1491	3390	2058	2575	1697	2847	1861	1339	607	713	840	246	2361	702	605	2634	1416	1736	719	609	1066	1442	3980	1401	189	760	389	296	2893	265	2450	4086	173	1067	1344	50	2643	448	3180	607	1393
ENSG00000048405.9	ZNF800	675	955	739	652	494	1059	945	722	1021	1280	1007	1411	1020	1013	863	439	776	845	712	634	637	1079	1490	852	831	839	879	530	643	1189	818	335	641	428	623	882	285	1095	1819	487	509	656	479	1170	598	671	1284	860
ENSG00000048462.10	TNFRSF17	252	32	34	256	4	37	22	138	12	344	80	38	16	46	153	10	34	50	16	18	211	44	61	27	164	213	88	104	92	90	16	88	19	18	15	0	4	12	38	26	263	18	8	72	36	12	201	336
ENSG00000048471.13	SNX29	815	581	774	662	738	920	691	740	858	733	1009	703	409	1100	379	584	403	715	789	578	609	708	1292	346	496	558	416	528	293	1123	599	230	721	444	683	709	508	498	629	445	528	472	842	604	1182	791	1476	485
ENSG00000048540.14	LMO3	4	2	4	8	0	12	4	0	14	8	5	2	1	16	17	25	8	2	2	14	8	1	18	7	1	10	2	10	0	6	104	13	8	14	11	63	10	4	6	9	20	73	4	7	33	6	10	13
ENSG00000048544.5	MRPS10	882	938	514	662	396	897	1544	725	722	965	1227	1183	625	796	694	415	695	603	422	425	646	661	1826	694	622	833	856	393	473	953	880	218	842	377	779	389	386	1088	1472	349	584	865	187	730	472	451	854	658
ENSG00000048545.13	GUCA1A	2	0	0	0	0	0	0	1	0	2	0	1	0	2	0	0	1	2	4	0	0	0	0	0	1	3	0	0	0	0	2	2	1	6	0	2	0	0	1	1	2	4	3	0	0	0	4	0
ENSG00000048649.13	RSF1	806	1187	611	889	492	2073	1145	938	1432	1706	1394	1736	1451	1298	653	449	765	639	592	1034	659	766	2059	999	747	862	579	511	762	2093	2068	237	1138	738	773	1581	591	1521	1910	582	727	793	244	1578	1118	1327	1077	943
ENSG00000048707.13	VPS13D	1993	1717	1246	1679	918	2490	1487	1779	2632	2049	2443	2501	1759	2005	777	918	1480	1635	737	1401	1263	1857	3206	1547	1504	1321	1473	622	1138	2922	2194	433	1707	1525	1208	2848	990	1531	1712	1335	1895	1349	877	2234	2043	2500	2330	1932
ENSG00000048740.18	CELF2	21034	24096	7317	23056	4941	29850	17396	13437	29016	24115	27147	26903	27093	19851	12212	11780	15391	16813	7169	22351	9441	14363	29234	25421	16622	12568	10439	6908	21225	50177	22572	3161	18889	6639	8958	26785	5504	27192	32706	3608	24457	17942	4161	38941	7372	40178	12548	25497
ENSG00000048828.16	FAM120A	5995	7208	3031	3891	2766	9153	5302	5642	10424	8449	10639	7531	8000	7198	5254	3015	3475	4068	1948	7156	3557	3823	12032	6049	4695	3346	3124	2874	4260	8887	7211	1482	6114	2140	3941	6449	2254	6204	8621	1961	4116	4588	1038	8575	4623	10532	4778	6194
ENSG00000048991.16	R3HDM1	672	500	720	399	576	607	735	552	521	715	879	623	390	571	465	365	340	506	301	351	473	540	1250	336	406	471	410	266	203	599	453	197	863	315	833	396	471	531	653	661	361	366	252	501	872	378	712	406
ENSG00000049089.13	COL9A2	5283	3203	860	1878	834	2222	128	2791	3952	774	721	2675	2062	1947	444	1376	1446	2904	715	2577	425	4266	633	1442	1769	22826	731	505	11966	6899	442	126	920	394	457	5400	1396	5188	938	800	39921	875	1678	2062	632	4343	1882	7885
ENSG00000049130.14	KITLG	8	26	12	3	6	7	2	4	6	4	7	2	6	8	4	18	2	0	8	0	2	5	10	4	6	0	4	10	2	0	30	1	39	30	7	40	8	16	0	10	7	12	4	12	8	4	8	4
ENSG00000049167.13	ERCC8	99	86	66	87	54	94	90	87	74	106	158	127	70	115	97	35	38	83	29	81	70	57	238	51	104	47	63	55	18	146	61	10	68	29	77	54	48	137	178	31	51	90	6	130	69	55	56	54
ENSG00000049192.14	ADAMTS6	6	4	25	2	13	18	13	19	4	14	13	16	3	10	4	7	2	8	8	6	14	12	26	2	11	8	4	6	0	21	14	2	5	8	23	5	7	18	12	11	8	12	14	15	22	6	23	11
ENSG00000049239.12	H6PD	5228	6842	1223	3614	1462	10137	5980	6942	5273	7990	5194	9326	14230	10561	3639	4170	4019	5139	1824	5992	2632	7152	11009	6843	3035	4165	3413	1739	3440	8498	3875	1548	3331	4741	2050	5443	1451	3888	6983	1345	4869	4363	1111	5502	1512	5394	6847	6475
ENSG00000049245.12	VAMP3	8894	9517	3651	6306	2082	6486	14537	5180	7930	7668	8894	6294	7309	6295	7925	3785	6317	5841	2319	4934	2600	8269	11843	7515	3558	5415	4556	2284	5414	8039	12156	1624	10282	4499	3106	5440	4844	8805	11636	3266	6325	7075	2400	6458	2200	6787	4619	6480
ENSG00000049246.14	PER3	33	20	149	26	129	41	49	43	65	88	57	41	34	68	69	35	32	63	31	71	36	14	129	30	61	33	42	22	36	26	32	23	56	72	188	109	52	40	112	21	67	54	21	72	117	30	17	13
ENSG00000049247.13	UTS2	11	4	33	8	29	4	0	3	6	0	13	5	0	0	16	4	0	11	6	2	12	4	764	3	9	2	9	2	5	4	4	2	13	7	13	0	21	10	561	10	276	7	124	2	9	4	5	2
ENSG00000049249.8	TNFRSF9	504	248	582	319	88	257	254	1070	696	231	1350	296	534	595	358	407	196	329	57	634	233	227	485	424	499	129	296	345	209	287	101	122	256	146	283	894	92	145	262	1945	548	174	169	330	261	782	83	701
ENSG00000049283.17	EPN3	0	2	0	1	2	2	0	5	1	3	3	8	0	2	4	2	0	4	12	6	2	0	2	3	0	1	0	3	0	1	0	0	5	0	0	7	4	0	1	2	11	4	5	4	0	0	18	1
ENSG00000049323.15	LTBP1	383	66	79	108	97	214	47	315	153	381	97	72	146	248	39	160	185	93	303	277	141	55	388	82	157	216	80	162	175	359	75	432	503	40	34	178	53	107	51	78	207	68	35	177	82	166	1389	89
ENSG00000049449.8	RCN1	196	285	99	109	175	186	102	220	173	502	312	264	83	158	101	145	99	158	130	160	114	144	481	77	148	77	148	104	93	197	146	85	319	89	274	218	235	215	118	130	109	121	17	197	150	72	94	131
ENSG00000049540.16	ELN	43	23	378	38	39	31	26	39	96	59	40	16	24	26	47	32	11	13	40	207	50	33	404	27	11	24	27	4	27	8	28	18	35	26	416	140	71	33	20	149	107	116	83	79	33	23	43	53
ENSG00000049541.10	RFC2	1467	1323	792	1354	622	1171	1084	894	1358	1350	2023	1536	1459	1032	1188	790	1470	1209	646	955	914	2559	2292	1800	889	1993	1459	408	1396	1412	1167	444	1937	621	691	531	1527	1008	1209	1014	1772	747	823	948	485	961	1037	1841
ENSG00000049618.22	ARID1B	1152	1315	1629	932	1331	2010	948	1129	1458	1983	1242	1573	1159	1461	791	752	748	723	914	1051	911	728	1867	972	822	849	687	593	801	1956	1377	340	1615	631	1253	1187	721	1060	1318	756	1060	784	955	1312	2364	2010	1585	1164
ENSG00000049656.13	CLPTM1L	3461	2936	1699	2879	1115	3485	4001	2460	2413	3983	3274	4556	2428	3061	1611	1819	2512	3023	1442	1910	2341	3192	5313	2277	2281	2650	2542	1308	1745	3798	2820	1158	2489	1153	1901	1204	1475	2212	2548	1206	2558	2259	1158	2852	1490	2166	2601	2860
ENSG00000049656.13	CLPTM1L	3461	2936	1699	2879	1115	3485	4001	2460	2413	3983	3274	4556	2428	3061	1611	1819	2512	3023	1442	1910	2341	3192	5313	2277	2281	2650	2542	1308	1745	3798	2820	1158	2489	1153	1901	1204	1475	2212	2548	1206	2558	2259	1158	2852	1490	2166	2601	2860
ENSG00000049656.13.1	NA	3461	2936	1699	2879	1115	3485	4001	2460	2413	3983	3274	4556	2428	3061	1611	1819	2512	3023	1442	1910	2341	3192	5313	2277	2281	2650	2542	1308	1745	3798	2820	1158	2489	1153	1901	1204	1475	2212	2548	1206	2558	2259	1158	2852	1490	2166	2601	2860
ENSG00000049759.17	NEDD4L	306	171	221	535	236	210	315	599	163	760	196	257	79	273	161	688	621	243	2448	612	594	315	368	139	544	256	315	1355	674	242	186	408	299	162	123	76	685	196	159	946	237	955	192	410	324	130	5161	369
ENSG00000049768.14	FOXP3	177	89	154	287	40	114	48	133	108	86	235	503	52	78	98	101	35	303	169	37	458	155	160	46	304	199	354	57	110	191	91	177	177	374	172	24	88	158	90	290	290	53	372	61	218	72	372	89
ENSG00000049769.12	PPP1R3F	159	262	157	130	149	211	259	153	201	232	233	269	134	151	228	82	134	224	79	115	273	391	302	242	246	152	529	115	155	345	191	167	131	193	169	115	82	138	121	112	179	149	196	160	135	171	191	195
ENSG00000049860.13	HEXB	5620	3568	1537	3988	1223	7537	5447	4048	4864	8070	6472	10792	8703	5662	2360	2424	3797	3932	1656	3412	3419	6991	13890	4083	3866	5395	4492	2975	4682	8751	5638	828	3858	1097	1514	4831	2665	6625	6329	1295	3866	2936	592	5459	1348	3133	3498	4440
ENSG00000049883.14	PTCD2	247	216	103	166	110	205	100	229	135	175	255	161	81	113	180	68	80	142	61	80	154	129	295	75	158	118	151	77	81	178	150	84	226	72	161	125	91	198	292	85	151	148	32	195	102	171	158	157
ENSG00000050130.17	JKAMP	1524	2070	223	1844	279	2304	3234	1184	2771	2540	3353	2372	2242	1559	1224	753	1391	991	410	1464	753	1317	4830	2178	1095	1197	869	745	1394	3600	2415	210	936	509	363	2623	206	2545	4614	156	1195	1632	56	3638	313	2323	862	1350
ENSG00000050165.17	DKK3	35	64	133	45	39	31	34	19	65	64	69	36	20	77	73	59	44	25	41	87	45	36	217	22	14	40	41	41	26	16	172	58	92	98	136	242	289	51	38	349	82	247	61	98	93	28	55	52
ENSG00000050327.14	ARHGEF5	90	47	82	46	69	51	98	73	46	107	81	51	98	54	58	31	57	82	33	32	79	62	60	34	41	51	58	47	52	49	107	44	138	211	51	13	156	19	25	275	93	23	69	58	68	49	195	73
ENSG00000050327.14	ARHGEF5	90	47	82	46	69	51	98	73	46	107	81	51	98	54	58	31	57	82	33	32	79	62	60	34	41	51	58	47	52	49	107	44	138	211	51	13	156	19	25	275	93	23	69	58	68	49	195	73
ENSG00000050327.14.1	NA	90	47	82	46	69	51	98	73	46	107	81	51	98	54	58	31	57	82	33	32	79	62	60	34	41	51	58	47	52	49	107	44	138	211	51	13	156	19	25	275	93	23	69	58	68	49	195	73
ENSG00000050344.8	NFE2L3	345	412	116	448	147	594	361	396	571	556	980	851	538	471	345	266	347	311	123	473	289	374	1219	627	361	176	308	148	479	1019	340	66	256	99	155	941	64	972	1112	155	452	358	41	772	144	597	308	517
ENSG00000050393.11	MCUR1	467	316	286	173	242	200	190	320	179	439	385	257	136	228	195	223	219	219	231	386	320	244	453	230	218	185	222	305	136	325	181	323	529	188	314	176	196	151	158	144	169	139	86	203	253	206	531	184
ENSG00000050405.13	LIMA1	98	208	270	141	182	198	83	157	130	235	185	272	74	189	99	65	51	90	90	126	245	68	352	75	181	91	197	72	62	247	187	51	177	142	534	425	102	180	182	151	78	75	29	179	256	77	137	84
ENSG00000050426.15	LETMD1	1847	1111	1682	1250	1338	1681	1452	1205	1090	1546	1856	1412	969	1149	924	643	944	1389	583	827	1133	1496	2553	906	1009	1190	1167	562	758	1877	1123	467	1715	873	1279	1199	1317	1647	1660	1122	1379	885	846	1157	1164	772	1019	1441
ENSG00000050438.16	SLC4A8	151	65	167	93	145	72	50	81	73	104	145	77	39	83	47	89	42	140	34	21	67	76	176	31	74	18	100	40	54	71	55	41	101	79	185	148	72	109	84	105	46	44	150	95	129	31	68	111
ENSG00000050555.17	LAMC3	30	54	22	74	22	38	8	19	43	21	38	15	5	19	38	0	2	21	28	3	41	97	21	24	6	42	60	4	62	87	35	7	37	17	6	44	13	64	109	17	196	19	36	44	33	37	38	62
ENSG00000050628.20	PTGER3	12	4	14	3	18	8	4	8	12	18	6	10	2	3	13	5	8	2	12	23	9	2	23	5	4	14	14	4	0	18	11	5	4	6	8	30	6	19	12	0	13	5	8	50	12	2	18	2
ENSG00000050730.15	TNIP3	0	40	35	1	4	6	8	4	2	5	6	7	0	3	7	0	10	4	2	2	5	0	20	0	6	2	4	2	0	4	0	2	8	26	14	0	10	2	6	36	8	5	10	8	15	6	4	0
ENSG00000050748.17	MAPK9	650	664	692	505	693	767	864	553	529	1052	992	789	693	602	395	372	497	618	311	452	600	651	1316	399	341	591	418	316	346	993	502	181	753	367	768	815	536	460	983	556	516	386	234	501	718	331	790	349
ENSG00000050767.15	COL23A1	28	44	42	42	85	43	75	13	36	42	39	43	49	40	28	6	30	57	57	12	19	55	121	20	21	45	24	15	57	19	67	11	233	27	18	64	256	43	68	94	84	10	17	39	53	17	71	51
ENSG00000050820.16	BCAR1	17	29	93	14	18	17	12	12	13	33	14	14	5	18	27	11	2	14	24	38	22	8	29	5	8	15	24	17	19	15	34	6	37	159	272	54	221	7	10	872	11	23	39	29	31	25	23	27
ENSG00000050820.16	BCAR1	17	29	93	14	18	17	12	12	13	33	14	14	5	18	27	11	2	14	24	38	22	8	29	5	8	15	24	17	19	15	34	6	37	159	272	54	221	7	10	872	11	23	39	29	31	25	23	27
ENSG00000050820.16.1	NA	17	29	93	14	18	17	12	12	13	33	14	14	5	18	27	11	2	14	24	38	22	8	29	5	8	15	24	17	19	15	34	6	37	159	272	54	221	7	10	872	11	23	39	29	31	25	23	27
ENSG00000051009.10	FAM160A2	8504	13377	6303	10146	3033	13284	10646	6068	8535	10185	10883	12620	8176	8842	6152	4536	13132	7775	6363	10056	3895	7759	18100	11313	4751	7148	4114	2827	12242	12512	10705	2113	9753	4450	2673	5198	5053	9660	9339	4870	13515	9111	5282	15346	2593	9388	5017	11441
ENSG00000051108.14	HERPUD1	6347	4539	5200	4728	2238	5282	5176	3908	4990	6123	6561	5631	4752	4738	2470	3869	3361	3409	3573	3936	2815	4256	8643	3623	2882	4279	2606	2017	3243	6885	5314	1222	4796	2856	2680	2997	2136	4853	6076	1912	5067	3748	1221	6003	3417	4636	2610	4938
ENSG00000051128.18	HOMER3	2625	1170	1095	1917	513	3118	2077	1596	1226	3634	3200	2573	2137	2833	1684	1114	2007	2054	527	1203	3215	5591	4984	1621	1623	2162	4073	865	1281	2270	1398	1152	889	1013	606	614	1498	1758	793	1530	2201	1124	1443	1409	744	1034	1780	1976
ENSG00000051180.16	RAD51	169	81	52	73	143	96	46	61	11	156	48	86	13	23	27	13	144	120	133	8	123	34	29	4	41	124	44	67	70	44	61	47	104	20	48	10	155	19	145	99	59	30	42	36	66	8	485	33
ENSG00000051341.13	POLQ	67	76	14	29	93	42	43	44	7	81	10	23	10	18	6	8	60	42	48	4	46	8	37	0	38	32	10	39	34	24	31	10	64	3	11	40	52	12	87	27	16	40	2	16	26	10	413	12
ENSG00000051382.8	PIK3CB	2020	3248	847	2236	580	4086	3855	1994	4423	3926	3511	3738	4526	3434	1836	1426	1971	1033	1187	2183	1137	2142	5972	2600	1093	2114	1360	800	2829	3946	5108	443	2619	1091	649	1803	1970	3041	5418	1631	2263	2349	365	3614	1634	2866	2222	1891
ENSG00000051523.10	CYBA	63923	60364	30597	38660	15456	43292	72132	30621	55151	65128	59423	87795	57960	40495	46235	42747	69224	71711	25760	39763	32924	136364	109562	67572	45470	130954	55652	19671	58047	82749	41182	15389	36359	29402	17985	15032	28751	40434	40380	24676	68255	55163	49981	47975	12630	43554	27933	64858
ENSG00000051596.9	THOC3	146	101	116	133	188	135	94	90	175	286	203	231	88	124	122	82	110	123	178	68	486	162	266	81	228	94	207	77	68	227	80	53	113	44	192	49	151	75	83	107	59	89	58	65	114	102	521	190
ENSG00000051620.10	HEBP2	6323	5173	1484	4923	1587	7249	6548	4264	8221	8596	8454	9999	8554	7284	6489	3503	5803	5669	1081	6561	3467	8446	10840	9076	5349	7577	5044	2462	8125	16226	6761	1431	4084	2418	1191	7373	2028	6978	9748	1376	5768	4601	1253	7662	1039	5856	3347	6837
ENSG00000051825.14	MPHOSPH9	344	322	536	220	517	377	157	477	172	480	257	308	107	212	108	93	118	140	158	151	296	95	602	114	208	149	171	147	124	287	148	89	336	160	401	272	252	201	354	146	183	169	84	347	507	211	591	275
ENSG00000052126.14	PLEKHA5	49	30	56	11	59	51	23	27	20	53	55	49	10	31	29	15	14	32	11	16	34	11	49	13	28	13	12	13	8	43	19	12	27	30	114	58	25	40	21	55	32	25	19	29	51	19	47	9
ENSG00000052344.15	PRSS8	12	18	0	24	6	24	13	22	14	21	13	26	19	11	10	15	10	15	18	21	12	38	11	18	18	20	12	6	19	24	12	6	5	18	0	19	4	28	7	10	37	19	9	17	3	11	17	36
ENSG00000052723.11	SIKE1	665	1006	404	554	331	1036	1243	638	854	960	958	933	604	845	695	277	437	424	186	678	522	474	1559	645	553	457	362	323	554	1468	760	133	589	302	410	873	299	992	1836	269	523	703	99	1207	392	839	518	559
ENSG00000052749.13	RRP12	6522	5169	2062	5598	1149	5333	7622	6527	7075	9226	9091	7888	6745	5791	3388	3622	7225	8090	1971	3536	4831	7239	13587	4416	4502	5174	5303	1911	5184	3378	3861	3634	3098	2745	2443	1856	1571	4091	3560	1795	11128	5843	8236	6371	2103	3350	5071	7006
ENSG00000052795.12	FNIP2	277	376	357	172	188	393	155	198	306	400	279	234	248	312	189	140	135	138	231	281	103	128	636	151	146	322	111	89	75	389	199	36	383	226	267	390	114	286	362	122	86	241	55	323	533	304	341	210
ENSG00000052802.12	MSMO1	440	733	866	317	477	520	1037	314	533	814	455	584	487	566	578	153	602	167	365	254	386	322	806	436	321	547	472	282	355	711	1062	124	286	223	425	526	164	1106	1271	372	474	591	167	746	246	294	470	309
ENSG00000052841.14	TTC17	2508	2041	1533	1797	1618	2936	2303	2018	1823	2781	2722	3751	2731	2192	1309	1165	1724	2346	839	1278	1386	2388	4620	1493	1523	1960	1502	1061	1517	2793	2480	502	2064	1045	1554	2244	933	2468	3061	1055	2404	1666	534	2447	1588	1678	2364	2064
ENSG00000052850.5	ALX4	1	3	2	3	0	0	0	1	0	9	3	2	2	0	2	0	0	2	1	2	0	0	3	0	2	2	0	0	0	1	1	0	0	4	4	0	0	0	0	2	0	0	7	3	0	0	0	2
ENSG00000053108.16	FSTL4	228	42	4	149	4	95	63	71	46	59	68	223	118	95	19	196	561	28	14	44	74	70	59	90	46	113	46	25	188	84	65	56	11	8	2	21	2	57	28	2	436	36	0	304	9	252	33	156
ENSG00000053254.15	FOXN3	2558	1794	3233	1664	1942	3857	2144	2106	5245	2568	3050	2313	1709	2754	1371	1688	1209	2319	1219	2724	1233	1631	4440	2307	1724	1404	1583	1064	2284	5476	1140	579	2495	1571	2370	3199	1591	1564	2378	1651	1765	1463	2009	2789	3894	4516	2236	2778
ENSG00000053328.8	METTL24	2	0	0	0	1	0	0	2	0	14	1	2	1	0	0	0	2	5	5	5	0	0	3	4	0	4	0	0	1	0	0	0	3	0	1	2	3	2	0	0	0	0	2	0	0	3	1	0
ENSG00000053371.12	AKR7A2	1495	512	814	501	449	698	482	635	567	891	974	1037	362	644	573	584	708	1370	410	483	738	1880	1410	480	920	1436	1167	318	372	815	495	658	1029	210	884	357	873	504	344	593	719	446	986	314	442	580	827	850
ENSG00000053372.4	MRTO4	641	837	346	475	255	390	252	373	310	622	718	551	187	427	579	325	225	503	363	226	555	642	728	258	535	750	800	206	212	385	226	267	797	373	458	146	251	496	317	469	313	291	251	323	179	236	424	499
ENSG00000053438.8	NNAT	17	22	10	21	6	67	31	21	7	31	32	20	10	45	30	24	14	2	2	19	4	4	26	14	11	3	2	23	21	29	29	10	7	14	26	64	8	18	14	15	48	137	8	45	46	62	21	18
ENSG00000053501.12	USE1	730	417	807	357	571	517	354	378	344	821	887	676	420	461	698	316	598	829	401	259	848	1344	1235	389	591	848	1212	258	294	567	428	472	661	331	608	198	700	366	327	684	536	272	727	332	474	225	504	626
ENSG00000053524.12	MCF2L2	9	15	32	28	29	9	4	5	5	13	15	7	4	12	2	12	5	20	11	7	18	7	13	5	8	13	13	9	10	14	28	2	29	54	16	38	14	10	10	23	24	12	27	12	32	16	15	4
ENSG00000053702.14	NRIP2	111	63	125	80	61	91	33	178	57	50	108	74	40	38	76	37	35	107	48	39	72	46	202	22	64	35	57	26	26	64	38	41	74	51	165	33	40	33	101	58	75	34	97	43	97	57	79	85
ENSG00000053747.15	LAMA3	10	1	17	9	13	4	4	8	15	12	8	6	3	7	5	5	3	4	14	8	3	4	10	6	0	9	2	0	8	4	31	2	7	22	12	45	2	9	6	12	16	3	10	8	9	6	10	5
ENSG00000053770.11	AP5M1	1222	1627	353	1134	289	1956	2080	1085	1801	1808	1997	2021	1595	1694	1320	550	827	596	194	1184	755	747	3002	1292	864	866	754	602	1153	2280	1847	226	790	479	489	1642	186	2041	3214	182	891	1320	54	2234	329	1462	1001	960
ENSG00000053900.10	ANAPC4	588	801	362	658	527	808	1050	647	598	991	995	1340	802	650	643	271	564	605	135	436	524	602	1915	476	536	618	464	338	389	1087	1143	148	458	234	524	800	249	880	1383	125	702	618	51	1093	413	558	541	592
ENSG00000053918.15	KCNQ1	4185	1973	811	2492	325	2283	4408	1943	3417	2132	4065	2305	1602	2424	1352	2877	2109	3060	800	2160	1588	4484	5000	2980	1563	2086	1639	841	1949	3126	1138	950	1332	1239	995	1211	1067	1489	2183	573	3120	2542	1908	2266	997	2848	1183	2634
ENSG00000053918.15	KCNQ1	4185	1973	811	2492	325	2283	4408	1943	3417	2132	4065	2305	1602	2424	1352	2877	2109	3060	800	2160	1588	4484	5000	2980	1563	2086	1639	841	1949	3126	1138	950	1332	1239	995	1211	1067	1489	2183	573	3120	2542	1908	2266	997	2848	1183	2634
ENSG00000053918.15.1	NA	4185	1973	811	2492	325	2283	4408	1943	3417	2132	4065	2305	1602	2424	1352	2877	2109	3060	800	2160	1588	4484	5000	2980	1563	2086	1639	841	1949	3126	1138	950	1332	1239	995	1211	1067	1489	2183	573	3120	2542	1908	2266	997	2848	1183	2634
ENSG00000054116.11	TRAPPC3	3264	2624	1060	2738	795	2585	4757	2176	2309	3249	3583	4475	2948	2179	2357	1503	3020	3380	1047	1750	2083	4713	5003	2490	2129	3890	3502	1357	2529	3424	3403	1045	2122	1061	1037	1874	1285	3225	3258	1342	3736	2088	917	2880	620	1913	2084	3240
ENSG00000054118.13	THRAP3	6754	7010	3747	5126	2691	8472	4019	5920	6850	7813	9089	8759	8381	6510	3240	3811	5147	5796	3742	5243	3995	6999	11181	4925	4223	5663	4196	2374	5861	7618	8873	2045	7756	5093	4127	4690	3504	5087	5755	3056	8084	3409	3071	7239	5558	7869	7908	7355
ENSG00000054148.17	PHPT1	882	504	1350	437	882	441	316	505	373	812	825	623	332	409	717	548	570	1190	611	275	718	1330	1169	318	904	1006	1063	304	297	489	260	352	887	218	1041	280	1622	361	159	1249	529	370	1176	297	496	215	611	659
ENSG00000054179.11	ENTPD2	62	5	16	0	26	2	3	13	50	8	18	0	18	2	6	11	2	18	4	13	0	8	4	3	32	13	9	11	6	8	2	10	1	11	42	39	7	1	0	7	7	2	158	2	45	10	12	97
ENSG00000054219.10	LY75	1746	742	683	835	551	1145	1005	1267	1683	1678	3116	2619	804	2524	810	781	909	751	309	1045	584	496	1984	944	590	2162	760	402	498	1268	499	220	1909	657	1129	2011	407	963	1838	409	941	510	185	1410	970	1668	2322	891
ENSG00000054267.21	ARID4B	773	2546	643	1178	676	2528	1250	1331	2455	3270	2245	2200	2957	1933	1250	406	571	406	675	2221	650	454	3031	1548	1101	785	465	790	1164	3926	2351	195	1098	1036	752	2561	564	1773	3766	416	630	1493	125	3502	1230	3094	1132	1150
ENSG00000054277.13	OPN3	129	104	79	64	43	105	143	85	126	226	152	109	63	174	78	53	54	50	48	126	131	145	285	79	82	61	103	45	40	139	113	42	84	61	61	90	33	86	116	46	40	96	33	131	68	82	84	71
ENSG00000054282.15	SDCCAG8	574	680	331	410	219	679	827	500	637	861	833	1258	692	677	506	211	452	557	192	371	349	613	1452	420	466	431	316	169	260	777	922	126	476	133	253	443	355	746	635	221	455	483	96	754	266	410	413	541
ENSG00000054282.15	SDCCAG8	574	680	331	410	219	679	827	500	637	861	833	1258	692	677	506	211	452	557	192	371	349	613	1452	420	466	431	316	169	260	777	922	126	476	133	253	443	355	746	635	221	455	483	96	754	266	410	413	541
ENSG00000054282.15.1	NA	574	680	331	410	219	679	827	500	637	861	833	1258	692	677	506	211	452	557	192	371	349	613	1452	420	466	431	316	169	260	777	922	126	476	133	253	443	355	746	635	221	455	483	96	754	266	410	413	541
ENSG00000054356.13	PTPRN	91	9	32	112	9	61	26	78	38	114	17	51	22	64	25	42	49	113	50	101	198	66	42	119	33	112	63	160	77	132	76	249	76	28	4	30	37	31	7	64	86	94	20	127	59	89	111	78
ENSG00000054392.12	HHAT	41	26	69	24	30	60	4	41	18	24	46	35	14	33	14	12	10	41	28	15	34	14	77	31	27	11	20	14	20	29	0	10	30	11	56	27	12	10	29	14	38	16	27	21	104	34	21	20
ENSG00000054392.12	HHAT	41	26	69	24	30	60	4	41	18	24	46	35	14	33	14	12	10	41	28	15	34	14	77	31	27	11	20	14	20	29	0	10	30	11	56	27	12	10	29	14	38	16	27	21	104	34	21	20
ENSG00000054392.12.1	NA	41	26	69	24	30	60	4	41	18	24	46	35	14	33	14	12	10	41	28	15	34	14	77	31	27	11	20	14	20	29	0	10	30	11	56	27	12	10	29	14	38	16	27	21	104	34	21	20
ENSG00000054523.17	KIF1B	4592	9343	1620	3969	1002	7315	5210	3303	9469	8325	5984	3541	6788	4832	3487	3086	2936	1210	2298	4800	1885	4592	10163	5631	1677	2638	1878	1073	4216	5696	9256	808	5864	4134	1088	3695	2046	4881	7874	2502	3488	5276	816	8511	1409	7302	3757	5188
ENSG00000054598.6	FOXC1	16	156	106	159	25	274	185	173	43	226	11	20	70	63	5	6	65	20	75	36	13	71	65	74	6	56	12	8	134	110	59	4	90	31	152	62	18	292	266	51	676	368	3	171	24	194	141	95
ENSG00000054611.13	TBC1D22A	2990	2120	2106	2239	1351	2467	2507	1927	2483	2720	3594	3139	2249	2306	1581	2169	2640	3262	1231	1667	1970	4210	4578	1959	2123	2346	2684	895	2002	2921	1924	913	2177	1326	1869	1158	1674	1464	1698	1667	2860	1693	2245	1776	1675	2124	1809	3180
ENSG00000054654.16	SYNE2	1434	1728	3421	1682	2891	2130	893	3760	1628	1407	3016	3202	1641	2136	1232	1311	1066	2768	882	2563	1534	462	2340	1326	1980	2506	1087	1274	944	3835	665	511	2167	1193	3361	2434	1607	1497	1377	1217	3845	1416	3065	2086	4116	2864	2573	2005
ENSG00000054690.13	PLEKHH1	8	12	12	7	0	35	20	6	7	21	6	16	7	24	10	21	13	4	7	10	17	3	14	12	7	6	11	12	10	11	39	18	33	22	19	122	16	28	14	9	19	54	6	28	15	6	18	25
ENSG00000054793.13	ATP9A	1147	4804	365	1219	155	2153	3837	669	946	2562	724	839	983	1608	1144	620	900	411	449	1225	268	1759	3459	1944	411	433	214	166	38	1353	3857	241	1252	1103	47	867	395	1126	2354	493	660	2713	85	1245	240	1301	833	998
ENSG00000054796.12	SPO11	0	0	0	0	0	0	0	0	0	0	0	0	0	0	0	0	0	2	0	0	0	0	0	0	0	0	0	0	0	0	0	0	0	0	0	0	0	0	0	0	0	0	0	0	0	0	0	0
ENSG00000054803.3	CBLN4	1	0	0	0	0	4	2	0	0	2	0	0	0	2	2	1	2	0	0	0	0	0	0	0	0	0	2	0	0	0	5	2	0	0	0	4	0	1	0	0	0	0	1	2	1	0	13	1
ENSG00000054938.15	CHRDL2	6	5	0	3	0	4	2	1	10	10	4	10	2	3	2	6	7	1	3	1	2	5	0	5	5	14	6	1	1	0	0	0	0	0	42	0	2	3	0	39	4	4	0	3	1	1	5	5
ENSG00000054965.10	FAM168A	3295	4441	983	2952	694	4292	3817	2848	3622	3105	4608	4216	3222	3133	1616	1880	2175	2769	867	2592	1431	2257	6097	2947	2045	1684	1909	1001	1996	4572	2997	633	2018	1670	1299	3507	1048	2945	5037	943	3066	3002	775	4694	1421	4136	1908	3447
ENSG00000054967.12	RELT	5442	5784	9568	5319	4597	5969	5771	2892	4591	4848	7248	8677	5605	4994	3823	3221	4804	5330	3599	3661	2765	5018	10683	6645	3746	2595	3996	1763	3828	6316	4644	1575	5960	5769	2998	2295	5814	3257	5331	7308	5402	4424	7872	6487	6631	4116	2193	5490
ENSG00000054983.16	GALC	1325	2159	1151	1255	758	2501	2707	1228	1809	3371	2812	2389	2593	2189	1417	674	1070	1224	622	1193	1032	1247	5800	1349	934	1393	1136	716	925	2661	1867	227	1570	2567	882	2156	800	2764	3713	599	838	1625	448	3153	1065	1876	1265	907
ENSG00000055044.10	NOP58	580	882	958	514	837	457	221	606	374	993	982	1038	334	510	657	192	269	404	280	323	709	597	1115	268	691	447	625	282	232	579	364	189	715	815	637	578	436	732	676	527	346	309	123	548	1000	320	692	599
ENSG00000055070.16	SZRD1	6003	5613	3687	4638	1863	5685	7372	3692	5080	5735	6543	6811	4649	5027	3618	3469	5503	5911	2468	3623	3795	7373	8143	4598	3327	4576	5948	2085	4242	6308	5377	2389	3682	5143	3714	2281	2798	4058	5067	3295	4507	3706	3910	4402	2953	3973	3653	5214
ENSG00000055118.14	KCNH2	241	86	444	897	706	124	57	850	52	978	72	96	25	261	103	123	290	96	2492	287	677	79	49	54	432	91	378	958	138	79	66	619	155	175	138	27	412	144	59	678	299	319	436	411	330	79	4761	91
ENSG00000055130.15	CUL1	1183	1612	936	877	740	1433	1103	853	903	3002	1760	1505	917	1316	777	645	983	1144	870	653	1245	1604	2545	553	950	1328	1405	617	513	1122	2167	368	1522	717	1432	788	1094	1145	1093	805	777	570	396	1075	967	657	1739	963
ENSG00000055147.18	FAM114A2	763	1018	227	566	292	901	1334	514	683	841	950	1019	952	713	506	233	491	323	199	450	345	580	1308	506	326	636	409	228	311	837	1217	120	771	359	551	609	308	866	1553	199	510	675	76	959	258	589	776	515
ENSG00000055163.19	CYFIP2	10455	10074	12317	9703	9979	16565	16916	9197	15475	14352	18644	17526	10504	14020	7973	10712	9947	11860	4125	6533	8187	16300	23225	9409	5947	8349	9563	4161	7092	11169	12543	5450	10587	20083	10269	5342	9168	6825	11673	16787	11616	9607	15354	13421	13086	12255	12325	11817
ENSG00000055208.18	TAB2	3008	4662	2229	2616	1871	5886	2729	3445	7891	5580	6009	3678	4191	4469	2776	1723	1540	1897	1251	4581	2217	1049	6109	3791	2704	1049	1306	2326	2777	11363	3402	742	4053	3372	2314	4149	2207	3725	5644	1734	2300	2428	709	5574	4867	6947	3942	2851
ENSG00000055211.12	GINM1	1262	1022	471	1017	390	1352	1473	818	923	1320	1574	1500	2377	1125	714	566	963	872	266	924	457	1495	1786	1152	618	1084	618	376	957	1834	1955	191	780	558	484	1343	756	1589	1553	432	1299	817	327	1357	434	1363	660	979
ENSG00000055332.16	EIF2AK2	3395	6351	2186	2401	1127	3613	3003	2966	6570	7476	7815	4180	4733	3184	3529	2096	2042	2257	950	4093	2431	2031	6573	4204	2133	1967	2804	2131	3901	5458	5764	1058	6641	2598	1523	5458	1719	3266	4661	884	4128	2120	723	6675	1080	5269	1948	5487
ENSG00000055609.17	KMT2C	1619	2358	2345	1693	2062	3561	1180	1943	3588	2793	2860	2240	3040	3071	1347	709	940	724	1175	2561	929	661	3604	1862	1401	1383	694	907	1233	4699	2034	347	1986	1028	1439	3502	1011	1995	3677	947	1930	1752	957	3988	3281	5460	2891	2169
ENSG00000055732.12	MCOLN3	2	6	1	5	2	8	5	14	2	8	9	4	0	0	6	2	2	17	7	4	6	4	6	3	3	2	7	0	0	27	7	2	2	6	13	8	4	9	13	6	5	3	4	6	18	4	75	3
ENSG00000055813.5	CCDC85A	6	14	2	4	4	9	0	2	2	4	4	2	0	1	0	0	2	1	2	0	4	0	2	2	2	2	0	2	0	6	24	0	7	12	10	8	3	0	2	2	5	2	0	6	3	2	4	0
ENSG00000055917.15	PUM2	3553	5148	1661	3082	1411	6244	3328	3778	5587	6077	6043	4876	5916	5047	3924	1765	2387	2780	1517	4535	2734	2352	6953	3906	2994	3673	2371	2219	3373	8289	3898	850	3394	2179	2238	5203	1344	5619	8495	1192	3482	3094	506	5981	2629	5936	3836	4631
ENSG00000055950.16	MRPL43	1134	715	1056	621	649	607	1369	708	568	905	1213	1048	512	731	921	421	861	1208	597	544	996	1642	1757	527	996	1355	1570	427	501	841	783	431	825	389	819	386	915	873	717	776	962	587	651	604	452	454	712	897
ENSG00000055955.15	ITIH4	3008	1410	974	3296	1243	1946	4568	1102	3069	1286	1167	2862	9626	1358	1917	3974	4046	2242	2078	1253	352	4037	1885	1815	1277	8013	1047	219	1135	2568	628	273	1252	636	681	1619	832	2839	2527	971	1993	2867	843	1784	801	1603	1345	4249
ENSG00000055957.10	ITIH1	49	31	47	10	12	29	9	21	7	30	34	16	10	10	14	14	8	23	20	5	12	21	45	12	24	27	17	12	2	6	0	8	32	2	4	26	69	12	2	32	18	7	7	10	4	9	16	17
ENSG00000056050.6	HPF1	291	387	128	281	164	212	916	194	301	354	428	566	230	236	367	140	236	210	87	169	170	421	598	244	214	323	330	112	187	400	603	82	349	129	228	278	179	293	468	63	146	222	16	293	62	109	278	205
ENSG00000056097.15	ZFR	1499	3167	995	1532	853	3430	2188	1644	2648	3578	2759	3641	3081	3055	1787	726	1203	868	812	2284	1313	1061	4506	2096	1245	2586	1177	1055	1545	3749	2902	434	1568	898	1337	2498	647	2893	4180	718	1143	1935	206	3154	1537	2268	1859	1379
ENSG00000056277.15	ZNF280C	54	62	118	25	68	74	55	69	41	61	58	68	44	50	30	18	12	34	12	38	48	34	84	39	46	48	36	34	10	58	53	18	16	28	45	88	27	86	85	30	20	19	4	37	57	65	41	33
ENSG00000056291.17	NPFFR2	0	0	0	0	0	0	2	0	0	1	1	0	1	0	0	0	0	0	0	0	0	0	0	0	0	0	0	0	0	0	0	0	1	0	0	0	0	0	1	0	0	0	0	0	0	0	0	2
ENSG00000056487.15	PHF21B	2	0	0	0	1	4	0	1	0	5	1	0	0	4	0	1	2	0	0	0	0	0	0	0	0	0	1	0	0	0	5	0	4	0	1	0	0	0	0	0	4	2	4	2	2	2	6	0
ENSG00000056558.10	TRAF1	1848	2140	5018	2337	3534	2794	5278	1882	1201	1793	2651	3508	1234	1992	1787	951	1225	2249	640	897	2831	2598	3614	2611	2510	1363	2790	716	953	1818	1551	1080	1883	1981	3774	1468	1940	2761	3264	4454	2158	3331	3687	2219	4300	1407	1114	1988
ENSG00000056586.15	RC3H2	1356	1483	1111	1079	711	2172	1753	1366	2079	2391	2050	1480	2015	1673	1083	649	884	765	539	1542	928	854	2536	1463	1132	746	914	830	1090	2901	1917	387	1214	966	914	2508	580	2218	3046	620	1037	1193	423	2108	1025	2177	1507	1333
ENSG00000056736.9	IL17RB	90	82	33	105	18	74	219	65	49	68	77	70	46	64	19	40	37	39	14	42	43	55	104	27	54	38	61	22	19	72	26	11	48	31	55	46	14	51	91	39	46	53	13	61	34	24	72	30
ENSG00000056972.18	TRAF3IP2	556	269	587	390	326	522	277	278	432	597	543	477	471	418	268	335	351	378	250	236	400	797	878	185	370	304	563	131	245	521	303	182	502	696	227	329	321	405	271	712	337	228	321	310	449	287	385	418
ENSG00000056998.19	GYG2	8	7	17	0	10	3	0	5	2	0	5	2	2	3	0	2	2	2	10	3	8	8	4	2	1	4	6	0	0	2	18	0	0	3	10	23	10	4	13	8	7	5	0	8	5	5	2	0
ENSG00000057019.15	DCBLD2	54	67	19	49	25	62	40	48	95	67	111	87	70	66	90	26	32	35	19	94	34	47	171	47	76	64	68	54	88	141	22	14	32	17	32	177	6	116	184	7	113	39	20	118	13	75	96	71
ENSG00000057149.15	SERPINB3	0	0	6	1	2	4	0	0	0	4	0	0	0	0	2	0	0	16	0	0	0	0	0	0	0	0	0	0	4	0	0	0	0	5	0	0	0	0	0	5	7	2	1	4	2	1	0	6
ENSG00000057252.12	SOAT1	3131	2717	1259	1247	1025	3534	2269	2417	3636	4045	3895	4266	2550	4272	2599	1774	1768	1501	960	3407	1137	2170	5051	1542	1733	2818	1362	1241	3094	4710	1864	482	2807	1559	1067	4350	958	3112	2038	1139	3100	1478	514	2531	1518	4519	1762	3271
ENSG00000057294.14	PKP2	90	136	37	74	59	179	343	32	71	133	26	32	88	93	37	46	86	34	30	65	31	80	66	63	18	67	22	36	40	210	446	19	99	36	18	42	74	72	256	40	38	63	38	175	46	69	226	58
ENSG00000057468.6	MSH4	6	6	2	7	9	3	5	2	2	8	2	20	7	5	0	0	2	0	4	4	2	1	8	5	4	1	6	2	2	6	4	0	0	0	2	65	2	8	18	8	6	5	0	17	2	5	6	2
ENSG00000057593.13	F7	0	4	23	5	10	3	1	10	0	6	4	0	1	0	0	11	2	27	4	0	10	3	6	1	9	0	0	0	2	2	3	5	2	5	12	1	8	6	2	2	3	0	2	2	8	0	0	2
ENSG00000057608.16	GDI2	10676	14225	3721	8300	3672	12370	13849	5905	13507	14054	16368	13701	10610	10752	9844	5324	9205	7201	2597	8135	5143	10854	23234	8682	6076	7445	6066	3956	7247	16697	18961	2190	10251	3587	5262	6209	4989	11112	16333	3008	7024	9040	809	13611	3332	9997	6494	9605
ENSG00000057657.15	PRDM1	822	1912	2259	862	1045	1152	351	731	2025	1476	1428	863	1954	1003	944	653	467	645	757	953	687	587	1058	1113	949	776	771	527	972	2740	1129	164	1928	1016	1728	655	515	1250	1432	812	749	664	952	1338	2288	1661	784	1189
ENSG00000057663.14	ATG5	383	772	382	429	394	702	813	452	591	1014	765	842	811	659	672	196	379	335	103	441	387	378	1395	420	398	435	330	341	403	1241	923	108	457	275	359	603	270	764	1547	159	361	388	34	827	239	387	455	431
ENSG00000057704.12	TMCC3	4356	5268	2362	3247	1261	5296	1387	3049	10185	5863	6094	2857	6127	3260	2726	3492	2523	2390	1784	5960	1783	3015	5764	4825	2611	1637	1333	1924	4668	8234	6392	1011	5764	3550	1482	4261	5543	3706	4655	1569	5550	2570	1881	7549	3141	9610	2210	6762
ENSG00000057757.9	PITHD1	1555	1459	1593	1354	1761	1074	1311	1614	1584	2089	1997	1843	1294	1005	2438	812	1274	1810	1839	1247	1766	1653	2214	1094	1427	1468	1438	3099	1313	1835	1458	969	2265	966	1255	976	1545	1137	1256	1821	1507	933	883	1535	1204	1026	4473	1404
ENSG00000057935.13	MTA3	216	221	374	162	268	200	258	229	123	296	304	304	73	162	155	113	128	229	111	85	305	287	346	90	199	159	406	96	62	197	252	176	322	304	311	263	209	215	138	347	249	136	278	133	261	122	167	137
ENSG00000058056.8	USP13	77	114	62	52	64	63	33	69	34	51	97	69	22	56	54	38	26	70	55	48	35	28	125	38	53	42	71	48	30	70	99	24	132	40	495	97	149	62	99	224	47	47	46	61	134	86	53	30
ENSG00000058063.15	ATP11B	4439	21911	2374	7712	1844	21204	14889	3879	20891	22975	9917	10238	16856	12579	9988	3700	6192	3040	4378	12564	3174	5713	21079	15264	4129	4362	3204	3047	8837	21434	24551	690	9400	6237	1828	9083	4595	14411	24135	2914	3396	14271	525	24086	3124	12144	4356	5731
ENSG00000058085.14	LAMC2	7	10	8	2	2	13	15	3	6	17	12	4	9	6	6	3	5	0	0	9	1	4	19	7	0	0	2	0	0	4	20	5	5	4	4	30	2	10	12	8	2	13	3	15	1	3	8	2
ENSG00000058091.16	CDK14	602	1127	278	513	250	1096	1825	423	1077	1183	1079	1080	910	927	673	315	335	370	226	687	541	253	1317	657	399	315	300	398	571	1259	1149	215	868	581	229	787	240	884	1788	236	579	801	98	1161	368	837	465	641
ENSG00000058262.9	SEC61A1	9055	8463	5403	5945	2811	6194	10058	5757	4970	7633	8299	11598	5822	7303	5395	5421	6107	8747	4902	3993	5178	9869	14231	4665	5109	9574	6372	2589	3819	6388	8921	2572	10624	4475	6226	2878	5305	6370	6716	6088	8454	5111	4260	6716	4151	4337	6441	6884
ENSG00000058272.16	PPP1R12A	2361	8903	1164	3424	1505	10649	5055	3310	9970	9475	6680	8404	9467	8749	4493	1321	2025	1342	1556	7879	2337	1563	10877	5893	2968	4088	2596	2465	3735	12582	7377	475	2622	1717	1437	5566	953	6195	13590	777	1567	5732	146	11487	1940	7467	3028	2527
ENSG00000058335.15	RASGRF1	8	11	16	10	1	16	9	8	22	17	15	8	4	9	14	4	6	10	18	4	11	3	8	2	11	2	6	8	3	9	42	9	25	17	12	14	8	4	2	21	14	6	18	12	12	7	5	4
ENSG00000058404.19	CAMK2B	5	10	11	17	6	8	40	3	7	40	7	1	6	49	22	28	18	1	6	4	2	0	10	1	3	7	11	16	18	3	108	31	22	21	613	67	255	9	5	537	21	255	3	16	57	6	10	9
ENSG00000058453.16	CROCC	680	827	1874	376	1521	457	194	553	561	601	889	924	217	329	542	484	357	1167	491	321	1208	1110	1167	731	967	458	1635	226	336	623	255	399	796	530	1303	543	1190	457	218	707	1117	321	1933	349	983	543	652	638
ENSG00000058600.15	POLR3E	578	569	1113	544	625	625	187	705	412	741	848	625	202	440	290	334	270	437	560	393	809	420	1001	235	558	360	511	490	247	619	283	436	472	431	763	320	401	405	296	1210	299	345	533	506	1417	372	773	483
ENSG00000058600.15	POLR3E	578	569	1113	544	625	625	187	705	412	741	848	625	202	440	290	334	270	437	560	393	809	420	1001	235	558	360	511	490	247	619	283	436	472	431	763	320	401	405	296	1210	299	345	533	506	1417	372	773	483
ENSG00000058600.15.1	NA	578	569	1113	544	625	625	187	705	412	741	848	625	202	440	290	334	270	437	560	393	809	420	1001	235	558	360	511	490	247	619	283	436	472	431	763	320	401	405	296	1210	299	345	533	506	1417	372	773	483
ENSG00000058668.14	ATP2B4	5313	10816	3655	4304	2698	7092	7513	3167	14328	6140	10172	8115	7403	6951	5625	4937	4451	4208	2570	8054	3525	6284	13705	7825	5209	2615	2875	1430	5024	9770	10130	710	8942	2513	4666	10805	3352	5358	6818	2710	4194	4680	1297	9658	3647	9238	4844	7735
ENSG00000058673.16	ZC3H11A	4	12	17	4	12	26	6	13	27	26	3	5	7	15	0	4	4	2	9	12	4	1	16	6	3	0	1	5	4	44	0	3	9	11	14	2	2	16	24	5	5	12	1	15	38	20	9	5
ENSG00000058729.10	RIOK2	356	396	151	296	140	365	554	269	289	464	675	591	265	288	402	96	317	216	77	243	302	405	1002	184	343	401	336	169	143	435	699	96	224	103	225	399	186	439	539	110	145	257	37	452	160	207	343	315
ENSG00000058799.14	YIPF1	5707	8061	1057	5527	738	5624	8716	2436	7404	6919	8027	8064	6827	4758	4919	4090	5628	4433	2723	4371	2940	11320	10962	8262	3758	6647	5487	1317	6371	7738	11609	1279	7231	2042	1094	5369	2983	6590	7573	1901	5789	4873	883	6677	636	6167	2786	8110
ENSG00000058804.11	NDC1	265	310	144	126	194	253	114	209	211	397	328	236	106	248	237	90	125	214	159	150	221	104	457	102	212	226	228	163	124	265	134	58	369	129	244	354	95	286	282	177	88	104	33	184	172	95	603	178
ENSG00000058866.14	DGKG	429	102	317	134	281	223	125	390	350	287	429	254	202	303	140	167	128	201	78	168	184	281	611	192	280	199	114	192	151	255	55	148	159	55	165	491	224	145	109	39	197	85	160	142	197	197	309	283
ENSG00000059122.16	FLYWCH1	1561	1052	3618	1071	1254	2311	4019	2556	977	1081	2732	1256	819	1144	1396	765	876	2457	796	854	4144	4271	3900	1143	2086	2401	3093	1037	523	1730	2099	953	2022	1044	1609	1209	3606	1885	2347	2378	2287	2273	2687	1210	1032	688	1738	2014
ENSG00000059145.18	UNKL	1272	1051	781	1074	452	1575	1066	1191	1174	1100	1337	1222	968	976	401	499	772	978	516	1093	763	667	1732	1118	948	695	584	540	1304	2623	792	258	1047	556	412	1250	327	815	1134	639	1603	970	466	1885	521	2041	697	1581
ENSG00000059377.16	TBXAS1	22967	26798	2395	22136	1907	20626	24650	8657	21844	18922	25057	30915	30172	20605	11413	14593	23662	18073	13227	15011	6300	43526	41710	20630	9323	18939	9653	4855	14773	27003	31674	3917	22208	6162	4114	8901	6609	16521	33016	2415	40459	16420	4895	28927	3047	19756	9853	19662
ENSG00000059378.12	PARP12	1298	1875	2371	1065	1479	852	1124	1064	860	3690	2292	2107	1327	1134	1107	597	1312	1328	708	630	1567	1365	2402	715	1397	1160	2235	705	751	1320	1184	661	1441	1023	2013	1016	789	1003	1137	884	1256	636	910	937	1282	863	1104	966
ENSG00000059573.8	ALDH18A1	347	450	473	235	269	235	83	290	233	388	469	354	78	233	240	210	144	284	341	92	424	181	367	136	252	246	355	126	111	337	448	241	871	285	694	157	322	214	228	634	267	165	301	202	525	256	570	208
ENSG00000059588.9	TARBP1	567	390	619	458	778	380	125	611	334	643	626	387	135	403	337	162	160	373	180	232	649	303	1013	152	452	332	500	283	209	451	261	168	416	390	582	673	299	590	609	329	464	257	58	339	709	259	455	389
ENSG00000059691.11	GATB	461	475	213	316	177	279	437	362	254	419	484	491	207	355	348	183	275	341	259	190	315	478	818	153	341	325	409	143	126	264	385	133	567	97	377	393	190	367	311	169	182	320	140	289	158	169	304	299
ENSG00000059728.10	MXD1	47435	69824	84246	52056	58381	91599	58840	38361	124598	79459	80079	68498	95707	63128	39942	38508	38285	29618	54901	71516	26629	32618	86327	78599	40753	19940	28549	20753	67027	125774	93179	11446	139047	45238	23660	67308	92129	62791	92019	57744	45338	43560	28625	84621	59417	104352	22276	59853
ENSG00000059758.7	CDK17	384	774	1016	358	974	1021	431	642	770	880	706	607	851	733	463	207	184	222	187	673	277	100	909	412	323	254	186	242	282	1178	522	67	419	400	656	867	164	663	1499	252	359	589	47	1040	1091	919	520	323
ENSG00000059769.19	DNAJC25	113	230	120	113	89	168	110	62	186	136	238	149	220	121	102	46	38	67	55	109	82	54	287	121	123	95	60	80	91	236	78	16	101	199	74	236	109	123	270	51	77	108	15	170	86	156	105	129
ENSG00000059804.15	SLC2A3	33734	93408	190116	39948	50079	75643	81938	20128	95478	103748	63073	66195	96629	67969	41974	29503	43013	24134	234268	45548	23143	60743	113520	56666	29051	32898	39799	9598	39970	58940	114163	8280	187691	67276	37538	32641	274162	41434	73252	302937	22566	48178	124585	61937	193855	60029	35252	47975
ENSG00000059915.16	PSD	102	107	120	71	62	73	60	91	96	111	148	157	45	139	154	106	81	86	37	29	195	241	143	64	95	146	382	81	60	139	153	146	102	301	71	106	112	84	49	216	156	211	134	64	121	50	79	127
ENSG00000060069.16	CTDP1	4651	7653	1309	5783	908	8690	6742	2393	6756	4004	3953	5768	6419	5040	3593	4914	3979	3303	2943	2334	2419	10678	8896	6956	2375	4137	2777	1500	4571	6324	9275	1219	4691	3531	1472	1435	4219	3716	5726	3977	7117	5668	2020	4546	2223	6066	4579	6903
ENSG00000060069.16	CTDP1	4651	7653	1309	5783	908	8690	6742	2393	6756	4004	3953	5768	6419	5040	3593	4914	3979	3303	2943	2334	2419	10678	8896	6956	2375	4137	2777	1500	4571	6324	9275	1219	4691	3531	1472	1435	4219	3716	5726	3977	7117	5668	2020	4546	2223	6066	4579	6903
ENSG00000060069.16.1	NA	4651	7653	1309	5783	908	8690	6742	2393	6756	4004	3953	5768	6419	5040	3593	4914	3979	3303	2943	2334	2419	10678	8896	6956	2375	4137	2777	1500	4571	6324	9275	1219	4691	3531	1472	1435	4219	3716	5726	3977	7117	5668	2020	4546	2223	6066	4579	6903
ENSG00000060138.12	YBX3	19166	5145	11555	27700	15575	6219	6145	45778	4579	15922	4986	9128	4374	6647	8084	17449	17517	9722	24963	30596	24414	5338	7494	2960	16667	4646	6686	49982	16857	9230	3873	29292	6870	7395	9705	2388	21327	8570	3361	23028	17396	10525	4505	20345	8365	6257	27533	6176
ENSG00000060140.8	STYK1	9	48	98	24	21	12	5	20	20	36	8	45	10	18	28	11	24	16	56	20	35	4	40	16	23	9	6	41	9	27	1	6	25	3	86	2	25	22	24	42	4	22	15	44	23	13	55	4
ENSG00000060237.16	WNK1	5064	5856	4042	5965	3685	6652	4982	6085	9022	7759	6962	6355	6570	7042	3022	3219	4553	3033	14295	5086	4362	3384	9333	5198	3639	3079	2350	7644	4856	9003	6330	1865	10055	3578	5050	4908	4151	4841	6321	4748	5297	5875	3039	7851	7657	9711	27479	4114
ENSG00000060339.13	CCAR1	814	1518	413	706	569	1161	1064	1006	835	1437	1329	1829	1068	1142	532	323	443	508	391	754	615	445	2491	542	612	683	465	412	396	1483	1603	139	650	560	811	931	335	883	1549	246	359	667	81	1122	692	780	1246	538
ENSG00000060491.16	OGFR	9398	6936	7661	8050	4814	10412	8415	7049	8714	13344	10048	13272	9639	7919	5270	7267	12471	10574	6742	6767	6951	18283	14741	10233	7003	10172	13736	2954	9929	13648	8746	4839	10205	5866	4634	3838	6921	5424	6413	9339	12926	5903	12222	9780	5420	8485	4798	12217
ENSG00000060558.3	GNA15	1826	1929	3681	1225	699	1455	4983	920	1458	3496	2813	4506	7178	2171	1522	1670	3126	2321	2020	1389	1488	4354	4315	1682	1340	1771	2329	642	637	1728	4092	956	3001	3482	1140	526	3452	999	2005	10263	547	1225	8406	1159	4817	1059	995	1874
ENSG00000060566.13	CREB3L3	6	13	3	12	7	7	4	2	2	21	9	24	4	4	2	2	8	6	40	0	2	4	0	2	1	2	6	0	4	6	3	4	6	4	4	1	2	1	1	4	3	0	12	12	5	0	2	5
ENSG00000060642.10	PIGV	779	725	216	746	233	1518	1041	525	1275	1269	1360	1797	1857	1237	633	557	851	644	243	723	569	1113	1515	963	618	1240	1037	389	892	1160	779	314	624	183	296	883	290	960	662	188	645	712	111	1056	178	953	801	988
ENSG00000060656.19	PTPRU	19	5	16	12	12	14	8	10	10	28	16	18	6	7	6	12	13	10	15	13	5	18	80	8	14	20	22	8	8	31	23	11	18	9	136	24	46	2	5	90	14	25	21	22	23	10	8	18
ENSG00000060688.12	SNRNP40	1389	848	709	793	540	999	1092	831	671	1247	1670	1437	769	940	794	615	749	974	490	517	1114	1782	1919	537	968	1638	1705	540	529	944	810	570	1084	432	952	698	542	900	780	539	890	638	416	834	484	496	1050	946
ENSG00000060709.14	RIMBP2	2	2	4	4	0	2	3	2	0	4	0	0	0	4	14	7	16	0	6	0	0	0	3	2	4	0	5	4	0	0	20	7	0	2	2	20	0	0	2	7	5	11	0	6	31	0	2	4
ENSG00000060718.20	COL11A1	0	2	0	0	0	0	0	2	0	2	2	0	0	2	4	4	0	2	0	6	0	0	0	2	0	0	0	4	0	0	8	1	2	0	0	10	1	0	0	0	0	0	6	17	2	0	0	4
ENSG00000060749.14	QSER1	243	180	327	113	119	307	79	209	288	409	438	257	132	281	233	116	109	113	89	182	191	172	599	92	200	190	235	143	85	341	146	60	191	81	187	320	77	392	310	123	92	179	16	197	225	197	228	179
ENSG00000060762.18	MPC1	948	882	646	569	520	657	1290	499	510	727	867	626	738	466	491	325	611	561	224	412	405	569	1228	650	411	517	421	285	543	974	692	133	731	435	683	637	481	831	916	393	804	829	251	732	432	406	456	538
ENSG00000060971.17	ACAA1	9208	8092	7014	7718	3930	8220	13754	5643	9233	9231	11881	14420	10020	7963	7621	5255	8982	10261	3056	6444	5132	16496	17327	11006	6919	8281	6015	2916	8346	10581	10385	3188	6673	3699	2428	4727	5575	8149	8580	5810	13326	7630	4911	9704	3091	8163	5112	12683
ENSG00000060982.14	BCAT1	2818	1603	104	2371	177	5467	432	1371	2184	3761	866	2048	2518	1760	559	692	726	1222	328	4258	138	1142	837	3342	334	1474	279	186	2933	6644	2408	57	1568	147	141	624	666	5226	6558	464	4666	3602	46	4127	419	5203	803	1518
ENSG00000061273.17	HDAC7	9068	7445	5006	7496	4451	10276	7789	6435	10476	9132	13362	13725	10237	9616	7705	7232	7233	8420	3313	6348	6707	9922	17036	8722	8503	5384	6642	3022	7135	10153	5655	3271	8142	4772	4551	5280	3136	4749	5776	3938	10577	6806	5082	6701	4367	7769	3764	13129
ENSG00000061337.15	LZTS1	15	10	55	12	2	6	8	13	9	18	19	21	4	20	9	17	13	30	6	14	6	9	18	6	8	2	40	14	4	20	10	16	3	24	18	16	7	2	3	10	14	28	14	9	76	3	17	2
ENSG00000061455.10	PRDM6	2	2	6	2	0	0	0	4	2	0	3	3	4	2	4	2	2	9	4	4	0	11	24	0	1	0	3	0	4	7	5	2	0	0	1	10	7	1	0	1	2	8	2	2	0	2	3	0
ENSG00000061492.11	WNT8A	0	0	1	0	1	0	0	2	0	0	2	4	1	0	0	0	0	0	0	1	0	0	0	0	0	2	0	0	0	0	3	0	0	0	0	0	0	4	0	0	0	0	0	0	1	0	0	0
ENSG00000061656.9	SPAG4	72	37	176	37	57	14	45	24	28	86	22	21	25	12	10	13	33	36	55	2	23	49	27	29	15	43	39	21	27	23	42	15	44	52	14	2	293	12	12	395	33	24	81	32	90	11	59	52
ENSG00000061676.14	NCKAP1	129	140	103	93	85	159	61	81	117	174	87	94	90	125	93	97	72	71	35	235	111	12	178	121	122	158	50	94	106	289	179	152	173	89	108	331	45	173	131	84	121	140	22	137	108	174	118	61
ENSG00000061794.12	MRPS35	687	872	405	363	244	542	416	473	450	793	1032	660	371	514	594	267	299	495	262	405	524	416	1622	294	505	551	475	330	248	707	462	196	962	194	575	712	284	797	678	220	262	424	90	555	278	317	439	423
ENSG00000061936.9	SFSWAP	2065	2623	1691	1640	1500	2177	1502	1602	1995	2273	2762	2228	2125	1563	1136	1253	1559	2211	1673	1271	1444	2916	3414	1517	1523	1870	1577	641	1401	2223	1854	557	2380	1410	1639	1002	1536	1100	1518	1395	2065	1165	1331	1760	1595	1961	2579	2111
ENSG00000061938.16	TNK2	12066	3679	8018	8975	7235	9509	10235	8352	9369	8423	12247	13173	7888	8626	7661	6254	8652	10195	4959	5984	6682	15118	20029	10221	9551	6419	9292	3552	5668	9267	4568	3759	4971	3537	5399	4976	5697	4729	6572	6542	13639	5894	10306	9309	5086	7227	6060	10245
ENSG00000061987.14	MON2	1194	1912	700	1359	667	2134	1471	1320	1354	1923	1877	2357	1885	1839	1001	473	786	842	527	933	799	816	2991	1355	885	1288	649	639	1008	2167	2268	236	1257	834	639	1790	442	2474	3975	420	1296	1507	176	2121	915	1826	1337	1091
ENSG00000062038.13	CDH3	3	1	12	0	10	1	8	2	3	6	0	5	4	5	3	0	1	6	4	0	2	2	9	2	2	2	2	0	0	1	0	0	7	0	0	16	4	4	0	16	6	8	9	5	9	0	6	4
ENSG00000062096.14	ARSF	0	0	0	0	0	0	0	0	0	1	0	0	2	0	0	2	0	0	0	0	0	0	0	0	0	0	0	0	0	0	0	0	0	0	0	0	0	0	2	0	0	2	2	0	0	4	0	0
ENSG00000062194.15	GPBP1	2180	3892	1933	2111	2175	3724	2302	2178	3888	5429	4143	4319	4745	3124	2755	865	1573	1548	1167	3014	1557	1730	5329	2478	2021	1273	1498	1535	1978	6818	4486	483	2620	2363	1559	4182	1792	3066	5086	1130	1973	1865	277	4096	2524	3661	2998	2916
ENSG00000062282.14	DGAT2	18573	23807	1983	24259	625	24753	26223	9379	30397	26802	35232	27527	33507	17894	16712	23993	20072	16473	4963	21062	10040	35785	40292	34484	13488	13665	12926	5179	24210	26321	43435	4376	18339	29430	1772	12982	5227	13035	22961	3068	23715	16729	7986	31815	3319	23507	7959	33297
ENSG00000062370.16	ZNF112	2	8	2	0	2	9	2	2	10	27	8	8	0	12	1	2	0	2	4	10	16	2	18	4	6	2	4	4	2	12	9	4	4	3	2	11	4	16	0	4	2	4	1	8	1	2	6	2
ENSG00000062485.18	CS	5191	3875	3359	2975	3235	4358	4888	3055	3763	4745	6039	4544	3652	3725	1911	2570	3820	4383	2153	2295	3205	4903	8269	2480	2341	3433	3877	1713	2097	4003	4278	1366	5181	3084	4673	2412	4138	3137	3731	4780	3015	2518	3877	3467	3536	2518	5562	3236
ENSG00000062524.15	LTK	131	88	992	184	346	126	21	109	22	164	186	112	14	120	114	40	156	279	118	41	341	90	305	66	323	49	236	73	114	152	54	239	87	195	424	31	541	73	34	384	465	28	657	54	514	73	77	166
ENSG00000062582.13	MRPS24	1258	647	1195	661	679	636	732	649	588	1181	1278	1040	432	580	1001	393	877	1271	770	422	1057	1627	1751	478	1031	1506	1618	451	499	896	533	572	1029	513	1117	362	1320	865	502	1554	706	526	981	548	559	304	855	987
ENSG00000062598.17	ELMO2	4515	8220	2674	6741	1939	9104	5770	2537	9216	10272	6388	5382	5387	5620	2329	3155	5178	2456	2729	4778	1792	6672	8710	7022	2013	2738	1934	1276	5102	9715	11812	814	11376	2122	2360	3592	3067	5202	7541	2331	7999	4503	1428	10874	2443	10690	3356	6733
ENSG00000062650.17	WAPL	1998	3567	1170	2141	1172	3941	2635	2238	3768	4399	3802	3881	4030	3443	2185	1072	1650	1238	940	2666	1357	1507	5254	2512	1468	2202	1191	1148	1854	4729	3549	435	2281	1789	1406	2664	1342	2955	5017	1014	1509	2178	280	3904	1681	2672	2411	2105
ENSG00000062716.12	VMP1	30909	20182	5691	29288	6811	46175	17342	25068	44407	42462	53867	49175	66020	37789	18023	17716	26217	33003	7138	38433	21714	24111	43985	37942	28225	43261	25191	15157	42657	71427	26641	6599	19851	7902	6310	35862	12508	41388	42269	4017	36716	16830	3855	29622	5917	37652	14428	49647
ENSG00000062725.9	APPBP2	812	831	255	738	326	1410	1044	804	1118	1605	1419	1530	1371	1215	849	269	615	478	229	1035	609	619	1664	967	687	730	664	548	808	1967	1201	249	701	497	437	1102	294	1303	1838	189	674	710	45	1258	367	1124	661	883
ENSG00000062822.12	POLD1	912	735	1348	598	989	851	711	548	584	1025	1031	1062	258	632	557	545	804	1539	985	314	1178	1807	1617	471	805	886	1459	368	445	741	739	515	966	706	886	300	962	386	407	1511	596	298	1280	471	867	424	1549	885
ENSG00000063015.19	SEZ6	22	58	12	41	3	49	12	30	67	59	25	21	47	25	23	34	24	3	19	33	17	81	53	50	28	12	3	7	21	20	47	8	70	24	10	42	8	25	27	11	20	62	4	42	12	50	25	46
ENSG00000063046.17	EIF4B	11714	9038	10608	6666	8996	11946	8808	7855	8288	12673	12618	12302	4939	9069	5939	4176	5765	9057	4754	6964	8136	10656	18501	5056	6807	7022	9200	4123	4766	14166	9008	3349	13206	8395	12570	6766	12097	9908	12061	10507	7475	5306	6926	9273	15214	6431	8884	10304
ENSG00000063127.15	SLC6A16	177	111	248	255	149	251	358	148	205	119	171	256	145	222	115	115	221	265	101	86	167	378	214	134	57	173	238	67	132	151	158	51	83	109	124	118	42	163	316	178	208	176	302	115	143	105	166	131
ENSG00000063176.15	SPHK2	769	472	440	641	344	669	1042	529	459	728	936	957	476	658	482	468	695	611	372	405	798	1210	1370	560	524	642	839	283	394	706	525	280	555	338	478	265	320	462	490	329	691	552	452	553	324	395	686	681
ENSG00000063177.12	RPL18	22268	15479	49064	14543	23461	12287	12436	13320	11563	20479	23702	19525	6299	12010	22463	8267	14606	32601	19652	8213	16448	37996	24324	9924	20163	34287	39755	8908	9192	15681	10166	12792	27166	19862	21657	5487	29714	18504	11522	42974	22154	9284	52029	10024	21629	8517	18321	15971
ENSG00000063180.8	CA11	72	129	488	71	215	109	92	89	74	192	176	184	58	132	195	98	90	231	103	58	249	217	151	63	132	135	389	97	88	147	143	136	224	251	237	121	305	137	55	437	111	162	550	81	326	62	168	106
ENSG00000063241.7	ISOC2	480	555	540	403	219	169	168	248	245	391	384	332	139	212	227	337	270	650	823	161	510	505	505	125	388	602	536	270	179	274	169	196	778	179	678	105	394	243	116	783	268	239	374	290	249	105	325	402
ENSG00000063244.12	U2AF2	5847	5051	5642	3458	5141	5849	3805	4185	4637	6837	7422	6317	4268	4990	2871	3965	3916	5525	3663	3318	5104	6174	8941	3883	4160	4170	5102	2600	3003	6141	4161	2429	5799	3669	5387	2310	4225	2481	2453	4680	4390	2570	5657	4316	5665	3999	5549	5906
ENSG00000063245.14	EPN1	9472	7958	3716	7152	1888	9628	9666	5799	7699	7831	9190	9407	8245	6815	5196	6690	10116	11151	6156	5954	5711	20569	13374	7369	5520	8512	9182	3722	6529	9011	7213	4515	6938	5783	4624	2599	5692	5296	5151	5837	9977	5673	7949	6560	2990	6753	8104	9131
ENSG00000063322.13	MED29	2395	1994	1595	2069	543	2283	2726	1861	1960	2153	3090	3037	2044	2136	1274	1563	1824	2502	706	1408	1788	2609	3560	1805	1587	2008	2104	843	1638	2438	2106	880	1609	1841	1893	1523	960	1789	2575	1088	2582	1767	1569	2177	1615	1878	1990	2224
ENSG00000063438.16	AHRR	63	35	21	50	23	101	34	40	41	85	70	68	43	27	77	30	552	22	24	18	33	58	78	43	54	9	22	14	64	90	12	6	112	33	27	192	29	115	59	31	153	58	59	66	111	59	18	75
ENSG00000063438.16	AHRR	63	35	21	50	23	101	34	40	41	85	70	68	43	27	77	30	552	22	24	18	33	58	78	43	54	9	22	14	64	90	12	6	112	33	27	192	29	115	59	31	153	58	59	66	111	59	18	75
ENSG00000063438.16.1	NA	63	35	21	50	23	101	34	40	41	85	70	68	43	27	77	30	552	22	24	18	33	58	78	43	54	9	22	14	64	90	12	6	112	33	27	192	29	115	59	31	153	58	59	66	111	59	18	75
ENSG00000063515.2	GSC2	0	0	0	2	0	0	0	0	0	3	1	0	0	1	0	0	0	0	0	0	0	0	0	0	0	0	0	0	0	1	0	0	0	0	0	0	0	0	2	0	4	0	0	0	0	0	0	0
ENSG00000063587.13	ZNF275	312	334	352	259	232	315	85	297	267	421	483	317	64	328	170	188	142	227	159	114	475	268	557	124	341	240	355	136	128	357	167	118	332	325	493	160	157	269	257	176	262	135	138	345	385	243	362	237
ENSG00000063601.16	MTMR1	878	3520	632	1100	676	1593	3306	754	2925	1688	2395	1133	761	1802	1338	1756	702	869	665	1156	720	845	3823	1305	840	510	479	369	619	1908	1599	123	1612	1260	956	1554	678	790	2090	727	448	2121	276	2575	1069	1347	729	1465
ENSG00000063660.8	GPC1	54	32	75	38	33	44	29	18	42	62	24	55	17	59	55	36	32	42	39	37	58	26	77	12	58	29	85	26	26	31	69	41	59	50	717	123	353	25	20	746	57	60	67	54	65	26	59	36
ENSG00000063761.15	ADCK1	353	209	278	419	330	177	96	173	220	279	395	289	151	171	180	182	134	422	236	131	253	453	459	107	192	362	413	107	85	159	154	125	298	134	280	106	228	168	124	146	916	91	384	132	227	109	461	246
ENSG00000063854.12	HAGH	3000	1712	2614	6507	3117	1450	3552	7584	1353	2337	2095	2240	1907	1247	3038	2988	4144	2383	5529	4135	7209	2981	2496	1621	5014	1656	2044	14569	3078	2991	2072	7098	2002	1503	1657	468	4703	1985	1353	5408	4734	3968	1597	3578	1643	1729	7773	2278
ENSG00000063978.15	RNF4	4096	3306	2524	2897	1814	3614	2986	2944	4049	3907	5722	4434	3035	3548	1882	2710	2818	3180	1339	2497	2798	3518	6267	2753	2929	2458	3262	1365	2600	4551	2950	1242	3120	1991	2891	2355	1509	3055	3610	2516	4094	2199	2059	3750	2554	3948	2994	3586
ENSG00000064012.21	CASP8	9430	9137	4141	9277	3472	11074	7953	9167	14740	11377	16489	13011	15670	9917	5755	5237	6196	6704	1419	9877	6085	6468	21993	10134	9868	5692	5870	4651	9989	14818	8447	1835	3845	6952	3412	9754	848	9752	17990	1699	11623	5578	1122	13630	3058	13393	4462	11024
ENSG00000064042.17	LIMCH1	11	49	10	11	6	38	14	9	31	23	20	6	13	37	21	18	10	15	6	26	10	2	56	12	5	20	13	15	6	10	76	10	55	65	169	174	53	14	16	92	37	45	6	32	29	8	31	9
ENSG00000064102.14	INTS13	437	531	224	378	282	605	966	363	375	811	589	701	371	573	319	138	320	220	278	280	367	382	1081	254	218	364	321	181	214	502	1027	119	376	109	276	264	191	443	761	242	135	427	9	439	232	252	466	340
ENSG00000064115.10	TM7SF3	1670	1705	605	1115	653	1657	2969	1204	1402	1568	1692	2479	1297	1898	1099	843	1152	1087	427	1005	763	1084	3310	1246	1273	933	893	632	1125	1789	1692	399	881	246	607	1218	573	1457	2593	310	1001	1651	178	1841	484	1113	1285	913
ENSG00000064195.7	DLX3	4	0	4	2	0	2	2	0	2	2	3	0	2	0	5	1	0	0	8	8	0	0	0	2	4	1	0	1	0	2	6	0	4	2	2	13	2	4	0	2	4	0	2	5	4	0	1	1
ENSG00000064199.6	SPA17	37	23	9	19	17	16	61	13	22	10	43	54	22	21	22	2	25	16	10	16	5	52	78	27	21	20	12	6	8	43	44	11	26	7	19	32	15	30	48	3	16	52	2	20	7	18	59	20
ENSG00000064201.15	TSPAN32	2261	512	3616	708	2606	792	1392	1340	532	883	1399	1304	360	869	824	828	844	1920	231	502	1373	1101	1927	548	1823	839	1345	716	892	793	415	1192	561	655	1622	552	1269	554	798	523	2570	851	2180	714	1355	503	780	1036
ENSG00000064218.4	DMRT3	0	0	0	0	1	2	0	0	2	1	0	0	0	0	2	0	0	0	0	0	0	0	0	0	0	0	0	0	0	0	0	0	0	0	4	2	0	0	0	2	0	2	0	0	0	0	0	0
ENSG00000064225.12	ST3GAL6	962	726	132	557	103	747	910	914	1139	942	1786	1923	837	1333	1342	322	495	279	90	1157	472	638	2057	1025	1078	686	773	753	951	2100	433	209	291	84	103	1597	59	1082	1922	33	978	635	30	1325	109	1020	331	894
ENSG00000064270.12	ATP2C2	758	782	381	200	379	224	893	722	177	185	297	82	111	208	116	93	144	447	27	162	58	98	933	73	13	361	37	220	155	83	59	155	249	4082	56	101	556	254	87	1025	880	923	230	316	525	114	791	339
ENSG00000064300.8	NGFR	19	104	112	9	53	54	5	8	11	34	17	18	0	17	19	42	16	32	33	44	4	20	16	26	14	18	18	7	16	17	21	12	82	99	91	43	230	10	24	29	142	35	48	49	76	57	41	19
ENSG00000064309.14	CDON	4	12	15	4	3	6	4	1	8	16	10	15	4	2	18	3	6	4	9	4	11	12	20	0	2	12	18	8	0	0	3	9	14	19	13	59	2	2	24	13	8	4	3	10	3	10	16	9
ENSG00000064313.11	TAF2	482	593	382	474	359	707	736	477	477	752	702	701	504	613	331	188	216	229	173	406	288	185	1092	353	324	299	280	227	170	780	501	78	515	286	549	365	244	796	1129	181	346	527	75	585	521	494	552	270
ENSG00000064393.15	HIPK2	1915	3454	1642	2276	1518	4469	2821	1682	2327	3984	1785	1527	2766	2417	654	932	1491	892	1217	1779	637	1172	3396	2041	546	941	580	394	1009	3735	3290	359	3184	2284	1057	1219	1483	2120	4374	1521	1793	2927	1553	3974	2256	2800	3260	1528
ENSG00000064419.13	TNPO3	4468	5969	1405	3457	1013	6254	5213	2632	8286	6435	6765	6277	5520	4545	1228	2848	3424	2680	2193	4743	1767	2571	7991	5004	1776	2432	2130	1080	2864	7247	8423	845	5350	2194	1584	3229	1904	2815	5062	1508	4214	3837	1083	7603	1301	4469	3486	4858
ENSG00000064490.13	RFXANK	2382	2100	1626	2320	888	1652	4287	1456	1685	1821	1870	2758	1692	1540	1583	1483	2728	3378	1367	1154	1292	4421	3115	1841	1581	3523	2435	881	1865	2086	2387	1245	1909	877	959	736	1576	1892	2114	1146	3952	1940	1690	1695	762	1519	1801	2391
ENSG00000064545.14	TMEM161A	417	347	730	212	439	304	131	263	217	328	368	350	139	232	337	267	221	585	412	203	411	616	507	139	380	506	562	106	96	293	185	220	701	223	770	143	693	181	158	619	324	152	865	207	432	194	357	365
ENSG00000064547.13	LPAR2	22303	11818	7703	16669	4232	8116	5656	11798	24467	11567	27486	25286	13697	13180	20301	12726	17514	23657	6784	13103	8139	27965	23563	24975	20928	9595	15937	6962	24767	23139	5337	8176	28165	4424	3481	16371	8663	10439	8165	3026	48019	4897	9087	21085	4361	17710	7427	41088
ENSG00000064601.16	CTSA	15311	9584	5074	9745	1958	15440	30702	7847	11244	24508	12044	22321	11016	10779	4143	8271	17739	13899	6847	6987	9678	21964	24856	7655	6409	12800	12858	4528	10521	13873	10537	8735	17836	5110	4051	5342	5689	6927	10781	4191	12701	10231	10137	11933	3258	7514	9437	7397
ENSG00000064607.16	SUGP2	4520	3746	5372	3630	6002	4920	3996	3536	2537	3835	5457	5684	2270	3175	2447	2052	2815	4665	2048	2415	4132	4011	8386	2922	3091	2904	3624	1611	2309	4655	2960	1374	3516	1856	4267	3572	3131	3269	3846	3849	3857	2293	2569	4033	4733	2496	3697	4186
ENSG00000064651.13	SLC12A2	102	115	155	69	111	140	34	102	85	139	108	95	96	104	123	41	68	97	52	66	94	51	160	31	78	148	109	84	92	167	92	40	119	114	155	131	72	168	104	74	76	51	28	113	155	56	301	80
ENSG00000064652.10	SNX24	118	69	94	38	38	97	26	86	36	78	104	59	40	57	40	50	48	81	40	49	80	40	207	44	62	67	52	31	55	108	31	6	140	27	73	28	67	51	89	24	65	49	38	69	67	53	62	59
ENSG00000064655.18	EYA2	8	2	14	4	2	4	5	0	0	6	7	0	0	7	2	1	2	6	4	0	8	0	9	2	2	10	0	6	2	8	1	0	9	6	4	17	10	1	0	26	5	5	10	4	20	1	4	2
ENSG00000064666.14	CNN2	52197	84027	14263	43267	10607	47480	67591	22754	91088	48440	62659	46292	48047	42076	31031	47911	34700	33308	14750	32826	17306	50938	69372	58250	25816	18750	23853	12537	40952	47268	56761	15070	42515	56056	16543	18151	20215	27210	36251	19461	55185	43592	27054	54394	11980	67762	22177	55734
ENSG00000064687.12	ABCA7	22334	10268	23100	17922	12331	26966	16968	19523	28591	22571	31275	54210	23815	24694	13986	15378	22455	42116	17076	10475	14176	18775	28010	27529	26035	9505	19552	11978	29246	20277	7050	13928	13424	13389	8462	20269	22605	13640	4694	23655	28978	12338	14235	16989	5535	19204	12070	32561
ENSG00000064692.18	SNCAIP	4	0	8	1	8	0	0	0	0	2	0	0	0	0	2	5	4	0	0	0	2	0	0	0	0	3	0	0	0	0	0	0	2	8	24	12	2	0	1	8	8	7	2	4	1	2	0	1
ENSG00000064703.11	DDX20	491	456	305	295	371	602	347	436	521	613	734	695	409	596	348	292	341	334	232	385	525	459	1001	461	444	502	534	249	325	712	562	133	517	235	292	514	213	631	713	156	593	293	20	692	453	598	387	413
ENSG00000064726.9	BTBD1	1022	1210	903	621	836	1646	1418	970	1440	1684	1471	1424	1147	1293	828	484	632	555	315	945	777	655	2139	826	660	716	533	515	500	2178	923	198	1064	454	1153	897	624	1408	2388	517	594	872	120	1483	824	895	910	695
ENSG00000064763.10	FAR2	3532	3510	336	2533	688	3923	5865	2029	5432	4834	2582	4156	4811	2717	1329	1342	3156	3161	792	2230	1053	2598	5337	2856	1726	3799	1793	1172	3126	6223	2991	348	1147	1040	218	2343	963	3035	4145	710	3842	2550	267	2830	255	2888	3866	3020
ENSG00000064787.13	BCAS1	61	21	37	33	30	62	35	55	36	37	137	58	59	69	59	52	31	35	13	28	34	12	63	31	38	15	33	43	18	40	160	37	62	54	53	194	103	23	43	17	94	251	14	66	137	34	25	46
ENSG00000064835.10	POU1F1	4	2	0	0	0	6	0	2	0	4	4	2	3	0	3	0	0	0	0	0	0	0	4	1	0	0	1	2	1	6	0	0	0	3	0	2	0	0	0	0	0	0	0	0	0	6	0	4
ENSG00000064886.13	CHI3L2	306	380	1144	229	330	154	223	215	221	323	527	434	139	155	351	152	178	350	178	81	254	332	556	92	377	249	702	148	161	230	199	231	346	335	401	158	270	245	146	736	369	264	580	127	286	170	115	274
ENSG00000064932.15	SBNO2	29512	38138	10002	24561	5651	34274	25045	12031	46532	32743	37007	35319	35915	28528	21804	26203	21921	16792	22478	26905	19193	36088	47354	41097	26018	15555	18573	7625	30946	44068	32836	8848	29471	25518	7705	14672	33492	16274	20571	25255	26340	25770	12973	34744	10819	41520	14586	45469
ENSG00000064932.15	SBNO2	29512	38138	10002	24561	5651	34274	25045	12031	46532	32743	37007	35319	35915	28528	21804	26203	21921	16792	22478	26905	19193	36088	47354	41097	26018	15555	18573	7625	30946	44068	32836	8848	29471	25518	7705	14672	33492	16274	20571	25255	26340	25770	12973	34744	10819	41520	14586	45469
ENSG00000064932.15.1	NA	29512	38138	10002	24561	5651	34274	25045	12031	46532	32743	37007	35319	35915	28528	21804	26203	21921	16792	22478	26905	19193	36088	47354	41097	26018	15555	18573	7625	30946	44068	32836	8848	29471	25518	7705	14672	33492	16274	20571	25255	26340	25770	12973	34744	10819	41520	14586	45469
ENSG00000064933.17	PMS1	178	179	133	120	178	248	86	146	155	269	215	199	102	144	167	71	64	116	62	134	171	73	296	84	119	103	85	120	69	308	132	50	159	62	143	200	65	221	255	68	56	113	19	187	157	131	169	120
ENSG00000064961.18	HMG20B	2706	1227	2414	1461	1507	1844	2453	1548	1453	2087	2081	1961	1344	1357	1085	1448	1974	2596	1041	1308	1832	3089	2925	1660	1617	2194	2330	894	1507	2475	1237	1235	1650	955	1393	693	2062	1076	1136	1987	2448	1178	2451	1278	1250	1354	1482	2500
ENSG00000064989.12	CALCRL	67	55	50	87	29	345	50	106	193	495	148	116	122	185	63	56	24	35	33	251	137	109	338	82	90	87	111	58	26	220	109	20	48	20	43	213	29	142	140	27	17	113	10	83	39	29	159	108
ENSG00000064995.16	TAF11	708	673	508	803	408	703	1030	737	596	1237	1169	1205	791	769	899	300	667	591	244	593	559	910	1736	676	575	954	668	432	547	1170	890	184	566	266	370	564	392	928	1357	289	913	709	168	895	314	425	711	804
ENSG00000064999.13	ANKS1A	2650	4929	535	4519	446	5858	5638	1594	4957	4445	2791	4108	4516	4027	1428	2038	3373	1437	1838	3284	694	2537	4931	4427	914	2559	752	573	2660	5377	5757	317	2386	710	479	1418	738	3097	5859	501	3112	6456	381	5752	631	6352	1890	2686
ENSG00000065000.15	AP3D1	4910	5971	2437	3640	2400	4761	4258	3470	4523	5591	6171	7422	4421	4927	2566	3297	4337	5076	2910	3075	3330	6042	8763	3673	3433	3925	4076	1879	2910	5511	5203	1899	4422	3092	4370	2430	3070	2789	2649	2787	5434	2898	3235	4063	3595	4237	4704	4897
ENSG00000065029.14	ZNF76	1249	913	2090	934	2157	1042	1142	885	636	1149	1452	1156	583	815	731	530	752	1346	462	573	1426	1403	1964	650	894	663	1169	464	437	901	825	567	961	822	1591	630	1303	745	698	1882	1312	659	1009	652	1591	660	991	916
ENSG00000065054.13	SLC9A3R2	135	507	785	226	193	145	36	179	73	109	110	135	79	83	121	80	145	283	371	102	142	141	196	77	122	124	189	58	94	229	410	89	586	573	697	94	422	93	40	422	97	70	225	72	172	79	172	135
ENSG00000065057.7	NTHL1	225	155	285	154	88	118	97	93	75	148	192	201	51	118	168	108	77	250	113	72	215	223	284	107	214	303	292	61	90	108	100	115	192	75	211	105	191	105	50	144	127	74	209	76	108	61	94	181
ENSG00000065060.16	UHRF1BP1	313	451	302	271	245	360	744	406	298	400	408	420	170	262	194	217	164	271	224	200	282	208	1302	211	281	421	281	128	200	572	321	84	435	233	508	291	180	364	589	95	288	262	66	526	419	219	602	253
ENSG00000065135.10	GNAI3	7088	13040	2363	8718	2639	10447	12488	5577	13078	10974	11945	13660	12886	10349	9233	5130	7183	5559	2569	8150	3356	7472	18271	11687	5929	5566	5470	2787	8313	14899	14527	1301	8503	6928	3108	8342	4065	11688	20923	1764	5534	8997	847	14860	2753	10625	4375	8986
ENSG00000065150.18	IPO5	1429	1426	1146	893	1038	1415	378	1090	1050	1561	1713	1541	485	1118	1024	587	490	1263	792	926	1243	1083	1992	399	979	1110	1121	685	427	1333	719	469	1754	954	1500	1012	1043	1195	1043	1244	608	518	413	1032	1494	726	1859	996
ENSG00000065154.11	OAT	2339	6192	1359	2160	1260	2586	7664	1443	2954	5295	4398	2800	3728	3953	2722	1656	3498	1507	3020	2110	1563	2459	8110	3802	1437	2253	1071	1659	3780	3701	6517	393	2226	2312	868	1875	1063	2668	5704	1319	1320	4283	250	4917	1094	2211	5065	2648
ENSG00000065183.15	WDR3	363	542	140	201	140	412	149	381	387	613	508	448	205	336	202	192	128	166	195	231	319	267	859	161	320	438	223	154	101	414	321	147	468	164	355	391	138	479	388	103	144	217	50	353	249	289	305	265
ENSG00000065243.19	PKN2	1259	1273	693	1702	895	3263	980	2697	2747	2623	3372	3142	2804	3086	1330	666	824	1018	363	2984	998	477	4004	1708	2047	1496	881	1669	1859	5839	1154	247	678	656	641	3866	219	2731	4293	278	1466	1515	71	3850	912	3055	1398	1530
ENSG00000065268.10	WDR18	764	589	948	387	339	432	297	435	442	750	764	698	355	552	639	453	520	970	769	314	730	1419	972	326	657	1080	975	224	369	449	446	404	1105	289	908	207	583	348	166	884	432	311	1007	310	778	242	590	574
ENSG00000065308.4	TRAM2	1095	532	354	601	325	785	272	504	531	827	874	679	426	463	278	349	325	714	195	414	689	414	1491	325	670	336	447	268	306	741	260	194	427	348	576	497	154	418	411	218	413	222	256	533	460	526	799	696
ENSG00000065320.8	NTN1	11	15	4	25	9	15	8	11	27	29	18	17	26	15	12	7	3	10	10	19	13	23	41	14	9	12	14	8	8	12	20	8	7	14	25	55	21	11	10	32	24	24	20	18	11	17	21	16
ENSG00000065325.12	GLP2R	2	1	2	2	5	0	0	0	4	1	3	1	2	0	1	0	0	0	2	0	0	0	4	0	0	1	0	3	0	2	0	0	0	3	0	6	0	2	0	0	3	0	2	5	0	4	0	0
ENSG00000065328.16	MCM10	93	80	66	74	65	40	25	43	4	68	10	66	4	24	6	6	62	57	82	8	52	4	24	6	21	61	12	28	52	8	28	20	55	22	21	12	30	22	35	57	27	20	6	44	25	9	319	54
ENSG00000065357.19	DGKA	4905	4906	7641	5333	5906	4137	7511	3637	4668	4976	8674	8149	2521	3826	3982	2973	4999	6142	3077	2292	7720	10977	9998	4365	3731	5492	9344	2223	3625	4992	8636	3277	6775	6319	3975	3298	5180	5532	5872	10110	10556	3449	10870	4559	6612	4170	6070	4949
ENSG00000065361.14	ERBB3	4	13	16	17	23	12	9	16	7	20	13	19	11	22	15	19	4	23	17	25	18	16	23	8	10	14	13	2	8	19	22	7	20	31	19	62	19	28	10	35	24	43	28	19	24	12	19	7
ENSG00000065371.17	ROPN1	0	1	0	0	0	0	0	0	0	0	0	0	0	0	0	0	0	0	0	0	0	0	0	0	0	0	0	0	0	2	0	0	0	0	0	1	0	0	0	0	0	0	0	0	0	0	0	0
ENSG00000065413.18	ANKRD44	1551	2040	2754	1968	1980	3930	1816	2322	4523	3741	3675	3933	4806	4204	1498	1415	1423	1455	1615	3233	1516	1382	4969	2577	2201	2446	1818	1254	2342	6695	2150	520	2029	716	1405	4006	763	2697	5114	953	1446	2220	1102	4146	2281	4732	1631	2608
ENSG00000065427.14	KARS	4358	3705	4174	2334	2368	2790	2413	2778	2381	5069	5283	4725	2177	2914	2134	2285	3111	4280	2968	2042	3195	5081	6373	1560	2798	3977	4626	1651	1582	3295	2406	2179	5799	2232	4502	1505	3562	2966	2208	3680	2427	1802	3194	2710	3021	1742	3632	3016
ENSG00000065457.10	ADAT1	502	448	353	459	289	726	484	678	449	591	501	492	657	480	189	241	378	343	256	477	328	297	629	344	383	312	244	254	511	958	390	116	568	208	392	339	226	684	486	170	851	400	155	650	504	919	616	690
ENSG00000065485.19	PDIA5	507	221	136	226	110	220	138	215	131	241	338	220	95	234	83	123	213	287	174	121	219	299	745	118	176	271	179	87	80	169	243	107	372	101	124	103	246	190	93	241	159	142	139	217	122	75	245	326
ENSG00000065491.8	TBC1D22B	624	653	628	1073	815	693	1048	1361	652	1505	687	795	518	825	429	453	1098	554	2419	747	1315	607	1094	399	651	501	686	1804	883	874	838	672	567	681	491	468	615	769	593	852	485	789	416	1083	582	404	3950	438
ENSG00000065518.7	NDUFB4	2178	1723	2019	1456	1036	1190	2764	1095	1214	2255	2256	1932	1332	990	2094	983	2187	2201	1232	823	1687	3589	2921	1326	1427	3038	2740	825	1316	1781	1899	782	1684	609	1607	768	1471	1581	1574	1869	1863	1276	894	1461	828	915	1672	1741
ENSG00000065526.10	SPEN	4475	3434	2267	3738	2047	4213	1957	3755	4943	3183	6211	4828	3367	4614	1714	2503	2409	2530	1198	3181	2252	2480	6560	3704	3763	1610	1685	1349	2565	6151	2880	998	3276	2737	2161	3789	872	3033	3516	1683	6201	2331	1719	5582	4668	8390	3239	3873
ENSG00000065534.18	MYLK	854	224	140	275	117	509	135	586	406	530	217	160	333	317	183	403	323	229	117	543	389	139	432	249	282	293	299	231	426	673	108	584	811	56	83	387	76	392	145	132	672	230	71	305	247	634	598	389
ENSG00000065548.17	ZC3H15	969	1462	641	758	859	1269	1123	754	899	1658	1584	2482	1277	1031	1174	263	832	594	311	818	675	1007	2625	830	786	993	581	556	557	1756	1671	230	1068	485	668	653	676	1029	1984	367	602	810	82	1616	610	696	1089	760
ENSG00000065559.14	MAP2K4	2193	2000	454	1828	686	2883	2063	1729	3712	2403	3960	2552	2587	2505	1676	1293	1398	1603	431	2476	1203	1195	3555	2507	1520	1089	1213	1024	2266	4568	2117	381	1532	1152	761	2723	806	2424	3477	477	1844	1182	154	2912	816	3330	1552	2618
ENSG00000065600.12	TMEM206	274	265	324	150	218	251	167	220	181	405	345	250	137	249	136	99	109	186	144	166	165	182	497	93	156	155	164	126	61	375	209	72	428	90	251	180	172	141	146	352	50	113	62	217	244	157	118	176
ENSG00000065609.14	SNAP91	2	3	4	4	1	7	14	0	2	4	6	2	0	14	6	6	4	0	0	0	0	1	2	0	0	2	0	2	2	0	58	5	15	8	3	50	6	0	0	3	16	27	2	1	17	0	0	0
ENSG00000065613.13	SLK	1341	4516	581	2210	719	4385	3531	1508	5012	4769	2851	5948	6014	3201	2016	858	1680	1264	719	2392	1119	1447	5952	2604	1623	2174	1164	813	1994	4671	5420	317	1526	2657	1012	3587	513	3460	8326	344	990	3051	113	4893	916	2802	1867	1454
ENSG00000065615.13	CYB5R4	6079	9586	1225	7725	2176	10990	10970	5350	13398	10400	12740	10866	9178	9421	6480	3565	5779	4010	1485	8543	3121	4714	13206	11017	4026	5033	3682	3276	9984	17889	10594	1229	5483	2433	1496	7537	1762	12874	20563	1136	7568	6389	560	12537	1595	10074	2858	6853
ENSG00000065618.18	COL17A1	1128	187	367	354	856	808	1598	516	295	878	81	109	322	161	46	33	877	431	141	106	155	182	757	125	75	940	180	508	540	184	477	192	132	180	54	180	514	371	1315	225	281	903	59	484	130	26	1394	84
ENSG00000065621.14	GSTO2	77	94	34	79	13	83	65	57	120	66	92	191	218	59	92	52	112	190	30	65	65	156	157	158	106	88	110	39	78	92	73	46	78	206	45	246	23	172	67	12	112	54	43	106	30	131	52	152
ENSG00000065665.20	SEC61A2	752	820	275	1675	187	935	676	375	941	605	687	1211	1745	401	254	257	896	459	263	809	276	669	617	1116	445	810	302	173	1928	3568	1426	94	586	403	248	852	285	2437	2063	212	4145	605	193	1593	250	1540	560	948
ENSG00000065675.14	PRKCQ	273	416	1976	373	983	424	80	461	263	475	545	503	86	309	280	336	172	502	214	140	780	253	472	159	530	229	595	237	215	607	247	334	895	499	1477	294	766	454	281	886	396	91	766	292	1631	296	392	247
ENSG00000065717.14	TLE2	37	123	445	76	234	71	52	126	68	181	143	144	18	120	156	95	47	215	72	60	268	119	119	54	210	93	448	58	38	124	84	162	182	271	558	116	235	65	24	602	92	35	378	50	320	38	184	76
ENSG00000065802.11	ASB1	2049	1831	684	1610	704	1936	3621	1360	1534	2163	2377	2035	1060	1736	1652	826	1566	1277	768	1228	1194	3023	3748	1688	1186	1467	1595	694	652	1440	1568	488	1170	1057	793	1341	772	1719	2418	812	1470	2112	535	2009	582	1667	1671	1221
ENSG00000065809.13	FAM107B	5583	9202	5457	5786	4269	10386	17165	5397	13395	9895	6801	7189	7072	9412	5213	3373	4717	4045	2040	6491	3674	4113	13827	6897	3473	4207	3891	3128	6182	15655	8130	1228	5784	11055	3900	5867	3267	7244	23342	4077	4508	8204	2113	7927	4726	7895	6147	4661
ENSG00000065833.8	ME1	143	174	51	59	28	496	69	116	267	327	275	265	96	146	30	67	116	90	150	214	139	145	1382	118	149	153	272	71	47	469	26	38	69	44	46	133	38	638	198	37	55	90	8	174	26	144	201	49
ENSG00000065882.15	TBC1D1	5799	4900	3788	6157	2325	8841	4962	4678	10868	9364	12689	10924	6756	7224	3609	6037	5932	7683	4092	6947	4606	10006	10893	7314	4361	6935	6542	2519	7406	15355	5773	2284	7467	1675	2993	3680	3142	5489	5116	2215	6501	3355	3660	8409	3395	7144	5980	10234
ENSG00000065883.14	CDK13	1887	2212	820	1652	938	2521	1699	1591	2577	2619	2599	2673	2129	2337	1247	1044	1142	1115	691	1512	1094	1281	3622	1697	1347	1420	1155	746	1334	3309	2791	429	1628	1022	1252	2047	498	1937	2768	473	1603	1272	291	2362	1240	2820	1814	1647
ENSG00000065911.11	MTHFD2	776	2569	854	788	727	1354	2240	585	757	3023	1290	1511	915	951	964	300	902	472	435	605	601	403	1936	689	613	522	526	360	708	1702	1660	137	1784	581	702	573	835	1303	2129	971	261	1396	183	1797	716	542	614	420
ENSG00000065923.9	SLC9A7	280	220	231	178	169	353	72	263	288	432	423	387	111	332	372	113	65	197	222	157	369	220	443	174	161	208	357	129	105	359	120	86	238	172	256	452	171	242	221	322	208	214	203	215	422	350	508	273
ENSG00000065970.8	FOXJ2	2142	1596	1595	1608	1112	2831	2132	1756	3093	1923	2684	3667	3350	2803	1139	1481	1710	1741	1287	1722	1482	2448	3055	2479	1681	1568	1422	1187	2182	3473	2615	564	2710	1467	1212	2319	1474	2369	2773	1673	3254	1413	2106	2862	2247	3228	2385	2077
ENSG00000065978.18	YBX1	17080	11711	18369	15001	24143	9498	12864	29466	8483	18150	16550	13924	7169	12234	11156	14962	12317	12327	11344	15018	14869	8342	17428	5720	9706	5971	8275	17556	9355	13120	6279	20872	18043	13954	13669	3538	20614	8763	7266	17282	11774	7149	8403	11167	18877	7244	22714	10625
ENSG00000065989.15	PDE4A	762	618	3204	504	832	1077	703	430	489	881	694	1604	353	567	274	588	596	742	490	315	353	665	1139	304	470	328	537	148	154	371	1516	139	1049	799	1656	223	1995	466	690	2973	266	591	4057	305	2716	395	189	340
ENSG00000066027.11	PPP2R5A	7380	6313	2569	5041	1897	9843	9974	9847	9586	13940	13337	7680	12423	10847	7685	4410	6428	4920	1392	8983	3578	6110	12492	7694	3638	5300	4360	4971	5753	9580	11918	2081	7624	5009	2241	5870	2051	8887	14546	1639	7825	10586	1269	7189	2214	10626	4504	5646
ENSG00000066032.18	CTNNA2	0	4	2	1	0	0	4	0	2	0	0	4	0	12	4	2	5	2	0	0	0	0	0	1	0	2	0	4	1	0	36	6	4	4	0	36	7	2	0	5	8	17	0	3	14	0	2	2
ENSG00000066044.14	ELAVL1	1556	1280	1405	936	815	1370	1572	1090	1100	1843	1738	1649	1056	1349	839	829	982	1161	1001	794	1052	1271	2301	665	1017	1402	1253	554	559	1390	1179	450	1825	677	1594	663	989	921	1009	1335	1144	900	938	991	1430	914	1558	997
ENSG00000066056.13	TIE1	18	45	132	31	41	58	7	31	16	30	23	34	11	7	24	34	19	28	79	29	9	10	17	13	11	13	23	6	20	18	24	12	118	74	152	64	200	16	6	173	19	11	63	6	67	16	23	22
ENSG00000066084.12	DIP2B	2474	4188	1589	4408	1197	4921	2757	2210	8598	5998	6172	6332	6320	5126	2950	2010	2971	1739	1977	4251	2121	2972	6192	4087	2832	3770	2492	1570	3728	8603	5064	866	2767	1653	1102	3884	1269	5119	6364	1354	2106	2416	644	5210	1877	4427	2402	3246
ENSG00000066117.14	SMARCD1	2994	1994	2282	2179	1474	2265	2740	2023	1626	2279	3016	3450	1688	1837	1525	1413	2326	3495	1128	1135	2242	3370	3557	1364	1757	2200	2762	862	1547	2498	2576	1070	2199	2273	2255	1366	1330	1873	2277	1809	3346	1534	2493	2040	1764	1350	2181	2573
ENSG00000066135.12	KDM4A	1344	1192	569	974	533	1587	1186	995	1476	1369	1778	1585	1403	1203	461	869	987	818	507	796	856	1649	2900	947	659	774	818	337	800	1575	2152	415	1264	664	716	675	419	799	1202	307	1272	828	281	1584	700	1351	1339	1203
ENSG00000066136.20	NFYC	6141	6497	2279	5027	1786	4888	5736	3501	6999	5052	7145	8186	5735	4695	3209	3804	6352	5129	2659	3458	3016	7474	8442	5884	3911	5379	4993	1811	5790	7345	5055	1586	5455	1806	2161	3547	2035	4706	5982	1249	9365	3656	2415	6281	1837	7084	3751	8070
ENSG00000066185.12	ZMYND12	32	8	6	5	0	10	25	2	3	16	14	17	7	10	2	8	7	14	4	8	4	17	20	10	3	6	10	2	18	19	22	15	20	0	8	12	6	3	2	2	8	16	1	10	11	20	11	4
ENSG00000066230.10	SLC9A3	17	4	14	8	18	12	3	1	13	12	6	1	1	7	4	0	4	6	1	2	12	5	11	4	0	4	8	5	7	11	2	8	10	4	4	2	14	5	5	8	20	7	16	8	14	7	7	21
ENSG00000066230.10	SLC9A3	17	4	14	8	18	12	3	1	13	12	6	1	1	7	4	0	4	6	1	2	12	5	11	4	0	4	8	5	7	11	2	8	10	4	4	2	14	5	5	8	20	7	16	8	14	7	7	21
ENSG00000066230.10.1	NA	17	4	14	8	18	12	3	1	13	12	6	1	1	7	4	0	4	6	1	2	12	5	11	4	0	4	8	5	7	11	2	8	10	4	4	2	14	5	5	8	20	7	16	8	14	7	7	21
ENSG00000066248.14	NGEF	3	0	4	2	2	13	5	0	7	18	3	5	0	24	8	18	4	1	0	3	2	3	4	0	4	9	0	6	4	0	50	8	4	8	4	30	2	0	0	14	22	196	0	6	8	5	4	9
ENSG00000066279.17	ASPM	54	80	34	81	127	94	72	30	8	102	21	66	14	28	26	4	38	52	99	6	69	0	76	0	40	81	16	70	70	38	22	6	47	16	30	14	27	39	346	46	35	56	3	43	28	5	1143	30
ENSG00000066294.14	CD84	1335	1449	1610	1062	344	1335	2215	1194	1162	1146	2016	1503	678	1108	503	639	592	1030	619	838	1178	603	4832	712	1050	498	749	425	514	1695	673	299	2059	494	1506	886	313	1267	3202	622	588	1003	348	1304	1334	1027	696	831
ENSG00000066322.14	ELOVL1	5371	4390	1846	4859	1517	5343	5473	3351	5276	6549	8400	9212	5630	5238	3368	3655	6367	6608	3112	3504	3512	9268	10536	4711	3792	5252	6012	2020	4270	7162	5505	1857	4089	2128	2193	2779	1967	4468	4464	1936	5793	3214	2176	5891	1392	4235	5940	5157
ENSG00000066336.11	SPI1	78133	104456	22117	64388	14044	80330	131949	36641	129545	92282	105681	104328	106395	65146	63642	77383	96178	89432	55172	64977	48158	188796	122641	116145	58217	79682	90675	21539	88878	105606	99388	30924	89263	79443	20075	25104	55003	36369	57025	38992	73978	59734	61744	78022	17690	95286	45190	118386
ENSG00000066379.14	ZNRD1	581	525	595	576	500	433	785	336	467	819	799	830	555	427	600	274	723	827	352	279	509	1071	861	496	533	801	965	326	469	885	842	234	639	247	300	261	442	600	661	521	636	428	458	502	220	394	410	632
ENSG00000066379.14	ZNRD1	581	525	595	576	500	433	785	336	467	819	799	830	555	427	600	274	723	827	352	279	509	1071	861	496	533	801	965	326	469	885	842	234	639	247	300	261	442	600	661	521	636	428	458	502	220	394	410	632
ENSG00000066379.14	ZNRD1	581	525	595	576	500	433	785	336	467	819	799	830	555	427	600	274	723	827	352	279	509	1071	861	496	533	801	965	326	469	885	842	234	639	247	300	261	442	600	661	521	636	428	458	502	220	394	410	632
ENSG00000066379.14	ZNRD1	581	525	595	576	500	433	785	336	467	819	799	830	555	427	600	274	723	827	352	279	509	1071	861	496	533	801	965	326	469	885	842	234	639	247	300	261	442	600	661	521	636	428	458	502	220	394	410	632
ENSG00000066379.14	ZNRD1	581	525	595	576	500	433	785	336	467	819	799	830	555	427	600	274	723	827	352	279	509	1071	861	496	533	801	965	326	469	885	842	234	639	247	300	261	442	600	661	521	636	428	458	502	220	394	410	632
ENSG00000066379.14	ZNRD1	581	525	595	576	500	433	785	336	467	819	799	830	555	427	600	274	723	827	352	279	509	1071	861	496	533	801	965	326	469	885	842	234	639	247	300	261	442	600	661	521	636	428	458	502	220	394	410	632
ENSG00000066379.14	ZNRD1	581	525	595	576	500	433	785	336	467	819	799	830	555	427	600	274	723	827	352	279	509	1071	861	496	533	801	965	326	469	885	842	234	639	247	300	261	442	600	661	521	636	428	458	502	220	394	410	632
ENSG00000066379.14	ZNRD1	581	525	595	576	500	433	785	336	467	819	799	830	555	427	600	274	723	827	352	279	509	1071	861	496	533	801	965	326	469	885	842	234	639	247	300	261	442	600	661	521	636	428	458	502	220	394	410	632
ENSG00000066379.14.1	NA	581	525	595	576	500	433	785	336	467	819	799	830	555	427	600	274	723	827	352	279	509	1071	861	496	533	801	965	326	469	885	842	234	639	247	300	261	442	600	661	521	636	428	458	502	220	394	410	632
ENSG00000066379.14.2	NA	581	525	595	576	500	433	785	336	467	819	799	830	555	427	600	274	723	827	352	279	509	1071	861	496	533	801	965	326	469	885	842	234	639	247	300	261	442	600	661	521	636	428	458	502	220	394	410	632
ENSG00000066379.14.3	NA	581	525	595	576	500	433	785	336	467	819	799	830	555	427	600	274	723	827	352	279	509	1071	861	496	533	801	965	326	469	885	842	234	639	247	300	261	442	600	661	521	636	428	458	502	220	394	410	632
ENSG00000066379.14.4	NA	581	525	595	576	500	433	785	336	467	819	799	830	555	427	600	274	723	827	352	279	509	1071	861	496	533	801	965	326	469	885	842	234	639	247	300	261	442	600	661	521	636	428	458	502	220	394	410	632
ENSG00000066379.14.5	NA	581	525	595	576	500	433	785	336	467	819	799	830	555	427	600	274	723	827	352	279	509	1071	861	496	533	801	965	326	469	885	842	234	639	247	300	261	442	600	661	521	636	428	458	502	220	394	410	632
ENSG00000066379.14.6	NA	581	525	595	576	500	433	785	336	467	819	799	830	555	427	600	274	723	827	352	279	509	1071	861	496	533	801	965	326	469	885	842	234	639	247	300	261	442	600	661	521	636	428	458	502	220	394	410	632
ENSG00000066379.14.7	NA	581	525	595	576	500	433	785	336	467	819	799	830	555	427	600	274	723	827	352	279	509	1071	861	496	533	801	965	326	469	885	842	234	639	247	300	261	442	600	661	521	636	428	458	502	220	394	410	632
ENSG00000066382.16	MPPED2	2	2	75	4	31	9	0	6	2	8	4	10	4	4	4	6	0	2	2	2	0	2	15	4	2	4	6	6	0	6	7	10	8	2	8	57	5	2	6	11	5	10	2	14	12	8	2	2
ENSG00000066405.12	CLDN18	8	3	12	6	14	2	5	19	12	5	0	2	2	1	0	4	0	8	0	6	0	2	0	1	0	6	0	5	0	2	2	6	9	2	3	13	5	2	1	0	6	3	0	8	8	0	20	1
ENSG00000066422.4	ZBTB11	536	842	693	878	803	1900	639	957	1152	1771	1254	1572	1419	1566	730	282	395	383	310	1075	513	268	1955	849	582	661	394	602	637	2661	829	123	518	324	438	1273	216	1506	2107	227	397	874	102	1931	964	1326	994	512
ENSG00000066427.21	ATXN3	1270	1306	432	782	451	1212	1742	1682	1040	1006	1567	2289	1336	1130	918	520	789	866	313	660	566	919	1706	1302	736	796	985	460	561	1139	1171	378	783	381	539	1705	393	1636	2449	353	996	1204	225	1770	388	1203	693	1523
ENSG00000066455.12	GOLGA5	1013	1220	393	936	336	1368	1233	844	999	1641	1418	1440	1690	1075	648	540	871	696	496	712	704	1087	2265	768	596	819	670	419	761	1471	1863	254	1138	501	656	943	391	938	1655	256	902	784	109	1360	477	760	866	955
ENSG00000066468.22	FGFR2	3	10	23	8	11	11	19	2	6	3	6	12	6	5	17	12	5	0	14	14	14	2	2	9	4	4	8	14	4	2	18	16	5	8	15	37	4	4	2	8	17	36	49	15	17	2	19	6
ENSG00000066557.5	LRRC40	181	315	98	268	144	334	442	193	244	287	249	363	183	334	222	66	86	72	52	174	152	97	578	137	136	238	87	71	102	269	318	59	109	53	126	130	22	412	686	30	54	336	3	316	110	116	205	80
ENSG00000066583.11	ISOC1	317	174	228	131	193	235	66	141	188	275	340	170	56	178	166	86	102	143	96	116	368	90	465	129	186	188	139	156	202	242	80	74	219	160	274	147	104	143	180	84	252	113	83	138	185	174	203	318
ENSG00000066629.16	EML1	2	7	7	8	6	4	1	7	22	4	3	4	5	17	12	6	0	4	8	13	4	2	10	2	5	6	14	2	1	0	21	7	7	10	37	72	6	5	4	30	14	22	5	10	5	3	2	2
ENSG00000066651.18	TRMT11	65	90	64	49	115	70	24	72	51	123	93	97	53	71	58	8	31	13	49	29	61	47	142	38	67	28	53	32	44	140	51	14	69	12	65	158	22	60	131	46	23	36	5	74	61	74	48	36
ENSG00000066654.13	THUMPD1	497	649	488	429	424	1052	592	606	613	931	864	813	599	731	632	226	305	344	235	463	568	166	1386	324	467	498	423	368	276	1173	640	111	450	351	708	544	234	790	1554	175	318	642	95	982	713	653	1245	336
ENSG00000066697.14	MSANTD3	203	123	160	70	121	115	53	147	91	257	121	112	50	140	128	72	76	118	45	147	136	121	189	62	150	124	138	103	109	160	63	127	188	83	129	80	122	87	78	164	128	71	49	56	85	63	299	88
ENSG00000066735.14	KIF26A	16	53	31	43	151	13	1	24	10	74	4	4	4	10	14	1	8	15	1531	8	39	6	7	3	48	17	1	71	32	20	11	23	55	79	31	7	76	7	2	89	15	41	18	10	31	4	4677	5
ENSG00000066739.11	ATG2B	1151	1209	565	1116	605	1370	1194	924	1411	1438	1495	1080	1607	1082	591	492	632	696	831	828	704	677	2320	963	588	838	503	588	982	1807	1508	170	815	624	568	1605	312	1270	2687	386	1758	1137	133	1844	996	2043	2430	973
ENSG00000066777.8	ARFGEF1	2927	4449	1472	2556	1141	4842	3304	2906	4664	5508	4266	5021	6106	4430	2104	1421	2064	1431	982	3006	1710	1918	7361	3375	1990	2842	1613	1641	2231	5234	6098	538	2722	2212	1348	3008	1144	3917	6090	1117	2362	2688	387	5259	1654	4252	4091	2448
ENSG00000066813.14	ACSM2B	6	0	19	2	4	8	0	2	2	4	0	0	0	0	0	1	0	2	14	0	0	0	0	0	0	0	0	0	0	1	1	0	2	2	0	0	26	0	0	28	2	0	5	0	1	0	8	4
ENSG00000066827.15	ZFAT	516	542	222	441	108	571	325	416	563	624	781	797	562	500	286	373	556	600	427	381	499	685	960	395	460	460	500	310	378	536	494	322	577	289	405	379	276	360	194	189	442	250	402	511	351	474	719	564
ENSG00000066855.15	MTFR1	107	152	82	100	65	139	106	123	90	157	154	125	122	131	81	67	50	40	40	95	79	69	195	66	102	64	59	48	47	145	64	33	164	69	79	85	49	123	150	69	80	86	17	152	125	115	124	88
ENSG00000066923.17	STAG3	345	364	189	317	159	610	326	234	359	415	356	567	162	341	241	80	129	217	444	340	459	422	447	491	159	474	291	220	294	363	248	82	210	204	60	226	119	306	425	270	292	306	104	409	167	495	849	619
ENSG00000066926.10	FECH	1257	625	899	3031	2267	447	312	3063	536	2277	399	609	216	386	965	510	932	783	8685	2966	7188	357	833	245	1839	1669	876	18257	1896	1153	499	1820	1279	270	572	182	1473	866	369	2206	638	2139	207	2577	1027	545	21396	381
ENSG00000066933.15	MYO9A	221	269	251	125	226	324	234	207	258	302	254	249	118	235	126	104	97	130	140	144	208	145	548	113	184	153	135	89	74	330	266	50	300	148	397	471	120	267	295	160	149	163	123	296	369	213	378	172
ENSG00000067048.16	DDX3Y	1051	2746	2985	1286	4051	2688	1245	1569	2410	3661	2291	1670	2438	2301	1631	509	584	798	1036	2009	1077	729	3399	1828	1596	642	666	1114	880	3687	1969	212	1718	1866	1534	3032	1772	1913	3150	1237	831	1707	353	3366	4003	7	18	6
ENSG00000067057.16	PFKP	1415	1872	1631	952	851	978	371	1117	852	1603	949	1303	480	1065	841	763	699	1491	1697	630	1521	1564	2204	946	1285	953	1160	326	445	1127	947	725	2388	841	1626	510	3051	1148	595	2790	1700	930	2006	817	1660	985	1395	687
ENSG00000067064.10	IDI1	1753	19284	1468	5295	1448	7012	9884	1068	9763	7978	3941	3105	5910	3123	7772	1762	2362	1335	1763	4042	886	3059	7900	6535	1438	2121	740	876	3930	11943	12700	189	4411	2217	1221	3667	2044	6386	13946	543	1561	8615	228	12362	1194	5708	2824	2950
ENSG00000067066.16	SP100	5929	12527	3552	5364	3249	7554	7719	3988	11512	12221	10127	8152	9931	6482	4875	4800	5190	3562	3583	6085	4244	6345	15969	8259	4385	4104	3610	2383	5488	9723	13232	1348	8901	4124	2872	5868	3097	6266	10175	2579	3991	6008	972	10872	2856	8506	4923	7860
ENSG00000067082.14	KLF6	14331	24523	21440	9869	13374	24068	14761	12450	32291	19369	19921	10670	24046	14875	8775	6713	6423	7656	8050	20507	6871	7275	20635	17220	9860	5038	4810	6048	13908	38905	13503	2543	19734	25529	12530	13766	10413	14639	26172	10132	10873	14137	7330	24030	21787	26478	9146	16328
ENSG00000067113.16	PLPP1	55	41	118	17	47	21	21	40	38	52	51	37	10	36	55	21	17	36	36	24	68	25	87	24	27	51	54	27	14	37	20	25	40	79	87	130	53	25	26	114	42	28	48	29	65	29	79	42
ENSG00000067141.16	NEO1	155	729	253	278	138	705	152	113	415	475	52	38	247	167	98	54	154	108	180	211	89	417	219	721	65	161	93	52	194	358	211	55	235	125	177	118	202	373	359	120	380	322	171	506	455	371	394	301
ENSG00000067167.7	TRAM1	3600	3558	2610	3422	1409	5049	5312	3591	3510	5350	5661	5474	4312	4754	3622	1770	2508	2219	969	2945	2706	2462	7019	2668	2269	4352	2804	1926	1940	6072	4484	1128	3005	1905	2898	3344	1610	5418	9140	1864	1955	3063	598	4619	1990	2322	2415	2211
ENSG00000067177.14	PHKA1	13	4	22	14	18	10	4	9	2	22	14	7	2	2	4	6	2	7	6	4	12	2	10	0	10	4	4	6	6	10	20	11	18	7	137	53	54	33	9	146	14	22	6	12	8	0	6	6
ENSG00000067182.7	TNFRSF1A	32273	35467	5931	28543	4145	37805	28854	16523	52398	51232	58837	53824	55454	37446	22189	27490	32645	20216	11511	33490	21436	46590	53701	45335	30597	23941	30944	11169	33136	48098	36308	11183	22498	17437	5441	16802	9674	21986	22443	7933	26573	20933	7671	38257	7998	46687	15765	47782
ENSG00000067191.15	CACNB1	282	196	1004	206	445	168	62	220	116	167	411	237	39	171	190	127	127	301	141	109	233	318	376	135	264	177	330	73	55	159	138	118	351	404	1129	210	484	167	139	1478	199	75	666	113	502	129	95	171
ENSG00000067208.14	EVI5	504	404	78	378	99	584	406	597	632	537	659	514	687	642	392	225	238	227	137	472	193	286	1034	366	249	346	210	207	281	548	527	61	272	100	182	581	100	508	746	36	245	359	70	601	123	441	257	349
ENSG00000067221.13	STOML1	271	583	209	398	137	451	806	258	331	508	295	282	380	271	252	150	488	221	147	171	244	522	580	284	214	422	335	106	197	307	548	144	341	119	277	80	148	298	467	158	585	651	90	414	76	249	206	252
ENSG00000067225.17	PKM	51120	53740	26514	29630	13026	71160	96743	28099	57997	124030	85186	70912	70491	71208	26159	43936	61772	47305	48474	33253	48544	148476	156558	36770	19381	61494	73161	16620	24631	34360	97800	30000	62462	105063	27852	11564	84456	26455	47987	89142	19224	35585	46161	35699	24705	27336	78777	33352
ENSG00000067248.9	DHX29	705	812	249	637	331	902	757	636	533	935	905	1007	830	738	598	327	536	415	350	505	359	875	1780	478	441	676	356	529	333	781	1271	194	635	233	475	602	307	775	1300	215	509	541	33	851	377	485	1098	595
ENSG00000067334.13	DNTTIP2	1457	2608	811	1324	1019	2064	1781	1034	1710	2657	2423	2561	2275	1187	1863	585	1195	991	750	1170	1128	2314	3481	1659	1300	1117	1196	583	847	1703	4859	320	1908	1422	1070	1117	1731	2140	2554	499	1192	1062	138	3223	791	1396	2102	1756
ENSG00000067365.14	METTL22	765	751	630	794	424	1235	867	835	696	1110	1195	1293	932	891	641	429	802	793	462	698	729	1266	1908	763	487	830	800	469	737	1151	800	358	450	569	422	462	534	763	948	768	748	672	541	1033	562	534	949	1168
ENSG00000067369.13	TP53BP1	488	464	524	289	550	322	228	404	372	367	457	482	328	284	222	136	236	425	242	178	311	224	628	195	279	225	309	154	253	419	712	221	883	803	474	667	565	385	220	717	1013	130	362	618	1058	762	440	379
ENSG00000067445.20	TRO	19	33	73	10	61	33	30	26	21	40	24	32	6	22	38	32	8	32	18	20	35	18	73	14	13	13	38	15	7	14	57	26	41	23	49	35	72	8	11	93	55	27	44	18	57	16	29	18
ENSG00000067533.5	RRP15	172	250	121	96	90	155	77	131	128	239	270	157	56	171	152	58	61	108	90	79	205	125	257	72	137	192	166	107	78	159	83	52	256	119	269	147	67	225	203	59	161	103	10	103	86	110	284	125
ENSG00000067560.10	RHOA	56522	68340	46819	44667	32450	59653	74749	29330	78298	60501	61348	56827	71168	47207	28336	35309	49993	42333	22786	34881	20400	56576	76049	53377	22371	44040	33444	13612	44219	80340	68023	10701	62952	51713	27693	27380	29047	51005	84378	77160	62852	44364	40233	50738	35476	56013	28149	43288
ENSG00000067596.10	DHX8	3586	3486	936	2859	887	3885	2830	2383	4864	4421	5655	5277	3943	3791	1331	3014	3101	2575	2057	2505	2078	5421	6896	2758	2173	3627	2732	1312	2688	4200	5652	1138	3836	2874	1875	1864	1305	2522	3242	1149	3783	1854	1267	3667	1631	4078	3525	3983
ENSG00000067606.16	PRKCZ	819	834	306	694	245	687	308	491	1091	452	949	564	526	475	391	656	560	737	184	711	367	1759	930	737	583	421	581	305	1097	839	621	279	723	199	322	372	169	500	318	158	2102	350	441	651	275	1768	380	2088
ENSG00000067646.11	ZFY	83	156	100	71	164	315	155	166	153	259	184	182	171	265	106	43	49	42	74	165	92	40	228	64	74	130	60	89	66	304	115	10	86	88	144	96	30	159	374	26	40	151	9	225	112	0	0	4
ENSG00000067704.9	IARS2	1583	1944	512	1151	549	2162	3056	1152	1860	2378	2111	1727	1774	1431	870	1053	1084	1221	594	1157	1121	1855	4141	917	773	1428	959	516	696	1822	2812	395	1360	672	1377	990	635	1449	2544	374	659	1306	163	1701	858	1057	1641	1149
ENSG00000067715.13	SYT1	0	4	12	6	4	14	9	0	0	13	3	24	6	31	25	14	26	37	8	3	8	0	12	2	10	18	8	8	10	6	223	47	32	21	5	111	8	20	7	18	19	62	1	9	24	5	4	0
ENSG00000067798.14	NAV3	6	4	4	2	5	23	4	39	18	1	3	13	12	26	0	2	15	12	8	11	10	4	4	8	2	44	19	90	10	10	40	30	11	14	13	28	7	31	29	3	96	7	21	24	6	2	78	6
ENSG00000067829.18	IDH3G	3327	2608	3181	2221	1682	2058	3973	1795	2213	3251	3318	3558	2055	2230	1549	2198	3320	4091	2379	1460	2180	6479	4709	1935	1899	4050	2687	1121	1738	2482	2889	1210	3596	1705	2566	722	3242	1541	2119	3173	3867	1904	4900	1984	1979	1737	2241	2367
ENSG00000067836.12	ROGDI	3882	5741	1758	6149	1858	6299	16132	3098	1766	4466	4893	3121	2699	4314	3065	2162	7433	4957	3690	2804	2406	7485	11605	2753	1798	6725	1969	2911	2972	2926	5185	3607	2100	933	799	850	2196	2400	6911	1890	3869	6493	2256	4534	1281	1956	4419	4115
ENSG00000067840.12	PDZD4	212	665	4214	490	5439	983	70	834	171	414	758	764	24	245	581	1676	683	2973	199	281	741	328	762	350	1673	189	667	129	311	473	218	337	1058	385	3499	295	2100	186	121	781	473	246	2307	375	3318	248	288	380
ENSG00000067842.17	ATP2B3	2	1	4	0	3	3	4	0	0	23	9	6	0	2	7	12	0	2	1	0	0	3	0	0	8	3	0	2	3	2	19	9	12	3	6	26	2	3	2	1	5	17	4	1	4	3	1	2
ENSG00000067900.7	ROCK1	2112	6460	1021	4311	1469	9935	3579	2765	9065	8753	5657	6344	7944	6277	3012	1288	1779	1209	1086	6872	1493	1424	10326	5620	2492	2680	1165	1528	3180	18865	7522	329	2496	1563	1466	6128	981	6022	14064	513	1628	5559	131	11195	2034	7373	2859	2714
ENSG00000067955.13	CBFB	1050	1918	1686	905	785	1603	1507	1304	1644	2150	1984	1849	1710	1508	1668	551	729	913	574	1028	953	739	2264	1150	947	1276	979	621	973	2443	1531	190	1581	641	1512	1042	744	1861	2702	729	928	1137	306	1791	1637	1320	840	790
ENSG00000067992.12	PDK3	1638	1481	842	1817	638	2838	2191	1241	3368	3163	2634	2372	1738	2337	1275	1700	2214	2010	996	1865	1017	2841	3526	2226	1037	1787	1577	793	2440	2974	2413	626	1421	1099	482	1362	917	1348	2805	803	1539	1182	711	1801	680	2069	1006	2220
ENSG00000068001.13	HYAL2	569	1118	229	1174	84	1665	2755	459	1215	1651	1543	2551	1749	1262	751	719	1258	843	250	701	539	1492	2116	1674	655	1211	1153	422	732	2174	1348	190	375	327	229	441	163	757	1269	277	827	1272	168	1271	92	582	478	838
ENSG00000068024.16	HDAC4	3806	5674	1427	2894	892	6650	4091	2608	9744	6884	6195	5420	6579	7564	4050	3589	3071	2112	2714	6277	2936	4201	11039	6954	4705	2579	3260	1511	4639	9763	4864	829	2777	2476	747	4473	3435	3887	5167	2801	2514	3853	1615	6561	1080	6845	2730	5357
ENSG00000068028.17	RASSF1	5097	2231	7328	3441	6114	3662	2582	4646	2600	3239	5065	6480	2272	3257	2960	2609	3135	5076	1489	2167	3388	4590	7335	3137	4192	4201	4471	1785	3370	3854	1591	1740	2372	1418	5963	2258	3546	3369	3304	3364	8436	2406	6366	3189	4695	2531	2135	4608
ENSG00000068078.17	FGFR3	5	17	30	11	25	12	6	17	13	28	13	18	15	25	25	24	16	17	63	28	7	6	16	8	6	15	7	13	9	7	37	11	23	23	8	77	20	4	5	17	41	121	13	41	54	15	43	5
ENSG00000068079.7	IFI35	2329	2829	1447	1776	611	1573	4719	1172	1449	6043	3035	3031	1329	1658	1732	1441	4385	2151	1153	846	1267	4616	4203	1624	1173	2450	2721	671	1032	1252	3925	1007	2942	1218	1762	625	935	1130	2393	594	1531	1786	1303	1651	526	1055	1038	1394
ENSG00000068097.14	HEATR6	319	314	387	147	189	347	149	242	179	364	374	343	152	322	120	111	167	327	132	149	239	185	1023	104	308	196	264	165	138	286	179	79	274	106	295	403	156	182	235	104	111	164	101	350	325	196	409	239
ENSG00000068120.14	COASY	3636	3518	1452	3015	1436	3744	3683	2351	3754	4415	4357	5360	3494	3245	2286	2345	4267	3880	1740	2121	2549	6935	5892	3303	2339	3476	3665	1126	3285	4422	4978	1377	2836	1670	1778	1523	1870	2279	2087	1828	4390	2509	2393	3379	1323	2901	3309	4273
ENSG00000068137.14	PLEKHH3	50	122	55	40	98	72	98	24	34	142	36	24	20	19	14	16	38	25	488	28	23	84	65	42	16	44	19	18	27	49	47	21	55	59	232	53	149	16	14	246	34	63	65	15	23	26	881	41
ENSG00000068305.17	MEF2A	3094	7190	607	4726	421	7792	6328	1908	8136	6385	5112	3650	4861	5287	2634	2221	2534	1699	1548	5255	1266	2442	8136	5820	2078	2623	867	909	4398	9370	5111	215	3236	915	790	6235	829	5496	11791	502	2487	5630	192	8635	799	6692	2123	3943
ENSG00000068308.13	OTUD5	6254	5179	5013	5594	4180	4964	5219	4183	6949	8033	7585	7927	5736	4775	3435	4378	6062	8157	7515	4201	4913	8557	8898	5453	5176	5460	5833	3270	6352	7819	6167	3029	8972	7702	4341	2563	6069	4040	4806	7290	11628	3885	8380	5166	4879	6189	8344	8785
ENSG00000068323.16	TFE3	16071	14480	7846	13934	4824	18601	13105	10272	20070	17356	20295	19715	17301	13113	9564	11390	13157	13661	9613	13596	11912	18690	22497	17206	11503	8455	14908	6564	15481	18405	14412	5947	13038	18527	4791	8121	9312	11720	12022	11535	15380	9804	14116	15317	7211	18728	11790	22054
ENSG00000068354.15	TBC1D25	2098	1812	2771	2703	1434	1740	2165	2032	1822	1865	2283	2597	1663	1360	1312	1704	2006	2520	2062	1569	1984	2795	2740	1763	1668	1546	2175	1600	1741	2062	2223	1737	1877	2011	1592	689	1264	1414	1682	1933	3331	1343	2813	2575	1667	1528	2825	1807
ENSG00000068366.19	ACSL4	3417	15982	784	7684	823	13118	10227	2283	13170	18611	8934	10367	25219	9877	7084	2302	5194	2254	3073	8617	1816	3220	14457	12015	2129	5955	1745	1622	8527	23021	25394	508	6119	1975	1155	5958	3080	12995	29166	985	2533	9728	220	13350	1438	11409	3994	4931
ENSG00000068383.18	INPP5A	1526	1681	956	1313	632	1820	1000	1164	2130	1614	1901	1881	1648	1418	965	1323	1070	1131	938	1637	906	1273	2141	2019	1191	911	1037	610	1581	2209	906	529	1146	1399	499	1279	1137	1179	1382	1774	1654	1072	1228	1813	876	1968	977	1970
ENSG00000068394.10	GPKOW	1163	1308	796	824	483	993	1281	739	1045	1248	1331	1456	931	842	618	776	1266	1420	781	639	761	2261	1734	945	665	1192	1063	454	776	1100	1808	495	1355	937	827	215	861	714	937	942	1347	700	1145	1007	702	967	1199	953
ENSG00000068400.13	GRIPAP1	3913	4918	2897	3385	2559	4797	4737	2777	5063	5486	5888	5632	4475	3572	2156	2466	3989	2843	2402	3050	2891	5230	7779	3971	2636	2954	3775	1600	2792	4880	6139	1560	5076	2596	2410	2464	2725	2735	3243	3443	4117	2520	2254	4638	2910	3930	3585	4573
ENSG00000068438.14	FTSJ1	857	809	1209	550	785	683	823	563	497	836	871	861	329	661	392	459	441	812	621	391	699	639	1433	336	541	554	721	327	313	685	686	256	1212	540	1080	310	645	587	567	1055	488	411	641	507	835	297	669	564
ENSG00000068489.12	PRR11	200	163	121	216	148	240	324	145	175	216	234	292	118	242	102	80	296	153	212	106	99	106	499	129	130	208	151	93	159	286	44	40	247	21	175	84	108	225	426	111	77	233	75	290	121	141	692	125
ENSG00000068615.17	REEP1	11	26	12	4	7	17	9	2	13	31	3	4	1	7	11	16	1	8	4	2	34	2	31	5	7	11	0	3	38	18	29	11	12	3	38	42	7	5	2	27	22	19	2	4	12	7	10	17
ENSG00000068650.18	ATP11A	4303	10155	1645	4542	1111	9600	7158	4367	8884	8379	5763	6325	6667	7529	3016	2478	3262	2441	1454	7646	1878	2169	10854	6733	2787	2097	1265	1678	4260	10026	4462	622	3580	4369	1134	4685	2103	3998	8517	1672	2969	7083	1074	10204	1846	9753	3714	4673
ENSG00000068654.15	POLR1A	465	539	720	277	416	356	109	620	418	452	701	512	154	472	236	299	184	416	397	203	407	338	864	209	301	275	396	125	154	286	175	229	950	411	777	296	309	387	235	457	291	203	318	275	542	320	587	401
ENSG00000068697.6	LAPTM4A	8571	9913	3308	9562	1530	9450	11440	4914	11158	11990	11787	14294	10985	9350	6519	4219	7586	5778	2787	7038	3937	8621	18806	9053	5599	9196	6130	2735	7542	14489	13710	1281	6333	3332	2948	7972	3392	13228	15223	2207	6392	7008	1216	13264	1988	10334	3654	7958
ENSG00000068724.15	TTC7A	5941	2116	2224	2726	1243	4379	1747	2781	3874	4979	4663	6158	2235	3980	1435	2313	2971	4722	1301	2747	2503	4492	7406	2259	2607	3746	3127	1140	2204	5125	2518	1124	2042	888	2633	2286	2178	2152	1790	1718	2276	1742	2430	2647	2862	2588	2698	4539
ENSG00000068745.14	IP6K2	2684	2343	1371	2085	1463	2685	2166	1733	2973	3044	3296	2826	2361	1894	1756	1281	2218	2262	989	1899	1949	3027	4380	2448	2131	1861	2304	1042	2286	4179	3364	760	1897	1347	1061	1973	859	2149	2390	1268	2977	1311	727	2947	1117	3099	2105	3040
ENSG00000068781.21	STON1-GTF2A1L	0	0	0	0	0	0	0	1	0	2	0	0	0	0	0	0	0	0	0	0	0	0	0	0	0	0	0	1	0	0	0	0	0	0	0	0	0	0	0	0	0	0	1	0	0	0	0	0
ENSG00000068784.12	SRBD1	822	990	324	1125	309	1205	869	527	1529	1629	1576	914	1248	650	533	509	734	577	399	850	325	830	1674	1065	366	698	437	394	1058	1901	1721	249	1653	450	485	931	367	1222	1421	169	1019	652	99	1396	402	1411	768	1356
ENSG00000068796.16	KIF2A	572	713	609	458	565	899	454	593	678	927	747	762	603	647	399	254	315	413	175	618	522	286	1057	488	528	325	443	335	384	1200	687	341	932	393	741	514	288	593	917	374	365	386	104	859	940	760	566	395
ENSG00000068831.18	RASGRP2	20776	19223	15475	18355	15037	19408	19373	13610	19037	22308	24869	22105	17820	16087	18654	14465	17734	22882	8356	13359	18378	33538	33501	22192	18073	20184	23350	7672	15763	24235	18638	8790	12240	10259	10123	7884	6551	13439	16520	7578	32165	15046	15443	19603	10618	18460	14850	27826
ENSG00000068878.14	PSME4	2131	1907	2142	2464	1827	1927	1456	2228	2185	2378	2836	2696	2725	2152	1602	1248	1868	1475	3304	1407	2613	1969	3772	1454	1859	2359	1683	3560	2311	3082	2744	892	2698	1537	1509	1741	2033	2920	2793	2190	2300	1434	1113	2357	2149	2086	7679	2221
ENSG00000068885.14	IFT80	137	176	106	144	169	272	192	161	183	265	167	214	170	166	120	30	42	85	61	124	139	68	303	99	149	105	82	110	74	451	146	32	118	75	146	384	75	193	278	59	115	126	7	195	155	149	227	77
ENSG00000068903.19	SIRT2	4725	4588	5343	3604	2168	3828	8812	2750	3657	3891	5154	6380	3729	3301	3315	3408	4968	6939	2446	2705	2726	6634	6908	3449	2741	4635	4499	1932	3151	4619	5596	1972	4086	2831	4769	2095	3588	3294	3506	5897	6475	3525	5316	4121	3029	3253	3225	4629
ENSG00000068903.19	SIRT2	4725	4588	5343	3604	2168	3828	8812	2750	3657	3891	5154	6380	3729	3301	3315	3408	4968	6939	2446	2705	2726	6634	6908	3449	2741	4635	4499	1932	3151	4619	5596	1972	4086	2831	4769	2095	3588	3294	3506	5897	6475	3525	5316	4121	3029	3253	3225	4629
ENSG00000068903.19.1	NA	4725	4588	5343	3604	2168	3828	8812	2750	3657	3891	5154	6380	3729	3301	3315	3408	4968	6939	2446	2705	2726	6634	6908	3449	2741	4635	4499	1932	3151	4619	5596	1972	4086	2831	4769	2095	3588	3294	3506	5897	6475	3525	5316	4121	3029	3253	3225	4629
ENSG00000068912.13	ERLEC1	1026	964	416	894	326	1027	1453	693	665	1542	1022	1327	880	983	859	334	547	443	193	641	615	517	2029	762	688	744	436	370	560	1466	1444	237	572	277	583	771	275	964	2137	283	516	927	76	1350	383	523	532	636
ENSG00000068971.13	PPP2R5B	1849	1640	2874	3555	1323	1678	3955	3241	1117	2902	1728	2235	1586	1825	1146	1103	3167	1638	2955	2596	2508	1978	3309	1226	1234	1728	1818	4309	2672	2083	2490	1895	2087	3176	992	510	3312	1633	1329	4247	2866	1966	2289	1912	2060	1256	4006	1715
ENSG00000068976.13	PYGM	1506	557	235	988	293	922	359	697	1764	1025	1236	1930	1431	1158	1179	1173	1341	2126	282	1363	1390	2684	1339	1136	2363	876	2457	494	1923	2277	495	550	414	588	31743	2139	11794	1244	631	46718	1430	303	523	997	180	832	928	3103
ENSG00000068985.4	PAGE1	2	1	0	2	0	0	0	8	0	4	0	0	0	0	0	0	0	0	2	0	6	0	0	0	2	2	0	4	2	0	0	0	6	0	0	0	0	0	0	1	0	0	0	0	0	0	4	0
ENSG00000069011.15	PITX1	13	1	8	9	9	16	17	5	2	19	0	3	3	7	2	3	9	23	3	2	0	1	8	4	1	2	1	0	0	21	1	0	4	7	199	5	212	96	2	449	17	4	6	7	12	3	25	7
ENSG00000069018.17	TRPC7	0	0	0	0	0	0	0	0	1	1	0	0	0	0	0	0	0	0	0	0	0	0	0	0	0	0	0	0	1	0	0	0	0	0	0	0	0	0	0	0	0	0	2	0	0	0	0	0
ENSG00000069020.18	MAST4	112	330	169	301	120	437	734	141	157	189	308	457	279	491	385	209	138	154	135	121	259	163	406	226	135	228	217	139	136	408	505	88	473	219	134	278	54	189	640	133	167	417	158	390	210	120	213	101
ENSG00000069122.18	ADGRF5	8	42	18	19	26	15	7	15	16	9	4	8	5	13	8	10	6	6	16	30	15	7	24	4	2	21	12	10	6	8	54	14	50	50	33	110	7	21	7	25	28	22	7	16	18	8	45	13
ENSG00000069188.16	SDK2	84	112	144	80	46	110	20	112	163	108	50	66	9	92	43	20	21	81	97	18	118	100	118	40	35	62	84	15	38	116	62	27	70	85	34	83	55	146	61	48	128	76	182	56	203	85	120	68
ENSG00000069206.15	ADAM7	0	0	0	0	0	1	0	0	1	2	0	0	0	2	0	1	0	0	6	0	0	0	0	0	0	0	0	0	0	2	2	0	0	1	0	0	0	0	0	0	0	0	0	2	0	0	1	1
ENSG00000069248.11	NUP133	916	906	426	694	517	992	628	732	812	1274	1207	1270	1063	997	507	555	694	606	380	575	588	929	2155	442	658	1051	813	272	391	983	1185	270	898	325	701	871	381	780	1195	282	538	606	124	934	665	716	1190	791
ENSG00000069275.12	NUCKS1	1642	2219	2516	1534	1900	1728	1871	1502	1196	2022	2279	1811	1010	1345	1328	726	1051	1430	1044	883	1507	1608	3401	867	1216	1667	1526	834	823	1782	1945	662	3117	1644	3102	1367	1817	1571	2256	1975	1094	1177	1075	1510	2272	932	3006	1355
ENSG00000069329.16	VPS35	7275	12210	2036	6466	1454	7223	7879	3515	9695	6844	7493	8440	7316	6099	4122	4367	5614	4118	4846	4532	2441	9848	13195	6630	3225	6843	3765	1649	5061	8320	19642	1098	9951	3141	2652	5406	5900	7875	10429	4150	6801	6095	1585	10127	2262	10095	4590	6808
ENSG00000069345.11	DNAJA2	2533	4091	1337	2897	1849	4523	3956	2466	3701	5199	3929	4661	5156	3203	2339	1566	2305	1743	1048	3204	2046	3273	6527	4035	1826	2396	1737	1582	2976	5201	4994	620	2473	1168	1281	2413	1536	3249	4627	1028	2073	2607	322	5275	2138	3204	1897	3214
ENSG00000069399.14	BCL3	9343	15414	8009	9079	3094	9480	13020	3061	14975	11984	11750	9152	17994	8676	6098	9189	7628	7883	6756	7317	6086	11743	14386	12845	7102	6854	9231	2319	8337	10751	12222	3589	14435	31635	5264	3583	17919	4810	5647	14571	6036	7367	16253	6544	5332	10949	5995	15406
ENSG00000069424.14	KCNAB2	21016	11628	13040	18296	9592	15571	19308	12969	13914	18137	22542	23666	9183	18061	9507	12299	14745	18088	6504	11208	12564	32263	38645	15720	10087	14442	15848	5993	12351	16248	14505	6033	10876	9466	10007	7710	11042	13656	16173	10328	27911	13293	14500	16415	11544	11999	9716	18557
ENSG00000069431.11	ABCC9	6	3	5	6	2	11	2	9	5	3	8	5	2	7	8	4	0	4	6	13	2	2	4	1	2	12	10	0	4	2	21	10	8	15	46	79	6	7	7	14	12	7	6	11	10	0	9	0
ENSG00000069482.6	GAL	0	6	0	115	2	2	2	0	3	11	0	14	0	2	2	1	28	0	12	0	8	4	1	0	1	2	2	0	0	3	2	1	4	0	2	0	2	0	0	15	7	58	2	2	1	5	9	8
ENSG00000069493.14	CLEC2D	1453	2054	3361	1415	1797	1605	1306	1642	1342	1530	3441	2240	1196	1365	2267	836	739	1828	604	1187	2381	1677	3606	1651	1750	1113	2526	1043	861	1955	919	675	920	1179	2203	2724	783	1820	2015	1981	1186	926	578	1433	2106	1395	1673	1811
ENSG00000069509.5	FUNDC1	182	224	138	114	76	154	206	140	236	243	299	238	181	114	165	172	160	300	64	120	158	218	343	93	135	204	208	97	124	257	171	56	187	140	144	468	94	229	190	53	147	84	34	153	86	139	216	274
ENSG00000069535.13	MAOB	234	10	60	4	20	17	11	95	19	32	11	10	26	35	13	74	12	24	25	24	13	36	11	10	2	24	2	32	29	6	54	199	35	36	231	87	86	8	4	168	82	26	24	22	26	43	90	24
ENSG00000069667.15	RORA	182	400	2907	419	1645	690	81	769	228	451	668	413	62	391	420	248	161	606	209	208	823	110	726	193	776	143	613	493	253	724	77	173	508	780	2149	668	442	689	671	760	325	193	433	431	2626	314	466	174
ENSG00000069696.6	DRD4	14	14	5	12	9	7	10	8	23	40	19	11	11	6	0	8	29	2	9	4	8	53	14	20	12	6	18	3	10	9	0	14	15	9	24	11	18	4	6	31	60	11	32	18	12	32	5	21
ENSG00000069696.6	DRD4	14	14	5	12	9	7	10	8	23	40	19	11	11	6	0	8	29	2	9	4	8	53	14	20	12	6	18	3	10	9	0	14	15	9	24	11	18	4	6	31	60	11	32	18	12	32	5	21
ENSG00000069696.6.1	NA	14	14	5	12	9	7	10	8	23	40	19	11	11	6	0	8	29	2	9	4	8	53	14	20	12	6	18	3	10	9	0	14	15	9	24	11	18	4	6	31	60	11	32	18	12	32	5	21
ENSG00000069702.10	TGFBR3	62	183	1885	104	1339	282	23	289	62	116	225	159	23	91	172	178	90	294	73	104	152	28	188	92	265	64	186	80	52	193	79	35	206	198	1848	243	250	69	83	319	124	21	244	146	1620	120	86	48
ENSG00000069764.9	PLA2G10	0	2	0	0	3	0	0	5	0	5	2	0	0	1	1	0	1	1	1	0	0	2	0	1	0	1	0	0	0	2	5	2	3	0	0	11	0	3	1	0	0	0	0	2	0	0	0	0
ENSG00000069764.9	PLA2G10	0	2	0	0	3	0	0	5	0	5	2	0	0	1	1	0	1	1	1	0	0	2	0	1	0	1	0	0	0	2	5	2	3	0	0	11	0	3	1	0	0	0	0	2	0	0	0	0
ENSG00000069764.9.1	NA	0	2	0	0	3	0	0	5	0	5	2	0	0	1	1	0	1	1	1	0	0	2	0	1	0	1	0	0	0	2	5	2	3	0	0	11	0	3	1	0	0	0	0	2	0	0	0	0
ENSG00000069812.11	HES2	0	2	4	0	0	4	1	2	2	4	1	0	0	0	2	0	0	3	2	2	0	0	2	0	0	0	2	1	6	2	0	0	3	2	0	2	2	1	0	2	3	3	3	0	0	0	1	3
ENSG00000069849.10	ATP1B3	2119	2525	3117	1323	1152	2720	1403	1251	2134	5101	4270	2739	2000	2194	1273	1167	1713	1908	1598	1515	1785	2911	5285	1165	1456	1827	2181	840	860	2479	3202	544	2832	2131	2081	1177	1924	2253	1793	2380	633	1074	1258	1813	2645	905	3193	1718
ENSG00000069869.15	NEDD4	145	1430	106	296	107	745	677	171	526	770	267	441	706	597	539	69	256	166	133	331	43	188	908	516	136	366	32	92	301	682	991	27	346	181	122	416	85	718	1107	96	174	549	9	763	108	278	341	75
ENSG00000069943.9	PIGB	829	511	272	806	227	929	1246	703	1189	920	1761	1332	824	1011	312	339	1072	756	145	388	801	609	2466	878	889	589	1327	466	683	1919	676	165	343	208	264	1068	123	921	1408	163	1009	699	55	992	203	434	489	708
ENSG00000069956.11	MAPK6	247	965	863	335	489	834	1153	316	327	856	412	678	479	543	406	118	314	179	393	289	238	124	1360	365	209	180	174	150	170	780	737	48	703	420	329	304	402	529	1789	343	126	708	78	849	738	269	357	144
ENSG00000069966.18	GNB5	746	240	773	239	236	361	163	550	171	416	344	367	92	265	354	202	192	283	203	347	449	321	390	238	266	470	655	253	289	377	235	516	546	258	309	227	211	214	202	469	490	153	434	187	438	361	321	312
ENSG00000069974.15	RAB27A	11287	19651	2477	11559	2649	19399	22978	8067	22863	18035	17483	18313	14699	13901	11997	6850	11922	9160	2480	12292	5004	12023	25831	16891	6113	10366	8165	3622	12656	22385	20943	2047	5944	8685	2778	10368	4741	13079	24230	3537	7901	13146	1687	17871	2602	16338	10175	12576
ENSG00000069998.12	HDHD5	1627	1033	507	765	384	1122	723	884	715	1113	1468	1009	534	1096	836	570	633	1092	489	742	959	1147	1970	548	1123	1023	993	426	381	981	389	349	905	324	718	610	1084	692	523	944	654	577	320	682	545	571	500	1028
ENSG00000070018.8	LRP6	113	150	18	153	25	116	96	87	203	146	114	53	64	115	82	54	75	52	62	119	58	57	549	177	64	33	22	37	169	166	129	10	138	48	22	166	13	191	536	23	251	162	14	165	30	393	119	144
ENSG00000070018.8	LRP6	113	150	18	153	25	116	96	87	203	146	114	53	64	115	82	54	75	52	62	119	58	57	549	177	64	33	22	37	169	166	129	10	138	48	22	166	13	191	536	23	251	162	14	165	30	393	119	144
ENSG00000070018.8.1	NA	113	150	18	153	25	116	96	87	203	146	114	53	64	115	82	54	75	52	62	119	58	57	549	177	64	33	22	37	169	166	129	10	138	48	22	166	13	191	536	23	251	162	14	165	30	393	119	144
ENSG00000070019.4	GUCY2C	30	62	7	51	8	81	81	58	70	89	52	43	52	52	50	27	20	29	11	37	12	34	99	55	28	42	8	24	13	69	44	6	31	16	7	55	4	51	91	0	20	46	2	88	3	39	33	36
ENSG00000070031.3	SCT	0	2	0	5	0	0	4	6	2	5	0	3	2	0	1	0	5	2	2	0	3	4	3	1	2	0	6	2	1	1	0	3	0	3	7	0	4	1	0	1	4	0	19	1	6	2	0	0
ENSG00000070031.3	SCT	0	2	0	5	0	0	4	6	2	5	0	3	2	0	1	0	5	2	2	0	3	4	3	1	2	0	6	2	1	1	0	3	0	3	7	0	4	1	0	1	4	0	19	1	6	2	0	0
ENSG00000070031.3.1	NA	0	2	0	5	0	0	4	6	2	5	0	3	2	0	1	0	5	2	2	0	3	4	3	1	2	0	6	2	1	1	0	3	0	3	7	0	4	1	0	1	4	0	19	1	6	2	0	0
ENSG00000070047.11	PHRF1	1821	1702	2132	1437	1892	2075	1242	1460	1463	1957	2260	2628	1338	1626	799	1180	1565	1647	1405	990	1804	2339	3159	1319	1351	1563	1899	634	1068	2014	1793	917	2059	1111	1900	701	1509	1035	1097	2108	2162	1022	2192	1536	2304	1471	2182	2112
ENSG00000070047.11	PHRF1	1821	1702	2132	1437	1892	2075	1242	1460	1463	1957	2260	2628	1338	1626	799	1180	1565	1647	1405	990	1804	2339	3159	1319	1351	1563	1899	634	1068	2014	1793	917	2059	1111	1900	701	1509	1035	1097	2108	2162	1022	2192	1536	2304	1471	2182	2112
ENSG00000070047.11.1	NA	1821	1702	2132	1437	1892	2075	1242	1460	1463	1957	2260	2628	1338	1626	799	1180	1565	1647	1405	990	1804	2339	3159	1319	1351	1563	1899	634	1068	2014	1793	917	2059	1111	1900	701	1509	1035	1097	2108	2162	1022	2192	1536	2304	1471	2182	2112
ENSG00000070081.15	NUCB2	902	1126	926	531	1326	951	1702	598	755	1741	1012	1438	1539	935	894	201	1081	1035	354	446	516	1014	1789	458	439	1449	629	621	571	1250	1619	347	1315	714	591	654	1751	726	1208	903	657	360	259	1033	575	470	2020	622
ENSG00000070087.13	PFN2	32	84	44	46	42	37	28	65	92	64	51	51	11	58	57	16	33	23	29	40	35	35	60	34	59	29	64	52	25	67	236	48	108	118	226	248	61	111	138	85	79	108	13	57	67	57	80	63
ENSG00000070159.13	PTPN3	6	2	11	8	7	14	0	1	6	12	9	1	4	6	3	2	0	4	16	8	9	0	9	3	4	8	3	2	2	5	28	3	6	14	147	68	27	4	4	61	34	13	13	11	10	0	18	0
ENSG00000070182.19	SPTB	474	412	390	1347	1574	206	143	2168	145	1129	126	247	739	288	288	578	996	275	9899	1142	1074	207	516	127	591	293	190	3629	987	596	317	1699	1058	230	502	93	2378	493	113	2313	490	848	221	1119	461	870	20243	246
ENSG00000070190.12	DAPP1	1935	1001	566	1529	546	2344	2015	1936	2883	3992	3496	2648	3038	3164	1574	811	1263	927	323	2032	1325	991	3906	1583	1904	947	1352	1407	1654	3833	927	523	1946	1324	700	2436	637	1677	3333	341	1494	1667	176	2439	486	2626	939	1809
ENSG00000070193.4	FGF10	0	0	0	0	0	0	2	0	0	2	0	0	2	4	0	0	0	0	4	3	1	0	3	0	0	0	0	0	0	0	0	3	1	1	1	4	0	1	0	0	0	1	0	2	0	2	0	0
ENSG00000070214.15	SLC44A1	1460	1079	458	988	509	2459	1843	1343	1182	3014	1581	1688	1758	1649	993	425	1285	722	393	1112	835	1008	2731	801	768	1249	788	782	669	2100	1538	382	1545	419	465	1159	1110	1890	1949	610	804	1094	95	1649	633	919	1619	889
ENSG00000070269.13	TMEM260	1020	4166	310	1266	291	2168	2193	693	3242	1796	2239	1688	1435	1358	2229	636	863	610	556	1721	676	1322	3660	2195	1077	530	493	401	1204	2325	2890	172	1834	712	387	2868	896	2100	3166	394	777	2100	65	3413	277	2592	839	1402
ENSG00000070366.13	SMG6	511	565	585	472	481	700	604	587	525	537	592	742	298	474	188	325	421	424	238	267	386	640	1058	406	311	245	324	183	272	632	648	218	599	438	498	390	353	386	441	593	573	389	536	707	691	480	770	445
ENSG00000070367.15	EXOC5	777	1351	529	766	483	1664	1523	967	1307	1635	1321	1313	1345	1422	1108	346	499	438	219	952	514	457	1878	871	568	798	499	536	663	1772	1047	138	666	410	641	1156	310	1520	3201	284	543	1109	58	1730	575	1051	1031	458
ENSG00000070371.15	CLTCL1	1322	666	645	342	969	638	879	1645	1233	686	1645	700	642	323	394	344	958	1147	210	976	668	893	1503	461	447	1086	748	797	410	581	333	251	309	722	350	564	1174	320	741	1067	1259	453	532	574	233	329	2593	461
ENSG00000070388.11	FGF22	4	3	0	2	1	1	3	14	5	22	2	2	0	0	2	2	2	2	2	0	6	4	2	2	2	9	5	0	0	4	1	1	5	4	5	3	2	4	5	3	4	1	6	2	5	3	2	8
ENSG00000070404.9	FSTL3	1138	108	178	289	404	349	495	503	209	336	385	568	139	355	199	161	965	1036	91	174	391	463	1271	207	283	813	628	293	161	195	138	419	193	87	152	163	652	140	166	448	403	448	274	230	63	155	855	269
ENSG00000070413.19	DGCR2	9776	10404	1363	9027	1360	12541	8133	7666	13771	12920	18112	16212	15156	12625	6435	8554	10100	8332	3281	9150	7834	13701	21623	11494	7360	6653	7761	4410	9493	18396	10131	3654	5213	4279	2437	5364	1746	7017	7382	1884	11043	7224	2953	11917	1779	11108	5972	11636
ENSG00000070444.14	MNT	2833	3403	857	2916	674	3288	3695	2153	3043	2198	3246	4137	2431	2458	1579	1546	2352	2425	1041	1865	1281	2978	6404	3141	1855	1307	1339	851	2386	3008	2141	681	1696	1275	916	1500	852	2070	2482	852	3625	3113	1325	3603	1228	3732	1518	3455
ENSG00000070476.14	ZXDC	2597	1672	508	1700	557	2437	1890	1693	2491	2158	3047	3099	2762	2329	1198	1312	1486	1710	600	1667	1094	2180	2898	2037	1563	1281	1349	934	1474	2812	1918	530	1102	847	782	1710	511	1383	1906	339	2880	1442	505	2289	717	2853	1246	2508
ENSG00000070495.14	JMJD6	2383	6133	5205	3353	2950	3518	5277	1470	3310	4488	3021	2462	3630	1573	2285	2450	2747	2280	6293	2753	1387	5608	4052	3217	1377	2362	1359	1050	3151	3862	7979	1044	7316	6891	2634	1083	8524	2400	4469	7658	4299	2867	5485	4174	4335	2873	2731	4301
ENSG00000070501.11	POLB	437	304	829	309	862	423	593	475	490	866	1223	828	521	377	698	262	707	597	254	313	465	696	885	312	533	544	974	304	401	870	780	241	1251	459	411	329	740	640	581	767	431	202	356	568	441	560	224	695
ENSG00000070526.14	ST6GALNAC1	13	9	29	54	23	23	6	55	9	18	53	51	4	29	30	5	14	25	11	7	72	12	48	18	88	11	85	8	6	36	10	13	34	28	48	5	34	53	19	28	49	14	36	8	87	32	28	6
ENSG00000070540.12	WIPI1	2408	2475	1413	2675	792	3298	6090	1588	3755	3728	2368	2384	2407	2138	1300	1502	2228	1120	1408	1836	739	2780	4124	2964	739	848	663	750	1618	2341	5511	565	1673	604	684	1032	1127	2535	4288	1541	2567	3470	707	3497	851	2710	2440	1736
ENSG00000070601.9	FRMPD1	0	0	4	0	0	0	0	0	2	2	0	0	0	1	0	0	2	5	0	2	0	0	0	0	0	0	0	0	0	0	6	0	2	1	32	4	14	0	0	14	0	5	4	0	2	2	0	0
ENSG00000070610.14	GBA2	5858	4812	2519	4349	3039	5021	4529	3566	4431	5751	7063	7172	4030	4480	3002	3223	4601	4783	1969	3954	3504	6810	10050	5655	3755	3622	4699	2363	3008	6207	5433	2232	4118	3401	2498	3307	2424	3608	5203	3001	6336	3111	3083	5967	3071	4207	4292	5822
ENSG00000070614.14	NDST1	7429	5001	1825	4859	617	6502	6297	6496	619	7150	7246	5331	6470	3531	2139	3033	4052	2445	977	4000	2978	5730	9625	2203	2508	2446	2308	2073	2625	4453	5639	2502	4343	6444	579	2218	1171	3854	7047	1316	7663	2826	2787	3538	1622	6029	3933	5190
ENSG00000070669.16	ASNS	834	1481	985	546	826	661	808	371	710	877	932	717	314	472	739	470	555	891	680	322	887	938	1401	547	711	584	804	384	629	644	637	329	866	528	429	518	468	766	909	515	937	320	237	764	541	505	1061	913
ENSG00000070718.11	AP3M2	347	289	615	282	282	291	306	260	198	246	307	300	96	199	207	101	146	227	144	120	396	195	435	182	312	211	221	129	187	313	377	129	519	349	408	207	397	384	320	716	491	178	408	268	1100	381	346	219
ENSG00000070729.13	CNGB1	5	26	0	11	1	13	17	4	29	19	29	14	33	17	8	18	12	18	3	23	4	18	8	9	15	11	30	4	24	30	11	3	9	15	1	76	0	16	17	3	8	4	2	20	2	28	11	21
ENSG00000070731.10	ST6GALNAC2	1061	460	125	908	144	1538	1106	741	1226	890	836	1236	1028	875	380	687	1023	946	78	961	444	536	1189	1260	814	564	386	298	1006	2067	573	342	163	128	101	669	128	436	924	63	1398	743	125	945	90	1218	444	802
ENSG00000070748.18	CHAT	0	1	0	0	0	0	0	0	0	0	0	0	0	0	0	0	0	0	0	0	2	0	0	0	0	0	0	0	1	1	0	0	0	0	0	1	0	0	0	0	0	2	0	0	0	0	0	0
ENSG00000070756.15	PABPC1	60803	37523	57525	28880	36405	50135	44567	37863	39552	47231	57965	37431	21290	35851	24371	22384	25737	37230	26715	34644	26948	32297	62227	24046	25481	18311	26772	20309	19677	49383	30618	13257	76233	49320	39110	19136	49999	40158	40631	75041	32692	28264	22237	37388	69337	33147	40327	34846
ENSG00000070759.16	TESK2	874	723	664	913	489	1418	1155	569	1211	961	1208	1226	979	1189	414	697	752	648	535	844	448	868	1489	987	647	664	701	342	931	1445	657	237	912	754	298	1024	459	753	1088	630	796	519	363	894	682	809	717	843
ENSG00000070761.7	CFAP20	452	389	359	346	290	410	425	264	368	509	568	416	329	334	246	208	408	403	159	177	370	552	613	225	387	457	486	174	318	640	295	146	342	209	412	244	266	339	302	211	420	253	127	334	279	321	521	425
ENSG00000070770.8	CSNK2A2	2081	1792	1463	1464	1078	2491	2608	1327	1496	2379	2290	2464	1361	1738	1106	930	1550	1711	777	1132	1200	1833	3023	1048	1071	1258	1373	515	814	2434	2187	492	2257	1696	1535	1353	1649	1887	2382	1800	1194	1356	867	1818	1574	919	1878	1222
ENSG00000070785.16	EIF2B3	439	429	422	207	302	183	104	235	140	457	488	469	198	202	285	158	244	274	264	196	292	483	611	159	247	345	484	182	98	200	302	174	621	111	404	171	400	292	200	322	134	150	176	251	213	137	266	310
ENSG00000070808.15	CAMK2A	2	6	10	2	5	15	32	1	12	55	7	6	12	72	37	63	46	0	2	6	3	0	0	8	3	3	10	26	4	0	282	62	26	33	298	167	55	1	0	220	26	124	1	17	43	2	2	3
ENSG00000070814.17	TCOF1	917	874	1312	568	1053	940	639	777	892	1096	1276	1613	648	906	512	712	743	1285	1148	436	1130	1648	1845	452	713	1362	1264	351	329	812	755	431	2008	794	1952	402	1281	431	457	1409	735	329	2023	673	1659	567	1340	847
ENSG00000070831.15	CDC42	23801	31685	12702	23029	9630	30110	42925	14821	33501	27758	32783	32577	34798	25590	21824	15327	24628	18422	7191	20377	13340	22652	48617	28191	13525	19500	15560	9167	23351	38325	36287	5462	28230	18408	12806	16463	13522	29063	54301	9976	19720	24167	7208	33035	9130	25493	13138	20663
ENSG00000070882.12	OSBPL3	353	407	1274	274	818	555	92	485	295	677	642	421	150	390	227	266	141	342	254	280	463	220	849	243	494	157	302	186	110	457	131	107	546	332	1068	342	185	320	375	340	255	199	228	448	956	265	419	242
ENSG00000070886.11	EPHA8	2	1	0	0	2	0	0	0	0	17	3	0	0	0	0	0	2	3	2	0	0	0	2	0	0	0	0	0	0	0	0	0	3	0	0	2	2	0	5	2	4	0	0	4	0	0	0	0
ENSG00000070915.9	SLC12A3	8	8	37	6	1	4	0	14	2	11	5	4	0	4	4	6	2	2	8	2	4	2	5	0	5	10	4	2	0	0	2	5	5	5	24	0	14	0	0	10	9	1	14	5	16	7	9	4
ENSG00000070950.9	RAD18	235	231	196	196	181	245	333	200	169	266	352	280	112	167	155	90	110	300	90	124	255	246	433	91	159	161	285	128	99	239	174	74	280	154	293	185	127	233	228	248	148	109	186	163	253	85	415	180
ENSG00000070961.15	ATP2B1	2058	1092	3292	753	2299	1867	500	1831	2055	1358	2680	1734	2059	1418	1146	564	429	833	427	1304	1078	422	3316	847	1527	1176	733	945	936	1574	855	374	1018	3203	1377	2073	1392	1684	2460	1418	1427	890	588	1772	4583	2562	1136	1278
ENSG00000070985.13	TRPM5	6	3	11	6	8	2	1	11	4	21	4	0	1	2	4	4	0	0	3	3	10	11	5	4	2	3	44	3	0	2	0	5	8	7	3	0	2	2	0	20	11	2	23	2	6	0	9	2
ENSG00000071051.13	NCK2	2562	2839	1410	2475	1010	4338	2606	1740	3569	3574	2682	2544	2038	2345	1439	1636	1685	2621	933	2937	2150	1921	2720	2765	1665	1717	1856	932	3172	7966	2330	1673	3039	1909	1194	1137	1156	2244	2020	1451	2736	1788	1137	2599	1937	3491	2860	3930
ENSG00000071054.16	MAP4K4	11639	14454	8088	10617	6944	19890	11548	10961	20928	21483	26310	20179	22495	18069	10158	12976	12684	13513	7719	16191	8628	15580	27371	13803	7683	10713	11026	5434	11788	21964	16219	4956	14798	19807	4783	9934	12550	9635	14135	7912	9025	7488	7262	15302	10740	16583	13310	17217
ENSG00000071073.12	MGAT4A	947	2447	1338	1077	1663	1743	3023	1626	1814	2330	2194	2078	2055	1996	1787	609	829	916	474	1084	1087	991	2861	1243	1168	759	865	841	769	2897	2409	361	2018	1046	1273	2203	1201	1693	3980	940	957	1391	381	1856	1690	1342	1183	1091
ENSG00000071082.10	RPL31	1917	3712	3096	1956	20807	1443	2006	2340	1791	7843	5838	8005	4185	4595	16700	546	3469	2295	1651	2009	3061	8100	6534	1694	3349	11235	4583	4165	2133	12038	4007	1435	6680	1200	2693	1385	8821	2491	6542	4326	2829	1636	1218	3230	2029	791	4881	2686
ENSG00000071127.16	WDR1	32239	46491	16090	24945	11951	28754	41124	20440	38402	32377	43458	39130	23126	24312	16242	24314	27122	34578	10327	21620	16351	47198	59266	28215	16872	24616	22790	10159	23398	35668	39059	13471	21516	36481	16566	10053	11813	18179	28523	12503	34702	25412	18773	35318	14935	33511	23081	27505
ENSG00000071189.21	SNX13	1010	2035	546	1390	563	2300	1950	1091	2318	2167	2135	1804	2355	1832	1391	584	814	608	554	1758	507	628	3244	1578	822	817	373	657	1164	3274	1921	126	1182	638	468	2389	476	1930	4331	419	774	1597	93	3011	705	2193	972	1186
ENSG00000071203.9	MS4A12	0	0	0	0	0	0	0	0	0	0	0	0	0	0	0	0	0	0	0	0	0	0	0	2	2	1	0	0	0	0	0	0	1	0	0	0	0	1	0	0	0	0	0	3	0	1	0	0
ENSG00000071205.11	ARHGAP10	104	189	259	73	122	105	48	133	115	161	129	163	66	119	64	114	68	149	114	81	138	122	257	38	149	128	130	62	70	161	51	88	276	131	478	90	151	130	67	92	106	55	266	72	189	82	97	78
ENSG00000071242.11	RPS6KA2	596	1563	334	274	415	533	873	571	930	300	418	206	230	429	210	239	304	188	139	315	337	576	887	429	166	411	235	217	295	314	638	122	328	741	348	325	244	437	812	267	366	616	485	698	241	418	1022	379
ENSG00000071243.15	ING3	621	699	240	500	327	744	495	490	689	701	841	618	775	560	347	264	311	276	155	494	322	270	1163	492	412	459	266	308	429	918	611	116	377	285	252	752	183	512	935	93	429	417	41	832	220	689	441	569
ENSG00000071246.10	VASH1	435	358	323	400	152	209	105	585	127	253	498	1321	71	263	234	414	403	623	52	421	1016	914	1997	111	582	247	311	90	77	445	265	366	374	80	471	257	389	632	304	143	265	484	279	214	612	336	184	382
ENSG00000071282.11	LMCD1	16	24	93	19	10	23	8	14	18	22	18	19	7	24	14	18	6	18	16	24	40	10	80	11	9	17	18	4	18	10	37	4	39	60	1270	87	352	17	6	1706	29	13	28	23	16	10	13	17
ENSG00000071537.13	SEL1L	2329	4206	806	2357	660	4600	3248	2545	5547	6026	5710	5070	10216	4951	4240	1765	2214	1577	1153	3828	1741	1887	8054	3041	2544	3266	1873	1888	2439	7328	5879	601	3083	1681	1028	3588	782	4877	7421	702	1578	2587	268	5966	1444	3890	2855	2547
ENSG00000071539.13	TRIP13	94	95	31	68	77	56	56	28	12	44	20	50	8	16	12	8	52	49	103	14	82	4	48	14	22	28	9	37	50	22	25	17	80	6	16	11	44	16	39	53	35	43	12	37	49	10	288	36
ENSG00000071553.16	ATP6AP1	13524	14046	10262	13756	5647	14590	22421	8072	15895	15944	14807	21488	15283	11629	5290	9824	14793	14886	9539	9296	5103	20311	22512	12137	6686	14501	6824	4279	11674	19705	15469	3549	16461	10184	5854	5218	10133	9706	13377	10722	21309	12011	13128	16242	7482	14107	9826	13035
ENSG00000071564.14	TCF3	2181	1394	3458	3871	2291	1889	846	3215	1018	3329	1672	2124	503	1637	1482	1230	2942	2321	4577	1485	4680	1656	2810	979	2454	1467	2644	4922	1807	1964	806	2202	1572	1493	2128	670	1434	1433	903	2873	1598	2052	2739	2146	2647	1145	7345	1608
ENSG00000071575.11	TRIB2	360	562	931	799	1010	861	156	527	392	797	1643	698	98	535	497	214	160	643	170	339	1681	206	1147	325	795	233	1061	425	320	1092	301	311	611	1116	934	628	370	769	499	433	456	246	439	484	1240	552	684	385
ENSG00000071626.16	DAZAP1	2612	3010	3744	1735	2272	2203	1949	1979	1701	2406	2965	3077	1060	1821	1580	1486	1686	3096	2005	1313	2116	2809	3392	1216	1886	2016	2646	1024	983	2041	1605	1180	2801	1597	2769	756	2231	1407	1391	2700	1856	1614	3053	1687	2483	1243	3131	1773
ENSG00000071655.17	MBD3	3231	1875	2074	2142	1379	2335	2135	1990	1315	3102	3383	3367	1166	2278	2593	1867	2402	3821	1880	1541	3612	4614	4398	1650	2784	4287	6107	1257	1284	2340	1164	2009	1447	1272	2276	1133	1668	1563	1163	2208	1626	1279	2746	1650	962	1178	2571	2667
ENSG00000071677.1	PRLH	0	0	0	0	0	0	0	0	0	0	0	0	0	0	0	0	0	0	0	0	0	0	0	0	0	0	0	0	0	0	0	0	0	0	0	0	0	0	0	0	0	0	0	0	0	0	0	0
ENSG00000071794.15	HLTF	142	966	193	219	156	270	520	221	261	419	303	279	236	286	503	82	181	131	141	134	222	300	569	221	202	167	118	142	213	308	554	40	306	142	192	385	83	440	810	165	234	244	11	416	174	217	674	157
ENSG00000071859.14	FAM50A	2535	2011	2494	1579	2557	1567	2669	1554	1611	2716	2936	3479	1693	1377	1634	1212	2747	3008	1470	1168	1837	5145	3909	1300	1913	3633	2806	1034	1344	2047	2011	1279	2405	1204	1956	797	4130	1234	1169	2833	3143	1284	3348	1665	1810	1196	2195	2612
ENSG00000071889.16	FAM3A	1779	1104	2238	1308	1061	956	2576	1142	756	1789	1233	1516	800	863	1146	715	1293	2213	1160	641	1625	2407	2771	1258	1704	2518	1791	743	1531	1266	1248	913	1219	856	1097	372	1711	923	1239	1970	2418	1068	1986	1512	911	786	1394	1893
ENSG00000071894.16	CPSF1	3722	1858	7481	3972	7628	3030	4434	3584	1487	2523	3622	5005	1155	2540	3184	1328	2972	3861	3550	1749	2117	5501	4346	2662	1796	4140	4868	1455	1077	2245	3191	2530	4201	1757	5598	1903	4284	2218	3197	6106	6402	1605	7117	2188	6558	2102	5662	3355
ENSG00000071894.16	CPSF1	3722	1858	7481	3972	7628	3030	4434	3584	1487	2523	3622	5005	1155	2540	3184	1328	2972	3861	3550	1749	2117	5501	4346	2662	1796	4140	4868	1455	1077	2245	3191	2530	4201	1757	5598	1903	4284	2218	3197	6106	6402	1605	7117	2188	6558	2102	5662	3355
ENSG00000071894.16.1	NA	3722	1858	7481	3972	7628	3030	4434	3584	1487	2523	3622	5005	1155	2540	3184	1328	2972	3861	3550	1749	2117	5501	4346	2662	1796	4140	4868	1455	1077	2245	3191	2530	4201	1757	5598	1903	4284	2218	3197	6106	6402	1605	7117	2188	6558	2102	5662	3355
ENSG00000071909.18	MYO3B	2	2	103	0	2	3	0	8	4	11	0	4	0	4	0	0	0	6	0	0	28	4	0	6	2	6	2	2	8	26	0	2	2	1	18	4	0	0	0	0	16	4	11	8	2	3	2	4
ENSG00000071967.11	CYBRD1	2734	408	398	1370	804	3262	6590	3036	3157	5870	2443	5886	2450	6840	1528	682	1671	960	750	4490	1239	1145	2975	2720	1318	1479	669	2034	1422	9742	3286	274	659	145	587	4348	1095	4413	6767	379	2592	1527	118	2306	367	1623	4141	2131
ENSG00000071991.8	CDH19	5	3	2	8	1	2	4	4	0	0	0	2	5	5	9	4	0	0	9	6	8	2	4	3	0	2	4	4	4	2	15	2	2	4	5	65	4	7	4	4	5	3	2	4	6	4	9	4
ENSG00000071994.10	PDCD2	1147	1178	801	869	620	1111	1197	882	984	1558	1544	1532	802	992	1180	463	897	1011	310	754	1101	1094	2125	653	1136	1026	1306	587	635	1590	1216	372	1116	558	783	707	572	1335	1600	517	796	737	301	1074	549	669	910	889
ENSG00000072041.16	SLC6A15	2	0	0	0	4	0	0	0	0	0	0	0	0	2	0	0	0	0	2	2	0	0	0	0	0	0	0	0	0	0	13	0	2	0	0	9	0	0	0	4	0	0	1	2	4	0	0	0
ENSG00000072042.12	RDH11	1153	860	833	602	544	1074	961	984	846	1777	1435	1126	669	1085	612	528	714	748	362	915	819	516	2226	665	505	800	794	582	407	1404	653	765	2571	699	1154	647	647	699	678	694	347	397	289	1002	873	778	1312	512
ENSG00000072062.13	PRKACA	12419	13264	4318	13509	2370	13898	19123	9748	16724	12719	19075	20813	16847	15449	6747	11195	13781	13976	3989	9461	5429	20305	19340	13831	6816	9726	8181	3633	9989	13082	17402	4391	12852	8979	6060	5103	6653	7573	13288	7389	18407	9502	10959	13684	4749	14923	5795	14184
ENSG00000072071.16	ADGRL1	488	541	1442	528	909	664	245	562	357	461	744	888	271	460	387	456	368	758	150	340	962	476	1134	391	736	266	941	193	377	660	227	368	474	585	660	479	452	421	308	913	506	359	1201	516	1024	488	316	424
ENSG00000072080.10	SPP2	0	0	2	0	2	0	0	0	0	0	0	0	0	0	0	0	0	0	0	0	0	0	0	1	0	0	0	0	0	0	0	0	0	2	0	0	8	0	0	4	0	0	1	0	0	0	0	0
ENSG00000072110.13	ACTN1	28615	32060	9376	22276	7611	35697	23730	16800	46243	34594	42655	40470	30409	32290	12434	25215	27124	24487	19489	23778	14162	33352	40923	27135	13342	22788	17828	9768	23553	35101	38460	11859	36058	34367	7467	10797	23644	11460	21495	16932	29409	16635	17593	29112	12827	41503	30169	30848
ENSG00000072121.15	ZFYVE26	1934	1423	899	1069	791	1793	2219	1330	1636	2038	1686	1952	1131	1525	807	770	1384	809	598	829	888	1795	3241	1117	822	954	942	600	744	1135	1823	413	1219	617	968	1111	770	1192	1678	533	1428	1379	509	1622	861	1202	1609	1295
ENSG00000072133.10	RPS6KA6	0	0	2	2	2	13	2	0	0	2	4	0	0	3	4	0	2	4	4	2	8	2	2	0	2	2	0	4	0	2	3	0	0	8	6	15	2	0	0	7	6	5	0	2	6	2	2	6
ENSG00000072134.15	EPN2	150	510	105	108	145	95	29	75	173	133	154	70	95	79	100	65	37	75	215	121	109	96	157	482	132	25	87	114	125	100	206	52	249	103	140	88	166	75	67	122	498	142	263	270	139	479	661	72
ENSG00000072135.12	PTPN18	17701	8820	7029	8628	4581	9533	12158	9870	9719	10217	12970	12756	5870	9198	7188	8624	9635	11933	4580	7700	6767	17826	20428	8578	7434	11561	9719	3546	6234	10193	8161	5868	11207	2225	8701	4587	6372	9204	9494	2725	15270	7043	8319	10480	4347	8584	6863	11121
ENSG00000072163.19	LIMS2	257	207	563	304	103	160	123	133	190	220	206	421	69	178	371	105	104	210	256	102	484	367	282	160	203	328	638	91	173	198	162	188	328	271	434	170	230	176	134	459	341	151	250	102	263	156	268	304
ENSG00000072182.12	ASIC4	4	2	1	4	7	4	0	2	0	8	0	2	0	0	3	5	4	0	2	1	2	0	1	1	4	9	8	8	1	0	2	2	9	4	4	2	7	4	0	2	10	11	1	4	2	0	0	2
ENSG00000072195.14	SPEG	122	188	362	109	157	72	53	141	216	227	158	175	44	110	145	71	47	105	97	120	225	203	500	50	160	133	272	56	119	133	69	163	157	199	1270	292	612	121	120	1608	267	141	188	147	169	91	201	148
ENSG00000072201.13	LNX1	14	20	4	9	0	13	10	19	9	14	8	5	3	11	13	2	5	9	5	12	6	5	22	2	5	8	7	4	6	13	3	4	12	15	22	4	2	5	37	10	8	12	2	11	9	3	20	6
ENSG00000072210.18	ALDH3A2	1311	951	373	620	482	1079	823	928	834	1098	1502	1229	472	878	682	442	697	785	261	654	705	970	2396	468	787	639	764	473	373	920	748	274	949	264	740	1086	499	942	916	258	624	656	156	893	447	598	834	694
ENSG00000072274.12	TFRC	742	1991	4264	790	3366	866	2438	722	449	2092	693	536	1626	708	722	417	979	765	6833	394	1020	554	1743	345	629	732	465	3187	932	846	2232	167	2204	2901	1120	580	3994	752	1883	5134	265	1524	647	681	3507	269	34251	378
ENSG00000072310.16	SREBF1	3162	2561	3368	2210	1946	2335	1003	2343	4226	2298	4818	4601	3144	2191	1876	3339	2077	4490	1763	1421	1930	3329	3646	2527	2564	2785	4241	1676	1339	2372	1062	1210	3542	3356	1808	1440	2453	1329	1525	3145	6533	905	3959	1189	3168	3749	3460	2717
ENSG00000072315.3	TRPC5	0	0	0	1	0	0	0	0	0	0	0	0	0	0	0	0	0	0	0	0	1	0	0	0	0	0	2	0	0	0	0	0	0	0	0	15	0	0	8	0	0	0	0	3	1	4	0	0
ENSG00000072364.12	AFF4	1198	2129	2108	1226	1558	2463	1918	1280	2222	1930	1561	1436	2491	1787	921	613	667	684	940	1325	724	513	2505	1100	846	876	530	488	811	2553	2243	209	1973	1583	1179	2198	966	2006	3329	1019	1141	1745	619	2619	2907	2297	1210	1046
ENSG00000072401.14	UBE2D1	5470	10082	659	4341	726	8339	7394	2962	14591	9729	9755	7594	14482	8022	5940	4205	3305	2884	1331	8445	2792	2741	10239	8099	4053	4373	3012	2036	7928	12515	6375	630	3476	2251	1002	7383	1436	8228	12951	679	2497	6457	209	8596	598	9368	2938	5979
ENSG00000072415.8	MPP5	159	254	127	191	124	253	258	217	161	341	330	232	201	240	201	89	131	99	105	101	161	162	403	131	160	208	111	138	116	221	374	49	225	121	183	226	68	304	416	121	177	170	22	306	163	163	205	155
ENSG00000072422.16	RHOBTB1	199	77	9	35	22	140	12	122	77	179	34	38	59	74	23	64	42	77	26	118	60	71	116	33	50	74	48	64	120	258	95	131	213	36	88	61	22	26	34	49	131	51	5	46	81	176	106	110
ENSG00000072501.17	SMC1A	1935	2570	930	1352	984	2763	1223	1516	2842	3583	2719	3025	2102	2689	1131	1185	1486	1894	1450	1412	1565	2586	5384	1467	1345	2294	1483	954	1130	2761	3130	556	2801	865	1780	1793	1085	1910	1876	924	1333	1109	858	2851	1931	2523	5489	2205
ENSG00000072506.12	HSD17B10	2260	1279	1393	926	659	818	1793	976	782	1377	1738	1404	700	1029	967	967	1112	2005	1308	658	1254	2557	3065	628	1330	2260	1579	714	626	1028	804	710	1641	525	1562	401	1198	1017	875	1108	1218	1108	1655	818	679	845	1226	1359
ENSG00000072518.20	MARK2	9839	8942	3004	8760	2727	11378	6520	6679	14879	9536	13604	15690	11074	10421	5550	7665	7926	9170	3505	9874	5379	11580	15892	10530	8061	7580	9406	3084	8738	15293	8339	3519	8582	6033	3332	5266	3535	5855	6342	3780	9944	5278	5728	11340	4171	13523	7024	13861
ENSG00000072571.19	HMMR	58	161	43	54	152	68	111	39	4	121	17	89	13	29	35	2	92	42	101	14	96	2	52	4	20	100	21	61	65	50	45	25	96	8	13	9	51	30	323	44	23	71	2	30	46	12	657	25
ENSG00000072609.17	CHFR	4311	4172	2283	4024	1714	5439	5806	3834	3767	4627	5279	4862	4303	4370	2521	2366	3274	3497	1214	3051	2296	3792	7884	4232	2888	3478	2770	1515	2999	6246	4102	991	2704	2458	2346	2480	1515	3394	4778	1250	4566	3808	1340	5844	2114	3930	2733	4160
ENSG00000072657.8	TRHDE	4	1	0	2	2	0	1	12	0	0	2	2	2	2	0	0	2	4	0	0	2	0	2	0	1	0	2	6	0	9	8	6	3	4	0	5	0	11	2	0	1	5	0	3	0	4	7	0
ENSG00000072682.18	P4HA2	44	51	28	114	28	99	73	66	177	179	88	75	281	162	68	84	54	64	49	108	64	154	282	85	105	267	122	21	279	123	18	2	129	72	42	224	50	93	55	104	56	43	33	37	32	39	41	134
ENSG00000072694.20	FCGR2B	584	529	576	539	431	455	450	254	1052	687	1233	959	400	991	886	803	450	744	373	1292	710	797	1176	610	6699	882	2135	631	910	945	208	335	459	171	603	786	352	583	599	470	656	219	484	1320	307	642	418	1058
ENSG00000072736.18	NFATC3	646	749	1564	797	1186	1146	657	1228	870	1439	1078	1262	742	1595	424	794	634	522	593	608	572	457	1734	471	601	497	766	450	518	1421	530	489	1471	798	1918	815	471	521	800	506	680	506	855	1062	1362	924	1284	794
ENSG00000072756.16	TRNT1	211	318	118	201	134	312	304	302	231	520	370	414	196	250	271	72	170	141	70	214	180	148	518	214	241	172	213	170	135	284	346	91	248	137	178	311	75	527	594	92	102	282	38	386	137	223	160	175
ENSG00000072778.19	ACADVL	10270	7642	10149	9760	7855	9657	11349	4961	8512	11970	13924	17131	7029	8145	6861	6190	10694	11767	8712	6078	6431	29120	21212	5176	6062	12941	8875	4231	6480	12832	18058	5486	14490	6248	7984	3229	12630	9280	11225	13595	11062	6024	11890	9598	7427	6827	9048	8626
ENSG00000072786.12	STK10	23245	19121	19318	17965	13152	21216	17289	15343	29747	22035	33319	32244	29781	22982	15502	22794	21402	20046	13943	15893	11669	25888	34213	20220	17055	15072	15856	7039	13608	21111	22232	6429	30111	25054	19959	10683	14575	11688	18068	17792	25750	13705	26081	18028	22564	28159	14480	24178
ENSG00000072803.17	FBXW11	914	1372	679	776	401	1386	1537	845	1496	1482	1285	1059	1252	1118	633	484	639	597	282	863	529	579	1842	753	538	545	493	363	682	1851	1281	177	812	813	650	958	333	896	1482	537	571	772	243	1204	979	1100	1008	922
ENSG00000072818.11	ACAP1	18036	29955	21260	18898	11595	20717	28218	10510	20396	22089	25729	31249	11060	16162	19516	16060	22283	17944	14190	11985	18586	44992	39223	26678	14242	19451	22526	5489	17334	21751	27784	7464	19942	23827	9445	9024	14914	13974	15614	19932	21480	13325	21568	24142	8998	11447	15692	28204
ENSG00000072832.14	CRMP1	20	6	27	9	21	21	12	7	2	28	18	24	4	26	17	23	4	7	4	4	31	10	38	18	26	14	13	9	0	7	56	15	21	10	15	38	18	5	2	11	19	35	14	13	13	4	12	6
ENSG00000072840.12	EVC	32	15	47	7	10	24	14	22	11	43	32	26	9	27	15	10	18	21	8	28	67	13	125	13	17	15	11	19	6	17	4	14	25	7	40	33	18	24	16	25	14	20	17	29	25	17	12	16
ENSG00000072849.10	DERL2	2206	2621	866	1955	702	1735	3083	1394	1881	2601	3154	2998	2498	1764	2375	1036	2163	1988	730	1296	1271	3384	3969	2130	1494	2882	2551	817	1733	2806	3413	576	2053	1048	767	1539	906	2838	3482	676	2603	1749	420	2663	432	1387	1197	2202
ENSG00000072858.10	SIDT1	377	459	1284	353	721	399	63	580	200	421	385	385	32	215	268	281	158	510	334	144	548	151	438	179	483	171	399	154	146	299	280	275	670	498	1205	197	509	335	242	590	430	119	594	302	1141	316	475	301
ENSG00000072864.14	NDE1	3251	2239	1587	2089	1349	3060	1559	2724	4993	2348	4632	5010	4266	2847	1417	2700	2658	2729	2006	2688	2499	2839	4224	2997	2344	1614	1741	1334	3288	4856	2821	1171	3682	1476	1654	2097	1418	1869	2268	1707	3126	1176	2188	2919	2077	3664	2942	4851
ENSG00000072864.14	NDE1	3251	2239	1587	2089	1349	3060	1559	2724	4993	2348	4632	5010	4266	2847	1417	2700	2658	2729	2006	2688	2499	2839	4224	2997	2344	1614	1741	1334	3288	4856	2821	1171	3682	1476	1654	2097	1418	1869	2268	1707	3126	1176	2188	2919	2077	3664	2942	4851
ENSG00000072864.14.1	NA	3251	2239	1587	2089	1349	3060	1559	2724	4993	2348	4632	5010	4266	2847	1417	2700	2658	2729	2006	2688	2499	2839	4224	2997	2344	1614	1741	1334	3288	4856	2821	1171	3682	1476	1654	2097	1418	1869	2268	1707	3126	1176	2188	2919	2077	3664	2942	4851
ENSG00000072952.18	MRVI1	13187	21915	262	5896	202	6003	8338	2722	18995	6175	11712	3890	11147	5298	9293	9378	4152	3315	1458	10468	1589	11833	17638	12758	5426	1928	1251	1785	4360	4450	10892	1264	8704	4117	747	6466	759	7149	7955	261	12100	5862	641	14426	451	19199	2293	9324
ENSG00000072954.6	TMEM38A	766	120	415	650	142	685	475	680	242	909	433	623	353	730	143	194	493	401	84	547	474	944	1368	462	383	342	705	237	380	387	153	241	111	484	1875	151	1192	755	165	2191	516	326	649	235	135	236	671	617
ENSG00000072958.8	AP1M1	7271	6031	3256	4166	2312	5780	9202	4532	6262	6616	6808	6704	5655	5463	2772	4728	5890	7064	2618	3091	3367	10730	9730	4716	3012	6209	4082	1733	3780	5263	7151	1900	4474	3877	3694	2316	2835	3403	4866	2563	7773	4908	5285	5647	2408	4556	5148	4923
ENSG00000073008.14	PVR	615	526	192	227	169	544	885	514	426	409	934	886	783	632	190	300	548	464	322	332	188	606	1264	383	253	494	365	137	118	611	394	141	497	116	364	237	464	342	316	301	245	586	216	388	179	286	348	369
ENSG00000073050.11	XRCC1	1810	1639	1218	1353	897	1487	2001	976	1798	1400	2070	2183	1315	1251	982	1243	1716	2457	1119	1019	1038	3905	2598	1206	918	1874	1722	562	1116	1415	2429	839	2263	717	1178	542	1295	891	1105	1473	2406	966	1999	1647	987	1512	1522	1692
ENSG00000073060.15	SCARB1	479	268	253	290	186	418	203	467	394	280	583	1027	495	440	204	234	285	609	488	281	343	1025	806	260	423	543	635	174	245	312	130	166	604	196	299	315	235	330	145	497	298	322	488	177	344	342	606	396
ENSG00000073067.13	CYP2W1	1	3	2	0	0	0	1	0	0	2	0	1	0	1	0	0	0	0	0	1	0	0	0	1	0	0	3	0	2	4	0	0	3	2	0	0	2	1	2	0	2	2	0	0	1	1	10	4
ENSG00000073111.13	MCM2	610	578	498	310	712	618	267	295	249	544	217	352	219	296	102	120	373	509	945	164	395	219	255	171	231	576	224	358	349	252	206	194	823	240	503	94	684	313	152	778	388	276	315	317	551	305	2770	325
ENSG00000073146.15	MOV10L1	61	2	6	6	13	8	2	14	4	22	13	2	2	12	4	10	4	32	6	0	5	0	14	4	11	73	2	2	8	3	13	10	2	5	8	22	9	5	4	9	10	0	5	13	3	7	15	7
ENSG00000073150.13	PANX2	2817	1473	206	1817	166	2693	1625	1484	5097	3081	3524	2703	1912	1941	831	2147	1768	3090	864	2678	1947	3665	2586	3258	2459	2074	1985	1174	2562	3650	744	1488	1544	3058	230	1578	764	816	910	609	2767	1405	1081	1939	439	3396	1474	7234
ENSG00000073169.13	SELENOO	3029	1992	2699	2955	1753	2586	4075	1935	2777	3949	4002	4734	2552	2288	2585	2289	3180	3324	1704	1790	2409	6980	6110	3229	2469	4986	3745	1162	2190	3510	2805	1259	1797	1414	1287	1169	2284	1927	2509	2728	5191	2427	3832	2938	1434	1686	1473	4197
ENSG00000073282.12	TP63	2	2	15	14	2	14	6	15	6	17	12	10	4	10	7	6	2	6	26	31	15	2	6	15	24	10	5	10	10	14	7	12	2	9	23	64	8	4	0	27	2	6	4	11	24	5	9	4
ENSG00000073331.17	ALPK1	9577	15974	1099	9266	1309	9172	12279	4394	19569	11238	17998	11446	13872	10348	8512	9703	5961	5749	4877	10270	4209	11290	23254	15716	9308	4774	4295	3457	11576	13876	11760	1393	9216	2337	967	18934	2371	9846	11801	1368	8745	7559	549	15820	1046	15628	4766	15305
ENSG00000073350.13	LLGL2	489	503	4702	470	2543	817	124	759	280	470	775	810	85	308	535	732	472	1492	447	229	949	357	1163	430	1453	367	1156	218	258	581	249	414	667	463	3608	428	1375	293	222	759	587	248	2390	462	2184	323	329	380
ENSG00000073417.14	PDE8A	387	437	392	428	324	454	378	354	340	422	555	359	252	300	300	147	201	332	100	226	346	225	1037	194	295	195	254	171	93	324	629	82	342	327	278	428	248	395	487	453	217	389	177	467	603	288	355	294
ENSG00000073464.11	CLCN4	349	565	28	78	95	189	116	289	495	390	436	231	136	200	147	152	80	162	147	105	237	142	299	165	280	86	102	96	101	241	82	127	126	53	118	602	59	73	96	53	193	118	45	73	92	363	346	208
ENSG00000073536.17	NLE1	350	308	311	234	194	244	79	213	235	265	293	271	49	189	272	181	114	279	187	113	381	225	383	107	341	270	355	123	135	307	144	125	355	286	351	222	232	289	177	484	252	131	249	171	236	179	195	262
ENSG00000073578.16	SDHA	2468	1820	2208	1733	1254	2650	3319	1543	1838	3445	3321	3285	1670	2031	915	1736	2205	2854	1986	1388	1981	5112	4224	1486	1493	2805	2115	919	926	1807	3971	1145	3194	2080	3970	989	2336	1103	1670	3119	1871	1375	3803	1919	3052	1500	3431	1551
ENSG00000073584.18	SMARCE1	2708	2850	1557	2176	1255	2798	4076	2172	2282	3209	3184	3528	2036	2382	1748	1375	2183	2052	864	1573	1975	2906	5623	1728	1762	2221	1943	1051	1358	2602	3045	794	1906	1392	2011	1693	1009	2386	4038	948	1765	2255	535	2673	1328	2058	2222	1964
ENSG00000073598.5	FNDC8	0	0	0	0	2	0	1	2	2	0	2	2	0	2	0	3	2	2	0	0	2	2	2	0	0	0	0	1	0	0	0	0	2	8	0	0	0	7	1	0	2	1	0	0	0	0	2	1
ENSG00000073605.18	GSDMB	562	509	1833	540	1258	501	447	693	379	702	693	1110	376	229	704	248	474	996	766	171	726	1057	608	325	727	335	1112	319	347	402	269	400	874	599	868	491	485	609	493	1200	759	211	1974	349	734	327	911	496
ENSG00000073614.12	KDM5A	3319	4014	3123	2803	2474	5355	2926	3150	5131	4850	5557	4769	5200	4220	2061	2390	2680	2802	2232	2791	2063	3674	5913	3609	2338	3017	2571	1379	3067	5111	5460	844	5454	3313	2711	3368	2910	3033	4880	2128	2844	2122	1378	4162	3091	5155	3997	4104
ENSG00000073670.13	ADAM11	12	12	35	20	40	9	39	9	12	53	30	13	6	5	14	18	7	27	14	6	12	28	10	8	8	7	17	12	5	17	34	12	19	25	36	37	24	22	2	31	43	14	20	8	24	19	12	28
ENSG00000073711.10	PPP2R3A	54	59	21	48	18	48	13	59	49	61	64	84	78	51	47	21	58	44	13	75	28	32	94	50	52	44	68	30	36	84	46	11	39	33	231	126	66	79	74	70	50	37	16	76	27	49	24	82
ENSG00000073712.14	FERMT2	23	85	44	24	47	232	60	41	83	60	27	241	20	111	16	20	46	17	30	43	21	22	66	27	11	292	28	8	49	167	90	12	53	103	51	439	26	188	22	77	49	44	9	39	41	31	39	31
ENSG00000073734.8	ABCB11	10	10	0	8	4	8	0	0	4	13	8	0	4	3	0	1	8	0	2	7	0	2	14	8	0	0	0	8	10	6	0	0	0	4	0	2	0	0	2	0	2	0	1	7	0	2	2	32
ENSG00000073734.8	ABCB11	10	10	0	8	4	8	0	0	4	13	8	0	4	3	0	1	8	0	2	7	0	2	14	8	0	0	0	8	10	6	0	0	0	4	0	2	0	0	2	0	2	0	1	7	0	2	2	32
ENSG00000073734.8.1	NA	10	10	0	8	4	8	0	0	4	13	8	0	4	3	0	1	8	0	2	7	0	2	14	8	0	0	0	8	10	6	0	0	0	4	0	2	0	0	2	0	2	0	1	7	0	2	2	32
ENSG00000073737.16	DHRS9	2589	17453	282	7793	143	3970	21203	1440	14800	8545	3520	8616	1714	2858	3688	2341	5770	2339	1415	2166	1513	4156	9609	5657	1028	2208	2655	991	7924	18266	16458	438	5349	1165	156	1281	513	8337	13713	91	1193	9075	82	13376	187	1432	2586	7664
ENSG00000073754.5	CD5L	0	2	32	4	57	3	0	6	0	0	2	2	2	0	0	2	8	16	2	0	0	0	4	0	2	2	2	0	0	0	2	1	47	52	14	1	103	0	0	104	0	2	22	0	26	0	0	0
ENSG00000073756.11	PTGS2	336	362	8571	258	7531	361	352	746	438	200	623	220	388	314	302	202	72	290	113	650	118	40	365	258	411	65	104	277	132	268	112	88	496	3828	1850	687	4482	413	725	1622	120	335	3730	438	6926	853	108	323
ENSG00000073792.15	IGF2BP2	825	307	456	1117	734	373	294	2278	146	592	226	451	198	270	334	526	385	435	1341	914	1089	349	445	102	774	144	222	2115	338	437	142	798	621	282	227	160	1362	347	208	831	558	483	191	682	532	470	3910	327
ENSG00000073803.13	MAP3K13	185	734	389	229	263	316	750	276	612	316	313	228	257	143	176	148	263	271	224	208	169	177	479	353	216	141	223	123	195	517	363	62	798	481	290	406	602	390	347	507	184	261	153	501	245	438	376	331
ENSG00000073849.14	ST6GAL1	2691	2237	3927	1950	2226	2823	2304	2648	1967	3663	3537	2896	667	2565	1623	1268	975	1666	1893	1197	3341	1600	3912	1135	2012	1509	2680	1461	1042	3163	1225	1446	2640	1658	4843	1395	1373	1662	1791	2762	1892	1509	1899	1894	5127	2477	4069	1568
ENSG00000073861.2	TBX21	296	573	5093	434	4146	1006	100	808	158	464	992	990	25	241	278	1200	506	1515	414	273	555	236	802	305	1502	126	558	112	269	453	190	266	1121	821	5093	284	1286	135	162	1606	599	81	2888	523	2788	282	189	203
ENSG00000073910.19	FRY	1755	1182	918	1130	977	1607	1120	2395	2052	2054	3413	2282	1157	1824	688	881	968	1619	407	2081	1597	777	3642	1156	1878	784	943	1025	1499	2656	783	539	1695	964	869	2605	500	1330	1472	474	1731	1034	861	3247	1264	3161	1977	2726
ENSG00000073921.17	PICALM	18278	22171	6588	17502	4541	28494	22836	14096	36015	32652	36313	34822	36359	26999	15677	13370	15920	12201	10359	20707	12092	16504	48227	21539	15404	14143	14887	8023	18998	41860	33566	4472	23943	13869	6141	23697	10790	25370	38192	7178	13567	15251	3116	32216	9113	27052	13134	21287
ENSG00000073969.18	NSF	1815	1971	576	1501	397	2279	2801	1353	2011	2534	2545	2762	2011	1963	1168	904	1426	1204	719	1171	997	1896	4787	1512	1232	1839	1375	669	1137	1945	2763	431	1904	571	721	1408	716	1928	2789	633	1326	1287	243	2049	555	1485	1358	1393
ENSG00000073969.18	NSF	1815	1971	576	1501	397	2279	2801	1353	2011	2534	2545	2762	2011	1963	1168	904	1426	1204	719	1171	997	1896	4787	1512	1232	1839	1375	669	1137	1945	2763	431	1904	571	721	1408	716	1928	2789	633	1326	1287	243	2049	555	1485	1358	1393
ENSG00000073969.18	NSF	1815	1971	576	1501	397	2279	2801	1353	2011	2534	2545	2762	2011	1963	1168	904	1426	1204	719	1171	997	1896	4787	1512	1232	1839	1375	669	1137	1945	2763	431	1904	571	721	1408	716	1928	2789	633	1326	1287	243	2049	555	1485	1358	1393
ENSG00000073969.18.1	NA	1815	1971	576	1501	397	2279	2801	1353	2011	2534	2545	2762	2011	1963	1168	904	1426	1204	719	1171	997	1896	4787	1512	1232	1839	1375	669	1137	1945	2763	431	1904	571	721	1408	716	1928	2789	633	1326	1287	243	2049	555	1485	1358	1393
ENSG00000073969.18.2	NA	1815	1971	576	1501	397	2279	2801	1353	2011	2534	2545	2762	2011	1963	1168	904	1426	1204	719	1171	997	1896	4787	1512	1232	1839	1375	669	1137	1945	2763	431	1904	571	721	1408	716	1928	2789	633	1326	1287	243	2049	555	1485	1358	1393
ENSG00000074047.21	GLI2	0	0	2	0	2	0	0	2	0	1	0	0	0	4	0	0	2	8	2	3	0	0	4	0	0	0	0	0	0	0	1	0	0	0	2	12	2	0	2	6	2	0	2	3	2	0	1	2
ENSG00000074054.17	CLASP1	2153	2857	1261	2668	985	4498	2218	1459	3446	4560	2621	2483	3515	2572	983	1120	1892	1629	1817	2649	1346	2608	4378	2777	1487	2225	1418	676	2785	6043	2730	374	2550	1644	1123	2171	1250	2776	3024	1273	2373	1895	935	3730	1528	3608	4223	2330
ENSG00000074071.14	MRPS34	1988	1207	1195	1087	703	1116	1396	1163	1130	1949	2175	2386	962	1258	1437	1105	1743	2397	987	960	2094	3944	3333	1305	2136	3544	2788	817	1092	1930	788	788	1141	476	1046	505	1171	892	684	1491	1013	925	1542	1125	601	764	1306	1893
ENSG00000074181.8	NOTCH3	91	45	73	93	33	372	37	80	206	153	100	89	156	122	58	49	91	70	147	122	60	148	183	68	15	94	106	12	38	25	122	50	91	32	229	249	79	171	67	190	92	101	53	107	146	73	81	40
ENSG00000074201.8	CLNS1A	1218	952	746	693	1035	753	680	1008	758	1751	1709	1377	551	980	1016	382	613	734	352	754	1126	985	2108	549	1017	1061	1010	609	351	1330	770	334	1031	300	757	634	826	1167	976	472	515	498	217	836	535	510	799	799
ENSG00000074211.13	PPP2R2C	4	0	6	0	0	1	6	1	0	19	1	3	10	13	14	19	16	4	4	1	0	2	2	8	0	7	1	6	0	0	66	14	12	14	6	72	9	3	2	13	28	70	0	11	27	4	4	8
ENSG00000074219.13	TEAD2	15	31	123	32	25	40	19	24	44	33	13	27	4	56	26	9	9	26	35	9	82	13	40	21	19	44	45	9	14	5	11	11	29	52	71	17	29	29	28	209	39	17	79	38	43	17	43	51
ENSG00000074266.19	EED	487	674	191	464	237	542	654	412	513	1017	806	934	521	441	581	210	373	243	150	370	423	407	1122	500	507	401	464	234	276	743	703	139	307	173	254	258	150	636	810	143	324	361	44	735	229	428	416	369
ENSG00000074276.10	CDHR2	150	124	26	73	57	98	177	63	263	70	40	173	439	136	47	103	76	78	56	104	54	924	205	211	214	114	76	24	79	137	56	17	24	138	22	635	24	35	68	83	206	105	23	50	16	273	49	149
ENSG00000074317.10	SNCB	1	10	0	5	0	3	24	0	2	20	1	4	2	19	6	21	4	1	0	0	4	2	2	5	0	2	2	5	2	0	75	12	10	10	24	26	28	0	2	24	20	38	2	0	21	0	1	6
ENSG00000074319.12	TSG101	4381	4573	1248	3726	951	3802	6636	2936	4197	4788	5386	4421	4735	3139	2396	2314	3960	2787	1470	2837	2628	6366	7154	4125	2319	4351	3388	2903	4020	4370	7379	1219	2897	2994	1396	2860	1561	4489	6043	1256	4892	3643	792	4138	1016	3667	3016	4778
ENSG00000074356.16	NCBP3	2263	3137	947	2053	1206	3186	2845	1900	2793	2403	2728	2877	2385	2604	1042	1166	1933	1737	723	1453	1038	2067	3863	1948	1143	1752	1253	738	1681	2981	2863	413	2070	1311	1119	2221	1017	2236	3149	1148	3085	1735	587	3004	1615	2858	2183	2348
ENSG00000074370.17	ATP2A3	30275	18678	18957	21995	12813	28302	26604	18600	27311	20557	28580	34565	20092	24346	13411	20015	19086	26754	7486	18113	16994	27698	34814	22621	18233	22164	20895	8789	20265	31384	20551	15409	16412	23912	13690	10893	8716	14838	19634	14890	41679	16258	25062	27087	15242	26420	21451	30019
ENSG00000074410.13	CA12	63	55	12	97	8	196	15	55	425	107	126	151	304	94	49	65	105	42	76	260	36	256	116	103	142	110	103	41	275	501	54	31	18	6	4	551	17	346	64	23	1136	84	16	139	11	266	163	159
ENSG00000074416.13	MGLL	2342	1262	524	476	400	538	364	1011	327	833	408	217	317	654	255	1327	530	928	499	1011	432	429	616	529	611	561	449	301	756	1407	419	1148	3721	1308	752	338	505	538	156	637	979	426	523	674	637	1780	1088	525
ENSG00000074527.11	NTN4	7	14	12	8	12	10	3	16	22	17	8	10	4	19	2	12	2	9	2	14	6	4	32	9	11	2	2	4	11	12	14	2	6	70	43	34	4	17	6	16	18	8	1	20	30	7	14	11
ENSG00000074582.12	BCS1L	703	593	385	350	576	283	249	314	269	407	536	534	303	248	502	247	351	599	352	152	581	704	678	306	398	528	685	197	218	328	323	293	618	214	410	256	424	350	386	366	532	280	346	278	266	279	396	468
ENSG00000074590.13	NUAK1	9	54	87	9	33	10	9	8	7	17	5	12	8	5	16	28	8	22	21	32	5	6	16	4	4	13	12	4	8	14	42	11	51	39	189	73	16	14	2	80	12	9	40	22	103	16	6	12
ENSG00000074603.18	DPP8	1428	1792	666	1506	577	2496	1950	1659	1905	2314	2112	2279	2446	1984	1253	777	998	1042	479	1437	985	996	3380	1406	1082	1200	765	788	1203	2905	1737	291	1171	914	901	2176	440	2143	3893	441	1189	1616	207	2519	829	1867	1267	1467
ENSG00000074621.13	SLC24A1	144	106	91	104	92	110	140	166	109	100	140	110	56	79	63	29	60	83	49	71	90	85	188	43	72	95	85	50	42	106	51	23	108	68	158	198	67	124	143	22	116	84	34	107	82	118	155	107
ENSG00000074657.13	ZNF532	159	71	125	64	151	135	28	144	99	120	152	86	40	110	75	58	26	67	80	106	108	48	311	64	83	73	84	62	38	103	73	37	120	113	168	120	71	81	80	75	70	98	30	57	187	104	109	75
ENSG00000074660.15	SCARF1	644	204	2511	441	2497	475	535	1319	240	2612	2456	3746	853	680	363	275	1694	1356	167	264	2193	343	999	256	939	150	1064	441	501	624	271	1373	2356	4456	998	169	1217	251	192	1151	729	197	1738	306	1608	217	321	632
ENSG00000074660.15	SCARF1	644	204	2511	441	2497	475	535	1319	240	2612	2456	3746	853	680	363	275	1694	1356	167	264	2193	343	999	256	939	150	1064	441	501	624	271	1373	2356	4456	998	169	1217	251	192	1151	729	197	1738	306	1608	217	321	632
ENSG00000074660.15.1	NA	644	204	2511	441	2497	475	535	1319	240	2612	2456	3746	853	680	363	275	1694	1356	167	264	2193	343	999	256	939	150	1064	441	501	624	271	1373	2356	4456	998	169	1217	251	192	1151	729	197	1738	306	1608	217	321	632
ENSG00000074695.5	LMAN1	734	554	939	552	526	623	229	561	355	904	744	544	316	506	600	207	264	375	318	348	679	193	712	285	552	497	562	353	222	619	490	289	865	347	892	631	435	564	579	691	314	263	113	522	943	298	684	400
ENSG00000074696.12	HACD3	276	352	232	225	258	367	134	321	256	584	554	429	142	311	418	129	164	230	143	163	464	216	726	160	324	244	376	208	159	336	341	185	331	149	334	291	262	565	294	306	157	185	53	314	285	222	648	262
ENSG00000074706.13	IPCEF1	1511	2123	1021	987	735	1351	1793	1808	2624	1725	2239	1223	1142	1720	1277	1060	608	843	385	1649	741	763	3123	1508	1269	567	752	680	879	1989	878	403	1548	1112	1237	2101	531	1090	2077	601	1411	1132	327	1978	1277	2310	1170	1424
ENSG00000074755.14	ZZEF1	4349	3907	2411	3947	2335	5369	3165	3730	5105	4694	6239	4753	4612	4462	1860	2814	2923	2962	1730	3201	3000	4350	9841	4573	2766	2697	2053	1354	3579	6110	4321	1096	3382	3107	2560	3652	1688	2934	4073	1659	5618	3160	2137	5727	3516	6380	3848	5386
ENSG00000074771.3	NOX3	0	0	0	0	0	0	0	0	0	0	0	0	0	0	0	0	0	0	0	0	0	0	0	0	0	0	0	0	0	0	0	0	0	0	0	0	0	0	0	0	0	1	1	0	0	0	0	0
ENSG00000074800.13	ENO1	51022	84300	38568	26172	15076	53007	62248	24296	59724	68075	57908	53120	53891	49691	26553	45403	48614	52241	64546	26072	25944	102271	91309	33156	18895	61895	34951	12339	30131	33032	83979	13004	95382	54390	23084	9173	120480	25010	48195	127653	34610	36444	60136	36596	44026	33583	48222	40011
ENSG00000074803.17	SLC12A1	103	1	31	63	4	0	27	164	97	1	7	119	0	0	34	1	1	3	0	115	50	25	0	75	65	0	0	42	1	0	1	0	0	2	0	232	6	215	67	1	6	55	12	0	4	2	2	115
ENSG00000074842.7	MYDGF	2883	2394	1984	1657	910	1096	2169	1186	953	2080	2008	2018	824	1259	1306	1134	1611	1654	1433	913	1435	2169	3531	940	1666	2515	1294	762	733	1721	965	866	2466	742	1296	523	1566	1273	773	1505	1021	1345	1301	1761	1022	726	1191	1603
ENSG00000074855.10	ANO8	459	290	710	311	673	433	373	369	356	370	604	348	114	340	200	185	272	440	153	223	591	540	1325	240	349	159	391	174	132	480	143	182	435	204	604	167	423	168	170	528	300	250	426	325	575	239	306	390
ENSG00000074935.13	TUBE1	116	139	142	99	143	113	358	131	91	152	93	145	55	128	138	26	21	24	65	61	86	50	176	87	100	62	80	54	49	148	180	28	129	69	110	160	69	154	457	66	53	239	16	158	107	92	94	84
ENSG00000074964.16	ARHGEF10L	1129	473	293	150	177	327	56	673	520	451	930	503	109	513	236	349	75	684	323	619	439	471	1185	151	575	397	489	283	86	233	60	236	396	155	1145	480	418	101	69	636	147	62	349	127	402	270	77	614
ENSG00000074966.10	TXK	188	465	813	296	1204	618	75	545	274	621	342	294	59	142	184	272	109	252	204	98	327	228	339	104	248	149	162	139	155	562	335	85	732	444	638	367	465	650	467	376	349	112	287	382	862	438	432	263
ENSG00000075035.9	WSCD2	7	3	23	10	0	11	8	9	5	28	4	12	0	20	17	8	5	12	6	2	17	6	4	3	4	8	2	1	9	0	17	8	10	12	21	26	2	0	0	16	21	22	8	3	13	8	8	4
ENSG00000075043.18	KCNQ2	2	5	10	7	1	7	18	0	3	29	4	6	5	34	35	31	8	7	0	1	4	2	0	9	5	5	6	13	2	3	80	18	5	13	17	51	6	3	1	13	29	119	3	5	37	12	5	11
ENSG00000075043.18	KCNQ2	2	5	10	7	1	7	18	0	3	29	4	6	5	34	35	31	8	7	0	1	4	2	0	9	5	5	6	13	2	3	80	18	5	13	17	51	6	3	1	13	29	119	3	5	37	12	5	11
ENSG00000075043.18.1	NA	2	5	10	7	1	7	18	0	3	29	4	6	5	34	35	31	8	7	0	1	4	2	0	9	5	5	6	13	2	3	80	18	5	13	17	51	6	3	1	13	29	119	3	5	37	12	5	11
ENSG00000075073.14	TACR2	6	5	10	4	2	7	2	15	5	8	4	13	4	15	14	18	4	11	11	7	1	14	10	10	13	11	23	4	7	26	0	1	8	6	8	0	10	2	11	7	2	1	23	10	3	6	16	8
ENSG00000075089.9	ACTR6	134	314	52	161	121	174	224	185	182	503	275	489	317	193	423	52	132	147	42	176	141	129	643	172	189	140	141	142	119	505	276	40	168	66	106	147	78	365	637	35	115	172	15	416	93	104	172	91
ENSG00000075131.9	TIPIN	66	72	64	30	74	54	25	52	20	64	68	63	14	24	54	10	43	60	37	12	58	27	69	22	30	79	73	29	42	45	79	20	65	63	45	6	41	21	31	46	18	14	10	38	31	22	86	22
ENSG00000075142.13	SRI	2489	3664	1676	1691	855	1945	6675	1247	2825	3064	3131	2609	2477	1737	2122	1334	2196	2198	1018	1319	1729	3200	4432	2343	1561	2225	2380	848	1800	2847	3182	741	2045	2909	1565	1761	1316	2960	3689	1485	1757	2486	1057	2613	818	1582	1566	2547
ENSG00000075151.20	EIF4G3	1837	4153	2293	1674	1749	2948	2351	1355	3092	4746	2628	3228	3387	2583	1237	1102	1463	994	1687	1549	1023	1662	6531	2179	765	1639	975	927	1289	3027	4291	486	4736	3387	1607	1897	2819	2025	3225	2614	1300	1969	1759	3343	2244	3114	3172	1459
ENSG00000075188.8	NUP37	370	346	101	274	105	260	616	225	221	355	428	381	242	203	229	85	306	248	123	120	240	471	628	168	190	460	281	128	188	275	416	79	266	66	222	214	92	343	446	63	248	254	33	270	69	129	375	295
ENSG00000075213.10	SEMA3A	0	0	3	3	7	0	0	2	0	8	0	0	2	4	10	0	0	4	0	0	2	0	4	4	6	1	4	2	0	0	9	4	0	1	4	3	0	0	11	2	1	4	6	4	2	0	5	6
ENSG00000075218.18	GTSE1	103	93	77	73	195	91	93	39	20	98	39	41	28	34	40	17	100	60	244	6	89	14	45	10	45	50	38	67	66	58	7	30	163	27	34	36	97	20	80	138	56	34	50	43	64	16	914	79
ENSG00000075223.13	SEMA3C	157	128	31	132	70	390	166	135	111	232	231	149	140	216	80	67	72	73	47	198	48	24	564	67	41	121	24	112	42	256	70	6	48	14	64	112	34	193	174	16	31	136	11	285	51	194	130	67
ENSG00000075234.16	TTC38	1729	3440	6255	1471	3189	2200	2966	1145	1407	1753	1601	2093	985	1079	762	1817	1493	2566	976	957	1257	2606	4964	1510	1771	1210	1341	519	1358	1360	2111	699	2090	1480	6764	737	2500	1610	1511	2094	3465	1691	4238	2287	2990	963	1300	2127
ENSG00000075239.13	ACAT1	444	715	265	457	284	522	639	497	359	1116	981	977	500	448	677	189	515	475	327	347	525	885	1542	312	523	922	562	262	294	626	670	207	600	190	798	393	346	593	777	358	281	402	48	680	271	193	866	547
ENSG00000075240.16	GRAMD4	2152	1497	902	988	670	1336	2416	921	1343	1214	1334	1625	931	1401	755	924	627	960	334	834	694	919	3023	1012	851	741	666	447	354	1444	872	254	684	496	718	603	644	634	1050	629	512	1390	299	1337	1058	853	719	864
ENSG00000075275.16	CELSR1	84	66	152	52	140	152	32	95	84	59	130	79	8	73	86	33	12	58	87	32	167	103	117	33	57	30	70	36	36	90	16	45	60	79	116	81	27	56	82	72	87	60	98	49	224	109	157	111
ENSG00000075290.7	WNT8B	11	10	0	0	4	4	2	4	3	6	8	10	4	3	2	2	4	3	0	1	12	0	8	4	1	0	2	5	0	16	4	0	2	4	2	1	1	10	0	0	5	3	0	11	4	3	3	11
ENSG00000075292.18	ZNF638	2262	4350	843	1638	765	3499	2459	1742	3648	3315	3453	3884	3692	2763	1743	959	1635	1395	853	2382	1247	1813	5146	2398	1740	1493	1306	1096	1975	4344	4498	399	1999	1131	914	3610	803	3124	4041	568	1619	1801	158	3434	1214	3786	2874	2618
ENSG00000075303.12	SLC25A40	1280	3184	543	1646	470	2546	5087	1137	2446	2994	2285	2176	3202	2963	2151	612	1036	575	568	1843	717	828	5099	2373	754	1412	738	711	1401	3551	2451	176	920	1207	378	1931	432	3309	8683	638	647	2953	172	3006	461	1569	1283	1031
ENSG00000075336.11	TIMM21	284	277	93	132	133	169	144	164	192	279	319	225	109	146	104	96	102	132	121	150	177	199	404	84	161	167	200	74	59	129	85	46	148	93	186	151	105	154	153	112	83	133	22	116	45	142	310	214
ENSG00000075340.22	ADD2	93	389	590	187	805	147	54	234	108	332	197	177	40	175	168	69	52	72	2375	176	496	141	412	60	106	192	187	451	82	140	186	241	464	287	117	103	580	163	84	1004	163	125	372	138	459	131	5886	103
ENSG00000075388.3	FGF4	0	0	0	0	0	0	0	0	0	4	0	0	0	0	0	1	0	0	0	0	0	0	0	0	0	0	0	0	0	0	0	0	0	0	0	2	0	0	0	0	0	0	0	0	0	0	2	0
ENSG00000075391.16	RASAL2	17	27	13	12	17	35	14	32	30	38	40	21	20	37	30	16	12	10	20	25	27	17	58	20	11	18	29	16	3	28	58	16	33	14	27	128	21	30	44	46	19	30	13	20	13	12	59	12
ENSG00000075399.13	VPS9D1	4628	8450	2129	8300	1631	5785	9596	2072	7809	14033	11354	10497	8366	7094	7135	4136	9463	7047	4361	4909	6486	11314	13780	9897	4547	7724	7401	1977	8384	9972	7996	2710	4651	16376	1405	2156	4876	4852	8029	4843	3705	5710	4128	7845	1056	3873	3087	7834
ENSG00000075407.18	ZNF37A	361	386	154	222	138	348	443	311	262	482	360	353	145	277	240	107	180	162	93	210	246	278	746	152	245	233	244	137	120	413	343	114	221	157	298	626	119	361	398	134	248	237	34	360	174	236	531	211
ENSG00000075413.17	MARK3	5413	6727	3080	5873	2618	5565	6104	4067	5660	9131	7040	6731	7495	5151	3602	4189	4943	5151	5433	4522	4191	6940	9561	4806	4023	3755	4510	5942	6405	7771	7604	2582	4348	3421	1847	2696	3005	4142	5330	3200	6179	4657	1820	6843	2427	4780	12833	5973
ENSG00000075415.12	SLC25A3	14514	10727	5047	9965	4408	10602	14977	8071	11073	14750	17726	12375	10590	9938	6549	8439	10180	10328	3737	7405	8127	19744	25171	8935	6684	12523	10652	3955	7787	13528	13024	3371	8019	7463	7440	6369	6345	11184	12626	6958	10134	7640	4258	10599	4239	7000	8036	11872
ENSG00000075420.12	FNDC3B	1997	6426	1661	1947	1469	4754	3718	1457	6078	7292	4185	5602	8744	4103	3973	1608	2521	1147	2190	3837	1633	1819	5387	3256	1858	2465	2017	1190	2749	7295	7780	498	4705	2828	1036	3813	3261	3381	5106	2327	1280	2876	509	5019	2897	3767	2431	2354
ENSG00000075426.11	FOSL2	14041	24430	33568	16140	10525	26718	14747	7881	31169	19203	20593	19392	22073	19040	7348	13535	11203	13045	21780	17279	6865	11943	24473	19340	9901	6890	8709	3797	13711	32876	22921	2761	21177	33661	12252	11596	38110	11177	17589	31161	10050	12650	32455	18609	41293	29004	8878	18116
ENSG00000075429.8	CACNG5	0	0	0	0	0	1	0	0	0	0	0	0	0	0	0	1	0	0	0	0	0	0	0	0	0	0	0	0	0	0	0	0	0	0	0	0	0	0	0	0	0	0	0	0	0	0	0	0
ENSG00000075461.5	CACNG4	6	2	5	2	0	4	0	6	4	8	0	0	0	1	6	9	12	0	0	0	0	2	0	0	2	2	4	2	0	2	15	7	2	4	6	14	10	0	0	4	17	50	2	4	10	2	0	2
ENSG00000075539.13	FRYL	1010	1396	755	1025	687	1929	1264	1015	1729	2092	1742	1709	1664	1654	917	561	881	712	1065	1077	895	785	2813	1127	958	1038	780	750	1003	2062	2164	276	1385	763	838	2110	537	1678	2674	604	1154	1146	232	1998	1342	1936	3205	1009
ENSG00000075568.16	TMEM131	2768	4825	1485	2211	841	3459	3280	1756	3622	4409	3316	3443	2865	3124	1625	1698	2440	1801	1801	1652	1584	3357	5601	2381	1165	1851	1579	768	1780	2443	5044	533	5001	1730	1459	1949	1498	2394	3045	1761	2461	2195	1505	3004	1750	2799	3579	2267
ENSG00000075618.17	FSCN1	175	568	398	140	179	208	132	225	153	233	331	473	153	267	88	255	118	263	185	153	219	171	682	141	132	246	331	90	92	207	168	119	548	403	200	160	293	55	92	644	205	187	232	113	232	115	118	194
ENSG00000075624.13	ACTB	585265	1127029	221698	507818	139563	647880	1012123	320252	1102794	676324	797223	862886	526224	708140	349723	534872	565559	499201	294769	453648	219682	939106	1015710	665000	289936	448705	383959	149649	435305	747239	978766	180049	565033	464135	313891	156557	183899	337655	739744	158434	574529	624900	298093	682705	226403	813169	486684	395371
ENSG00000075643.5	MOCOS	7	7	3	7	6	4	2	9	4	10	6	28	4	2	14	2	8	2	8	3	4	10	26	6	5	0	8	0	1	12	18	12	15	0	4	16	4	18	0	12	6	10	0	16	2	2	52	4
ENSG00000075651.15	PLD1	771	656	284	435	391	743	1335	474	546	801	704	796	479	677	320	295	535	327	183	335	179	587	1283	449	231	432	214	210	305	686	1078	113	625	551	204	639	621	707	868	525	391	556	149	610	242	433	853	294
ENSG00000075673.11	ATP12A	0	0	4	0	0	0	0	3	0	1	0	0	0	0	0	0	1	0	2	0	0	0	0	0	0	0	0	0	0	0	0	0	0	0	0	3	2	0	0	0	0	1	0	0	0	0	0	1
ENSG00000075702.16	WDR62	186	107	164	106	416	128	45	81	19	136	78	73	10	52	41	53	148	217	339	15	163	82	110	23	70	145	115	62	87	46	43	63	177	89	685	21	677	32	100	926	60	30	161	37	165	30	923	90
ENSG00000075711.20	DLG1	440	529	467	359	459	766	543	567	491	787	738	647	398	595	499	164	269	330	200	403	415	180	1263	336	370	341	355	279	244	846	717	138	340	273	447	462	257	565	1006	208	340	468	77	638	630	365	601	323
ENSG00000075785.12	RAB7A	31348	46346	10451	35880	8751	53339	44764	19426	65258	47033	45225	46978	44448	36239	20958	24080	37022	26905	16356	35286	14576	40838	53089	48637	18793	29847	23432	10339	41811	77629	46537	7472	32981	14428	10151	19237	15593	35205	45092	7697	34753	30361	7252	48527	12009	50002	26500	48872
ENSG00000075790.10	BCAP29	762	973	410	451	338	855	1356	522	569	1069	818	1042	797	746	563	275	585	679	280	404	446	461	1567	527	423	801	469	360	375	840	747	184	590	361	583	723	328	1092	1424	257	416	632	123	857	303	437	1059	441
ENSG00000075790.10	BCAP29	762	973	410	451	338	855	1356	522	569	1069	818	1042	797	746	563	275	585	679	280	404	446	461	1567	527	423	801	469	360	375	840	747	184	590	361	583	723	328	1092	1424	257	416	632	123	857	303	437	1059	441
ENSG00000075790.10.1	NA	762	973	410	451	338	855	1356	522	569	1069	818	1042	797	746	563	275	585	679	280	404	446	461	1567	527	423	801	469	360	375	840	747	184	590	361	583	723	328	1092	1424	257	416	632	123	857	303	437	1059	441
ENSG00000075826.16	SEC31B	1329	870	3039	1221	1847	1442	1336	945	1088	1117	1205	928	445	750	655	407	833	1875	439	512	1434	1157	1981	626	1082	697	772	513	649	2096	469	577	660	387	1002	1072	1039	1256	1326	1102	1428	995	1150	950	1538	749	971	1368
ENSG00000075856.11	SART3	1471	1318	1038	1071	865	1493	1009	1153	1135	1915	1995	2088	1106	1301	706	763	933	1142	918	765	1211	1437	2789	863	1060	1194	1178	589	672	1543	1385	519	1301	685	1309	870	670	1038	1127	989	1529	739	570	1405	1424	1174	1522	1115
ENSG00000075884.13	ARHGAP15	6912	8978	2689	7912	2704	5893	9716	3949	9722	6700	10379	7467	8123	5417	6366	4630	6299	5548	2941	5484	3388	9605	11146	8654	3678	7002	4730	1920	8283	11196	14771	1120	6011	3794	1919	5481	5141	9849	13979	2184	9170	6686	1302	9731	1904	9046	3289	9506
ENSG00000075886.10	TUBA3D	5	11	5	0	7	15	5	16	6	7	3	15	1	4	0	0	0	18	6	5	4	0	10	3	4	6	6	3	0	13	4	7	3	8	8	6	3	9	9	8	7	9	2	12	0	2	7	6
ENSG00000075891.21	PAX2	4	0	0	3	0	1	0	1	0	6	2	0	0	3	0	0	0	0	0	0	0	0	0	0	3	0	0	2	0	2	0	0	0	0	4	0	2	0	0	0	0	0	10	0	2	0	0	0
ENSG00000075914.12	EXOSC7	433	516	421	223	304	253	360	325	276	622	473	417	158	243	320	183	267	492	283	188	432	648	748	190	388	472	525	156	221	349	173	202	505	237	535	201	428	294	295	405	290	207	251	293	363	174	409	480
ENSG00000075945.12	KIFAP3	279	392	273	233	240	316	361	267	227	439	316	427	208	258	262	190	221	215	131	180	314	240	537	231	316	259	310	170	224	530	628	206	509	138	507	249	118	574	422	120	179	304	77	451	285	330	524	182
ENSG00000075975.15	MKRN2	1036	1138	646	716	341	1214	1082	875	1153	1067	1247	1120	821	1046	612	411	536	660	332	779	508	647	1598	925	815	904	670	326	753	1475	725	175	800	531	739	1046	397	1150	1284	518	1158	802	161	1340	595	1678	672	866
ENSG00000076003.4	MCM6	810	979	1388	523	616	821	738	479	502	943	759	748	222	436	476	276	646	779	649	228	1174	594	1231	241	420	910	773	450	590	532	879	458	1690	574	675	444	808	517	696	1282	587	332	541	576	1147	279	2042	579
ENSG00000076043.9	REXO2	434	396	336	501	469	210	386	563	251	770	442	492	172	249	644	146	438	328	968	265	982	331	487	160	563	372	558	2405	610	709	375	395	503	191	246	187	350	489	318	397	403	455	106	573	222	141	2156	220
ENSG00000076053.10	RBM7	844	1059	632	689	378	1253	1485	838	1285	1550	1384	1261	1322	974	1088	387	837	346	304	1006	603	645	1853	932	617	740	617	414	783	1534	1289	152	835	749	398	1060	588	1393	2235	405	644	851	106	1454	443	1037	817	767
ENSG00000076067.12	RBMS2	565	298	316	188	73	423	423	470	570	483	527	381	298	486	224	346	232	206	129	287	189	442	1283	260	416	175	159	69	232	277	189	77	545	337	365	510	572	207	208	291	229	138	374	233	263	468	95	735
ENSG00000076108.11	BAZ2A	8006	7834	9508	6337	6891	9552	4977	6049	10258	10899	12026	10275	7758	7445	3291	4795	6377	5600	7918	7678	4994	6469	14002	7164	5222	3934	4869	3024	6336	11866	8545	2200	12831	7655	4722	6619	8346	5388	6397	10337	9134	4630	10482	9319	11278	13606	9078	10834
ENSG00000076201.14	PTPN23	2650	2047	2992	1520	2388	1661	1901	2074	1649	1966	2724	3229	1397	1726	1460	1424	1795	2690	1710	940	2326	3601	3665	1581	1727	2076	2836	886	1363	1752	1626	1431	2776	1963	2388	1121	2256	1221	1069	3060	3479	1088	3913	1538	2435	1186	2776	2355
ENSG00000076242.14	MLH1	858	1094	770	639	615	615	823	605	512	1043	1157	922	561	572	492	355	653	732	501	390	627	1059	1525	398	531	940	599	389	362	613	1141	316	1165	499	932	624	570	846	983	474	747	453	421	783	626	376	1453	648
ENSG00000076248.10	UNG	272	234	414	249	320	247	69	193	130	381	250	291	27	181	155	81	194	331	170	98	335	118	229	87	182	182	341	162	76	331	176	125	365	209	452	101	252	184	116	403	160	76	247	151	283	120	312	155
ENSG00000076258.9	FMO4	80	68	67	64	52	121	83	41	81	68	114	65	30	64	65	32	32	43	34	60	49	88	216	42	56	83	53	41	52	67	105	26	84	34	70	165	45	91	60	10	102	61	18	75	45	76	57	71
ENSG00000076321.10	KLHL20	291	299	280	224	216	379	296	275	284	326	297	269	249	272	193	102	114	78	85	173	220	188	541	156	185	144	157	102	123	351	216	42	239	145	264	327	122	251	557	130	218	234	40	335	258	254	227	176
ENSG00000076344.15	RGS11	14	11	49	11	24	1	59	2	12	34	11	5	206	17	5	8	8	7	1	7	5	15	17	9	8	9	5	2	7	10	19	267	15	31	21	21	25	10	12	36	16	27	15	7	23	6	42	7
ENSG00000076351.12	SLC46A1	44	67	15	18	19	28	8	42	44	68	121	34	34	61	48	51	27	55	77	18	16	37	177	28	46	35	55	16	11	59	59	21	181	12	82	11	23	29	50	14	22	27	13	51	20	34	29	25
ENSG00000076356.6	PLXNA2	903	204	180	616	77	534	151	723	831	218	754	795	262	398	127	409	125	661	196	501	187	466	434	455	430	616	151	318	231	817	142	164	258	154	215	943	184	324	384	184	1366	235	220	197	216	1863	214	1498
ENSG00000076382.16	SPAG5	324	349	187	168	566	144	269	106	98	251	107	215	48	109	72	53	255	193	723	39	244	102	173	33	148	178	120	112	153	120	140	112	526	158	151	154	406	133	243	421	196	117	131	114	271	97	2451	173
ENSG00000076513.16	ANKRD13A	12531	9986	4304	14135	3151	16602	12370	9459	18609	17267	19818	15769	22416	13924	7990	7883	12152	10102	4134	10507	7510	13174	26420	13867	8238	9248	8710	5048	14627	19878	13803	2696	9677	10570	3737	10100	2584	14598	23320	4452	17725	9118	3090	16604	4417	17684	7465	13700
ENSG00000076554.15	TPD52	235	261	691	330	445	429	89	324	203	469	322	385	56	278	432	146	81	224	278	163	465	114	383	174	253	161	325	235	89	378	116	116	323	209	427	176	151	270	283	251	200	120	147	219	536	263	322	218
ENSG00000076555.15	ACACB	318	360	510	432	312	475	302	384	296	456	353	775	242	273	188	131	308	497	207	281	369	523	522	239	218	400	419	175	366	688	543	157	385	328	685	374	624	543	550	1111	1045	267	414	275	306	542	595	569
ENSG00000076604.14	TRAF4	178	128	1557	156	710	180	43	139	90	301	221	267	44	177	201	80	86	164	160	72	477	140	212	89	198	112	366	113	91	171	83	102	211	468	423	53	374	113	113	991	229	117	949	103	1202	159	222	182
ENSG00000076641.4	PAG1	2669	14407	5089	5384	2124	19085	11882	2871	10787	12622	4122	3865	14772	8126	3869	2606	4063	1635	7026	9673	2256	2913	8576	8582	2977	2239	1659	1610	4503	15982	11198	380	9950	4144	1701	7327	6100	10608	18441	2624	1883	11193	1910	16655	4442	9394	5561	5275
ENSG00000076650.6	GPATCH1	374	238	352	259	270	345	223	332	255	358	428	543	241	286	168	178	296	353	119	206	299	459	756	133	354	484	344	146	270	424	217	111	304	151	315	272	168	208	329	137	579	169	135	272	254	334	302	462
ENSG00000076662.9	ICAM3	16462	9078	2288	10446	2057	15818	11245	11144	14553	12750	20973	20714	13767	11796	7470	11861	11045	22008	2675	13475	8549	25701	21643	15044	12996	10992	9545	5506	15039	14567	8595	5287	4493	7468	2677	6072	2591	7105	9625	1533	24281	8803	5558	14287	2143	19425	6888	19487
ENSG00000076685.18	NT5C2	2826	3615	808	2266	1092	4356	3635	3560	4695	3369	3386	2906	3395	2696	863	1276	1181	1181	936	3082	1135	666	5089	3084	1208	908	593	923	2003	5794	2501	338	2924	2035	952	3111	988	2677	5520	636	2666	3111	226	5926	1404	6569	1925	2479
ENSG00000076716.8	GPC4	6	8	16	10	16	8	2	14	19	8	6	14	6	10	8	4	2	10	12	20	12	3	16	8	2	16	2	2	2	11	20	6	6	6	41	22	26	1	0	36	14	5	9	18	12	10	29	2
ENSG00000076770.14	MBNL3	2718	897	1803	4998	4056	1067	1497	4733	1130	1179	1352	967	628	970	1532	2009	1194	2165	3978	2946	6001	714	1499	625	3205	912	961	11501	2021	1819	565	2762	1594	1358	1207	625	2240	3472	1175	1924	3430	3577	704	2622	2167	1057	8057	1253
ENSG00000076826.9	CAMSAP3	16	292	10	68	12	42	213	14	26	99	15	78	19	43	19	14	42	59	32	12	36	41	63	33	13	51	21	13	44	23	94	13	64	34	16	52	16	43	36	112	22	71	23	28	12	17	67	25
ENSG00000076864.19	RAP1GAP	75	31	51	7648	93	134	140	1359	98	390	84	172	99	210	124	71	2938	341	2835	714	2918	100	906	172	893	54	542	5803	1027	670	139	155	56	99	25	155	56	83	52	368	431	1963	39	2373	69	153	4146	95
ENSG00000076924.11	XAB2	2994	2671	4256	2292	2709	2929	2749	1826	2494	3858	3625	3837	2995	2650	1751	1981	3055	3650	2522	1674	2699	6349	4757	2384	2370	3296	3292	824	1872	3259	3267	1297	3578	2321	2598	737	3441	1702	1808	3282	4125	1711	4408	2588	2900	2141	2680	3117
ENSG00000076928.17	ARHGEF1	32286	25340	43711	27324	32351	29858	22906	19017	30013	30488	40684	43788	24051	29105	18388	23946	28738	53720	18018	20098	28377	48383	52118	28031	28410	28791	34782	12116	25473	35065	22859	14431	25864	22427	29387	14040	21004	19348	18579	25637	41153	17498	39792	28110	28569	23520	26131	40814
ENSG00000076944.15	STXBP2	37929	69812	14805	64586	9559	77013	87241	17523	87200	63317	41974	82799	62994	45434	35598	48519	121005	55278	26897	32819	18725	88596	107885	39940	21540	65228	57976	10652	48656	57590	88042	12309	32454	27266	9846	12018	18237	36716	62972	19192	41971	41997	27540	48208	9798	43489	32477	50524
ENSG00000076984.17	MAP2K7	3201	1653	2264	2224	1373	2821	1785	2844	1774	2192	2832	3235	2135	1911	1394	1423	2151	2800	2439	1984	2456	2970	3562	1611	2050	2850	2339	2102	1774	2638	1437	1607	2053	1427	1977	1075	1619	1290	1180	1989	3902	1451	2903	2066	1995	1956	3176	3472
ENSG00000077009.13	NMRK2	4	3	13	8	22	0	12	0	4	28	22	6	0	2	9	9	0	1	11	6	7	0	0	10	0	2	1	9	6	6	17	3	32	16	171	21	1127	17	10	775	8	6	6	10	10	0	4	11
ENSG00000077044.10	DGKD	11709	10538	6414	12362	5094	16420	7986	7497	17847	10321	12082	10043	10539	8665	4767	6616	6645	6102	2795	11403	5513	10541	23165	14847	6066	4107	3703	2967	9741	16176	7980	2323	5286	6400	4260	7856	4019	7271	9725	5903	13485	8310	5030	18306	7675	16651	7061	13064
ENSG00000077044.10	DGKD	11709	10538	6414	12362	5094	16420	7986	7497	17847	10321	12082	10043	10539	8665	4767	6616	6645	6102	2795	11403	5513	10541	23165	14847	6066	4107	3703	2967	9741	16176	7980	2323	5286	6400	4260	7856	4019	7271	9725	5903	13485	8310	5030	18306	7675	16651	7061	13064
ENSG00000077044.10.1	NA	11709	10538	6414	12362	5094	16420	7986	7497	17847	10321	12082	10043	10539	8665	4767	6616	6645	6102	2795	11403	5513	10541	23165	14847	6066	4107	3703	2967	9741	16176	7980	2323	5286	6400	4260	7856	4019	7271	9725	5903	13485	8310	5030	18306	7675	16651	7061	13064
ENSG00000077063.10	CTTNBP2	16	0	12	3	8	6	1	13	8	0	2	0	4	15	12	6	2	6	5	16	4	6	25	3	10	6	2	4	0	4	28	1	15	2	16	41	14	6	2	8	6	14	4	5	11	4	2	7
ENSG00000077080.9	ACTL6B	0	3	3	3	0	0	2	1	0	10	1	2	1	2	2	0	4	1	3	0	0	0	4	2	0	0	0	2	0	0	10	2	2	2	2	6	2	0	1	2	5	16	0	1	4	0	0	0
ENSG00000077092.18	RARB	2	24	21	3	0	9	0	2	7	15	6	7	11	16	4	5	0	6	2	2	5	6	10	4	8	4	11	4	6	6	19	5	11	4	17	49	6	12	14	9	14	23	2	9	1	3	21	7
ENSG00000077097.15	TOP2B	3478	4268	2383	3102	2070	4262	3029	2886	3534	5061	5589	5578	4009	3867	2913	1644	2429	2900	1615	2232	2451	4436	8595	2542	2262	3469	2748	1661	1908	4510	7072	930	3920	2548	3046	3418	2910	4280	6552	2093	3317	2125	634	3995	3400	3750	4390	3106
ENSG00000077147.14	TM9SF3	2704	3110	1778	2292	1515	4285	3750	2608	3208	5204	4370	4786	4665	3715	2455	1014	1614	1578	944	2813	1863	1722	5930	2107	1790	2697	1631	1534	2020	5156	4608	634	2792	1553	2012	3296	1583	3888	5927	1405	2062	2044	266	4117	2373	2828	3091	2095
ENSG00000077150.18	NFKB2	5419	3687	8585	3807	3488	4262	2477	3257	4604	6601	9204	10378	15470	5681	3573	4228	7512	7379	2970	2402	7194	10831	9043	5211	7381	8974	13687	2017	6448	6388	4902	3268	4661	19091	3404	2699	6539	4049	2000	12043	5975	2723	12844	3620	5239	4569	3952	6958
ENSG00000077152.9	UBE2T	58	52	89	33	105	32	29	19	13	66	32	47	6	19	28	5	76	45	130	8	67	8	43	8	46	82	48	23	52	17	35	28	67	11	54	7	59	25	29	93	35	22	18	44	52	6	475	44
ENSG00000077157.21	PPP1R12B	3223	1384	1469	1218	1207	1947	883	7160	2081	2092	7895	1149	2018	1833	1093	758	686	1431	676	3077	2930	831	3875	1655	2900	463	945	2737	1602	1628	822	1528	4162	2343	1973	2649	1248	1583	1167	1353	6045	771	1362	2759	2366	3879	1561	3646
ENSG00000077232.17	DNAJC10	1388	893	725	528	653	1160	492	1202	801	1392	1561	1838	650	1138	858	340	342	635	299	779	706	552	2252	434	822	772	692	431	277	1234	620	229	969	284	1123	1431	466	1149	991	350	442	641	188	759	778	685	733	648
ENSG00000077235.17	GTF3C1	1776	1836	3799	1550	2286	2162	1787	1316	1715	1969	2282	3146	2071	1523	1115	1461	1994	2145	1491	1040	1529	3290	3821	1376	1346	1731	2050	557	1099	1974	3226	809	2719	1368	3261	1190	2176	1197	1194	2577	2282	1142	3514	1847	2178	1529	2806	1678
ENSG00000077238.13	IL4R	39046	59334	8115	26684	5748	37586	36717	15233	45876	41765	65821	28847	32781	27333	24239	25626	22686	16432	16786	29940	21915	28806	75523	42625	18281	10549	12962	8739	27737	31918	32546	5260	47536	42966	5028	13170	20263	16005	25673	17018	17713	33175	8153	55692	8932	43271	17150	62656
ENSG00000077254.14	USP33	1250	1788	609	1228	693	2532	1910	1404	2111	3198	2410	3024	2740	2417	1286	716	1153	740	577	1792	1049	974	4171	1676	1181	1660	914	1122	1220	3249	2916	347	1324	609	707	2706	453	2224	3436	380	1103	1379	103	2745	741	1997	1677	1275
ENSG00000077264.14	PAK3	4	6	7	2	2	1	2	6	0	6	2	6	3	6	7	4	0	6	0	8	2	0	0	2	2	0	2	0	1	8	38	7	9	7	13	27	6	0	10	6	6	8	2	6	10	4	6	6
ENSG00000077274.8	CAPN6	0	0	4	4	0	3	0	2	0	0	2	2	0	2	2	2	0	0	3	0	2	0	2	0	1	2	0	0	0	2	0	0	0	0	11	4	2	0	0	1	0	1	2	1	2	0	2	0
ENSG00000077279.18	DCX	0	0	2	0	0	0	2	0	0	0	0	0	0	2	2	0	0	0	0	0	0	0	0	0	0	0	0	0	0	0	2	0	0	1	2	8	0	0	0	0	0	2	0	0	2	0	0	0
ENSG00000077312.8	SNRPA	2031	1734	3462	1359	1410	1420	2300	1025	1020	1367	2085	1959	710	1119	1023	962	1736	2788	1506	844	1508	2900	3157	896	1311	2224	2039	606	958	1454	1621	845	3102	987	1912	470	2043	1209	1102	3047	1565	1086	5660	1140	1664	758	1945	1230
ENSG00000077327.15	SPAG6	35	22	4	11	0	36	12	12	76	12	2	27	16	4	10	7	18	38	0	17	0	26	12	10	21	8	4	8	71	48	4	0	7	11	2	229	2	31	6	2	71	6	0	6	0	175	16	10
ENSG00000077348.8	EXOSC5	623	353	410	254	162	296	127	283	359	591	571	357	172	312	400	243	206	488	383	232	519	603	664	174	416	577	616	235	186	320	143	254	477	118	397	204	175	282	173	288	243	174	321	244	195	199	248	476
ENSG00000077380.15	DYNC1I2	1661	2252	527	1066	527	1563	3190	1191	1214	2144	2077	1919	1016	1565	828	683	1077	1147	715	1116	1061	1563	4592	997	1054	1464	831	633	480	1514	3439	360	1456	604	1207	1138	777	1670	2303	465	773	2041	196	2179	650	916	1709	997
ENSG00000077420.15	APBB1IP	23648	41990	6253	19733	5059	25982	26233	12738	61821	34642	38893	33966	41324	28588	15617	29168	23445	19531	22152	23531	11897	52254	46559	30692	20085	20674	17590	6387	27018	30500	54764	7395	63472	13156	7188	14890	19313	14622	23284	10113	26786	16559	6657	33497	6887	40833	19901	40683
ENSG00000077454.15	LRCH4	24045	15866	12933	19543	7679	17694	18520	14747	19490	14995	25252	27410	19134	16799	15863	17053	20659	31169	9756	14149	15660	38971	28697	22696	19892	26136	24329	7443	20887	26954	15642	8772	15691	10559	8983	11280	10361	13166	15000	9684	46146	12637	18850	17569	8293	19038	11434	32247
ENSG00000077458.12	FAM76B	389	768	462	525	532	1333	546	711	672	811	920	653	984	812	510	193	244	364	197	645	319	205	1109	480	437	337	223	359	411	1284	433	103	461	254	314	650	198	850	1667	218	332	699	37	1143	460	877	508	532
ENSG00000077498.8	TYR	0	0	0	0	0	0	0	0	2	0	2	0	0	0	0	0	0	0	0	0	0	0	0	0	0	0	0	0	0	0	0	0	0	0	0	0	0	0	0	0	0	2	0	0	0	0	0	0
ENSG00000077514.8	POLD3	1301	1567	204	1187	216	1694	1719	660	2732	1663	1628	2784	1561	1618	760	874	1224	1677	661	1005	546	1487	3647	1580	743	1530	797	287	1118	2283	1713	160	1391	383	386	1274	375	1199	2305	299	888	815	108	1604	318	1859	714	1155
ENSG00000077522.12	ACTN2	11	9	31	5	66	23	44	2	55	65	71	14	22	39	84	54	2	6	45	14	38	9	25	18	11	19	23	56	37	28	238	28	154	140	8643	613	4367	55	32	7103	54	118	39	63	47	2	14	7
ENSG00000077549.17	CAPZB	28287	38811	17599	24181	9421	28658	47885	16913	43018	30564	34948	41810	25404	24674	16188	25934	30855	31214	13102	18448	13071	49751	42715	26317	14177	25420	21617	7131	19566	33160	40056	9145	34279	22533	15051	9798	16317	18446	28955	16868	28184	23301	21927	29425	12733	29321	17055	27030
ENSG00000077585.13	GPR137B	350	345	447	1599	194	1644	2156	239	488	288	495	2518	239	1398	241	196	619	368	206	262	279	278	1231	630	191	962	691	68	277	1491	1358	89	415	131	429	306	303	897	2819	323	117	1597	200	540	322	219	32	145
ENSG00000077616.10	NAALAD2	22	38	48	7	108	29	49	14	5	21	15	21	19	35	27	4	2	17	12	16	19	10	33	22	11	8	16	13	26	9	9	2	26	46	16	29	10	19	27	14	16	18	3	27	37	21	28	11
ENSG00000077616.10	NAALAD2	22	38	48	7	108	29	49	14	5	21	15	21	19	35	27	4	2	17	12	16	19	10	33	22	11	8	16	13	26	9	9	2	26	46	16	29	10	19	27	14	16	18	3	27	37	21	28	11
ENSG00000077616.10.1	NA	22	38	48	7	108	29	49	14	5	21	15	21	19	35	27	4	2	17	12	16	19	10	33	22	11	8	16	13	26	9	9	2	26	46	16	29	10	19	27	14	16	18	3	27	37	21	28	11
ENSG00000077684.15	JADE1	1490	1609	972	1439	1081	1958	1373	1494	2622	1189	2643	2639	1902	1610	1883	1036	932	1305	508	1592	524	1176	2404	1513	1239	1588	948	469	1288	2255	1116	474	2173	1273	1159	2026	732	1825	2133	463	1961	990	379	2158	877	4226	1265	1785
ENSG00000077713.18	SLC25A43	116	295	239	83	148	222	148	176	181	260	369	200	105	218	108	178	104	224	112	199	131	158	473	114	201	137	126	87	56	280	129	56	299	79	314	237	138	211	150	117	95	128	93	130	188	119	122	94
ENSG00000077721.15	UBE2A	2807	3912	1906	2476	1270	3192	5676	1944	3705	3766	4159	3812	3845	2730	2670	1780	2733	2567	1138	2247	1634	3209	5356	3087	1860	3133	2583	1170	2667	4984	4469	654	2641	2397	1338	2975	1377	3687	5409	1460	2552	2560	986	3506	1308	2696	1947	2674
ENSG00000077782.19	FGFR1	375	302	776	405	312	313	261	331	117	411	263	366	248	341	153	201	162	290	160	150	299	230	480	263	212	166	222	174	166	451	217	191	131	217	540	294	189	298	424	684	404	236	249	176	1121	201	248	282
ENSG00000077800.11	FKBP6	0	0	0	0	1	1	0	1	3	5	0	1	2	0	0	0	0	2	0	0	1	0	2	0	0	1	5	1	1	2	0	2	1	0	2	4	0	0	1	4	3	2	2	0	1	3	1	2
ENSG00000077935.16	SMC1B	4	3	5	2	0	2	3	4	0	6	15	3	0	3	4	1	4	7	0	1	2	8	3	7	1	2	13	0	0	0	0	0	2	4	5	1	0	2	0	0	13	2	0	1	4	2	7	3
ENSG00000077942.18	FBLN1	42	13	91	70	57	65	58	63	124	85	58	49	46	90	68	52	6	41	98	136	35	26	287	58	20	91	42	14	21	10	33	40	45	46	139	379	76	41	57	319	107	94	96	242	109	54	88	50
ENSG00000077943.7	ITGA8	26	10	4	22	19	29	5	24	77	19	28	6	15	22	10	11	10	13	11	61	22	19	266	0	3	27	14	2	14	0	15	3	18	9	16	84	6	10	13	55	69	29	29	41	10	10	42	7
ENSG00000077984.5	CST7	64390	99679	33483	65516	15257	94083	161216	21796	119330	129609	87566	46829	60376	59818	24699	76262	92856	33841	50461	44139	52635	195526	171512	110173	23296	42915	66953	14290	42145	32145	105812	16779	45554	40149	15777	22086	44658	56662	97237	22289	29898	70190	29220	49898	11035	36164	23301	88471
ENSG00000078018.19	MAP2	48	31	15	21	6	65	23	19	21	38	13	26	6	49	44	35	22	14	12	30	25	14	26	25	6	18	12	16	36	60	281	60	46	61	20	281	13	39	5	40	61	127	0	45	67	45	47	34
ENSG00000078043.15	PIAS2	548	430	325	655	274	1451	526	793	516	651	580	1798	934	596	302	465	354	865	460	1273	288	657	741	409	372	3351	327	265	542	930	301	103	473	193	286	1790	192	1182	1303	215	952	784	100	443	335	560	789	819
ENSG00000078053.16	AMPH	968	375	15	964	10	4901	430	439	1237	2083	804	983	704	778	64	286	825	525	365	1613	194	1800	2231	1118	195	3203	156	201	499	2738	480	45	149	6	24	566	62	1955	1075	18	417	659	8	1683	16	978	966	1640
ENSG00000078061.12	ARAF	6904	5971	5246	5606	3428	6789	7339	4794	6161	6544	8054	11747	8847	6063	4788	5542	7331	8423	4663	4703	5253	13012	10299	6256	4382	10103	8300	2911	5108	6917	7582	3857	7873	6104	4488	2905	4475	4710	5008	5334	9631	4340	9073	6101	4156	5057	5145	8668
ENSG00000078070.12	MCCC1	443	285	264	254	210	329	308	280	193	460	424	383	219	270	194	162	180	335	272	152	286	419	680	104	231	312	404	181	97	301	467	152	407	158	270	243	273	304	358	197	235	152	174	281	177	195	450	245
ENSG00000078081.7	LAMP3	8	307	70	13	10	4	4	8	4	98	28	48	16	4	10	22	6	4	36	2	36	14	27	0	8	10	22	6	8	8	16	23	211	91	66	4	31	12	11	92	14	2	13	11	60	16	9	20
ENSG00000078098.13	FAP	6	0	16	4	0	0	2	0	3	15	0	4	3	0	1	2	0	1	0	0	10	0	9	2	6	2	13	1	5	11	0	2	2	0	8	26	2	11	0	2	2	2	3	9	0	2	0	0
ENSG00000078114.18	NEBL	16	16	165	33	35	24	55	27	27	20	29	32	17	28	21	18	93	16	24	190	58	4	187	7	66	72	10	28	150	8	152	102	76	87	19	176	34	41	332	38	30	83	13	318	38	9	24	271
ENSG00000078124.11	ACER3	1457	7450	489	2047	231	3375	8243	1173	5649	3088	3910	6566	3924	4941	6465	2454	2949	1745	1474	2651	792	3457	7677	5383	1340	2209	2729	580	1724	4333	5528	420	3903	1281	554	2882	680	4484	6893	708	548	4239	285	5300	361	1452	1095	1677
ENSG00000078140.13	UBE2K	2111	3014	806	1944	680	2975	3612	1690	2602	3157	3410	3125	2816	2247	2241	1223	2031	2038	950	1746	1594	2404	4187	2177	1589	2302	2135	1171	1724	3533	3356	560	2101	1118	1060	2168	856	3457	3914	961	1672	1850	416	2782	961	1939	2535	2144
ENSG00000078142.12	PIK3C3	2078	2315	581	1836	473	2522	2283	1594	2464	2682	3034	3406	2825	2163	1476	1182	1716	1674	729	1583	1133	2911	4769	1991	1316	1990	1469	864	1517	2641	3945	480	1464	1071	941	2351	790	2743	4170	494	1404	1623	206	2908	684	2120	1644	2157
ENSG00000078177.13	N4BP2	91	292	205	126	133	316	132	183	97	136	163	182	131	164	129	54	86	99	32	103	116	38	256	84	106	114	50	60	36	252	231	34	129	93	150	246	66	232	410	86	51	198	32	220	254	108	148	74
ENSG00000078237.6	TIGAR	388	444	142	387	76	406	570	381	423	583	753	546	527	533	314	169	323	288	134	298	327	460	1147	293	263	528	279	177	273	544	595	80	469	154	276	510	138	625	836	128	317	304	48	420	178	305	136	476
ENSG00000078246.16	TULP3	130	94	171	63	111	124	44	95	108	128	137	139	45	92	74	78	62	148	91	57	146	104	197	44	100	52	160	51	48	105	78	65	159	91	188	64	148	111	68	221	118	37	78	80	215	98	258	89
ENSG00000078269.14	SYNJ2	970	235	614	231	535	714	173	407	1195	926	517	399	567	504	188	169	189	370	166	592	414	158	757	290	475	336	347	464	278	375	302	130	317	589	228	155	196	329	525	400	296	214	322	368	1033	126	1084	241
ENSG00000078295.16	ADCY2	1	5	4	5	3	1	8	0	2	7	4	2	0	0	4	12	2	0	1	6	5	1	7	6	1	6	2	8	1	2	72	11	12	2	170	38	64	0	0	121	8	26	7	5	12	2	0	2
ENSG00000078304.19	PPP2R5C	5613	8490	6088	6333	4122	8955	11394	4474	9210	8541	8843	7610	5163	6207	3949	3235	5062	5560	1557	4687	3537	5625	11262	6691	3581	4586	4491	1830	5306	10873	9794	1276	6997	7089	6926	4232	5236	7327	12924	3750	5776	5547	2815	8283	5817	8436	4362	4683
ENSG00000078328.19	RBFOX1	2	0	1	0	2	2	2	0	1	5	2	0	1	0	4	14	2	2	4	0	2	0	0	7	0	2	0	2	0	2	68	7	6	9	150	58	24	3	2	91	12	74	3	8	15	0	0	4
ENSG00000078369.17	GNB1	21443	27916	12534	16742	8086	23963	28330	14420	31553	24804	29357	27528	23923	20498	13290	14839	20433	20995	9791	16373	10667	23855	33958	21099	11770	16194	16540	7332	16795	30447	26408	6331	26084	20908	12554	10490	13134	15103	23731	15950	19114	15662	13525	22346	13832	25610	15013	20218
ENSG00000078399.17	HOXA9	104	32	17	56	24	74	64	66	17	81	36	67	112	112	4	24	20	24	23	59	8	64	93	70	56	66	9	26	7	218	18	15	27	17	14	55	22	67	72	14	55	67	6	17	21	62	43	70
ENSG00000078401.6	EDN1	35	39	188	38	72	14	18	41	48	54	44	50	60	37	21	18	20	19	11	11	24	11	74	38	24	16	18	11	26	48	37	0	67	99	56	17	76	67	38	60	15	26	38	79	72	38	14	34
ENSG00000078403.16	MLLT10	640	697	586	415	491	772	702	507	619	754	664	518	399	578	345	218	273	304	218	362	375	314	1079	410	402	510	236	235	265	846	444	80	437	222	546	638	229	500	970	266	408	552	142	634	666	560	604	436
ENSG00000078487.17	ZCWPW1	298	305	207	271	179	275	146	381	311	325	470	363	241	154	250	126	154	223	144	216	222	550	459	332	200	171	286	162	243	274	340	115	265	168	154	249	159	322	308	131	564	157	162	324	136	467	173	452
ENSG00000078549.14	ADCYAP1R1	5	10	0	0	0	2	7	2	3	10	2	2	0	15	5	11	5	4	0	2	1	0	1	2	0	4	0	16	6	0	47	13	11	16	13	44	10	2	4	10	13	35	5	6	15	2	5	1
ENSG00000078579.8	FGF20	0	0	0	2	0	0	0	0	0	0	0	2	0	0	0	0	0	0	0	0	0	0	0	0	0	0	0	0	0	0	0	0	0	0	0	2	0	0	0	0	0	0	0	0	0	0	2	0
ENSG00000078589.12	P2RY10	107	163	861	118	299	240	13	107	105	209	313	246	22	157	184	46	30	100	176	80	406	78	206	78	154	91	237	85	68	225	55	67	139	254	426	61	104	100	143	315	77	62	145	126	677	181	182	111
ENSG00000078596.10	ITM2A	350	436	3944	834	932	388	131	452	358	744	952	608	105	339	861	248	332	672	214	221	1842	239	719	391	882	645	1452	403	574	665	369	697	842	952	1966	388	458	976	418	757	969	314	589	550	1264	481	427	434
ENSG00000078618.21	NRDC	17995	24254	4219	17564	4733	20286	15552	10787	27251	24381	29686	30313	28922	17248	14124	13019	17495	15355	8854	14712	8793	35473	33684	22556	13194	17283	17932	7685	18199	23762	42160	5813	20434	10246	4608	18315	10967	21169	27257	6718	33996	11671	3322	25239	4573	20953	15112	22367
ENSG00000078668.13	VDAC3	3116	2515	1066	1858	990	1988	3757	1862	1851	3028	3616	3122	2195	1977	1793	1112	2284	2011	1098	1447	1966	3434	4924	1871	1568	2539	2509	1033	1520	2677	4346	1109	2669	746	2162	1337	1552	2972	3351	1554	2637	1921	411	2379	684	1716	2666	2753
ENSG00000078674.17	PCM1	2084	2731	1594	1553	1445	2457	1548	1815	2052	2508	2690	2812	1757	1843	1322	811	1224	1246	1179	1762	1334	1720	4510	1426	1395	1405	1191	1108	1105	2578	3169	429	2189	1221	1634	2915	1693	2350	2942	1150	2288	1366	261	2905	1971	2676	3964	1927
ENSG00000078687.17	TNRC6C	779	705	808	812	773	944	535	897	831	678	794	732	497	731	630	351	476	542	299	486	525	835	1205	572	489	716	774	273	482	764	471	265	829	697	854	666	322	659	768	430	1322	772	640	827	825	1186	729	693
ENSG00000078699.21	CBFA2T2	853	672	1348	588	1056	804	620	843	570	825	774	779	481	686	431	261	439	633	946	387	816	544	1135	442	751	337	585	619	442	865	578	225	786	517	787	517	769	700	644	924	1006	825	733	673	1328	696	1370	517
ENSG00000078725.12	BRINP1	2	0	0	0	0	0	4	0	0	3	0	0	0	4	6	2	2	0	0	0	0	0	0	0	0	0	0	1	0	0	39	1	2	3	1	11	0	0	0	4	2	28	3	2	4	0	0	0
ENSG00000078747.14	ITCH	3021	4259	2188	3167	1846	5500	3447	3123	4528	4957	4504	5045	6117	4212	2731	1954	2485	2326	1334	3731	1778	2078	6673	3892	2279	2910	1726	1515	3044	6129	4962	681	3908	2137	2082	4025	1866	4455	6939	1479	3232	2975	588	5330	2392	4829	2221	3160
ENSG00000078795.16	PKD2L2	4	2	11	4	4	5	3	3	7	2	1	2	4	5	7	3	1	1	6	4	1	5	6	3	0	0	2	2	3	4	1	0	3	6	8	23	7	12	2	6	2	0	6	7	15	0	1	5
ENSG00000078804.12	TP53INP2	667	758	505	498	396	638	636	769	618	534	970	689	841	462	151	517	445	970	295	527	276	434	1015	549	392	317	289	388	654	993	855	380	647	3241	668	488	729	644	559	662	1410	506	635	670	901	1291	1696	730
ENSG00000078808.16	SDF4	5621	4661	4123	4485	2813	5173	5662	4063	4600	6246	6266	8257	5751	4358	2647	3906	4512	6275	2570	3651	3727	7726	9146	4445	4761	5554	4150	1940	3957	6961	3912	1839	4431	2220	4019	1918	3544	3056	3094	3171	6053	3692	4141	5153	3557	4508	3725	5439
ENSG00000078814.15	MYH7B	109	34	45	44	60	68	33	58	59	63	54	88	88	55	40	39	95	71	22	49	44	82	114	62	59	16	61	27	77	105	35	46	57	66	846	70	164	70	33	245	135	64	60	66	47	80	38	114
ENSG00000078898.6	BPIFB2	6	0	8	5	2	0	7	0	0	12	0	5	0	17	0	18	0	3	0	0	0	0	0	0	0	0	13	0	21	81	0	0	0	0	1	0	0	1	1	2	0	0	1	5	1	4	2	3
ENSG00000078900.14	TP73	54	12	16	20	17	27	6	28	0	23	26	11	6	6	5	19	12	24	16	12	25	10	8	0	13	25	15	12	10	13	0	10	11	15	32	2	10	0	4	60	37	10	46	21	22	12	30	18
ENSG00000078902.15	TOLLIP	6584	7179	2064	6375	1443	7919	10005	4978	6863	6548	5653	5830	6196	6028	3512	4163	5310	5243	3259	4970	3526	8706	9402	7313	3879	6132	4117	2715	4690	7652	4570	3287	4010	2016	1648	3113	2724	3768	5619	2998	6919	6159	2291	6099	1599	6226	3672	6363
ENSG00000078967.12	UBE2D4	366	222	259	154	160	221	174	254	280	361	451	404	163	300	233	198	219	390	201	187	345	515	447	169	353	350	629	136	112	270	201	167	445	208	684	119	383	223	228	551	214	128	298	194	210	133	321	279
ENSG00000079101.16	CLUL1	0	4	0	0	0	0	3	0	2	2	1	2	0	0	0	0	0	2	1	0	0	0	0	0	0	3	0	0	0	0	0	0	5	0	2	0	1	0	0	0	0	2	1	0	1	0	1	0
ENSG00000079102.16	RUNX1T1	2	2	13	1	9	4	6	4	2	2	2	0	2	4	2	9	2	4	3	8	2	6	9	2	0	2	4	3	4	1	8	2	5	5	25	22	4	4	4	4	5	6	8	8	5	2	12	2
ENSG00000079112.9	CDH17	0	4	0	3	0	3	1	0	0	0	0	2	0	0	2	0	0	7	0	0	0	0	0	0	13	0	2	4	0	2	0	0	2	2	2	0	4	0	0	1	9	0	4	6	4	0	0	0
ENSG00000079134.11	THOC1	434	371	318	213	343	311	166	355	207	466	551	416	140	248	230	166	167	307	182	133	412	361	738	167	268	256	432	181	124	301	231	149	404	211	312	440	205	505	325	195	265	155	65	244	322	204	428	325
ENSG00000079150.17	FKBP7	8	22	10	13	19	16	12	6	11	24	11	18	12	16	17	12	6	12	3	10	10	9	35	5	8	26	6	7	7	10	28	5	22	8	32	8	13	14	34	12	8	15	1	20	6	10	14	16
ENSG00000079156.16	OSBPL6	38	4	44	18	7	15	8	27	6	13	41	11	14	13	6	10	5	19	8	14	14	10	27	15	7	24	6	12	60	16	47	12	85	80	92	51	33	46	34	82	59	11	14	9	18	44	27	32
ENSG00000079215.13	SLC1A3	155	3061	30	444	22	967	838	82	898	2210	211	199	669	384	680	388	329	86	814	844	54	620	689	746	71	387	84	55	249	1099	1264	61	1486	108	52	437	518	599	786	241	188	1089	13	1245	101	592	282	983
ENSG00000079246.15	XRCC5	15072	20207	5917	12860	4851	17395	17644	10979	18557	20481	22204	22767	21777	15168	12402	10001	14094	14418	5832	11583	10239	24035	32108	14262	10271	23330	15635	6850	13280	21253	28314	4430	16124	9990	7641	13164	7132	17155	23853	4558	13159	10587	2707	17362	6484	12986	15029	19275
ENSG00000079257.7	LXN	334	185	99	303	111	186	352	225	253	336	430	591	468	273	281	117	281	229	321	190	171	372	486	342	278	533	228	157	436	612	373	77	100	56	41	469	56	531	229	39	589	176	10	273	26	371	732	415
ENSG00000079263.18	SP140	809	944	2256	544	1561	623	458	548	669	1243	1097	1064	243	552	610	354	668	782	652	265	869	796	937	373	572	475	965	332	490	573	1454	452	2953	815	1322	190	1766	518	481	1865	975	280	1368	638	1726	765	660	735
ENSG00000079277.19	MKNK1	15787	34441	2748	31355	2447	20744	21794	6433	28186	27779	32680	19729	41128	20240	14224	13797	19170	9043	11347	16808	6196	27336	41667	40927	11833	8179	6541	3598	18622	28302	39505	1603	21889	13019	2184	11637	6863	24371	32455	4798	21125	21187	1928	41010	2464	22041	7063	22439
ENSG00000079308.16	TNS1	1452	1158	1744	11400	2998	914	501	7362	1742	4494	1268	1370	942	1704	2333	2907	3927	890	17063	4934	8667	1342	1896	1041	4262	921	1720	15826	4162	3478	1775	4769	3072	1601	963	1137	3306	2258	477	5379	1523	3412	971	6634	2756	1425	25724	1277
ENSG00000079313.13	REXO1	1547	1237	1139	1185	942	1559	943	1380	1042	1520	1412	1658	1109	1205	555	879	978	1161	1019	779	1298	1205	1959	1063	1115	966	1025	503	891	1833	946	571	1240	1000	1448	605	780	668	784	834	1480	1064	1720	1058	1737	1328	1425	1595
ENSG00000079332.14	SAR1A	3337	4131	3379	2910	2234	3611	5015	2851	3145	4356	4688	4145	4286	3181	2996	1637	2606	2565	1144	2059	2144	2913	6141	2493	2059	3087	2117	1406	2266	3750	4322	837	3415	3495	2416	3037	2328	3779	5385	1769	3782	2630	1413	4569	2751	3292	2565	2791
ENSG00000079335.18	CDC14A	184	260	454	217	349	466	280	376	344	479	361	392	202	448	206	67	107	157	86	236	227	30	428	138	261	172	153	197	138	726	128	47	143	290	303	381	51	417	843	90	191	286	121	344	534	338	289	169
ENSG00000079337.15	RAPGEF3	143	55	115	127	108	130	146	108	146	124	444	489	161	90	127	108	67	431	45	116	84	421	187	239	108	136	510	116	57	184	112	98	74	84	89	299	171	119	86	174	204	96	60	95	62	149	157	154
ENSG00000079385.21	CEACAM1	3808	29829	2757	2002	2133	3022	15303	2396	8485	12058	2088	2875	6524	1991	4343	1530	3545	1562	10170	1727	982	3384	9988	4423	1220	2188	1287	1300	2174	2040	12040	578	7676	10221	666	1472	10254	2629	7111	7835	1300	6276	1915	6097	1105	2682	8044	1231
ENSG00000079387.13	SENP1	581	755	419	588	298	845	971	458	738	793	754	719	743	654	458	257	410	321	207	473	461	347	1206	602	405	542	427	288	427	1025	787	116	563	469	570	725	298	806	1231	281	612	524	85	828	394	634	482	461
ENSG00000079393.20	DUSP13	502	176	356	288	167	394	1252	674	57	564	114	115	207	131	67	37	411	170	68	87	137	210	182	121	35	552	39	169	255	79	308	252	753	2335	951	43	779	242	186	2424	1243	325	344	214	86	147	960	496
ENSG00000079432.7	CIC	10122	9267	5342	8867	2790	10472	7395	6915	9846	7272	12391	13081	6426	9483	5103	7763	10181	8948	6084	5513	6899	12852	15539	10386	6923	6562	7316	2960	8086	11895	8021	3448	10296	16206	4896	5082	5561	4594	6511	7842	15076	5916	13877	8589	7313	10747	6584	14439
ENSG00000079435.9	LIPE	273	179	354	171	362	214	383	292	194	290	230	213	28	142	116	101	184	331	202	112	344	231	253	146	168	253	319	172	147	208	185	171	285	383	255	143	207	102	99	397	243	102	575	168	317	111	592	174
ENSG00000079459.12	FDFT1	4778	5114	4517	4213	3202	5192	6123	3562	4721	6825	5854	6578	4784	4010	3140	3420	6690	5099	4907	3266	3447	7204	8993	4151	3516	5109	4558	2354	3097	6706	7648	2032	4671	2723	3478	2991	3680	4303	6067	5244	6001	3937	4519	5836	3089	4002	7249	4594
ENSG00000079459.12	FDFT1	4778	5114	4517	4213	3202	5192	6123	3562	4721	6825	5854	6578	4784	4010	3140	3420	6690	5099	4907	3266	3447	7204	8993	4151	3516	5109	4558	2354	3097	6706	7648	2032	4671	2723	3478	2991	3680	4303	6067	5244	6001	3937	4519	5836	3089	4002	7249	4594
ENSG00000079459.12.1	NA	4778	5114	4517	4213	3202	5192	6123	3562	4721	6825	5854	6578	4784	4010	3140	3420	6690	5099	4907	3266	3447	7204	8993	4151	3516	5109	4558	2354	3097	6706	7648	2032	4671	2723	3478	2991	3680	4303	6067	5244	6001	3937	4519	5836	3089	4002	7249	4594
ENSG00000079462.7	PAFAH1B3	367	263	581	271	166	215	375	167	266	338	400	443	118	223	284	214	335	426	349	129	371	740	512	197	277	828	751	152	195	283	167	156	320	210	238	177	359	212	138	409	342	180	447	181	240	120	385	284
ENSG00000079482.12	OPHN1	40	20	45	18	23	35	12	48	19	43	26	20	10	37	13	26	4	9	13	31	12	9	46	4	17	16	2	16	7	39	26	12	47	10	32	44	16	2	10	18	10	14	8	19	24	33	16	19
ENSG00000079557.4	AFM	0	2	2	0	0	8	0	0	0	0	0	0	0	0	0	0	0	0	0	0	0	0	0	0	0	0	0	0	0	0	0	0	4	6	0	0	26	0	0	11	4	1	6	0	1	0	0	0
ENSG00000079616.12	KIF22	734	518	1757	539	1259	499	289	516	230	696	610	554	159	268	365	251	590	967	1278	153	1013	603	786	228	670	950	926	500	390	473	344	383	1005	421	1172	153	903	348	457	1555	781	294	2060	321	1197	213	2570	463
ENSG00000079689.13	SCGN	2	1	0	0	0	0	4	2	0	1	1	0	0	2	2	0	0	0	0	0	2	1	0	1	0	0	0	6	2	0	4	0	2	0	0	5	4	0	3	2	8	0	1	0	0	2	2	0
ENSG00000079691.17	CARMIL1	102	67	62	71	33	149	20	73	107	133	110	51	24	90	62	60	28	44	75	66	83	67	107	48	57	94	86	45	19	143	94	67	56	30	35	99	16	51	104	49	80	63	22	84	101	147	232	76
ENSG00000079739.15	PGM1	3185	3400	1233	3568	994	4514	5827	2467	3822	5826	3760	5027	2678	3940	2196	2992	4791	3757	1498	2259	1415	6450	6111	3474	1221	3594	1597	1061	2718	4192	5994	1268	3585	3031	3588	1926	3794	2749	4350	4598	5013	2280	1285	3590	1128	3133	3776	3405
ENSG00000079785.14	DDX1	1213	1436	382	907	411	1021	1368	1098	810	1838	1900	2069	1016	872	963	486	703	734	488	673	1138	1340	2929	571	943	1472	1069	558	531	1085	1392	405	1056	405	853	1093	497	1218	1101	362	733	824	89	1221	484	432	1656	983
ENSG00000079805.16	DNM2	20773	23447	17818	18356	10819	20227	23712	12605	23083	20210	24557	26025	23565	17298	12640	15576	16408	17655	13076	14441	10313	26633	33708	22014	12643	13704	12349	5846	15130	18882	25419	6848	22736	25791	11917	7622	14497	12942	17602	23030	24518	16492	18876	20833	14599	22125	14295	21945
ENSG00000079819.18	EPB41L2	139	239	269	93	133	184	73	155	195	192	338	224	121	249	145	141	72	215	313	109	221	131	493	63	156	123	214	112	69	157	240	96	686	291	392	213	223	88	60	315	85	127	176	87	392	115	467	78
ENSG00000079841.18	RIMS1	2	2	2	2	0	0	6	0	0	2	0	2	2	4	7	5	10	0	0	0	0	0	0	4	0	0	2	0	0	0	41	3	6	5	0	28	2	0	0	2	6	14	6	2	8	2	6	2
ENSG00000079931.14	MOXD1	31	83	18	24	13	25	6	18	7	42	27	17	7	14	44	12	8	11	21	19	43	20	17	17	8	27	22	14	4	10	9	39	9	23	15	26	4	11	23	28	23	17	2	11	30	16	56	44
ENSG00000079950.13	STX7	5201	6616	1395	4488	1806	7768	7522	4311	7460	7158	8195	7694	6570	6457	4728	1845	3445	2812	1398	6116	2938	3189	11350	5966	3965	3915	2504	2619	5043	11214	5736	709	3431	833	1515	8277	1240	7665	13085	1037	3541	5836	329	8925	1527	6923	2804	5506
ENSG00000079974.17	RABL2B	633	703	889	381	724	637	399	404	344	469	760	556	330	360	415	247	295	563	257	225	564	497	1109	243	392	549	722	229	211	516	343	269	648	186	941	362	388	461	490	275	623	270	464	496	719	328	432	457
ENSG00000079999.13	KEAP1	1807	1770	1274	1323	692	1688	2580	1240	1308	2244	1687	1845	1071	1377	890	1084	1399	1500	1264	1121	1316	2685	3021	1106	1256	1622	1530	742	1024	1572	2052	712	1660	904	1682	667	1038	993	1239	1219	2114	1196	699	1477	775	1535	1786	1667
ENSG00000080007.7	DDX43	40	61	17	3	15	15	24	19	46	28	28	35	49	15	23	7	13	20	10	17	12	9	37	28	16	52	42	7	12	41	15	9	12	65	31	35	20	28	28	1	32	21	5	39	33	9	9	19
ENSG00000080166.15	DCT	0	10	4	4	0	4	2	10	5	7	1	6	6	8	10	3	2	2	4	4	2	0	8	4	4	0	0	0	6	12	2	2	6	2	2	49	2	0	7	8	6	2	6	6	0	6	0	0
ENSG00000080189.14	SLC35C2	5310	2977	2843	3608	2294	3777	4743	3347	2912	4640	4222	4701	4613	3453	2827	2223	4134	4929	1540	1887	3328	6405	5551	2831	2616	5450	5161	1925	3673	3792	3558	1830	2973	1814	2225	1803	2303	2975	3435	2258	5934	2786	3018	3259	1575	2620	4700	4677
ENSG00000080200.9	CRYBG3	152	77	12	49	32	127	32	110	113	158	174	114	65	129	25	39	23	30	52	94	65	29	332	38	60	43	34	29	27	113	92	23	70	16	102	204	27	93	47	25	15	66	9	103	111	94	61	48
ENSG00000080224.17	EPHA6	2	1	0	0	1	0	0	0	0	1	0	0	0	0	0	2	0	0	0	0	0	0	0	0	1	2	0	1	0	0	1	0	1	1	0	0	0	0	1	0	2	0	2	0	1	0	0	2
ENSG00000080293.9	SCTR	0	0	4	0	1	2	0	0	0	3	0	0	0	0	0	0	0	0	0	4	0	0	0	0	0	0	0	0	0	0	0	0	1	1	0	2	0	0	0	0	0	0	1	5	2	1	0	0
ENSG00000080298.15	RFX3	507	1054	539	461	500	874	511	456	1560	707	634	432	1102	634	515	360	188	220	367	1106	207	325	1258	663	352	308	133	343	517	1242	694	86	556	188	285	1894	353	984	1001	382	563	526	226	1337	544	1410	506	588
ENSG00000080345.17	RIF1	590	1031	540	592	419	981	723	819	744	1220	937	1186	1178	1086	905	194	405	392	212	585	503	438	1595	585	550	1027	545	527	463	1369	1042	148	489	226	415	1103	263	1308	1898	317	604	725	65	1060	611	724	894	436
ENSG00000080371.5	RAB21	1742	3452	1223	1636	1125	3235	2659	2072	3107	3172	2852	2501	3631	2371	1960	951	1360	1025	1180	2297	1058	1276	3479	2202	1181	1590	1108	1069	1921	4000	2924	391	2669	1979	1133	2102	1593	2366	4435	970	1511	2081	434	3120	1686	3028	1960	1694
ENSG00000080493.15	SLC4A4	3	23	223	9	115	34	12	26	8	10	8	18	2	17	5	7	6	11	6	9	4	2	10	3	24	0	2	16	1	14	45	10	31	30	171	39	38	0	0	27	11	44	31	26	143	8	19	0
ENSG00000080503.22	SMARCA2	3063	4257	3448	2802	2392	4453	2949	2532	4617	4691	4610	5451	4125	3844	2116	2051	2136	1910	1712	2549	1735	2920	7179	2750	2041	2829	1429	1138	2329	5793	5733	810	4497	1482	3686	2623	1756	2700	5212	1632	3819	2299	924	5025	4361	5461	4001	2816
ENSG00000080511.3	RDH8	0	0	1	1	0	0	1	1	0	14	0	1	0	0	0	1	0	2	0	0	0	0	0	0	1	0	0	0	0	0	1	0	0	0	1	1	0	2	0	0	0	0	1	1	0	0	0	2
ENSG00000080546.13	SESN1	522	855	629	746	623	2161	664	885	1161	2559	732	804	728	909	567	298	210	329	606	781	442	476	1156	673	423	864	265	594	539	2560	630	92	792	298	399	761	276	1633	1200	226	704	757	56	1078	632	1023	1623	947
ENSG00000080561.13	MID2	13	17	91	2	66	23	2	27	16	37	22	12	3	12	11	4	4	12	8	6	14	18	26	22	17	5	22	12	4	26	4	13	44	38	75	12	12	42	26	48	45	8	52	10	61	24	19	15
ENSG00000080572.12	PIH1D3	0	0	0	0	0	0	0	0	0	0	1	0	0	0	0	0	0	0	0	0	0	0	0	0	0	0	0	0	0	0	0	0	0	0	0	0	0	0	0	0	0	0	0	1	0	0	0	0
ENSG00000080573.6	COL5A3	93	177	190	127	205	160	18	136	61	144	121	93	25	102	123	33	13	402	89	74	229	81	85	26	348	88	247	120	94	135	37	138	65	45	790	84	127	18	61	109	384	110	314	161	265	197	57	128
ENSG00000080603.16	SRCAP	6311	4450	3262	5259	3510	8140	3367	6274	5623	6255	8148	9431	6272	6814	2674	3859	5073	5339	2884	3843	5113	5833	10033	4959	3903	3333	4714	2064	4010	7715	4470	2158	4975	3442	4038	3923	2593	3961	4169	2803	7146	2944	5232	5954	4555	5822	7080	7005
ENSG00000080608.9	PUM3	263	400	212	194	263	245	80	281	155	510	517	479	156	305	289	98	115	185	163	166	307	345	594	126	291	233	239	168	85	250	262	83	424	160	329	517	147	215	258	158	130	115	25	238	224	131	274	244
ENSG00000080618.13	CPB2	0	4	11	4	26	3	0	2	4	2	0	2	0	0	1	0	0	0	13	0	1	0	0	0	0	2	3	0	4	0	0	0	4	4	0	2	51	0	3	6	4	6	2	2	4	1	2	0
ENSG00000080644.15	CHRNA3	1	1	0	0	0	3	2	0	2	5	2	1	0	2	0	0	0	5	4	0	0	1	1	1	2	6	6	0	0	1	0	0	0	8	0	0	0	0	0	5	2	2	6	4	5	2	0	1
ENSG00000080709.14	KCNN2	0	0	0	0	2	0	0	1	0	0	1	0	0	0	2	0	0	2	0	1	0	0	0	0	0	0	0	2	0	0	2	2	0	2	2	6	0	0	0	4	0	2	0	4	4	0	2	0
ENSG00000080802.18	CNOT4	698	903	314	454	306	868	962	502	942	830	938	890	708	714	427	463	395	467	369	529	426	737	1198	551	328	368	431	294	365	874	903	134	595	468	430	594	277	541	1028	356	423	661	163	780	393	759	809	527
ENSG00000080815.18	PSEN1	9519	9718	1802	8713	1582	10500	9479	6731	14505	13567	14254	14160	13345	11012	7109	5911	8365	5605	2709	8087	4101	10341	20036	9377	4908	8472	7428	4066	8674	13669	11883	2499	5370	7354	2459	8452	3233	12553	14084	2190	9383	6462	1635	13861	2191	13711	5591	9401
ENSG00000080819.6	CPOX	385	334	347	299	808	502	286	374	347	690	509	420	260	446	382	114	180	140	1170	309	344	139	793	156	274	332	220	538	183	544	260	101	341	67	263	399	426	406	412	313	148	289	61	399	755	321	4250	211
ENSG00000080822.16	CLDND1	1225	1436	2056	1236	1328	1341	1740	1000	1192	2102	1829	2036	1588	1165	1798	395	850	840	693	966	1305	1207	2489	1243	1193	1317	927	762	899	2165	2480	329	1692	711	1018	1590	1137	2608	2619	1226	1149	1137	430	1849	1884	1085	950	1066
ENSG00000080823.22	MOK	62	23	60	20	39	36	25	35	31	49	39	59	97	11	42	14	21	88	52	26	30	31	42	14	29	43	45	63	20	58	26	23	37	31	25	47	22	52	11	22	69	6	31	17	58	41	68	18
ENSG00000080824.18	HSP90AA1	8233	16807	23553	7105	80595	11077	7814	7300	8275	18467	16828	21263	12059	12245	12716	3318	5135	5425	8275	10089	7897	7566	22075	7680	11624	8078	7433	5369	5954	15270	13888	2753	18695	27957	11957	11136	34190	9834	13445	6562	4110	6787	2930	12735	38893	7947	14457	8597
ENSG00000080839.11	RBL1	161	289	183	148	196	237	246	212	142	294	253	243	112	206	139	74	92	130	87	95	236	100	312	99	139	160	212	100	84	197	187	64	226	88	280	156	64	256	324	127	121	138	61	164	217	109	456	75
ENSG00000080845.17	DLGAP4	2977	3052	2472	1791	1458	2799	2975	1991	2493	1979	2665	2999	1481	2025	1338	1666	2088	2968	1089	1501	1257	2933	3632	2130	1373	1901	1795	557	1606	2259	2373	718	3033	2105	2168	1027	2540	1220	1601	3557	4205	2121	3388	2369	2353	2495	1351	2755
ENSG00000080854.14	IGSF9B	16	16	71	34	44	26	1	47	14	11	42	35	0	17	21	10	6	28	4	3	76	13	23	19	27	5	65	12	3	35	30	39	193	73	40	32	42	17	16	79	69	30	65	18	121	37	8	10
ENSG00000080910.11	CFHR2	0	0	4	0	4	4	0	0	0	0	0	0	0	0	0	0	0	0	0	0	0	0	0	0	0	0	0	0	0	0	0	0	0	0	0	0	4	0	0	0	1	0	0	0	0	0	0	0
ENSG00000080986.12	NDC80	135	108	110	145	129	128	107	120	57	112	151	140	14	60	30	16	108	131	129	36	141	36	73	40	79	97	86	76	171	164	99	65	141	39	39	139	99	108	203	86	237	38	25	129	87	111	862	93
ENSG00000081014.10	AP4E1	353	328	183	244	205	608	616	298	350	600	418	718	424	574	206	127	226	253	171	322	259	225	806	256	281	263	188	170	220	569	379	52	332	197	324	516	138	380	785	134	191	249	52	387	259	284	476	222
ENSG00000081019.13	RSBN1	1306	3786	1006	2088	511	4048	2532	963	4272	3960	2650	1868	2107	1961	1819	980	1370	774	1634	2632	1110	1113	3255	2904	874	1311	776	726	2773	5361	3953	294	3356	1647	727	1943	1403	3801	6038	1106	1452	2508	344	4818	1004	2915	1585	1981
ENSG00000081026.18	MAGI3	112	206	10	102	15	115	127	51	163	262	264	120	129	98	113	60	90	107	18	100	112	147	253	171	82	134	82	54	236	201	155	26	34	82	36	181	17	226	246	26	155	89	17	240	34	89	122	187
ENSG00000081041.8	CXCL2	9	26	290	9	93	16	0	21	8	40	15	13	6	6	10	10	1	10	49	7	15	2	16	15	5	11	12	0	3	15	2	3	23	96	18	4	13	40	23	230	17	11	20	4	146	4	10	5
ENSG00000081051.7	AFP	0	0	0	0	0	0	0	0	0	0	0	0	0	0	0	0	0	0	0	0	0	0	0	0	0	0	0	0	0	0	0	0	0	0	0	0	0	0	0	0	0	0	1	0	0	2	0	0
ENSG00000081052.11	COL4A4	77	25	95	39	69	53	18	36	32	47	36	30	12	19	49	9	15	45	43	21	77	24	85	22	37	39	14	17	19	30	44	10	48	31	71	21	11	57	33	54	38	31	64	52	97	50	76	50
ENSG00000081059.19	TCF7	1562	3560	5898	2488	2490	2121	437	3170	2777	4301	5865	3483	294	2190	2888	817	850	2271	974	589	7651	3140	3745	1108	3415	1305	9918	1946	1258	3696	1802	3330	5757	11084	5578	1750	1861	3279	2194	5423	3435	793	5508	1788	7382	2246	3989	1742
ENSG00000081087.14	OSTM1	1373	2437	1027	1413	660	3487	2683	2142	2655	3043	2766	3893	3346	2595	1659	589	1053	753	322	2086	999	794	3505	1798	1212	1388	923	1051	1764	4663	2057	333	1134	322	1001	2888	446	3287	4465	225	1187	2025	82	3857	741	2309	1104	1187
ENSG00000081138.13	CDH7	1	2	2	1	0	0	0	0	0	0	0	0	0	0	0	0	0	0	0	4	2	0	0	0	0	0	0	0	0	0	0	0	0	1	0	6	0	0	0	4	0	8	1	0	0	0	2	0
ENSG00000081148.11	IMPG2	21	22	8	18	12	80	46	28	126	43	31	56	44	89	39	42	24	62	2	78	11	18	117	70	69	11	39	32	55	154	20	8	13	4	8	224	0	107	144	6	23	47	9	34	10	88	61	36
ENSG00000081154.11	PCNP	1391	2353	1908	1352	1659	2358	2221	1629	2534	2643	2388	2537	1814	2164	2157	552	1030	1045	726	1893	1227	1009	3009	1584	1117	1657	1175	1376	1350	3903	1815	478	1812	745	1421	1695	920	2861	4474	1053	1024	1789	335	2458	1491	1607	2237	932
ENSG00000081177.18	EXD2	150	150	104	96	112	148	112	148	122	171	162	114	76	145	89	70	66	121	90	93	159	143	235	69	122	147	118	73	61	150	112	50	245	78	232	209	98	154	84	119	123	125	38	97	149	139	198	134
ENSG00000081181.7	ARG2	35	27	24	27	6	44	25	15	18	90	34	21	25	28	17	13	64	22	17	23	43	29	80	44	32	19	58	50	78	47	29	84	74	93	7	8	22	48	7	15	32	38	14	33	13	39	61	13
ENSG00000081189.15	MEF2C	1221	407	531	441	331	906	230	827	622	1278	1498	1117	446	975	1053	372	279	517	257	600	902	584	2517	362	736	1038	833	595	277	724	448	271	527	625	899	931	275	728	808	461	233	396	188	587	889	538	406	693
ENSG00000081237.18	PTPRC	40915	105593	22325	46298	16845	114859	56171	34673	130018	93957	109491	112703	173145	93202	43388	40276	41510	36072	27309	97504	30296	35532	148654	68656	48022	43457	31885	24565	56904	143511	107065	9324	51498	53699	27017	84688	17778	76477	116061	15207	21603	56187	3819	124885	33396	105231	49744	58218
ENSG00000081237.18	PTPRC	40915	105593	22325	46298	16845	114859	56171	34673	130018	93957	109491	112703	173145	93202	43388	40276	41510	36072	27309	97504	30296	35532	148654	68656	48022	43457	31885	24565	56904	143511	107065	9324	51498	53699	27017	84688	17778	76477	116061	15207	21603	56187	3819	124885	33396	105231	49744	58218
ENSG00000081237.18.1	NA	40915	105593	22325	46298	16845	114859	56171	34673	130018	93957	109491	112703	173145	93202	43388	40276	41510	36072	27309	97504	30296	35532	148654	68656	48022	43457	31885	24565	56904	143511	107065	9324	51498	53699	27017	84688	17778	76477	116061	15207	21603	56187	3819	124885	33396	105231	49744	58218
ENSG00000081248.10	CACNA1S	2	4	6	0	0	0	0	0	0	7	5	0	5	0	6	0	0	1	4	0	2	0	2	0	0	0	0	2	0	0	15	0	5	8	2026	31	907	1	1	2250	7	13	7	1	2	1	0	2
ENSG00000081277.12	PKP1	14	33	51	17	20	40	30	31	24	68	13	58	23	27	67	8	4	32	147	122	29	29	18	43	0	21	38	16	28	13	46	19	90	108	19	265	24	24	12	51	77	17	18	58	16	16	13	32
ENSG00000081307.12	UBA5	410	345	251	246	425	280	226	282	245	370	432	363	112	223	193	119	138	254	135	133	267	228	594	131	249	289	163	192	113	277	238	87	425	190	375	222	255	288	365	176	181	156	52	224	241	199	420	241
ENSG00000081320.10	STK17B	13137	20011	9233	16619	4879	22740	17385	13696	24662	24740	19918	16299	28492	17859	15159	7867	11095	9345	5125	19601	5183	6611	24512	17044	7509	11928	6514	4719	15086	32524	19282	2583	13909	13975	7074	12534	9053	23137	40705	4646	12874	13712	2434	25372	7653	22704	8474	13109
ENSG00000081377.16	CDC14B	464	105	129	75	117	117	24	282	89	229	76	55	77	97	76	136	80	98	38	134	171	59	129	43	149	106	150	152	108	210	86	378	266	68	179	79	92	52	69	63	240	57	69	76	149	164	380	110
ENSG00000081386.12	ZNF510	184	224	163	118	161	245	237	197	131	232	216	218	109	165	154	70	126	83	48	126	198	114	404	114	243	71	122	99	115	263	125	56	136	98	218	208	111	230	330	78	120	172	25	253	104	155	228	81
ENSG00000081479.12	LRP2	0	1	0	1	3	1	4	0	0	1	1	4	0	11	4	4	1	0	0	1	1	4	4	0	0	4	2	0	0	0	9	3	12	7	2	28	10	5	2	0	1	1	8	8	4	1	0	2
ENSG00000081665.13	ZNF506	568	601	606	452	393	481	512	711	537	659	936	834	562	500	697	289	436	500	279	410	500	720	953	589	595	553	956	273	486	666	402	223	539	358	436	690	323	743	648	694	846	341	942	404	483	661	300	595
ENSG00000081692.12	JMJD4	243	165	212	153	113	159	145	175	114	244	265	191	67	132	165	133	157	197	115	98	243	410	267	147	204	200	282	67	67	121	134	120	148	85	208	74	116	177	139	148	186	105	173	128	99	113	149	170
ENSG00000081721.11	DUSP12	375	352	234	296	212	319	361	272	212	441	440	466	275	287	325	130	192	365	83	155	256	318	678	246	306	393	288	131	159	488	306	78	270	218	248	231	174	295	454	133	252	242	85	269	185	156	309	294
ENSG00000081760.16	AACS	336	428	447	214	278	406	261	275	381	443	382	477	308	277	207	244	355	337	238	289	310	341	626	175	226	358	395	158	184	414	286	194	394	259	325	175	291	210	186	412	295	173	297	257	360	171	599	264
ENSG00000081800.8	SLC13A1	0	0	0	0	0	0	0	0	0	0	0	0	0	0	0	0	0	0	0	0	0	0	0	0	0	0	0	0	0	0	0	0	4	0	0	0	0	0	0	2	0	0	0	1	0	0	0	0
ENSG00000081803.15	CADPS2	5	28	0	8	4	10	10	3	8	10	0	2	0	14	5	10	0	8	6	6	5	0	4	2	0	4	3	3	0	4	34	6	6	47	18	27	6	8	0	9	10	2	4	5	11	4	6	4
ENSG00000081818.3	PCDHB4	3	0	4	2	0	2	0	2	0	3	1	0	0	0	4	1	0	0	0	1	0	0	2	0	1	0	0	0	2	0	2	1	2	1	0	10	0	0	0	0	2	8	4	2	0	2	4	2
ENSG00000081842.17	PCDHA6	0	1	0	0	0	0	1	1	0	0	0	0	0	1	1	0	0	0	0	0	0	0	0	0	0	0	0	0	0	2	0	0	0	0	0	0	0	0	0	0	0	0	0	2	0	0	1	0
ENSG00000081853.14	PCDHGA2	1	0	0	0	4	0	0	0	0	1	0	2	0	2	0	0	1	0	0	4	0	0	2	0	0	0	0	0	0	0	2	0	0	0	3	0	2	1	0	4	1	0	0	4	0	0	2	0
ENSG00000081870.11	HSPB11	243	223	134	172	262	157	283	148	132	288	356	305	166	132	333	51	195	193	103	121	153	279	390	151	152	302	197	96	123	386	323	70	230	73	165	211	155	282	400	147	250	142	46	252	121	99	219	184
ENSG00000081913.13	PHLPP1	1020	1125	255	1052	168	1415	421	498	1767	1098	900	1023	1481	866	399	356	713	413	605	680	355	817	1057	905	297	492	234	238	1036	1295	1936	111	833	424	215	611	245	781	684	282	1115	662	198	1207	288	2324	721	971
ENSG00000081923.11	ATP8B1	21	10	17	10	12	27	14	51	12	10	33	23	11	13	12	10	7	15	14	13	9	13	36	8	9	4	9	12	5	11	8	3	10	20	25	29	5	10	23	21	18	18	10	21	16	5	15	16
ENSG00000081985.10	IL12RB2	34	19	324	45	285	113	14	56	13	65	59	84	10	34	12	58	22	91	49	22	37	7	76	29	52	35	45	14	19	50	40	12	317	80	139	46	267	19	12	214	40	7	167	26	444	38	26	12
ENSG00000082014.16	SMARCD3	6330	1095	931	3365	755	4623	16196	3270	2842	5189	2887	13335	7431	6739	2220	2755	8297	8096	1070	3047	2431	10712	5416	4174	3151	15858	6144	1645	8520	6458	2251	1657	1494	392	1123	6305	2639	2220	3605	1062	8255	4399	1508	1255	503	1956	2530	7543
ENSG00000082068.8	WDR70	622	781	377	412	270	528	1099	389	454	631	604	716	381	363	380	256	473	537	219	251	347	1141	1269	281	335	694	479	197	217	440	873	189	417	181	400	324	315	409	779	240	397	546	226	524	241	281	601	430
ENSG00000082126.17	MPP4	2	3	0	2	0	2	2	2	0	0	2	4	2	2	0	0	2	0	0	0	0	0	4	3	2	0	0	0	4	5	0	1	0	2	0	0	1	32	0	0	0	0	0	1	0	0	2	0
ENSG00000082146.12	STRADB	5709	1065	3374	13683	5837	1700	1876	16242	1720	3253	1800	2370	966	2132	4673	3641	4001	1594	8649	11159	20711	1321	2704	1157	7043	1444	3199	32745	6422	4488	2087	15547	2939	2986	922	724	5321	4852	1513	5872	4295	3757	951	10626	2454	1750	19434	1669
ENSG00000082153.17	BZW1	2428	3460	2005	2152	1770	3745	3441	1982	3545	3894	3481	3616	3842	2968	2181	1126	1529	1540	820	2294	1596	1528	4962	2481	1790	2164	1509	1098	2134	5526	3220	464	2541	3025	2363	2809	2009	3355	5907	2021	1787	2518	469	3535	2644	3190	1744	1841
ENSG00000082175.14	PGR	0	2	10	3	2	2	2	2	8	1	0	0	0	10	4	8	4	4	0	3	2	0	14	0	0	1	4	0	4	0	13	1	3	0	3	20	3	2	0	2	6	2	2	10	0	0	4	0
ENSG00000082196.20	C1QTNF3	54	38	55	34	136	50	41	70	42	59	52	39	8	43	53	40	15	70	19	14	68	30	77	25	47	38	48	41	14	59	22	12	36	38	100	70	30	121	52	48	21	34	30	39	89	33	72	36
ENSG00000082212.12	ME2	3895	6157	1412	2025	1391	4149	3336	2879	4675	4816	5509	3002	3625	3305	2635	1925	2890	1726	792	2601	1602	3074	6190	2068	2171	2244	1885	1121	2090	3436	6155	871	3144	1530	1506	2670	1134	3859	5543	832	2412	3143	411	4281	1123	3235	2497	2476
ENSG00000082213.17	C5orf22	520	581	241	335	169	665	905	460	516	798	675	622	520	593	386	263	339	275	217	430	314	370	1061	385	266	399	300	228	232	523	783	88	566	272	398	595	181	614	1039	155	240	524	66	646	298	376	638	310
ENSG00000082258.12	CCNT2	810	1691	777	896	634	2124	1185	1233	1597	1963	1859	1450	1771	1734	1040	359	525	526	358	1508	624	412	2728	1290	885	527	507	677	894	2601	1171	129	586	641	619	2037	228	1616	3761	320	714	1516	47	2793	937	1976	852	842
ENSG00000082269.16	FAM135A	74	81	89	43	69	105	42	72	92	143	155	82	67	101	61	23	23	40	29	70	81	12	172	23	45	58	42	54	27	114	77	18	51	39	63	109	22	72	103	21	40	44	6	100	65	57	82	40
ENSG00000082293.12	COL19A1	24	15	86	10	76	38	9	26	12	29	28	41	2	28	21	4	0	4	25	4	45	28	22	12	18	6	17	18	15	17	4	20	4	31	23	0	4	14	14	21	7	32	65	22	104	33	43	8
ENSG00000082397.17	EPB41L3	1047	1120	528	272	168	428	124	530	784	1265	1326	649	418	716	354	466	311	439	728	422	213	693	2007	293	303	671	252	142	162	560	1079	328	3271	111	1163	498	1284	320	730	1312	177	432	221	723	1384	523	145	575
ENSG00000082438.15	COBLL1	105	101	171	107	102	173	19	50	93	147	60	117	16	84	95	23	28	47	164	88	115	40	130	32	51	67	37	58	26	111	66	18	58	87	101	128	13	40	79	98	77	72	63	105	244	104	290	103
ENSG00000082458.11	DLG3	94	148	458	109	172	106	26	134	69	147	164	131	5	95	92	97	73	198	46	57	236	86	151	76	172	61	205	56	71	135	76	107	202	121	405	101	236	85	105	372	120	42	306	86	320	54	102	77
ENSG00000082482.13	KCNK2	0	0	0	0	0	0	0	0	2	0	0	0	0	0	0	2	0	0	0	0	2	0	2	0	0	2	0	0	0	0	5	0	0	0	4	12	0	0	0	2	2	14	2	8	2	2	14	0
ENSG00000082497.11	SERTAD4	0	6	6	0	0	0	4	2	0	0	2	0	0	2	2	0	0	0	0	0	0	0	6	0	0	2	2	2	0	0	2	0	2	0	8	4	1	2	0	2	2	4	0	2	2	0	5	0
ENSG00000082497.11	SERTAD4	0	6	6	0	0	0	4	2	0	0	2	0	0	2	2	0	0	0	0	0	0	0	6	0	0	2	2	2	0	0	2	0	2	0	8	4	1	2	0	2	2	4	0	2	2	0	5	0
ENSG00000082497.11.1	NA	0	6	6	0	0	0	4	2	0	0	2	0	0	2	2	0	0	0	0	0	0	0	6	0	0	2	2	2	0	0	2	0	2	0	8	4	1	2	0	2	2	4	0	2	2	0	5	0
ENSG00000082512.14	TRAF5	553	744	2015	603	1379	862	167	713	506	892	911	821	119	549	608	221	170	610	417	301	953	343	1008	448	840	280	769	389	295	837	397	258	638	572	1034	457	281	765	869	753	673	329	349	533	1730	643	687	456
ENSG00000082515.17	MRPL22	238	214	171	188	213	83	282	149	73	401	306	383	251	172	430	50	284	215	147	116	252	450	468	161	228	667	320	175	218	344	258	69	287	74	202	86	249	213	378	158	190	167	60	186	70	41	273	223
ENSG00000082516.8	GEMIN5	356	312	226	179	176	221	167	202	249	450	434	321	154	299	131	145	155	156	325	162	241	258	586	84	195	316	248	123	86	199	283	137	581	117	458	194	195	227	191	212	186	154	124	286	301	227	520	187
ENSG00000082556.10	OPRK1	0	0	3	0	0	0	0	0	0	2	0	0	0	1	0	0	0	0	0	0	0	0	0	0	0	0	0	0	0	0	3	0	1	0	0	0	0	0	1	0	0	4	0	2	0	0	0	0
ENSG00000082641.15	NFE2L1	3609	3890	1979	2738	967	4008	2569	2656	4166	4750	4553	5572	4080	3311	1694	2021	2930	3016	2430	2590	2264	4344	6940	2817	2329	2382	3102	1084	2364	4857	4741	1035	5572	1443	4544	2866	2093	2389	2572	3607	4111	2248	1801	4392	2354	4042	4578	3636
ENSG00000082684.14	SEMA5B	2	0	2	0	0	5	4	1	0	11	0	0	2	2	3	0	0	0	2	2	2	0	6	3	0	3	3	0	0	0	18	2	8	0	4	11	0	4	0	4	0	2	2	2	0	1	2	0
ENSG00000082701.14	GSK3B	3491	4629	1014	3118	883	5016	3859	2185	7370	4944	6140	4337	5848	4451	3112	3087	2652	2337	1101	4257	1906	4501	7086	4817	2832	3048	3100	1211	3694	7035	4660	688	2052	1999	1139	4041	1087	4417	6582	925	2059	2538	818	5609	1120	6084	2836	4662
ENSG00000082781.11	ITGB5	1287	450	193	454	109	891	181	1029	326	1333	409	283	253	418	138	810	691	749	308	757	699	460	671	376	695	634	1352	488	1017	1246	145	2663	2886	208	224	198	168	190	141	227	1477	193	228	491	226	791	846	797
ENSG00000082805.19	ERC1	581	398	289	399	242	627	658	432	469	612	500	468	326	719	249	299	370	325	271	226	336	620	1202	347	293	367	255	134	211	589	632	131	613	393	350	319	295	417	661	395	418	469	262	468	582	307	510	326
ENSG00000082805.19	ERC1	581	398	289	399	242	627	658	432	469	612	500	468	326	719	249	299	370	325	271	226	336	620	1202	347	293	367	255	134	211	589	632	131	613	393	350	319	295	417	661	395	418	469	262	468	582	307	510	326
ENSG00000082805.19.1	NA	581	398	289	399	242	627	658	432	469	612	500	468	326	719	249	299	370	325	271	226	336	620	1202	347	293	367	255	134	211	589	632	131	613	393	350	319	295	417	661	395	418	469	262	468	582	307	510	326
ENSG00000082898.16	XPO1	3723	4996	1780	2849	1622	2812	2986	3286	3208	2981	3177	3957	1869	2667	2205	795	1505	1627	1066	1990	1370	1474	4779	2535	2484	2410	1912	1003	1916	3759	4840	620	3916	784	2562	3745	1679	5255	6260	955	6047	4896	379	5501	2000	7945	2891	1505
ENSG00000082996.19	RNF13	5363	10869	1443	6357	1843	14091	10121	5545	11194	17275	11389	21052	16892	10015	6351	2853	5191	4835	2595	7752	3769	3284	11358	8940	3903	8584	3129	4266	8825	19718	9592	1086	4475	5890	1906	8530	3263	11293	22445	1438	4203	8272	359	11488	2116	9084	3744	5088
ENSG00000083067.22	TRPM3	2	6	6	0	0	3	2	1	0	2	5	0	4	6	1	1	2	0	2	2	0	0	2	1	2	2	0	0	3	7	10	4	0	4	1	15	3	1	0	2	4	0	3	2	3	3	1	2
ENSG00000083093.9	PALB2	191	180	147	92	58	182	66	126	157	283	258	167	75	135	68	58	68	110	52	137	167	107	347	52	111	104	111	74	62	221	169	62	212	77	166	292	82	126	114	62	48	79	45	134	150	99	170	109
ENSG00000083099.10	LYRM2	374	432	240	215	195	358	247	420	248	530	581	477	355	346	529	118	267	278	106	337	358	275	941	201	361	377	348	223	195	499	276	97	289	124	408	334	210	411	574	97	169	273	57	331	206	178	477	261
ENSG00000083123.14	BCKDHB	88	113	176	77	147	111	96	118	51	85	107	66	32	71	83	47	44	149	70	23	106	50	112	38	96	61	120	60	36	65	55	26	175	61	185	107	53	99	84	36	42	45	65	61	139	50	136	56
ENSG00000083168.9	KAT6A	4925	9407	5664	3344	3725	7212	2983	3800	10033	5782	6777	4886	6532	6120	2960	3864	2920	3321	5134	6260	2278	4194	8142	6562	4240	2641	2386	1384	3524	9899	6006	828	9799	4793	2593	4797	6308	4143	3969	5216	3940	3164	2544	8206	6567	11476	4548	6504
ENSG00000083290.19	ULK2	616	255	325	221	306	407	93	367	392	363	747	315	178	460	252	248	110	406	121	306	267	373	1114	214	278	205	306	196	131	385	144	113	284	107	518	450	219	366	246	108	131	202	108	256	337	319	178	295
ENSG00000083307.10	GRHL2	0	2	4	4	0	4	11	0	0	1	4	2	2	0	6	1	0	2	1	4	0	2	0	1	1	0	4	2	0	5	3	0	8	2	4	4	1	1	0	3	5	6	7	4	2	1	1	3
ENSG00000083312.17	TNPO1	2341	4505	1506	3206	1036	6804	3925	3130	4891	6799	5119	5249	5733	5341	3635	1417	2512	1480	1276	3635	2597	1753	6829	4196	2142	2312	2278	2585	3526	6767	4948	572	2138	711	1110	4596	773	6944	9150	808	2090	3831	162	7010	1405	4110	2538	2685
ENSG00000083444.16	PLOD1	5825	4974	3627	6032	1108	6255	8154	4757	6525	6722	8891	16557	10079	7163	2450	3579	11503	11299	3754	4356	3718	13778	16026	6830	3186	7305	2402	1198	6015	6663	10146	2106	6621	1380	2707	2218	2670	3943	4188	2268	9378	4497	4592	7400	2197	5667	5755	7726
ENSG00000083454.21	P2RX5	1407	1677	1637	1659	1171	2057	511	1043	1221	1810	1478	2121	269	951	1939	498	473	1596	1872	577	2435	1747	1412	1138	714	1874	1860	747	1104	1479	1081	974	2004	784	603	469	1258	815	909	3687	1627	1176	2167	921	1575	1581	3620	2259
ENSG00000083457.11	ITGAE	409	358	469	297	388	351	536	359	266	625	703	583	351	474	442	136	311	344	177	242	338	575	850	276	272	636	407	128	315	599	376	141	384	190	151	240	500	466	525	468	237	249	163	322	245	166	517	536
ENSG00000083520.14	DIS3	758	1097	283	675	347	1302	747	848	780	1468	1276	1501	1165	1104	814	293	499	385	182	803	642	440	2066	643	620	914	480	419	432	1485	1426	219	549	375	552	1170	204	962	2103	237	521	757	43	1241	543	737	789	596
ENSG00000083535.15	PIBF1	126	231	157	103	257	242	233	182	144	336	218	299	296	195	185	74	84	88	56	150	124	146	491	117	180	122	92	108	71	284	280	45	83	41	207	155	63	306	518	38	64	137	21	272	182	141	164	145
ENSG00000083544.13	TDRD3	207	214	271	164	268	230	112	175	208	314	366	330	100	186	228	133	124	186	86	139	241	260	463	93	209	178	213	121	54	224	242	100	281	98	352	144	236	208	183	111	129	103	64	191	215	118	302	177
ENSG00000083635.7	NUFIP1	113	97	55	48	43	89	28	68	62	107	108	97	36	68	70	43	53	62	39	52	80	99	177	43	101	109	71	40	38	63	34	15	137	83	148	56	58	89	110	57	37	37	24	76	73	46	86	61
ENSG00000083642.18	PDS5B	1025	1492	490	1544	436	2200	1192	984	2194	2373	2148	2800	2864	2312	1040	593	868	721	480	1258	808	1127	3215	1429	963	1682	814	689	1112	2743	2753	184	1068	733	658	1567	638	2094	3617	348	910	937	90	2135	711	1826	1107	1222
ENSG00000083720.12	OXCT1	223	274	332	199	308	275	147	257	147	258	273	276	44	180	246	73	104	254	144	59	251	94	370	102	277	155	215	149	135	284	202	88	398	188	468	220	220	315	291	231	223	109	74	252	405	188	597	127
ENSG00000083750.12	RRAGB	285	301	133	288	162	273	454	266	272	416	281	290	236	293	280	84	172	200	114	248	174	184	690	183	209	126	156	317	174	291	239	73	203	149	203	452	89	344	628	62	184	231	45	459	125	225	277	192
ENSG00000083782.7	EPYC	0	0	0	0	0	0	0	0	0	0	0	0	0	0	0	0	0	0	0	0	0	0	0	0	0	0	0	0	0	0	0	0	0	0	0	0	0	0	0	0	0	1	0	0	0	0	0	0
ENSG00000083799.17	CYLD	3464	5102	3380	3872	2095	6150	5770	3685	5470	7621	7178	8240	9465	5385	4053	1979	3345	2862	1647	3419	3816	3258	8740	4346	3706	3416	4025	2358	3521	8334	6094	1177	4086	6782	3001	5372	1968	5038	9444	2730	3291	3433	1097	6170	4827	4923	2847	3850
ENSG00000083807.9	SLC27A5	43	67	125	37	53	33	45	48	35	76	63	48	31	39	95	15	35	107	41	12	59	83	67	23	51	132	84	31	27	90	39	36	110	56	63	21	79	43	44	87	87	23	102	21	48	49	55	71
ENSG00000083812.11	ZNF324	495	276	168	373	96	415	367	307	279	361	404	421	362	293	208	252	315	342	124	212	292	424	602	224	310	194	418	123	222	437	332	149	250	314	241	216	119	343	340	187	737	250	157	374	193	368	245	341
ENSG00000083814.13	ZNF671	804	790	237	677	337	729	891	623	676	901	1090	1016	385	737	539	370	667	594	231	478	700	982	1372	820	546	483	631	330	527	895	662	291	410	302	392	517	273	782	1061	153	1112	453	124	958	249	679	640	596
ENSG00000083817.8	ZNF416	97	146	56	82	35	66	130	111	82	156	174	129	19	99	99	70	91	108	40	45	112	175	175	65	110	116	167	39	42	141	60	44	65	66	79	171	39	146	136	34	85	70	10	101	46	59	76	64
ENSG00000083828.15	ZNF586	1177	927	819	946	560	1288	998	1032	1007	1476	1667	1260	1168	896	1080	522	823	972	785	911	691	832	2309	1285	567	875	614	338	1097	1269	1947	246	2882	1098	589	619	1632	1234	1768	533	1153	627	277	1842	583	1150	709	1295
ENSG00000083838.15	ZNF446	234	117	128	213	99	169	193	161	131	137	184	157	230	142	77	122	209	269	67	60	148	360	247	137	152	224	169	68	155	195	136	87	108	91	191	95	76	166	149	108	619	116	194	179	94	190	147	212
ENSG00000083844.10	ZNF264	973	1040	271	606	245	941	1062	1261	1101	760	864	871	452	1169	464	356	632	491	278	547	507	619	1197	728	524	511	555	244	420	1036	661	205	579	425	442	1034	170	1412	1983	216	1047	771	268	999	335	1120	525	476
ENSG00000083845.8	RPS5	15817	13726	37510	11230	20417	7473	10031	11484	9999	17999	21202	19633	5368	13224	26588	6136	12431	25513	16686	6325	19096	32258	23351	7724	19640	32798	34188	9092	10042	20783	9880	10395	24858	14695	15638	4917	23976	19359	13474	33900	20602	7405	37577	8000	17749	5544	15303	17975
ENSG00000083857.13	FAT1	9	7	1	1	6	5	11	14	40	15	5	6	4	21	19	26	4	0	23	24	6	5	12	8	7	6	8	4	6	2	30	1	18	12	14	122	18	5	9	21	25	27	20	35	13	12	66	3
ENSG00000083896.12	YTHDC1	2934	4493	2299	2111	3144	3005	2003	2482	3764	3667	4104	4189	3746	2751	1879	1440	1654	1681	1597	2361	1749	2176	5026	2348	2173	2171	1602	1283	2266	4023	3521	686	3263	2614	2140	2520	2660	3092	3499	1527	3234	1706	685	3628	3001	4968	2754	3413
ENSG00000083896.12	YTHDC1	2934	4493	2299	2111	3144	3005	2003	2482	3764	3667	4104	4189	3746	2751	1879	1440	1654	1681	1597	2361	1749	2176	5026	2348	2173	2171	1602	1283	2266	4023	3521	686	3263	2614	2140	2520	2660	3092	3499	1527	3234	1706	685	3628	3001	4968	2754	3413
ENSG00000083896.12.1	NA	2934	4493	2299	2111	3144	3005	2003	2482	3764	3667	4104	4189	3746	2751	1879	1440	1654	1681	1597	2361	1749	2176	5026	2348	2173	2171	1602	1283	2266	4023	3521	686	3263	2614	2140	2520	2660	3092	3499	1527	3234	1706	685	3628	3001	4968	2754	3413
ENSG00000083937.8	CHMP2B	1870	3525	857	2082	869	3041	4178	1164	3444	2841	2538	2367	3020	2113	2017	1454	1285	1075	674	2014	857	1350	4133	2481	885	1635	934	663	1632	3587	3840	213	1394	1929	734	2079	907	2252	5362	408	897	2325	236	3545	738	2686	1246	1490
ENSG00000084070.11	SMAP2	107046	124871	12482	106296	14698	122244	65112	44862	209763	110714	121955	123758	163096	87724	30699	77195	100496	95709	48888	98584	23606	136556	97880	124863	35890	96597	28094	20993	146222	206423	138739	10855	153894	20562	16731	51719	55538	88901	100101	15391	183629	58610	23481	133340	18820	188491	71193	171604
ENSG00000084072.16	PPIE	1420	849	1824	645	1400	563	685	1083	438	1223	1515	1263	334	752	953	445	744	1121	505	447	1339	1534	1935	674	1130	1150	1494	377	425	764	640	631	1101	749	2111	824	1165	785	616	735	1777	455	823	794	1517	641	871	935
ENSG00000084073.8	ZMPSTE24	2135	2892	469	2716	400	3825	2786	1984	4550	4121	3421	4752	5596	3763	2262	944	2188	1131	508	2726	1120	1363	3861	3278	1365	2994	1384	914	2623	7482	3901	445	1635	442	751	2953	320	5184	6658	176	3031	2614	69	5242	353	4182	1379	1837
ENSG00000084090.13	STARD7	3694	3450	2032	2515	1421	3665	3244	2745	2773	5040	5049	3863	2648	3868	3335	1675	2178	2719	846	2321	2560	3715	6537	1858	2295	3204	3219	1418	1181	3780	3969	882	2268	1399	2383	1978	1462	3808	3971	1871	1475	2102	913	3494	2150	2116	2671	2297
ENSG00000084092.6	NOA1	1290	714	589	848	458	1256	1234	767	872	946	1186	1344	539	860	523	487	781	1040	342	714	680	1276	1970	647	674	883	886	301	537	1680	1055	276	767	437	608	583	608	1017	1102	606	675	819	328	952	623	719	632	703
ENSG00000084093.16	REST	1000	1701	450	792	364	1580	1503	978	1354	1442	1521	1347	1583	1265	1269	440	802	513	331	886	661	667	1758	884	732	1129	690	469	938	1652	1803	278	1057	375	711	916	364	2121	3387	327	1120	1201	106	1512	489	1406	886	839
ENSG00000084110.10	HAL	8437	5130	1232	8607	1402	13412	1604	6180	12299	5853	13643	11247	10119	9715	3626	5525	6036	7195	1985	9662	4190	8359	8955	8873	7928	7330	4932	3653	12251	18165	4263	1856	4401	1036	999	12856	2817	10761	9664	433	17124	2759	725	13621	1523	16805	6827	13372
ENSG00000084112.14	SSH1	4187	8580	1387	3304	930	9266	4728	2487	13198	7570	7425	4470	9386	6265	3066	3951	3077	2376	1646	5410	2815	4228	10586	6762	2550	1618	2723	945	3722	7047	7448	859	3171	3033	1310	4687	1036	2963	5669	1423	2759	4363	1245	8008	2108	7644	3031	5641
ENSG00000084207.15	GSTP1	9117	4487	8974	3299	4239	4366	3153	4759	3733	8060	8804	5214	3256	4517	3833	4633	5265	10167	5790	3415	5013	16466	12129	2956	5320	10276	8103	2739	2121	3709	2183	2602	6384	1809	5912	1449	8525	3227	1707	5095	2204	2506	10436	3293	3263	2410	4989	5207
ENSG00000084234.16	APLP2	33205	42579	11190	28422	7275	44130	40373	22065	44328	59996	46733	63168	54022	46471	20622	22103	31352	28505	24316	25068	14613	53152	89909	33540	18394	27842	22434	10953	24906	52337	57726	7032	60546	31912	10448	18184	21606	28501	35000	14215	34030	23302	15667	46693	19672	36678	27205	28279
ENSG00000084444.13	FAM234B	127	120	173	70	139	85	78	70	72	239	110	139	44	93	128	48	68	76	325	55	90	132	215	28	77	94	112	82	38	136	134	53	233	56	162	153	139	120	37	163	83	117	87	83	144	94	811	45
ENSG00000084453.16	SLCO1A2	0	6	2	4	3	2	1	0	2	4	4	0	3	14	0	2	12	0	0	0	0	0	2	3	0	0	0	2	0	0	82	10	2	6	5	17	16	0	0	2	11	34	0	8	14	0	2	2
ENSG00000084463.7	WBP11	1849	1926	2186	1221	1364	1712	1436	1405	1433	2058	2619	1548	1308	1327	804	1116	966	1789	1226	1067	1479	1609	3061	793	1092	1401	1221	781	758	1501	1701	632	2646	2518	2618	1028	1569	1212	1432	1846	1415	812	1412	1380	2496	1381	2276	1320
ENSG00000084623.11	EIF3I	4332	4138	4389	2583	2823	2690	4461	2336	2250	4488	5159	4653	2227	2749	2870	1818	3052	4119	2438	1839	3097	7067	6685	1815	2774	3847	4420	1308	1711	3058	4162	1769	5839	3426	4179	1232	4520	3119	2641	5320	2766	2063	3746	2831	3037	1619	3109	3618
ENSG00000084628.9	NKAIN1	4	0	4	0	0	1	14	0	0	5	2	0	1	4	0	0	0	0	4	0	0	0	0	0	0	0	0	2	1	0	3	2	1	2	75	9	24	0	0	69	2	6	2	1	3	1	13	0
ENSG00000084636.17	COL16A1	23	21	35	26	7	30	55	15	40	43	17	23	7	26	31	30	12	11	36	46	21	17	79	18	12	47	25	13	15	8	51	18	23	29	46	106	40	12	14	54	39	77	30	48	36	9	38	30
ENSG00000084652.15	TXLNA	2481	2024	1127	1388	1071	1942	2114	1599	1387	2197	2634	2673	1053	1929	1237	1038	1201	1815	714	1086	1802	2151	3284	990	1667	1762	1918	705	920	1654	1429	734	1827	1324	1532	995	1116	1388	1595	1356	1907	1096	885	1618	1216	1444	1903	1493
ENSG00000084674.14	APOB	0	7	11	0	29	21	0	0	10	5	1	0	3	2	0	0	0	2	12	2	0	0	0	1	2	0	0	8	0	0	5	1	7	12	6	24	14	5	0	8	26	6	9	6	4	8	4	0
ENSG00000084676.15	NCOA1	4188	6005	2205	3132	2043	5841	2707	2902	9962	5381	8162	5225	6751	5576	2909	3676	3000	2819	3134	4713	2657	4005	8450	4782	3584	3144	3370	1801	3664	7778	5762	831	7589	3049	3140	5248	4295	3842	4910	1881	3683	2642	1846	5688	3741	7738	3114	5696
ENSG00000084693.15	AGBL5	498	432	397	341	331	377	1118	395	303	580	362	378	224	283	248	336	353	456	285	303	414	478	668	255	347	360	335	487	250	447	610	414	631	321	310	381	424	296	439	429	503	412	309	374	309	292	910	288
ENSG00000084710.13	EFR3B	28	48	51	7	11	17	8	21	22	30	19	2	6	14	15	12	22	12	6	5	16	11	29	36	19	25	11	21	0	26	58	10	18	21	44	60	22	10	13	27	57	66	7	16	28	16	10	17
ENSG00000084731.14	KIF3C	1222	2873	272	1197	208	1631	3263	886	2857	1622	2200	1378	2490	1100	893	1080	901	589	306	1033	567	1416	2372	2233	609	450	706	396	1208	1535	1824	837	3368	2053	279	691	161	1143	1860	338	1088	2113	295	1710	333	1772	891	1093
ENSG00000084733.10	RAB10	7995	11835	1716	6444	1390	11198	14303	6215	12152	12828	12234	11976	18394	11347	9145	4392	7363	5462	2442	7463	4615	6838	18199	10453	5434	6886	8422	3873	6594	13956	10052	2001	5287	4548	2715	5393	1595	11923	20296	1612	5180	10431	816	11778	1776	8582	5497	6284
ENSG00000084734.8	GCKR	2	12	9	40	0	15	38	10	11	10	11	5	7	6	9	1	54	32	8	21	0	1	74	46	2	9	4	1	14	120	0	4	149	3	0	4	1	40	14	7	15	33	2	44	0	26	0	6
ENSG00000084754.10	HADHA	12238	9093	5588	8448	3489	11387	13782	6344	10171	12970	13884	11628	8243	8853	6075	6753	10791	9562	8653	8159	5515	23519	20140	6847	5733	10741	7807	3638	5419	10346	15473	3436	16045	5062	7428	4421	11775	9064	11410	8633	8682	6680	6736	9072	5944	6366	10942	9366
ENSG00000084764.10	MAPRE3	787	460	264	679	248	801	1122	544	641	780	844	1115	795	417	311	287	871	651	272	327	378	1017	1083	758	342	658	404	263	559	1478	1252	314	794	257	489	653	719	549	377	707	1732	304	356	634	186	722	551	822
ENSG00000084774.13	CAD	1256	1126	1095	782	1117	809	637	760	745	820	1046	1149	415	653	588	445	582	919	597	360	1021	1111	1377	585	813	674	1101	319	387	834	565	513	1341	625	1242	413	757	747	628	724	1555	692	895	644	806	784	1360	903
ENSG00000085063.14	CD59	4727	20064	885	14104	1497	11611	27579	3018	17984	25599	7074	8598	9389	8232	6589	5324	17108	5488	4173	6065	3376	13382	13619	14660	3331	10707	5160	2587	14581	34231	36389	1132	6094	4121	1151	7252	3024	19818	30148	2824	4840	12823	412	18377	867	11822	9032	7106
ENSG00000085117.11	CD82	11645	23377	2558	12534	1309	17592	33737	5747	13971	23770	15589	21603	39692	15105	8965	13846	13070	8461	5276	7659	7937	18222	23763	16360	5465	10108	8748	2213	8628	13497	23924	1814	15650	30940	1799	4277	5762	7150	15030	6924	8317	13081	3636	13563	3566	10663	6145	10958
ENSG00000085185.15	BCORL1	1239	1832	798	989	644	1670	1285	925	2550	1601	2016	1708	1512	1570	809	978	1181	767	862	1165	528	1740	1983	1474	625	850	632	391	1031	1768	2156	394	2479	721	390	821	917	710	1071	1318	1245	913	1945	1660	980	2117	1129	1510
ENSG00000085224.21	ATRX	945	1647	1006	1032	822	2321	1020	1347	1942	2003	2042	1919	2502	2167	1328	539	662	645	586	1580	815	634	2974	1310	928	1312	750	730	929	2456	1724	246	930	631	1205	1968	357	1941	3190	465	800	1224	137	2313	1262	1873	1380	997
ENSG00000085231.13	AK6	88	123	43	70	66	70	129	48	46	106	178	138	67	77	101	7	55	61	20	62	53	77	194	51	38	68	75	55	37	122	104	14	82	42	82	111	54	82	119	45	33	63	2	57	43	38	126	95
ENSG00000085231.13	AK6	88	123	43	70	66	70	129	48	46	106	178	138	67	77	101	7	55	61	20	62	53	77	194	51	38	68	75	55	37	122	104	14	82	42	82	111	54	82	119	45	33	63	2	57	43	38	126	95
ENSG00000085231.13.1	NA	88	123	43	70	66	70	129	48	46	106	178	138	67	77	101	7	55	61	20	62	53	77	194	51	38	68	75	55	37	122	104	14	82	42	82	111	54	82	119	45	33	63	2	57	43	38	126	95
ENSG00000085265.10	FCN1	110627	47798	42166	52016	21464	72659	32778	73148	53906	51318	124134	70032	44166	81707	26429	35498	41708	78862	13621	43112	33519	126674	154323	31166	45115	53071	61535	27366	17967	35817	51013	25638	24586	39697	33768	14497	48396	29065	23686	16968	39003	62474	85524	32211	23502	22026	31147	34794
ENSG00000085274.15	MYNN	288	578	295	412	418	515	559	365	421	788	610	891	842	558	613	145	275	250	162	429	321	302	890	431	362	446	356	456	404	950	904	93	288	202	219	501	264	679	1159	178	282	382	43	838	291	385	549	288
ENSG00000085276.17	MECOM	4	17	10	0	7	6	2	10	2	2	8	4	5	3	9	9	0	2	8	12	2	3	22	0	6	14	4	0	0	6	10	4	20	4	11	20	3	2	2	12	2	6	4	4	8	5	10	2
ENSG00000085365.17	SCAMP1	397	476	301	470	238	1369	799	480	839	1083	1052	887	898	861	556	150	252	283	141	856	227	198	1344	505	298	447	237	192	375	828	548	78	434	91	437	779	138	723	1317	75	206	573	40	801	373	584	341	296
ENSG00000085377.13	PREP	1495	1132	774	774	532	1081	969	838	841	1448	1553	1400	549	965	512	683	828	881	557	602	713	1328	2277	508	860	982	804	403	392	909	1342	398	1489	328	1332	603	746	864	825	742	595	683	307	895	863	569	1037	813
ENSG00000085382.11	HACE1	91	158	122	80	102	173	197	95	60	119	105	114	69	124	58	31	29	27	24	63	46	30	218	45	53	41	33	58	30	141	96	14	105	39	98	127	32	108	217	78	26	73	18	142	127	66	190	46
ENSG00000085415.15	SEH1L	431	624	393	231	185	382	179	357	337	627	734	473	266	372	361	227	196	253	217	243	387	383	781	169	256	441	398	216	163	321	243	150	470	205	331	324	208	383	389	295	218	241	75	288	303	244	365	417
ENSG00000085433.15	WDR47	512	657	310	471	303	985	880	487	936	954	768	791	1153	836	326	221	393	194	200	589	274	279	1279	663	339	524	292	257	497	1346	1126	84	494	293	289	934	145	779	1299	174	478	649	44	914	362	648	444	415
ENSG00000085449.14	WDFY1	896	892	1536	707	977	1398	1310	1014	898	2039	1293	1303	908	1162	1047	303	752	796	297	829	592	488	1729	620	600	625	479	509	550	1514	861	222	1169	348	1349	1123	584	1068	2249	583	756	767	177	1031	1435	974	680	595
ENSG00000085465.12	OVGP1	91	47	176	115	233	71	57	54	84	109	154	134	29	47	85	19	42	131	69	26	193	207	170	52	88	150	290	37	47	85	58	72	187	306	67	40	87	225	144	400	380	64	260	53	153	67	137	101
ENSG00000085491.15	SLC25A24	676	2102	221	1116	150	2535	1926	803	3251	2069	1468	1651	1277	1923	888	303	404	332	243	1177	420	264	2950	1388	523	587	259	362	571	3254	1071	118	331	354	407	1227	104	2125	3463	68	185	1795	51	3060	254	1177	546	307
ENSG00000085491.15	SLC25A24	676	2102	221	1116	150	2535	1926	803	3251	2069	1468	1651	1277	1923	888	303	404	332	243	1177	420	264	2950	1388	523	587	259	362	571	3254	1071	118	331	354	407	1227	104	2125	3463	68	185	1795	51	3060	254	1177	546	307
ENSG00000085491.15.1	NA	676	2102	221	1116	150	2535	1926	803	3251	2069	1468	1651	1277	1923	888	303	404	332	243	1177	420	264	2950	1388	523	587	259	362	571	3254	1071	118	331	354	407	1227	104	2125	3463	68	185	1795	51	3060	254	1177	546	307
ENSG00000085511.19	MAP3K4	590	519	668	462	492	612	544	547	431	827	771	821	173	604	417	243	315	462	253	321	742	571	1273	253	531	461	508	270	260	635	514	232	625	236	656	660	314	415	658	363	379	279	231	497	781	417	739	436
ENSG00000085514.15	PILRA	15200	2953	6351	11141	3245	13370	5284	11789	7708	12402	17061	26114	25938	15197	4042	7437	15680	19107	2334	6030	5411	11107	18157	9043	10233	11037	13394	4998	11667	12646	5666	4825	6625	8182	5316	3448	6125	7761	9787	2570	25513	5887	9285	6471	4535	12855	3124	12745
ENSG00000085552.16	IGSF9	4	2	40	10	9	4	0	14	6	30	5	4	13	4	5	4	4	11	6	11	20	4	11	4	8	5	19	17	2	9	0	1	13	7	9	15	5	2	4	34	14	2	17	2	7	6	6	9
ENSG00000085563.14	ABCB1	73	216	285	66	260	239	6	123	117	191	114	108	13	93	89	99	76	101	59	61	129	28	177	61	148	33	81	48	56	175	59	43	269	276	413	109	172	120	109	259	88	57	79	153	512	159	226	58
ENSG00000085644.13	ZNF213	1951	1920	398	1632	340	1848	2663	1330	1536	1523	1596	2332	2102	1652	834	1347	2054	2015	656	1095	1006	3040	2310	1908	1329	1597	1663	536	1523	1920	2138	825	1184	1106	565	781	639	1255	1571	301	2860	1569	540	1580	397	1933	1761	2049
ENSG00000085662.13	AKR1B1	1535	1200	2659	1198	1174	1036	693	1235	1043	1823	1578	1442	478	956	1153	902	1021	1978	1098	623	1706	2736	1950	632	1202	1834	2239	451	392	978	827	1086	2407	1109	2814	776	2476	1107	943	3376	1170	312	2215	524	1566	611	1238	1330
ENSG00000085719.12	CPNE3	4356	3045	2371	2356	2438	3931	7090	4082	4370	4299	3659	3582	4372	3829	3124	1686	2710	2382	879	2197	1466	2340	5632	3015	1391	4071	1670	2440	2669	4090	5333	675	3207	1855	1411	3224	1747	3899	7575	2263	2563	2784	573	4909	1790	2857	8242	1968
ENSG00000085721.12	RRN3	361	461	437	241	291	526	186	365	314	669	539	472	215	324	184	151	112	132	255	267	347	125	764	111	337	285	213	171	104	411	315	77	651	198	693	360	160	395	317	177	150	247	57	370	622	376	769	223
ENSG00000085721.12	RRN3	361	461	437	241	291	526	186	365	314	669	539	472	215	324	184	151	112	132	255	267	347	125	764	111	337	285	213	171	104	411	315	77	651	198	693	360	160	395	317	177	150	247	57	370	622	376	769	223
ENSG00000085721.12.1	NA	361	461	437	241	291	526	186	365	314	669	539	472	215	324	184	151	112	132	255	267	347	125	764	111	337	285	213	171	104	411	315	77	651	198	693	360	160	395	317	177	150	247	57	370	622	376	769	223
ENSG00000085733.15	CTTN	1300	244	260	300	217	336	231	845	329	832	304	157	287	300	168	852	630	603	406	824	599	464	376	289	526	374	723	422	764	1266	220	1800	1408	205	213	201	156	313	124	338	979	232	219	407	349	1013	1501	599
ENSG00000085741.12	WNT11	67	29	37	48	14	47	62	40	15	30	23	42	8	26	13	28	71	49	18	42	23	60	106	77	37	42	22	7	49	46	5	29	20	42	39	32	36	30	19	76	45	61	88	38	79	40	42	27
ENSG00000085760.14	MTIF2	620	581	271	399	327	571	516	483	391	743	848	703	567	468	297	222	363	367	172	265	409	548	1211	236	334	513	419	237	215	577	502	164	522	168	490	448	317	673	652	179	470	337	69	490	226	315	487	444
ENSG00000085788.13	DDHD2	369	444	572	294	513	462	161	491	304	558	577	370	144	295	335	171	170	282	252	246	581	312	787	214	376	304	469	373	165	468	321	143	474	385	607	272	292	452	428	372	275	266	175	343	606	288	778	257
ENSG00000085831.15	TTC39A	32	37	28	78	71	31	43	55	72	151	70	62	72	48	47	51	83	78	112	62	62	51	84	38	37	24	59	136	44	69	87	52	54	106	39	79	75	76	52	56	65	29	30	51	38	34	418	56
ENSG00000085832.16	EPS15	3056	4564	2039	3195	1299	4908	3442	2391	5720	5085	4635	3552	5060	3721	2178	1565	1779	1569	1335	2796	1493	2030	6120	3134	1518	2397	1315	1148	2680	5072	3845	510	3753	1667	2139	3330	1330	4744	7988	1469	2842	3053	477	5253	2135	5397	2815	2682
ENSG00000085840.12	ORC1	157	107	150	97	152	96	89	53	63	127	81	100	59	42	21	29	118	103	312	18	97	68	116	22	48	141	51	49	97	60	58	40	222	52	77	0	189	36	106	244	66	61	89	87	149	27	941	52
ENSG00000085871.8	MGST2	1632	822	274	721	260	932	3169	705	564	980	1003	912	590	873	832	377	877	687	345	507	752	2167	2849	609	611	1429	448	280	670	1044	1161	131	994	94	395	550	577	1112	1442	234	781	1257	188	1276	107	359	359	950
ENSG00000085872.14	CHERP	946	735	582	586	710	1045	425	802	962	928	1030	1160	863	905	355	535	661	786	506	684	763	712	1331	628	770	569	653	364	507	1245	673	328	796	612	734	478	341	366	277	489	975	430	597	790	941	950	1290	960
ENSG00000085978.21	ATG16L1	1317	1276	1787	1033	1207	1418	1043	1183	1242	1750	1714	1481	1222	1305	752	620	766	876	351	770	1054	846	2010	1090	1081	902	944	499	830	1520	816	333	937	756	1166	702	654	1254	1347	839	1318	775	528	1354	1519	1243	958	1183
ENSG00000085978.21	ATG16L1	1317	1276	1787	1033	1207	1418	1043	1183	1242	1750	1714	1481	1222	1305	752	620	766	876	351	770	1054	846	2010	1090	1081	902	944	499	830	1520	816	333	937	756	1166	702	654	1254	1347	839	1318	775	528	1354	1519	1243	958	1183
ENSG00000085978.21.1	NA	1317	1276	1787	1033	1207	1418	1043	1183	1242	1750	1714	1481	1222	1305	752	620	766	876	351	770	1054	846	2010	1090	1081	902	944	499	830	1520	816	333	937	756	1166	702	654	1254	1347	839	1318	775	528	1354	1519	1243	958	1183
ENSG00000085982.13	USP40	543	378	384	416	342	385	224	365	282	508	581	376	195	324	303	207	284	400	159	223	407	466	1023	193	320	273	376	177	202	336	348	206	330	121	371	335	194	326	350	151	364	259	152	415	261	310	279	492
ENSG00000085998.13	POMGNT1	688	537	900	450	584	478	322	561	345	589	754	633	226	412	487	389	318	818	242	214	721	695	1027	274	623	449	921	228	238	407	278	352	614	341	1172	265	556	476	336	633	463	278	631	371	612	312	469	593
ENSG00000085999.11	RAD54L	56	59	38	33	95	38	12	26	5	34	8	34	2	11	2	11	54	40	115	2	37	8	26	6	18	29	17	23	32	11	13	23	66	3	23	21	84	11	9	82	12	12	25	26	50	4	183	16
ENSG00000086015.20	MAST2	1026	1164	1110	435	897	595	816	794	875	545	580	1185	498	461	344	483	822	1019	592	350	565	1038	1157	674	462	781	702	318	339	748	657	291	1056	319	1620	577	1089	581	429	2488	1250	760	1121	940	745	594	1576	715
ENSG00000086061.15	DNAJA1	4053	6889	2835	3403	5040	4923	5526	2566	11840	12523	10048	11602	8959	5755	6332	1842	4400	2810	1768	4681	3058	6218	13221	5352	3953	4492	6493	2623	3996	9565	6952	1346	3643	5485	2536	4160	5407	4741	5379	1764	2177	3149	724	6980	4444	5702	3859	6634
ENSG00000086062.12	B4GALT1	8689	8939	6012	11751	2382	12482	8412	6476	14233	14883	10707	12214	20867	11940	5651	6146	8180	7320	2517	8144	4526	8030	14280	11770	6336	4721	6166	3080	10550	20897	13254	1881	5764	9284	5147	5544	2238	11668	11217	4288	11791	6455	4218	11986	7921	14006	6524	11384
ENSG00000086065.13	CHMP5	968	2427	401	1250	983	1606	2009	1036	1961	4786	2489	4192	3210	1893	2637	305	1514	743	267	1648	752	1463	3621	2102	1060	1671	997	980	1600	5982	3104	291	1161	162	526	1686	638	2042	4136	203	827	1448	48	3415	302	1232	1249	1389
ENSG00000086102.18	NFX1	1349	1150	1273	779	779	1222	1119	1102	850	1329	1377	1411	763	990	591	554	670	922	593	510	1026	949	1775	536	816	976	869	532	477	976	878	410	1146	550	1170	939	723	778	1146	1004	921	651	642	883	1567	732	1570	1038
ENSG00000086159.12	AQP6	2	0	1	1	0	2	0	0	2	7	0	2	0	1	0	1	0	2	0	1	0	2	0	0	0	0	0	0	2	2	0	0	2	0	1	0	0	0	2	0	0	7	0	1	0	0	5	0
ENSG00000086189.9	DIMT1	397	555	439	306	238	508	243	471	310	611	642	433	282	404	471	166	179	308	149	310	389	244	706	213	412	361	401	222	205	624	328	135	484	234	442	351	198	593	557	262	235	273	116	374	443	339	328	293
ENSG00000086200.16	IPO11	532	1300	113	271	156	642	296	258	2450	906	512	672	1530	668	1220	482	523	337	178	1027	310	678	1433	854	584	413	941	159	861	1200	1168	115	237	73	163	615	78	747	437	75	227	414	24	1076	105	540	513	574
ENSG00000086205.16	FOLH1	0	0	2	0	1	2	0	0	2	0	6	0	1	5	2	0	2	0	1	0	0	0	2	0	0	0	0	2	0	0	10	0	3	0	0	11	6	1	0	0	2	6	0	6	2	0	0	2
ENSG00000086232.12	EIF2AK1	7716	6092	4737	10953	5311	6765	8591	10447	6208	20127	7250	8217	7017	6069	5348	5748	11661	7082	25462	10205	16201	9545	11209	4909	6027	7876	9018	29505	14384	9526	8050	9985	9659	3196	3922	2682	6500	7877	7457	6819	8661	7307	4338	9890	3420	5263	43342	5965
ENSG00000086288.11	NME8	777	945	242	989	316	446	1127	641	574	570	801	579	934	825	668	243	575	372	189	415	144	589	1259	1011	482	330	184	211	1171	1096	1459	61	213	98	121	1055	249	1154	1931	61	2055	1244	25	1509	67	1097	444	906
ENSG00000086289.11	EPDR1	80	64	28	12	31	104	45	50	59	112	32	30	42	66	26	26	25	22	63	59	8	48	153	49	34	44	32	32	34	58	57	28	140	21	128	64	36	58	37	69	66	91	16	89	16	50	124	15
ENSG00000086300.15	SNX10	2304	4998	961	2072	1150	5089	3419	2227	8828	4959	6059	4598	6297	5022	3423	1693	1462	1327	644	4558	984	926	4882	3522	1703	1556	1211	1339	1657	6635	3186	412	2320	1934	890	3290	797	3201	6246	559	871	2747	191	4804	1126	4568	1441	1847
ENSG00000086475.14	SEPHS1	811	660	534	528	525	586	817	517	391	738	684	754	260	558	481	261	538	635	408	338	638	747	1165	280	449	957	624	318	299	606	663	216	662	348	617	216	399	412	662	486	626	444	380	521	423	289	944	475
ENSG00000086504.15	MRPL28	3376	2863	1808	3301	897	3107	6425	1720	2963	3352	3362	3954	2543	2133	2037	1870	4353	4551	2033	1826	2252	8626	5456	2950	1761	5957	3598	1040	2853	2851	4518	1269	2100	2739	1558	1046	2189	2359	2622	2090	5350	2594	2793	2810	1088	2227	2785	3339
ENSG00000086506.2	HBQ1	15418	31930	50719	40713	4093	1577	5850	66982	29590	17019	5145	1840	14812	3780	30299	67387	33224	67310	50765	63884	38406	4829	1685	16309	31011	9496	35379	34568	47369	3619	1532	20369	12048	21417	1700	39	52757	2162	715	29158	37444	24012	2229	35187	31865	15384	30160	2986
ENSG00000086544.2	ITPKC	3157	7168	716	8704	225	7478	6700	1952	5214	6581	1999	5897	16211	3686	1443	3864	7873	2018	2149	5744	723	11832	2626	13650	837	6600	1060	466	7421	14549	17880	456	5701	910	580	992	1318	7202	6989	679	13455	6135	686	6036	375	9636	4155	7246
ENSG00000086548.8	CEACAM6	2533	141	968	183	2550	2100	362	1569	302	2737	360	286	127	843	39	88	1898	2213	835	105	341	91	196	63	276	5201	498	1886	1371	813	40	674	254	241	139	270	5848	44	402	2679	638	227	131	563	647	187	11608	95
ENSG00000086570.12	FAT2	61	91	7	80	14	74	143	56	39	45	54	23	50	55	16	18	27	45	24	33	16	36	165	58	28	8	6	9	33	72	66	7	24	42	24	71	17	23	162	25	88	114	5	121	30	92	39	44
ENSG00000086589.11	RBM22	3472	3305	2206	2738	1838	3427	2855	2269	4431	3800	4360	4467	4031	3344	2389	2060	2494	3054	1745	2559	1926	2958	5259	2895	2354	3327	2523	1345	2789	5076	4586	834	4246	2475	2192	2499	2004	3531	3825	1600	3734	2138	1276	3810	2053	3973	2769	3280
ENSG00000086598.10	TMED2	5042	5061	2300	3687	1619	5221	6614	3860	4951	6312	5533	6999	7107	5310	3876	1956	3313	2919	1034	3366	2563	2538	7467	4286	2971	4067	2627	1867	3515	7557	5321	1065	4024	2141	3293	4286	1790	7273	8258	1920	3686	3824	684	5912	2022	3336	2383	3807
ENSG00000086619.13	ERO1B	267	286	368	336	347	682	348	398	392	781	656	701	696	515	382	92	224	221	165	390	247	282	631	307	228	279	172	165	265	800	504	50	330	318	243	595	204	676	885	217	314	230	79	592	318	352	167	280
ENSG00000086666.18	ZFAND6	2386	3471	1099	2516	1181	3719	4334	1936	3721	4241	3563	3478	4344	2778	2748	960	1969	1324	984	2704	1641	1905	5046	3466	1579	2296	1678	1355	2705	5828	5063	569	1914	1584	850	2470	1155	3919	7476	709	2355	3065	206	4069	1156	2958	1946	2484
ENSG00000086696.10	HSD17B2	0	6	6	1	4	0	0	1	1	2	0	0	2	0	0	0	2	2	8	0	0	2	1	0	2	0	2	2	2	0	6	0	4	0	0	0	3	0	0	2	1	0	0	2	0	0	3	1
ENSG00000086712.12	TXLNG	354	295	333	180	212	364	184	252	241	477	370	307	140	280	161	86	118	199	102	264	278	181	578	114	241	151	228	160	95	361	175	93	310	197	306	355	144	284	340	219	116	147	64	245	406	287	538	262
ENSG00000086717.18	PPEF1	83	28	26	38	14	20	26	48	22	26	112	33	34	20	22	12	18	34	3	12	10	18	63	16	20	36	20	28	20	21	0	17	16	2	4	86	2	24	39	12	89	28	2	32	14	52	61	19
ENSG00000086730.16	LAT2	23686	29563	6089	24273	4454	30764	34151	16966	28213	36385	38273	35867	39175	28755	22362	18033	24616	17996	8153	23951	11881	31132	41538	33642	17622	17495	19472	9266	23094	32172	22957	6998	23646	11789	5191	11215	10047	22945	29593	6474	22364	21715	7488	21680	6253	18149	13975	31962
ENSG00000086758.15	HUWE1	3665	3119	3935	2522	3003	2972	2287	2780	3038	3244	4109	3853	2167	2949	1542	2090	2496	2735	3614	1545	2825	4742	5865	2039	2271	2231	2465	1118	1553	2563	4345	1292	5488	3373	3894	2530	3343	2460	2592	4159	5082	2029	5919	3093	5480	3923	6879	2990
ENSG00000086827.8	ZW10	313	316	177	224	155	275	315	224	215	456	554	481	241	299	157	180	254	241	201	150	244	334	676	100	187	344	228	184	88	250	503	97	492	140	330	189	188	243	351	171	162	164	64	268	263	148	493	206
ENSG00000086848.14	ALG9	273	265	507	157	314	222	479	260	165	241	287	219	80	194	161	127	157	251	223	83	279	258	442	86	179	193	239	91	94	183	249	84	514	287	373	169	292	292	217	357	214	147	154	227	321	117	408	171
ENSG00000086967.9	MYBPC2	1	26	38	3	12	15	7	8	6	41	35	6	10	8	16	18	2	6	19	10	27	11	18	12	2	27	24	24	0	18	40	8	31	72	10913	195	4271	17	31	18909	30	29	38	7	31	12	2	7
ENSG00000086991.12	NOX4	2	0	4	2	0	2	0	0	3	3	2	0	0	0	0	0	0	0	0	6	2	0	2	2	2	4	0	0	0	0	2	0	4	2	0	9	3	0	0	2	6	2	0	0	0	0	0	0
ENSG00000087008.15	ACOX3	447	444	295	279	187	405	610	327	355	578	487	636	314	419	260	334	365	599	221	233	332	869	931	276	236	565	419	123	246	365	711	176	480	155	351	65	486	350	289	257	310	305	321	464	236	186	422	370
ENSG00000087053.18	MTMR2	277	265	478	177	289	234	176	259	187	323	229	200	103	167	186	111	119	153	148	169	234	151	393	118	153	126	135	130	95	241	100	152	553	165	480	326	241	203	248	192	198	118	109	207	323	136	284	117
ENSG00000087074.7	PPP1R15A	11186	11759	37605	7197	48976	6526	6783	5960	12881	11578	9491	8592	9533	4547	4482	5218	7448	9751	27455	8089	6910	9410	9503	8652	9157	4806	5208	5222	11093	14143	8519	2450	29581	27985	11187	4099	43748	6072	4852	25614	11272	6038	34302	8557	28304	15265	18936	11093
ENSG00000087076.8	HSD17B14	11	6	52	4	24	4	6	5	9	25	8	0	3	13	8	4	6	4	22	7	13	21	20	4	2	8	30	4	3	14	15	14	48	22	6	15	44	3	16	60	20	8	26	13	20	2	21	7
ENSG00000087077.13	TRIP6	951	656	401	474	164	338	411	367	820	566	671	823	505	567	745	478	496	615	373	434	420	1294	882	660	1163	584	748	193	670	693	284	253	736	250	182	656	354	624	345	413	1371	413	338	513	173	520	393	1075
ENSG00000087085.13	ACHE	27	73	104	345	462	49	35	206	37	196	14	80	48	31	106	49	533	70	2039	96	246	44	33	51	118	73	60	506	245	78	108	103	74	79	483	11	465	50	19	716	25	191	42	129	62	29	2420	13
[truncated: 22,349 more rows]
[truncated: 694 more columns]
