# Supplementary material for: Reduced mitochondrial calcium uptake in macrophages is a major driver of inflammaging
Source: Nat Aging. 2023 Jun 5;3(7):796–812. doi: 10.1038/s43587-023-00436-8 (PMC10353943; doi:10.1038/s43587-023-00436-8)
Supplement: Supplementary file 4 — Source Data Fig. 2 [file 43587_2023_436_MOESM4_ESM.xlsx]

## Sheet: Figure 2a
BMDMs-Y	BMDMs-O
1.2999	0.2783
0.5478	0.2342
1.4042	0.2818
0.9993	0.7974
1.0369	0.7458
0.9651	0.7825
0.8829	0.9193
1.1307	0.9105
1.0016	0.9746
0.5041	0.5381
1.3102	0.4325
1.5141	0.547

## Sheet: Figure 2b
Time (s)	25wks	85wks	25wks RuR	85wks RuR
0	43.4228	44.8265	34.0285	29.5414
2	43.8211	44.4457	34.0263	29.9224
4	43.0988	43.8551	34.4741	29.9234
6	43.355	44.1063	33.6589	30.0805
8	43.7093	44.5946	33.8714	29.3893
10	43.5951	44.6405	34.0239	29.6922
12	43.1583	44.2093	34.0649	29.6496
14	42.7375	44.0534	34.1991	29.7915
16	42.4299	43.2378	34.0402	29.525
18	42.7612	43.7858	34.1413	30.0039
20	43.2847	43.7521	33.8619	29.9692
22	43.0281	44.0772	34.2682	30.1422
24	43.0834	43.3008	35.5105	29.8745
26	43.3156	43.0527	34.404	30.402
28	42.8069	43.3334	35.1605	29.8908
30	42.7435	43.649	34.7339	29.9277
32	42.8651	43.5239	34.548	29.785
34	42.9811	43.5577	35.0605	30.3379
36	42.6314	43.7261	34.938	29.7923
38	43.0877	42.9726	34.4048	30.5789
40	42.9203	43.91	34.7007	30.4314
42	41.9304	43.0085	34.923	30.0118
44	42.9458	43.0953	35.3665	30.0412
46	42.3495	43.2335	35.8039	29.7482
48	42.1099	42.7059	34.3926	30.2184
50	42.6008	42.8355	34.344	30.9749
52	42.1458	43.6353	35.4341	30.2582
54	42.6244	42.3472	34.8912	30.1933
56	42.6751	43.0815	35.0994	29.9065
58	42.0864	42.4245	34.248	30.4693
60	43.0251	61.4471	54.539	37.9549
62	98.6178	100	91.8208	98.4633
64	99.3345	99.8782	94.9451	97.5932
66	99.8303	97.412	93.8748	99.8029
68	99.2537	95.6898	94.4604	99.7108
70	100	92.837	93.9101	100
72	97.8152	90.9319	94.1645	99.7766
74	94.949	90.2309	94.4772	99.3669
76	91.2496	91.0727	95.6549	99.1712
78	88.3817	90.832	94.7742	99.8043
80	86.956	89.5377	93.8835	99.5175
82	84.7902	87.1076	94.8	98.6619
84	84.0766	87.3621	94.5805	97.7335
86	82.5052	86.5921	93.4482	97.358
88	80.3775	85.4855	93.4208	98.1044
90	78.1851	85.7652	93.9153	96.8832
92	76.7574	84.2348	94.0843	96.908
94	75.2736	84.8532	93.3596	96.6783
96	73.303	83.4267	94.1425	97.9029
98	72.6124	82.8904	92.998	97.0481
100	71.834	82.5014	94.2492	97.5788
102	70.4684	81.5028	95.0326	98.0854
104	70.2867	81.8884	95.8179	97.9203
106	70.3278	81.3843	96.7899	98.7467
108	70.264	81.0918	97.5844	99.1343
110	68.2279	79.5599	96.5874	97.714
112	67.5506	79.7745	98.4555	98.5554
114	67.0417	80.5254	99.249	98.6961
116	66.4214	79.0511	98.9487	98.4291
118	66.3829	78.5851	98.7006	98.296
120	66.5667	77.028	96.9806	95.8813
122	65.4672	78.0725	98.9101	97.9817
124	65.1578	77.8658	99.259	97.0068
126	64.4247	80.1577	97.1002	97.5971
128	63.3163	81.0143	97.5586	98.0418
130	63.2587	80.8975	97.0632	97.1001
132	62.5084	80.7133	96.1358	97.1069
134	62.2298	80.9672	96.5874	97.3616
136	62.0043	81.3855	96.2361	98.7528
138	61.0298	81.0977	94.8731	97.0485
140	61.8457	82.5097	96.3051	96.5668
142	61.5324	82.2224	94.9606	96.6092
144	61.0017	84.0499	97.3398	95.8133
146	60.3535	84.7263	95.3508	96.4383
148	60.2207	84.7988	95.359	96.8172
150	60.2537	85.5523	95.3071	96.1262
152	59.9919	85.6754	96.4146	96.6769
154	59.5493	87.1471	97.7599	96.6952
156	59.7355	87.0274	97.8969	96.9025
158	60.0844	87.7703	97.9572	97.5467
160	59.8438	87.5964	98.0936	96.527
162	59.5791	87.5973	98.271	96.7063
164	58.9075	89.2693	98.5664	97.0864
166	57.9763	89.2639	98.9267	98.0847
168	58.4205	89.4832	97.9398	98.6402
170	57.5178	88.932	99.2691	98.0825
172	57.4898	89.4646	98.0776	97.2038
174	57.4541	89.0548	99.6737	96.9259
176	56.8405	89.9471	99.4992	97.6547
178	55.9291	90.2851	99.1169	97.203
180	56.824	90.6583	99.1992	96.7796
182	56.3686	90.4049	99.2538	97.9695
184	56.0685	93.8553	100	96.5024
186	55.5254	93.3249	98.9886	97.0929
188	55.0911	94.6581	98.168	97.7913
190	55.2695	95.6614	98.8566	98.1162
192	55.6607	96.5991	98.0075	97.9663
194	54.907	97.8811	98.8166	97.6193
196	55.7353	98.6448	97.9509	97.5554
198	54.4736	99.2481	99.0674	97.7622
200	54.5798	99.6812	98.8446	96.4928
202	55.0687	100.017	99.8565	97.2835
204	54.8573	100.382	101.049	96.8135
206	55.0463	101.191	99.6682	96.3891
208	54.2545	100.708	98.8218	98.195
210	53.288	100.64	100.601	96.3518
212	54.5791	100.357	99.9378	96.7914
214	54.1561	101.424	100.956	97.4857
216	53.9246	101.429	99.4726	96.5193
218	53.4225	103.064	99.603	97.2806
220	53.3759	103.49	100.257	96.8427
222	52.6558	103.431	102.002	97.3973
224	53.4798	103.165	101.112	97.2348
226	52.9122	104.131	101.514	96.7239
228	52.1514	104.189	101.707	96.3956
230	51.825	104.832	102.024	95.1238
232	51.8186	104.638	102.304	96.4624
234	52.2912	105.404	102.988	96.5706
236	51.5525	105.941	101.564	95.4971
238	52.1976	106.344	102.755	96.2279
240	51.8692	106.504	102.277	94.4726
242	51.5849	106.171	102.576	96.8164
244	51.9289	107.224	103.193	96.9167
246	51.6751	108.349	103.78	96.8642
248	51.2639	108.563	103.1	94.8136
250	51.3906	109.108	103.479	94.6085
252	51.2169	109.71	103.117	96.0975
254	51.6797	109.157	102.295	95.5261
256	51.0518	109.734	104.352	95.7208
258	50.8825	110.518	104.217	94.7133
260	51.1962	110.276	104.972	95.4214
262	51.2582	109.922	104.104	95.5029
264	50.7172	110.721	104.419	95.2373
266	51.051	110.84	103.736	95.1515
268	50.4601	110.982	104.849	95.6251
270	51.0761	110.23	104.849	95.9049
272	50.996	111.203	105.149	96.4959
274	50.4079	110.585	103.224	95.153
276	51.0031	110.946	104.448	96.1228
278	49.8527	111.297	105.206	94.3824
280	50.1321	111.144	105.88	96.7716
282	50.9676	111.123	106.404	95.2788
284	50.478	111.036	106.425	97.3973
286	50.3052	111.667	105.255	94.925
288	50.3093	110.839	105.778	95.2737
290	50.1743	111.973	106.865	94.8406
292	49.7654	111.406	106.688	95.0684
294	49.7176	111.228	106.097	95.6323
296	50.3721	113.048	105.563	96.8943
298	50.2554	112.46	105.875	94.1313
300	50.3747	111.995	106.043	95.0043
302	49.7431	111.801	105.831	95.5123
304	49.7964	113.044	105.488	95.7704
306	50.3611	112.691	106.442	94.5969
308	50.6249	112.38	105.528	93.643
310	48.6276	112.586	106.664	94.8775
312	49.8617	112.477	107.247	93.6847
314	50.4475	112.477	107.016	95.3009
316	50.901	113.53	106.981	95.111
318	50.569	113.245	108.088	95.1493
320	50.0093	112.875	108.559	93.3629
322	50.3814	112.531	107.767	95.5762
324	50.3399	112.805	108.14	94.7507
326	50.2286	113.024	107.244	94.1111
328	50.7269	113.382	107.295	94.2089
330	50.1371	113.738	108.426	94.2817
332	50.4981	113.976	108.62	93.9086
334	50.6873	112.687	107.171	93.7883
336	50.6593	113.651	107.573	93.5934
338	50.3942	113.589	107.381	94.3309
340	49.7945	113.671	108.219	94.1142
342	50.3922	113.518	108.193	93.1417
344	50.4605	112.743	108.991	94.8184
346	49.9046	114.61	109.182	93.7575
348	50.6604	114.257	108.026	94.2516
350	49.8576	113.806	109.23	92.9349
352	50.4199	114.76	108.823	95.8242
354	50.1849	114.452	108.732	93.0764
356	50.8208	114.271	108.321	93.2528
358	50.582	113.784	108.181	94.9667
360	56.5592	131.559	115.218	100.309
362	56.1848	133.479	114.036	99.825
364	57.3366	133.244	111.494	99.1511
366	58.98	130.924	112.092	99.1687
368	61.7495	131.288	111.973	100.413
370	64.7826	129.786	112.57	99.7168
372	67.8666	127.638	113.476	100.008
374	71.268	126.912	112.824	99.2206
376	73.4522	127.555	112.366	100.42
378	76.5316	127.576	113.138	101.335
380	79.0926	126.181	114.167	99.8429
382	82.8387	119.6	112.768	99.8891
384	86.2908	119.676	112.345	100.189
386	89.7731	120.114	111.978	100.627
388	93.2272	119.731	112.858	100.501
390	96.7846	118.231	112.359	99.5577
392	98.1734	119.428	112.895	99.5843
394	101.089	119.556	113.611	100.954
396	101.956	119.906	112.228	100.757
398	103.409	119.072	112.428	101.063
400	104.964	119.332	111.49	101.258
402	105.073	120.595	113.456	100.068
404	106.916	119.849	111.524	100.202
406	107.571	119.781	112.827	100.827
408	109.073	120.452	112.018	99.9306
410	110.03	120.994	112.824	100.706
412	110.64	121.083	112.138	100.449
414	109.731	120.843	114.604	100.352
416	109.659	121.261	112.023	99.6185
418	111.323	120.863	113.822	100.863
420	110.226	120.98	113.822	100.863

## Sheet: Figure 2c
25wks	85wks	25k RuR	85wk RuR
74.32	55.12	8.05	7.07
92.77	43.72	3.38	0.45
80.68	56.26	3.98	5.29
81.27	32.28
61.23	63.92
84.67	30.7
50.7	39.67
62.52	37.07
64.34	35.32
45.08	39.36
41.29	32.48
48.04	54.79
29.69	37.62
41.34	42.44
49.76	22.84
35.64	29.04
41.58	35.46
50.13	35.81
43.63	49.87
50.85	21.43
57.75	37.15
49.39	23.81
40.4	27.12
53.26	40.12
68.5	56.89
58.23	49.09
60.9	41.65
34.04	26.41
	41.87
	38.13
	42.51

## Sheet: Figure 2d
Female			Male
25wks	85wks		25wks	85wks
74.32	55.12		29.69	37.62
92.77	43.72		41.34	42.44
80.68	56.26		49.76	22.84
81.27	32.28		35.64	29.04
61.23	63.92		41.58	35.46
84.67	30.7		50.13	35.81
50.7	39.67		43.63	49.87
62.52	37.07		50.85	21.43
64.34	35.32		57.75	37.15
45.08	39.36		49.39	23.81
41.29	32.48		40.4	27.12
48.04	54.79		53.26	40.12
	41.87		68.5	56.89
	38.13		58.23	49.09
	42.51		60.9	41.65
			34.04	26.41

## Sheet: Figure 2e
Rep Cell 1		Rep Cell 2		Rep Cell 3		Rep Cell 1		Rep Cell 2		Rep Cell 3
Minutes	BMDMs-O	Minutes	BMDMs-O	Minutes	BMDMs-O	Minutes	BMDMs-Y	Minutes	BMDMs-Y	Minutes	BMDMs-Y
0	1.0333	0	1.00305	0	1.02253	0	0.969171	0	0.991163	0	0.977315
0.05	1.04065	0.05	1.02729	0.05	1.02961	0.05	0.983686	0.05	0.992183	0.05	0.984362
0.1	1.05128	0.1	1.01496	0.1	1.01911	0.1	0.978486	0.1	0.997712	0.1	0.985434
0.15	1.0358	0.15	1.01431	0.15	1.02306	0.15	0.972823	0.15	0.997883	0.15	0.977256
0.2	1.02031	0.2	1.01479	0.2	1.01945	0.2	0.976181	0.2	1.0015	0.2	0.969985
0.25	1.04934	0.25	1.02632	0.25	1.02411	0.25	0.975025	0.25	0.999695	0.25	0.97592
0.3	1.01279	0.3	0.999598	0.3	1.01717	0.3	0.978972	0.3	0.998722	0.3	0.980919
0.35	1.03597	0.35	1.0254	0.35	1.01773	0.35	0.975295	0.35	1.00119	0.35	0.986357
0.4	1.01565	0.4	1.01259	0.4	1.0196	0.4	0.98103	0.4	0.975839	0.4	0.976564
0.45	1.02851	0.45	1.01358	0.45	1.02358	0.45	0.968932	0.45	0.987683	0.45	0.976328
0.5	1.02889	0.5	1.02461	0.5	1.02803	0.5	0.97447	0.5	0.992199	0.5	0.983243
0.55	1.01012	0.55	1.00786	0.55	1.0146	0.55	0.96999	0.55	0.977784	0.55	0.985385
0.6	1.02952	0.6	1.01563	0.6	1.02445	0.6	0.972566	0.6	1.00051	0.6	0.999248
0.65	1.04689	0.65	1.01997	0.65	1.02493	0.65	0.96826	0.65	1.00882	0.65	0.987969
0.7	1.04058	0.7	1.01926	0.7	1.01865	0.7	0.97379	0.7	1.01682	0.7	0.995023
0.75	1.02947	0.75	1.02606	0.75	1.02337	0.75	0.979045	0.75	1.02324	0.75	0.989939
0.8	1.03113	0.8	1.02617	0.8	1.02401	0.8	0.987	0.8	1.01468	0.8	0.982437
0.85	1.02833	0.85	1.01227	0.85	1.0288	0.85	0.978503	0.85	0.992881	0.85	0.97566
0.9	1.02898	0.9	1.01516	0.9	1.0224	0.9	0.97742	0.9	0.981595	0.9	0.979542
0.95	1.05039	0.95	1.01892	0.95	1.02655	0.95	0.975514	0.95	0.994174	0.95	0.977227
1	1.01755	1	1.00396	1	1.01896	1	0.966678	1	0.995794	1	0.986402
1.05	1.02605	1.05	0.99436	1.05	1.02	1.05	0.969814	1.05	0.995429	1.05	0.996014
1.1	1.03232	1.1	1.00527	1.1	1.02598	1.1	0.980625	1.1	0.995333	1.1	0.994337
1.15	1.03779	1.15	0.994411	1.15	1.02002	1.15	0.975893	1.15	1.00145	1.15	0.991156
1.2	1.02991	1.2	0.978613	1.2	1.0161	1.2	0.986504	1.2	1.01143	1.2	1.01822
1.25	1.01339	1.25	0.977991	1.25	1.01483	1.25	0.981153	1.25	0.995508	1.25	1.00589
1.3	1.02796	1.3	0.989503	1.3	1.02148	1.3	0.980913	1.3	1.01513	1.3	1.00741
1.35	1.03704	1.35	0.991932	1.35	1.02775	1.35	0.97923	1.35	0.998088	1.35	0.988882
1.4	1.00036	1.4	0.980612	1.4	1.01864	1.4	0.976076	1.4	1.00453	1.4	1.01317
1.45	1.02502	1.45	0.988474	1.45	1.01763	1.45	0.971173	1.45	0.993434	1.45	1.01668
1.5	1.04317	1.5	0.977467	1.5	1.0255	1.5	0.970107	1.5	0.992877	1.5	1.05321
1.55	1.02438	1.55	0.975358	1.55	1.02025	1.55	0.965687	1.55	0.99552	1.55	1.03191
1.6	1.02295	1.6	0.989785	1.6	1.02659	1.6	0.961609	1.6	0.983494	1.6	1.04151
1.65	1.04592	1.65	0.998747	1.65	1.03409	1.65	0.965648	1.65	0.994077	1.65	1.03871
1.7	1.01343	1.7	0.975383	1.7	1.02502	1.7	0.967144	1.7	0.983738	1.7	1.03822
1.75	1.00633	1.75	0.960509	1.75	1.02291	1.75	0.962302	1.75	0.99265	1.75	1.02776
1.8	0.999346	1.8	0.964701	1.8	1.02926	1.8	0.95723	1.8	0.99187	1.8	1.04136
1.85	1.01891	1.85	0.955719	1.85	1.027	1.85	0.968331	1.85	0.978758	1.85	1.03834
1.9	1.01156	1.9	0.960702	1.9	1.02697	1.9	0.971201	1.9	0.983999	1.9	1.04542
1.95	1.01345	1.95	0.956406	1.95	1.03538	1.95	0.959715	1.95	0.98544	1.95	1.02106
2	1.02305	2	0.966214	2	1.04607	2	0.967016	2	0.990284	2	1.02218
2.05	1.00625	2.05	0.956102	2.05	1.03559	2.05	0.948305	2.05	0.985376	2.05	1.00542
2.1	1.03055	2.1	0.972921	2.1	1.04064	2.1	0.953067	2.1	0.993603	2.1	1.01837
2.15	1.02448	2.15	0.968064	2.15	1.03955	2.15	0.947096	2.15	0.985049	2.15	1.01874
2.2	0.996471	2.2	0.956427	2.2	1.04387	2.2	0.930787	2.2	0.987207	2.2	1.00615
2.25	0.986451	2.25	0.94977	2.25	1.03365	2.25	0.92319	2.25	0.987925	2.25	1.01073
2.3	1.00394	2.3	0.951739	2.3	1.03982	2.3	0.920953	2.3	1.00181	2.3	1.00429
2.35	1.01957	2.35	0.965701	2.35	1.04275	2.35	0.913588	2.35	0.98796	2.35	0.998555
2.4	1.01622	2.4	0.958538	2.4	1.04925	2.4	0.914927	2.4	0.99098	2.4	1.00399
2.45	0.98377	2.45	0.947399	2.45	1.03052	2.45	0.907591	2.45	0.983899	2.45	1.0009
2.5	0.995592	2.5	0.951006	2.5	1.03991	2.5	0.897061	2.5	0.983453	2.5	1.01009
2.55	0.9777	2.55	0.95968	2.55	1.04757	2.55	0.902365	2.55	0.999516	2.55	0.998691
2.6	0.964168	2.6	0.966085	2.6	1.04767	2.6	0.89401	2.6	0.9819	2.6	0.993217
2.65	0.938915	2.65	0.951439	2.65	1.04423	2.65	0.904585	2.65	0.981036	2.65	0.997365
2.7	0.940096	2.7	0.940693	2.7	1.04425	2.7	0.909949	2.7	0.980133	2.7	1.00665
2.75	0.954498	2.75	0.956403	2.75	1.04584	2.75	0.909317	2.75	0.996018	2.75	0.988544
2.8	0.952868	2.8	0.947879	2.8	1.04845	2.8	0.91305	2.8	0.990675	2.8	1.00382
2.85	0.953519	2.85	0.95426	2.85	1.04944	2.85	0.913698	2.85	0.997103	2.85	0.996676
2.9	0.951638	2.9	0.95551	2.9	1.04642	2.9	0.927479	2.9	1.00232	2.9	1.00519
2.95	0.962507	2.95	0.96267	2.95	1.05175	2.95	0.918663	2.95	0.998814	2.95	1.0014
3	0.966668	3	0.954309	3	1.05554	3	0.919786	3	0.99444	3	0.991631
3.05	0.9666	3.05	0.970824	3.05	1.05732	3.05	0.927449	3.05	0.998851	3.05	0.992035
3.1	0.956444	3.1	0.955471	3.1	1.05483	3.1	0.930429	3.1	0.996106	3.1	1.00006
3.15	0.971872	3.15	0.971798	3.15	1.05807	3.15	0.927321	3.15	0.994815	3.15	0.991273
3.2	0.974831	3.2	0.947484	3.2	1.05601	3.2	0.928557	3.2	0.997992	3.2	0.999845
3.25	0.966706	3.25	0.957247	3.25	1.0547	3.25	0.926643	3.25	1.00485	3.25	0.990924
3.3	0.977896	3.3	0.954039	3.3	1.06659	3.3	0.934968	3.3	1.00191	3.3	1.01045
3.35	0.981583	3.35	0.959382	3.35	1.06327	3.35	0.94056	3.35	1.00544	3.35	1.00088
3.4	0.973715	3.4	0.951966	3.4	1.05871	3.4	0.9312	3.4	1.00178	3.4	0.999268
3.45	0.990506	3.45	0.977326	3.45	1.07054	3.45	0.940265	3.45	1.00775	3.45	1.0011
3.5	0.984533	3.5	0.964565	3.5	1.06522	3.5	0.936873	3.5	1.0112	3.5	1.00069
3.55	0.991108	3.55	0.966724	3.55	1.06257	3.55	0.943206	3.55	1.01336	3.55	0.996517
3.6	0.97649	3.6	0.971448	3.6	1.06091	3.6	0.937017	3.6	1.01044	3.6	1.00688
3.65	0.986276	3.65	0.97257	3.65	1.06695	3.65	0.939795	3.65	1.00907	3.65	1.00306
3.7	0.979617	3.7	0.95105	3.7	1.06109	3.7	0.943876	3.7	1.01521	3.7	0.998065
3.75	0.997608	3.75	0.96271	3.75	1.06331	3.75	0.936798	3.75	1.01333	3.75	0.999619
3.8	0.982667	3.8	0.975237	3.8	1.0664	3.8	0.945638	3.8	1.0152	3.8	1.00656
3.85	0.977604	3.85	0.961274	3.85	1.06155	3.85	0.947074	3.85	1.00202	3.85	1.00009
3.9	0.97625	3.9	0.969345	3.9	1.06519	3.9	0.950092	3.9	1.01611	3.9	1.01252
3.95	0.983328	3.95	0.969002	3.95	1.06971	3.95	0.94655	3.95	1.0139	3.95	1.01355
4	0.997772	4	0.977572	4	1.07175	4	0.953881	4	1.00595	4	1.01623
4.05	0.96248	4.05	0.969336	4.05	1.07244	4.05	0.957584	4.05	1.00656	4.05	1.01353
4.1	0.992625	4.1	0.977642	4.1	1.07273	4.1	0.956074	4.1	1.01605	4.1	1.00676
4.15	0.984711	4.15	0.966603	4.15	1.07376	4.15	0.934335	4.15	1.00951	4.15	0.990591
4.2	0.963791	4.2	0.96655	4.2	1.06606	4.2	0.948058	4.2	1.00689	4.2	0.988358
4.25	0.959412	4.25	0.971294	4.25	1.07556	4.25	0.94869	4.25	1.0217	4.25	1.02836
4.3	0.989035	4.3	0.983955	4.3	1.07831	4.3	0.942038	4.3	1.01267	4.3	1.00076
4.35	0.990957	4.35	0.982312	4.35	1.08454	4.35	0.940278	4.35	1.00714	4.35	1.00473
4.4	0.998526	4.4	0.998125	4.4	1.08438	4.4	0.943057	4.4	0.999365	4.4	0.995826
4.45	0.993929	4.45	1.01032	4.45	1.08368	4.45	0.943081	4.45	1.0093	4.45	1.00655
4.5	0.97342	4.5	1.01582	4.5	1.08371	4.5	0.939735	4.5	1.01734	4.5	1.00688
4.55	0.97896	4.55	1.04202	4.55	1.09587	4.55	0.944254	4.55	1.03068	4.55	1.00365
4.6	0.96924	4.6	1.04498	4.6	1.08182	4.6	0.9385	4.6	1.02259	4.6	0.996379
4.65	0.98346	4.65	1.13491	4.65	1.08539	4.65	0.94107	4.65	1.02883	4.65	1.00073
4.7	0.991022	4.7	1.58327	4.7	1.07971	4.7	0.939492	4.7	1.01893	4.7	1.00967
4.75	0.970565	4.75	1.45047	4.75	1.07479	4.75	0.944824	4.75	1.02165	4.75	1.00753
4.8	0.969491	4.8	1.34706	4.8	1.0826	4.8	0.944402	4.8	1.02301	4.8	1.00749
4.85	0.976809	4.85	1.34935	4.85	1.08573	4.85	0.940405	4.85	1.01301	4.85	0.993453
4.9	0.978432	4.9	1.55771	4.9	1.08091	4.9	0.941018	4.9	1.01631	4.9	1.00028
4.95	1.00304	4.95	1.44901	4.95	1.09223	4.95	0.941324	4.95	1.02152	4.95	1.00722
5	0.977961	5	1.37691	5	1.07903	5	0.946877	5	1.01733	5	1.01178
5.05	1.00629	5.05	1.40222	5.05	1.09027	5.05	0.950454	5.05	1.03162	5.05	1.02365
5.1	0.994397	5.1	1.37834	5.1	1.08961	5.1	0.944476	5.1	1.01611	5.1	1.00796
5.15	1.00166	5.15	1.38084	5.15	1.09958	5.15	0.944233	5.15	1.01923	5.15	1.00215
5.2	0.981013	5.2	1.4421	5.2	1.11251	5.2	0.94619	5.2	1.01456	5.2	1.01435
5.25	0.978148	5.25	1.36012	5.25	1.1853	5.25	0.935743	5.25	1.01005	5.25	1.01385
5.3	1.00881	5.3	1.31622	5.3	1.83708	5.3	0.939843	5.3	1.01285	5.3	1.01021
5.35	0.99065	5.35	1.34106	5.35	1.61918	5.35	0.949416	5.35	1.02303	5.35	1.00476
5.4	0.999307	5.4	1.35177	5.4	1.46424	5.4	0.943926	5.4	1.02834	5.4	1.01963
5.45	1.14759	5.45	1.37362	5.45	1.4201	5.45	0.950578	5.45	1.03379	5.45	1.01247
5.5	1.5578	5.5	1.33882	5.5	1.46598	5.5	0.946959	5.5	1.02654	5.5	1.0065
5.55	1.81407	5.55	1.36465	5.55	1.58718	5.55	0.95064	5.55	1.01836	5.55	1.01492
5.6	1.75024	5.6	1.37207	5.6	1.57617	5.6	0.951209	5.6	1.01512	5.6	1.01811
5.65	1.96297	5.65	1.39363	5.65	1.48622	5.65	0.945649	5.65	1.02684	5.65	1.02557
5.7	2.02403	5.7	1.4957	5.7	1.4937	5.7	0.954831	5.7	1.02745	5.7	1.01831
5.75	2.01289	5.75	1.5151	5.75	1.46128	5.75	0.948155	5.75	1.00688	5.75	1.01921
5.8	1.75075	5.8	1.51505	5.8	1.39887	5.8	0.947896	5.8	1.02553	5.8	1.01025
5.85	1.64031	5.85	1.52352	5.85	1.66963	5.85	0.951163	5.85	1.01345	5.85	1.01946
5.9	1.49141	5.9	1.55337	5.9	1.68653	5.9	0.9418	5.9	1.0112	5.9	1.00063
5.95	1.31506	5.95	1.57978	5.95	1.5345	5.95	0.947996	5.95	0.995154	5.95	1.01404
6	1.17083	6	1.65047	6	1.54253	6	0.951759	6	1.01175	6	1.01783
6.05	1.07265	6.05	1.629	6.05	1.52984	6.05	0.956532	6.05	1.01264	6.05	1.02999
6.1	1.00269	6.1	1.64144	6.1	1.57404	6.1	0.954105	6.1	1.01416	6.1	1.02818
6.15	0.975906	6.15	1.59961	6.15	1.46052	6.15	0.951238	6.15	1.01377	6.15	1.02395
6.2	1.01068	6.2	1.5892	6.2	1.35141	6.2	0.950241	6.2	1.03443	6.2	1.06313
6.25	0.983307	6.25	1.72225	6.25	1.33565	6.25	0.953582	6.25	1.01405	6.25	1.62448
6.3	0.965907	6.3	1.68041	6.3	1.6288	6.3	0.947765	6.3	1.02908	6.3	1.72378
6.35	0.959638	6.35	1.55943	6.35	1.58892	6.35	0.95515	6.35	1.2016	6.35	1.48068
6.4	1.04389	6.4	1.60793	6.4	1.44877	6.4	0.961397	6.4	1.42358	6.4	1.29384
6.45	2.29874	6.45	1.62927	6.45	1.70362	6.45	0.967231	6.45	1.30231	6.45	1.13562
6.5	1.96017	6.5	1.64947	6.5	1.51518	6.5	0.954769	6.5	1.24586	6.5	1.07083
6.55	1.73318	6.55	1.71189	6.55	1.41456	6.55	0.956888	6.55	1.15604	6.55	1.03054
6.6	1.72034	6.6	1.66996	6.6	1.61453	6.6	0.957111	6.6	1.08768	6.6	1.0188
6.65	1.69428	6.65	1.6746	6.65	1.47408	6.65	0.952879	6.65	1.03265	6.65	0.992115
6.7	1.77549	6.7	1.69609	6.7	1.30768	6.7	0.959071	6.7	1.02741	6.7	0.988996
6.75	1.81199	6.75	1.75481	6.75	1.23072	6.75	0.959028	6.75	1.00874	6.75	0.997017
6.8	1.8558	6.8	1.76145	6.8	1.18095	6.8	0.963631	6.8	1.0272	6.8	1.01236
6.85	1.88414	6.85	1.73514	6.85	1.13225	6.85	0.950876	6.85	1.01833	6.85	1.00581
6.9	1.96888	6.9	1.75399	6.9	1.10629	6.9	0.963942	6.9	1.02009	6.9	1.00368
6.95	2.00335	6.95	1.77191	6.95	1.09915	6.95	0.963126	6.95	1.00557	6.95	0.997532
7	2.03722	7	1.83293	7	1.0964	7	0.953229	7	1.0052	7	1.00531
7.05	2.0531	7.05	1.77931	7.05	1.08983	7.05	0.947954	7.05	0.997062	7.05	1.004
7.1	2.1392	7.1	1.82965	7.1	1.10269	7.1	0.951111	7.1	1.00684	7.1	1.00714
7.15	2.15407	7.15	1.81539	7.15	1.09448	7.15	0.959759	7.15	1.00473	7.15	1.23427
7.2	2.06938	7.2	1.75544	7.2	1.09267	7.2	0.948385	7.2	1.00609	7.2	1.4594
7.25	2.045	7.25	1.74502	7.25	1.09807	7.25	0.960505	7.25	1.01171	7.25	1.36003
7.3	1.93596	7.3	1.75387	7.3	1.10594	7.3	0.949162	7.3	1.00304	7.3	1.1947
7.35	1.78187	7.35	1.76845	7.35	1.10187	7.35	0.956129	7.35	0.993078	7.35	1.11216
7.4	1.75939	7.4	1.81945	7.4	1.10203	7.4	0.965423	7.4	1.00948	7.4	1.05556
7.45	1.73147	7.45	1.84092	7.45	1.10693	7.45	0.960034	7.45	1.00656	7.45	1.02973
7.5	1.71786	7.5	1.83106	7.5	1.10588	7.5	0.956241	7.5	1.00748	7.5	1.0166
7.55	1.82428	7.55	1.82551	7.55	1.10241	7.55	0.955796	7.55	1.01634	7.55	1.04408
7.6	1.75285	7.6	1.83085	7.6	1.10707	7.6	0.959335	7.6	1.00489	7.6	1.11356
7.65	1.78868	7.65	1.82545	7.65	1.11172	7.65	0.958621	7.65	1.02619	7.65	1.32837
7.7	1.68051	7.7	1.78509	7.7	1.10883	7.7	0.958015	7.7	1.02191	7.7	1.22262
7.75	1.67821	7.75	1.75871	7.75	1.1091	7.75	0.958725	7.75	1.02984	7.75	1.09186
7.8	1.70081	7.8	1.78119	7.8	1.11448	7.8	0.953926	7.8	1.02811	7.8	1.03496
7.85	1.69707	7.85	1.82352	7.85	1.12833	7.85	0.945535	7.85	1.01535	7.85	0.996345
7.9	1.73419	7.9	1.84078	7.9	1.12173	7.9	0.948155	7.9	1.03007	7.9	0.999356
7.95	1.78422	7.95	1.86954	7.95	1.1479	7.95	0.94473	7.95	1.02342	7.95	0.98445
8	1.862	8	1.82292	8	1.17876	8	0.952892	8	1.0205	8	0.977622
8.05	1.865	8.05	1.82946	8.05	1.51328	8.05	0.956372	8.05	1.02456	8.05	0.987695
8.1	1.88296	8.1	1.8443	8.1	1.52084	8.1	0.949837	8.1	1.00641	8.1	0.976473
8.15	1.92107	8.15	1.81067	8.15	1.38693	8.15	0.950295	8.15	1.02637	8.15	0.993589
8.2	1.87959	8.2	1.8051	8.2	1.34375	8.2	0.960681	8.2	1.02042	8.2	0.997626
8.25	1.77799	8.25	1.77346	8.25	1.29846	8.25	0.958565	8.25	1.03483	8.25	0.99059
8.3	1.67199	8.3	1.74782	8.3	1.27964	8.3	0.95363	8.3	1.0227	8.3	0.995253
8.35	1.63546	8.35	1.69386	8.35	1.26845	8.35	0.955718	8.35	1.01896	8.35	0.993081
8.4	1.61432	8.4	1.64877	8.4	1.28508	8.4	0.944551	8.4	1.00592	8.4	0.986098
8.45	1.60652	8.45	1.60017	8.45	1.3756	8.45	0.95682	8.45	1.01936	8.45	0.98986
8.5	1.57032	8.5	1.54049	8.5	1.5746	8.5	0.944222	8.5	1.02075	8.5	0.983153
8.55	1.52643	8.55	1.44036	8.55	1.42089	8.55	0.955356	8.55	1.03075	8.55	0.99432
8.6	1.43047	8.6	1.39564	8.6	1.34125	8.6	0.958223	8.6	1.03601	8.6	1.01581
8.65	1.42143	8.65	1.36773	8.65	1.29913	8.65	0.937723	8.65	1.02098	8.65	1.29678
8.7	1.36053	8.7	1.32522	8.7	1.25691	8.7	0.948679	8.7	1.02162	8.7	1.48809
8.75	1.29645	8.75	1.27889	8.75	1.22631	8.75	0.953289	8.75	1.006	8.75	1.30886
8.8	1.31916	8.8	1.29732	8.8	1.21178	8.8	0.956072	8.8	1.00942	8.8	1.17886
8.85	1.34765	8.85	1.27159	8.85	1.1839	8.85	0.958512	8.85	1.01676	8.85	1.10839
8.9	1.31852	8.9	1.24824	8.9	1.16842	8.9	0.963495	8.9	1.02838	8.9	1.04468
8.95	1.30744	8.95	1.25953	8.95	1.15955	8.95	0.959977	8.95	1.02471	8.95	1.01742
9	1.27336	9	1.2855	9	1.16094	9	0.950006	9	1.01613	9	0.99967
9.05	1.23836	9.05	1.27243	9.05	1.14858	9.05	0.94996	9.05	1.01877	9.05	0.986783
9.1	1.20517	9.1	1.30019	9.1	1.14506	9.1	0.956737	9.1	1.02404	9.1	1.00294
9.15	1.21854	9.15	1.30061	9.15	1.15272	9.15	0.949532	9.15	1.0126	9.15	0.986968
9.2	1.18823	9.2	1.2749	9.2	1.15755	9.2	0.946474	9.2	1.00544	9.2	0.98962
9.25	1.15153	9.25	1.28726	9.25	1.1574	9.25	0.950224	9.25	1.01598	9.25	1.00357
9.3	1.15749	9.3	1.29184	9.3	1.15933	9.3	0.934701	9.3	1.0084	9.3	0.986735
9.35	1.13212	9.35	1.33895	9.35	1.21648	9.35	0.956304	9.35	1.01563	9.35	1.00446
9.4	1.14073	9.4	1.41545	9.4	1.87505	9.4	0.951792	9.4	1.01842	9.4	0.990827
9.45	1.17084	9.45	1.43619	9.45	1.57119	9.45	0.943011	9.45	1.0108	9.45	1.00257
9.5	1.2888	9.5	1.41995	9.5	1.42827	9.5	0.960403	9.5	1.01919	9.5	1.00026
9.55	1.34112	9.55	1.43402	9.55	1.4328	9.55	0.937644	9.55	1.00044	9.55	0.988062
9.6	1.56723	9.6	1.41798	9.6	1.54114	9.6	0.942896	9.6	1.00821	9.6	1.00376
9.65	2.0344	9.65	1.42586	9.65	1.54092	9.65	0.940942	9.65	1.01732	9.65	0.994498
9.7	2.28803	9.7	1.40471	9.7	1.44463	9.7	0.93406	9.7	1.0097	9.7	1.00313
9.75	2.44245	9.75	1.39563	9.75	1.39609	9.75	0.937839	9.75	1.0191	9.75	0.993944
9.8	2.48635	9.8	1.39631	9.8	1.34782	9.8	0.938205	9.8	1.00602	9.8	1.00078
9.85	2.50095	9.85	1.39897	9.85	1.31182	9.85	0.939247	9.85	1.01357	9.85	0.997337
9.9	2.37891	9.9	1.3783	9.9	1.27362	9.9	0.942372	9.9	1.01564	9.9	1.00696
9.95	2.24172	9.95	1.41799	9.95	1.25015	9.95	0.937684	9.95	1.01476	9.95	1.00129
10	2.00121	10	1.45383	10	1.2498	10	0.940081	10	1.00423	10	1.00031
10.05	1.60307	10.05	1.53201	10.05	1.22851	10.05	0.94073	10.05	1.00655	10.05	1.01168
10.1	1.29179	10.1	1.60253	10.1	1.22879	10.1	0.943347	10.1	1.00772	10.1	0.993971
10.15	1.20601	10.15	1.63694	10.15	1.21882	10.15	0.939263	10.15	1.00543	10.15	0.997105
10.2	1.16966	10.2	1.55515	10.2	1.22142	10.2	0.942135	10.2	1.00476	10.2	1.00403
10.25	1.13005	10.25	1.47502	10.25	1.2293	10.25	0.944039	10.25	0.998608	10.25	1.00013
10.3	1.13999	10.3	1.42477	10.3	1.24215	10.3	0.941615	10.3	1.0084	10.3	1.01303
10.35	1.1954	10.35	1.39484	10.35	1.27969	10.35	0.942507	10.35	1.00145	10.35	1.01004
10.4	1.22397	10.4	1.45196	10.4	1.42452	10.4	0.942565	10.4	0.996373	10.4	1.00644
10.45	1.36189	10.45	1.44114	10.45	1.87719	10.45	0.94075	10.45	1.00901	10.45	1.01752
10.5	1.52557	10.5	1.43573	10.5	1.54846	10.5	0.9388	10.5	0.997191	10.5	1.06505
10.55	1.51711	10.55	1.45306	10.55	1.45243	10.55	0.948515	10.55	1.0089	10.55	1.55198
10.6	1.37883	10.6	1.40643	10.6	1.45904	10.6	0.942009	10.6	0.994344	10.6	1.5377
10.65	1.29323	10.65	1.37249	10.65	1.52746	10.65	0.946403	10.65	1.00058	10.65	1.29752
10.7	1.25226	10.7	1.36979	10.7	1.56608	10.7	0.951592	10.7	1.00403	10.7	1.24761
10.75	1.15314	10.75	1.33927	10.75	1.55617	10.75	0.943184	10.75	0.998226	10.75	1.17276
10.8	1.10777	10.8	1.3026	10.8	1.50318	10.8	0.950896	10.8	1.00531	10.8	1.12861
10.85	1.0674	10.85	1.28431	10.85	1.47972	10.85	0.946983	10.85	1.00537	10.85	1.08077
10.9	1.04372	10.9	1.27084	10.9	1.45935	10.9	0.937596	10.9	1.00538	10.9	1.03747
10.95	1.06063	10.95	1.28704	10.95	1.45296	10.95	0.945415	10.95	0.998394	10.95	1.01138
11	1.02195	11	1.27344	11	1.45189	11	0.949117	11	1.01999	11	1.01304
11.05	1.02591	11.05	1.25403	11.05	1.56906	11.05	0.941095	11.05	1.01832	11.05	0.993518
11.1	1.04615	11.1	1.27647	11.1	1.58425	11.1	0.945816	11.1	1.03841	11.1	0.992734
11.15	1.08378	11.15	1.22494	11.15	1.4941	11.15	0.935908	11.15	1.03003	11.15	0.987792
11.2	1.07544	11.2	1.19151	11.2	1.48075	11.2	0.939301	11.2	1.05065	11.2	0.986632
11.25	1.07011	11.25	1.18564	11.25	1.48724	11.25	0.941503	11.25	1.03654	11.25	0.978474
11.3	1.06689	11.3	1.16225	11.3	1.51718	11.3	0.943313	11.3	1.0549	11.3	0.985307
11.35	1.06194	11.35	1.12125	11.35	1.49777	11.35	0.93383	11.35	1.02949	11.35	0.980757
11.4	1.0448	11.4	1.08174	11.4	1.52433	11.4	0.938636	11.4	1.03738	11.4	0.997181
11.45	1.04919	11.45	1.05111	11.45	1.52451	11.45	0.936144	11.45	1.03383	11.45	0.986237
11.5	1.03593	11.5	1.05045	11.5	1.54293	11.5	0.945758	11.5	1.0327	11.5	0.997946
11.55	1.02826	11.55	1.04451	11.55	1.5287	11.55	0.947534	11.55	1.05301	11.55	0.99675
11.6	1.00419	11.6	1.0354	11.6	1.48793	11.6	0.950057	11.6	1.0351	11.6	0.998057
11.65	1.02645	11.65	1.0486	11.65	1.44904	11.65	0.93581	11.65	1.02352	11.65	0.996298
11.7	1.01591	11.7	1.02624	11.7	1.431	11.7	0.949999	11.7	1.04218	11.7	1.00238
11.75	1.00247	11.75	1.02051	11.75	1.46296	11.75	0.947096	11.75	1.04521	11.75	1.00194
11.8	1.01868	11.8	1.02733	11.8	1.57167	11.8	0.948557	11.8	1.0446	11.8	1.00757
11.85	1.00685	11.85	1.0238	11.85	1.54117	11.85	0.944026	11.85	1.0371	11.85	1.00496
11.9	1.00888	11.9	1.01962	11.9	1.48421	11.9	0.946316	11.9	1.0262	11.9	1.01735
11.95	1.00295	11.95	1.01243	11.95	1.4742	11.95	0.934641	11.95	1.03082	11.95	0.992397
12	1.02532	12	1.01125	12	1.52021	12	0.936806	12	1.02989	12	1.00105
12.05	1.00235	12.05	1.00374	12.05	1.55896	12.05	0.948427	12.05	1.03311	12.05	1.02041
12.1	1.01151	12.1	1.00388	12.1	1.51409	12.1	0.947119	12.1	1.04134	12.1	1.01522
12.15	1.01007	12.15	1.00579	12.15	1.52213	12.15	0.948632	12.15	1.04021	12.15	1.05176
12.2	1.03806	12.2	1.00743	12.2	1.56199	12.2	0.942479	12.2	1.01951	12.2	1.06445
12.25	1.03848	12.25	0.997654	12.25	1.5878	12.25	0.949045	12.25	1.03413	12.25	1.247
12.3	1.04835	12.3	1.02447	12.3	1.55872	12.3	0.949101	12.3	1.05095	12.3	1.55656
12.35	1.02545	12.35	1.01203	12.35	1.52059	12.35	0.953166	12.35	1.03551	12.35	1.32586
12.4	1.04393	12.4	1.01581	12.4	1.53464	12.4	0.940088	12.4	1.03426	12.4	1.19822
12.45	1.01861	12.45	1.00117	12.45	1.51788	12.45	0.945807	12.45	1.04661	12.45	1.13017
12.5	1.01294	12.5	1.0094	12.5	1.51184	12.5	0.948259	12.5	1.04702	12.5	1.07689
12.55	1.03641	12.55	1.01319	12.55	1.51225	12.55	0.934394	12.55	1.0309	12.55	1.02739
12.6	1.07546	12.6	1.0024	12.6	1.49	12.6	0.943759	12.6	1.03105	12.6	1.02123
12.65	1.11042	12.65	1.00827	12.65	1.499	12.65	0.950202	12.65	1.03546	12.65	1.00947
12.7	1.12304	12.7	1.00051	12.7	1.49654	12.7	0.947235	12.7	1.04006	12.7	0.999039
12.75	1.17389	12.75	1.01338	12.75	1.49226	12.75	0.942256	12.75	1.03722	12.75	1.00154
12.8	1.32156	12.8	1.01208	12.8	1.50672	12.8	0.941535	12.8	1.03662	12.8	1.03275
12.85	1.7744	12.85	1.03332	12.85	1.50864	12.85	0.93782	12.85	1.01618	12.85	1.03005
12.9	1.89059	12.9	1.03824	12.9	1.52771	12.9	0.937912	12.9	1.02439	12.9	1.04182
12.95	1.77148	12.95	1.08026	12.95	1.53584	12.95	0.944762	12.95	1.06614	12.95	1.04161
13	1.52019	13	1.11537	13	1.54315	13	0.951831	13	1.06401	13	1.05493
13.05	1.35528	13.05	1.38936	13.05	1.56889	13.05	0.95233	13.05	1.06517	13.05	1.03297
13.1	1.2554	13.1	1.65023	13.1	1.53755	13.1	0.946858	13.1	1.0406	13.1	1.05178
13.15	1.23932	13.15	1.5924	13.15	1.47532	13.15	0.951638	13.15	1.04063	13.15	1.04849
13.2	1.19575	13.2	1.5457	13.2	1.47005	13.2	0.944487	13.2	1.03602	13.2	1.05874
13.25	1.14879	13.25	1.37027	13.25	1.44189	13.25	0.948778	13.25	1.03358	13.25	1.05134
13.3	1.09616	13.3	1.25164	13.3	1.47049	13.3	0.952982	13.3	1.05312	13.3	1.06024
13.35	1.09011	13.35	1.26652	13.35	1.47307	13.35	0.950973	13.35	1.04459	13.35	1.0566
13.4	1.08845	13.4	1.31528	13.4	1.44149	13.4	0.946486	13.4	1.03008	13.4	1.02724
13.45	1.06037	13.45	1.32596	13.45	1.4338	13.45	0.93425	13.45	1.02639	13.45	1.00941
13.5	1.03235	13.5	1.27513	13.5	1.4094	13.5	0.944632	13.5	1.03868	13.5	1.00283
13.55	1.03421	13.55	1.21424	13.55	1.39058	13.55	0.95102	13.55	1.04701	13.55	1.01198
13.6	1.0342	13.6	1.17438	13.6	1.39674	13.6	0.942133	13.6	1.04289	13.6	1.01544
13.65	1.03926	13.65	1.1591	13.65	1.40007	13.65	0.947366	13.65	1.04739	13.65	1.01786
13.7	1.02329	13.7	1.12968	13.7	1.38873	13.7	0.958705	13.7	1.05042	13.7	1.01125
13.75	1.02615	13.75	1.10616	13.75	1.36396	13.75	0.947639	13.75	1.05339	13.75	1.04497
13.8	1.0318	13.8	1.09075	13.8	1.33981	13.8	0.940561	13.8	1.05313	13.8	1.04177
13.85	1.02695	13.85	1.06244	13.85	1.32367	13.85	0.942843	13.85	1.061	13.85	1.0299
13.9	1.02723	13.9	1.03145	13.9	1.3101	13.9	0.946676	13.9	1.05942	13.9	1.024
13.95	1.04415	13.95	1.00798	13.95	1.29886	13.95	0.94977	13.95	1.07478	13.95	1.02154
14	1.02809	14	0.99403	14	1.2947	14	0.947653	14	1.05802	14	1.01548
14.05	1.03761	14.05	1.00844	14.05	1.3006	14.05	0.948592	14.05	1.06578	14.05	1.00662
14.1	1.02131	14.1	0.984719	14.1	1.29567	14.1	0.950271	14.1	1.06135	14.1	1.01482
14.15	1.04751	14.15	0.983649	14.15	1.30385	14.15	0.946715	14.15	1.05239	14.15	1.00251
14.2	1.04802	14.2	1.0062	14.2	1.30651	14.2	0.946423	14.2	1.06042	14.2	1.01061
14.25	1.03239	14.25	0.992204	14.25	1.29587	14.25	0.946785	14.25	1.05149	14.25	1.01581
14.3	1.08284	14.3	1.01044	14.3	1.30154	14.3	0.973844	14.3	1.05016	14.3	1.01639
14.35	1.07656	14.35	1.02014	14.35	1.29886	14.35	0.962935	14.35	1.05483	14.35	1.01101
14.4	1.0949	14.4	1.01642	14.4	1.2924	14.4	0.952111	14.4	1.05197	14.4	1.00606
14.45	1.10363	14.45	1.02055	14.45	1.30398	14.45	0.947032	14.45	1.03961	14.45	1.01143
14.5	1.10679	14.5	1.02761	14.5	1.2919	14.5	0.949974	14.5	1.03642	14.5	0.999479
14.55	1.21084	14.55	1.04938	14.55	1.30086	14.55	0.939845	14.55	1.02458	14.55	0.995527
14.6	1.74652	14.6	1.12902	14.6	1.32553	14.6	0.954598	14.6	1.03613	14.6	1.01331
14.65	1.91682	14.65	1.52365	14.65	1.39345	14.65	0.94478	14.65	1.04511	14.65	1.01618
14.7	1.7823	14.7	1.65586	14.7	1.67038	14.7	0.953459	14.7	1.03693	14.7	1.01268
14.75	1.51657	14.75	1.40417	14.75	1.64929	14.75	0.946819	14.75	1.03851	14.75	1.00054
14.8	1.31446	14.8	1.24776	14.8	1.50158	14.8	0.958559	14.8	1.04422	14.8	1.00777
14.85	1.22464	14.85	1.20331	14.85	1.42039	14.85	0.974249	14.85	1.05158	14.85	1.02106
14.9	1.1764	14.9	1.23148	14.9	1.37858	14.9	0.982916	14.9	1.04256	14.9	1.00419
14.95	1.14397	14.95	1.2658	14.95	1.35531	14.95	1.29021	14.95	1.04908	14.95	1.00895
15	1.12084	15	1.30262	15	1.34838	15	1.23035	15	1.05634	15	1.01794
15.05	1.10172	15.05	1.39886	15.05	1.30895	15.05	1.16693	15.05	1.03469	15.05	1.00936
15.1	1.08304	15.1	1.48222	15.1	1.30215	15.1	1.23118	15.1	1.03404	15.1	1.02378
15.15	1.06938	15.15	1.35935	15.15	1.2844	15.15	1.19609	15.15	1.03116	15.15	1.03951
15.2	1.05951	15.2	1.33137	15.2	1.28701	15.2	1.15504	15.2	1.03734	15.2	1.05133
15.25	1.07855	15.25	1.28488	15.25	1.29409	15.25	1.09522	15.25	1.04029	15.25	1.0546
15.3	1.05635	15.3	1.23333	15.3	1.27613	15.3	1.02267	15.3	1.03878	15.3	1.09769
15.35	1.04276	15.35	1.20252	15.35	1.28552	15.35	0.966466	15.35	1.03054	15.35	1.27504
15.4	1.06191	15.4	1.16202	15.4	1.28716	15.4	0.956609	15.4	1.03897	15.4	1.51467
15.45	1.05515	15.45	1.10154	15.45	1.26795	15.45	0.935916	15.45	1.01977	15.45	1.32063
15.5	1.06527	15.5	1.08213	15.5	1.27862	15.5	0.95105	15.5	1.0233	15.5	1.22724
15.55	1.04854	15.55	1.03496	15.55	1.26799	15.55	1.28221	15.55	1.0371	15.55	1.20667
15.6	1.04303	15.6	1.0246	15.6	1.27803	15.6	1.33101	15.6	1.03065	15.6	1.21418
15.65	1.05214	15.65	1.04928	15.65	1.28292	15.65	1.09337	15.65	1.02996	15.65	1.17674
15.7	1.05613	15.7	1.03684	15.7	1.27582	15.7	0.983648	15.7	1.02445	15.7	1.14884
15.75	1.05072	15.75	1.05082	15.75	1.26987	15.75	0.950081	15.75	1.04407	15.75	1.10237
15.8	1.05087	15.8	1.03957	15.8	1.275	15.8	0.943569	15.8	1.0672	15.8	1.07465
15.85	1.07428	15.85	1.05651	15.85	1.26492	15.85	0.937381	15.85	1.07726	15.85	1.02889
15.9	1.07857	15.9	1.07233	15.9	1.2764	15.9	0.931398	15.9	1.09209	15.9	1.02009
15.95	1.09111	15.95	1.1006	15.95	1.27344	15.95	0.947533	15.95	1.10264	15.95	1.03591
16	1.06322	16	1.15176	16	1.27871	16	0.937395	16	1.10299	16	1.02365
16.05	1.09276	16.05	1.27028	16.05	1.27714	16.05	0.937893	16.05	1.11819	16.05	1.02215
16.1	1.08824	16.1	1.43383	16.1	1.28181	16.1	0.93792	16.1	1.11108	16.1	1.02776
16.15	1.08708	16.15	1.41827	16.15	1.26406	16.15	0.93236	16.15	1.1205	16.15	1.02464
16.2	1.17127	16.2	1.2878	16.2	1.27104	16.2	0.926113	16.2	1.13937	16.2	1.02081
16.25	1.73123	16.25	1.22005	16.25	1.28422	16.25	0.933758	16.25	1.13433	16.25	1.0136
16.3	2.09416	16.3	1.16623	16.3	1.26761	16.3	0.941227	16.3	1.09957	16.3	1.02236
16.35	1.93764	16.35	1.16909	16.35	1.27845	16.35	0.939864	16.35	1.11716	16.35	1.03071
16.4	1.74985	16.4	1.17844	16.4	1.26983	16.4	0.93222	16.4	1.0882	16.4	1.01778
16.45	1.49423	16.45	1.18926	16.45	1.27843	16.45	0.93879	16.45	1.10009	16.45	1.0198
16.5	1.3131	16.5	1.22967	16.5	1.30083	16.5	0.936558	16.5	1.10142	16.5	1.00653
16.55	1.23671	16.55	1.18027	16.55	1.29879	16.55	0.938203	16.55	1.10781	16.55	1.00524
16.6	1.17578	16.6	1.13806	16.6	1.3124	16.6	0.928893	16.6	1.08471	16.6	1.00827
16.65	1.13648	16.65	1.09637	16.65	1.32412	16.65	0.932554	16.65	1.08696	16.65	0.992493
16.7	1.0884	16.7	1.03845	16.7	1.61087	16.7	0.939415	16.7	1.07439	16.7	0.998968
16.75	1.09236	16.75	1.0031	16.75	1.7575	16.75	0.946315	16.75	1.07305	16.75	0.995071
16.8	1.08704	16.8	0.986143	16.8	1.58936	16.8	0.933819	16.8	1.07459	16.8	1.00912
16.85	1.07646	16.85	0.999406	16.85	1.47037	16.85	0.942315	16.85	1.0647	16.85	0.992732
16.9	1.06042	16.9	0.961822	16.9	1.40223	16.9	0.938939	16.9	1.06095	16.9	0.992768
16.95	1.07234	16.95	0.983499	16.95	1.35932	16.95	0.93622	16.95	1.06609	16.95	0.999269
17	1.07294	17	0.981567	17	1.33957	17	0.943644	17	1.07276	17	0.999511
17.05	1.04404	17.05	0.97411	17.05	1.30936	17.05	0.951354	17.05	1.0731	17.05	1.00935
17.1	1.03506	17.1	0.970107	17.1	1.28833	17.1	0.942509	17.1	1.06634	17.1	1.01266
17.15	1.02777	17.15	0.988264	17.15	1.29478	17.15	0.935665	17.15	1.06838	17.15	1.02057
17.2	1.03268	17.2	0.993361	17.2	1.28262	17.2	0.936904	17.2	1.0596	17.2	1.00042
17.25	1.05097	17.25	1.00735	17.25	1.27598	17.25	0.93493	17.25	1.0515	17.25	1.01111
17.3	1.0442	17.3	1.03643	17.3	1.28151	17.3	0.927745	17.3	1.04146	17.3	1.01096
17.35	1.03189	17.35	1.06891	17.35	1.28407	17.35	0.933399	17.35	1.05841	17.35	1.03821
17.4	1.05015	17.4	1.27838	17.4	1.28415	17.4	0.935918	17.4	1.05135	17.4	1.09095
17.45	1.04201	17.45	1.69356	17.45	1.28068	17.45	0.933986	17.45	1.0604	17.45	1.43694
17.5	1.04011	17.5	1.46391	17.5	1.2907	17.5	0.941105	17.5	1.09016	17.5	1.584
17.55	1.06808	17.55	1.36706	17.55	1.30639	17.55	0.926675	17.55	1.10683	17.55	1.31975
17.6	1.05865	17.6	1.3232	17.6	1.3579	17.6	0.940019	17.6	1.13301	17.6	1.21041
17.65	1.05573	17.65	1.33978	17.65	1.85984	17.65	0.934537	17.65	1.15102	17.65	1.14699
17.7	1.05073	17.7	1.38589	17.7	1.69796	17.7	0.939466	17.7	1.16753	17.7	1.14252
17.75	1.06562	17.75	1.33725	17.75	1.49382	17.75	0.935594	17.75	1.16239	17.75	1.16859
17.8	1.02666	17.8	1.25883	17.8	1.41209	17.8	0.93897	17.8	1.16105	17.8	1.15901
17.85	1.07171	17.85	1.20535	17.85	1.3831	17.85	0.938929	17.85	1.1602	17.85	1.08765
17.9	1.06562	17.9	1.16251	17.9	1.3637	17.9	0.938987	17.9	1.13575	17.9	1.04588
17.95	1.08906	17.95	1.12898	17.95	1.34617	17.95	0.936448	17.95	1.12886	17.95	1.02514
18	1.05915	18	1.10347	18	1.33867	18	0.937151	18	1.12973	18	1.01479
18.05	1.08574	18.05	1.0828	18.05	1.35634	18.05	0.940148	18.05	1.1946	18.05	1.00155
18.1	1.09146	18.1	1.05456	18.1	1.36958	18.1	0.931816	18.1	1.25993	18.1	0.990786
18.15	1.08896	18.15	1.04756	18.15	1.40068	18.15	0.937605	18.15	1.26797	18.15	0.989965
18.2	1.10988	18.2	1.03284	18.2	1.48053	18.2	0.943975	18.2	1.2315	18.2	0.994194
18.25	1.1557	18.25	1.04195	18.25	1.58158	18.25	0.947641	18.25	1.22343	18.25	0.995284
18.3	1.19417	18.3	1.03801	18.3	1.50206	18.3	0.949264	18.3	1.26526	18.3	0.991385
18.35	1.42398	18.35	1.0232	18.35	1.44519	18.35	0.957409	18.35	1.28904	18.35	1.00504
18.4	1.87072	18.4	1.0217	18.4	1.4032	18.4	0.962479	18.4	1.318	18.4	1.00495
18.45	1.61966	18.45	1.03317	18.45	1.35287	18.45	0.950684	18.45	1.30603	18.45	0.995516
18.5	1.32835	18.5	1.02441	18.5	1.32196	18.5	0.964971	18.5	1.28729	18.5	0.986848
18.55	1.21943	18.55	1.00402	18.55	1.30891	18.55	0.950224	18.55	1.29384	18.55	0.994814
18.6	1.12303	18.6	1.00033	18.6	1.29901	18.6	0.944292	18.6	1.27889	18.6	0.988079
18.65	1.1123	18.65	0.999151	18.65	1.30688	18.65	0.945628	18.65	1.33361	18.65	0.993262
18.7	1.08375	18.7	1.00521	18.7	1.30589	18.7	0.940758	18.7	1.3598	18.7	0.995267
18.75	1.06736	18.75	0.994808	18.75	1.2906	18.75	0.970494	18.75	1.34584	18.75	1.0007
18.8	1.07873	18.8	1.01824	18.8	1.3079	18.8	0.955488	18.8	1.27086	18.8	1.00641
18.85	1.04282	18.85	1.01319	18.85	1.29931	18.85	0.989787	18.85	1.24271	18.85	1.00393
18.9	1.05204	18.9	1.00737	18.9	1.30732	18.9	1.41273	18.9	1.31931	18.9	1.01641
18.95	1.04239	18.95	0.994435	18.95	1.36208	18.95	1.2829	18.95	1.28395	18.95	1.00235
19	1.03691	19	0.994431	19	1.69905	19	1.19975	19	1.2745	19	0.998855
19.05	1.06737	19.05	0.996155	19.05	1.55937	19.05	1.26242	19.05	1.32159	19.05	1.00053
19.1	1.04268	19.1	0.966083	19.1	1.52746	19.1	1.16676	19.1	1.2358	19.1	1.01639
19.15	1.06523	19.15	0.990112	19.15	1.51486	19.15	1.09445	19.15	1.20819	19.15	1.01469
19.2	1.06878	19.2	0.996018	19.2	1.56496	19.2	1.17227	19.2	1.25812	19.2	1.0332
19.25	1.04713	19.25	0.988921	19.25	1.5482	19.25	1.18997	19.25	1.27832	19.25	1.06159
19.3	1.07905	19.3	1.00697	19.3	1.55923	19.3	1.06605	19.3	1.23343	19.3	1.05907
19.35	1.07532	19.35	0.99922	19.35	1.48978	19.35	0.980782	19.35	1.26324	19.35	1.15811
19.4	1.06678	19.4	1.01317	19.4	1.46506	19.4	0.971581	19.4	1.29044	19.4	1.54677
19.45	1.06413	19.45	0.998281	19.45	1.4218	19.45	0.948209	19.45	1.18053	19.45	1.38415
19.5	1.05648	19.5	1.00385	19.5	1.43352	19.5	0.944233	19.5	1.16565	19.5	1.22284
19.55	1.07563	19.55	1.00246	19.55	1.4236	19.55	0.94469	19.55	1.14731	19.55	1.20511
19.6	1.06723	19.6	1.00389	19.6	1.41733	19.6	0.942926	19.6	1.1269	19.6	1.18173
19.65	1.07011	19.65	0.995931	19.65	1.44991	19.65	0.944891	19.65	1.13187	19.65	1.20054
19.7	1.02182	19.7	0.971897	19.7	1.41608	19.7	0.943404	19.7	1.16882	19.7	1.1555
19.75	1.0567	19.75	1.01957	19.75	1.44988	19.75	0.946851	19.75	1.28711	19.75	1.11656
19.8	1.06962	19.8	1.00699	19.8	1.43708	19.8	0.948792	19.8	1.23165	19.8	1.06885
19.85	1.06837	19.85	1.0158	19.85	1.41819	19.85	0.954291	19.85	1.18172	19.85	1.06705
19.9	1.06646	19.9	1.01403	19.9	1.43052	19.9	0.946072	19.9	1.11605	19.9	1.01538
19.95	1.07942	19.95	1.01695	19.95	1.45914	19.95	0.953469	19.95	1.10614	19.95	1.00815
20	1.07374	20	1.02094	20	1.48434	20	0.948827	20	1.06474	20	1.00327
20.05	1.08233	20.05	1.00659	20.05	1.56673	20.05	0.958366	20.05	1.06418	20.05	1.01092
20.1	1.07108	20.1	0.9937	20.1	1.70623	20.1	0.95651	20.1	1.04881	20.1	1.00036
20.15	1.04856	20.15	1.01062	20.15	1.73744	20.15	0.94911	20.15	1.03228	20.15	1.00246
20.2	1.02271	20.2	0.971225	20.2	1.48871	20.2	0.954985	20.2	1.02915	20.2	1.00272
20.25	1.07131	20.25	0.998937	20.25	1.43094	20.25	0.958707	20.25	1.02993	20.25	1.00612
20.3	1.06315	20.3	1.01635	20.3	1.38132	20.3	0.955978	20.3	1.03009	20.3	1.00312
20.35	1.04798	20.35	1.02652	20.35	1.34787	20.35	0.950845	20.35	1.03199	20.35	0.994557
20.4	1.08021	20.4	1.03931	20.4	1.33797	20.4	0.95271	20.4	1.05116	20.4	1.00772
20.45	1.07444	20.45	1.06996	20.45	1.34905	20.45	0.955252	20.45	1.0362	20.45	0.999468
20.5	1.07005	20.5	1.0613	20.5	1.35278	20.5	0.950735	20.5	1.04298	20.5	1.01288
20.55	1.08863	20.55	1.06696	20.55	1.34817	20.55	0.958532	20.55	1.04978	20.55	1.00716
20.6	1.10234	20.6	1.048	20.6	1.34264	20.6	0.952775	20.6	1.05184	20.6	1.02485
20.65	1.13744	20.65	1.05878	20.65	1.3688	20.65	0.960628	20.65	1.06247	20.65	1.02971
20.7	1.35451	20.7	1.046	20.7	1.3764	20.7	0.950841	20.7	1.06607	20.7	1.04237
20.75	2.39057	20.75	1.02744	20.75	1.54602	20.75	0.955237	20.75	1.10125	20.75	1.10527
20.8	2.11251	20.8	1.03396	20.8	2.19023	20.8	0.956046	20.8	1.25349	20.8	1.31865
20.85	1.6118	20.85	1.0311	20.85	1.72793	20.85	0.957334	20.85	1.35443	20.85	1.49402
20.9	1.35845	20.9	1.04753	20.9	1.4936	20.9	0.954606	20.9	1.25141	20.9	1.33245
20.95	1.23645	20.95	1.03008	20.95	1.39201	20.95	0.948199	20.95	1.17154	20.95	1.21446
21	1.15685	21	1.03678	21	1.35155	21	0.955023	21	1.148	21	1.1816
21.05	1.12377	21.05	1.0503	21.05	1.3267	21.05	0.951834	21.05	1.13393	21.05	1.15313
21.1	1.11734	21.1	1.0465	21.1	1.30933	21.1	0.950228	21.1	1.11504	21.1	1.17565
21.15	1.08897	21.15	1.10437	21.15	1.32	21.15	0.947118	21.15	1.09308	21.15	1.12079
21.2	1.05971	21.2	1.21719	21.2	1.31552	21.2	0.936225	21.2	1.0576	21.2	1.09992
21.25	1.08759	21.25	1.89299	21.25	1.32133	21.25	0.937711	21.25	1.07252	21.25	1.07338
21.3	1.09407	21.3	1.58886	21.3	1.33031	21.3	0.938959	21.3	1.06811	21.3	1.05966
21.35	1.06895	21.35	1.29258	21.35	1.3184	21.35	0.946279	21.35	1.0649	21.35	1.0355
21.4	1.06912	21.4	1.15748	21.4	1.33121	21.4	0.949505	21.4	1.05674	21.4	1.02637
21.45	1.04584	21.45	1.09449	21.45	1.3682	21.45	0.946696	21.45	1.06774	21.45	1.0289
21.5	1.05495	21.5	1.02354	21.5	2.36908	21.5	0.944403	21.5	1.04858	21.5	1.00613
21.55	1.06708	21.55	1.03997	21.55	1.94269	21.55	0.948944	21.55	1.05837	21.55	1.00408
21.6	1.06356	21.6	1.01452	21.6	1.5822	21.6	0.934427	21.6	1.05611	21.6	0.998885
21.65	1.07052	21.65	1.0093	21.65	1.5214	21.65	0.949938	21.65	1.08427	21.65	1.02019
21.7	1.49604	21.7	1.00408	21.7	1.55381	21.7	0.942383	21.7	1.08039	21.7	1.01522
21.75	2.94219	21.75	0.991233	21.75	1.86491	21.75	0.942249	21.75	1.08536	21.75	1.01738
21.8	2.96827	21.8	1.00352	21.8	1.7613	21.8	0.942392	21.8	1.08021	21.8	1.01924
21.85	2.55235	21.85	1.0034	21.85	1.50072	21.85	0.942391	21.85	1.10245	21.85	1.02287
21.9	2.21037	21.9	1.00799	21.9	1.44348	21.9	0.940052	21.9	1.13104	21.9	1.02173
21.95	1.87759	21.95	1.00225	21.95	1.46546	21.95	0.948094	21.95	1.25833	21.95	1.0441
22	1.67142	22	1.00202	22	1.66036	22	0.939907	22	1.39419	22	1.05989
22.05	1.46668	22.05	0.993515	22.05	1.96123	22.05	0.944009	22.05	1.31238	22.05	1.09063
22.1	1.37693	22.1	0.99077	22.1	1.64447	22.1	0.939089	22.1	1.25685	22.1	1.17249
22.15	1.34481	22.15	0.996497	22.15	1.54791	22.15	0.940152	22.15	1.22308	22.15	1.33096
22.2	1.3099	22.2	1.00502	22.2	1.54909	22.2	0.944882	22.2	1.25791	22.2	1.33043
22.25	1.31644	22.25	1.01531	22.25	1.57547	22.25	0.934412	22.25	1.23175	22.25	1.243
22.3	1.26922	22.3	1.00783	22.3	1.57462	22.3	0.93729	22.3	1.20716	22.3	1.21705
22.35	1.2761	22.35	0.995596	22.35	1.63978	22.35	0.939841	22.35	1.21629	22.35	1.22934
22.4	1.22442	22.4	0.98751	22.4	1.77157	22.4	0.942487	22.4	1.17833	22.4	1.21267
22.45	1.276	22.45	1.00778	22.45	1.6554	22.45	0.944756	22.45	1.1546	22.45	1.20058
22.5	1.26368	22.5	1.00235	22.5	1.5694	22.5	0.940566	22.5	1.15701	22.5	1.17026
22.55	1.30497	22.55	0.970692	22.55	1.58902	22.55	0.948262	22.55	1.15409	22.55	1.14663
22.6	1.49388	22.6	0.977539	22.6	1.66738	22.6	0.950509	22.6	1.17662	22.6	1.11467
22.65	2.13366	22.65	0.987377	22.65	1.62471	22.65	0.947302	22.65	1.19739	22.65	1.0829
22.7	2.07199	22.7	0.981456	22.7	1.51459	22.7	0.942049	22.7	1.35059	22.7	1.06847
22.75	1.75827	22.75	0.983034	22.75	1.45823	22.75	0.932754	22.75	1.37272	22.75	1.03449
22.8	1.43762	22.8	0.982051	22.8	1.41153	22.8	0.956479	22.8	1.31386	22.8	1.03778
22.85	1.31561	22.85	0.989357	22.85	1.4088	22.85	0.946336	22.85	1.30505	22.85	1.05854
22.9	1.23175	22.9	0.978955	22.9	1.39661	22.9	0.944862	22.9	1.30832	22.9	1.08397
22.95	1.20628	22.95	0.971103	22.95	1.39977	22.95	0.954319	22.95	1.31332	22.95	1.1762
23	1.21006	23	0.979548	23	1.43296	23	0.951944	23	1.29269	23	1.36094
23.05	1.20659	23.05	1.00243	23.05	1.46423	23.05	0.939337	23.05	1.25844	23.05	1.33698
23.1	1.17078	23.1	0.976854	23.1	1.76933	23.1	0.935777	23.1	1.25456	23.1	1.24474
23.15	1.14328	23.15	0.992166	23.15	1.87651	23.15	0.935601	23.15	1.26157	23.15	1.17203
23.2	1.17782	23.2	1.01147	23.2	1.54705	23.2	0.944379	23.2	1.30451	23.2	1.16202
23.25	1.16309	23.25	1.00826	23.25	1.44258	23.25	0.950354	23.25	1.35245	23.25	1.11367
23.3	1.15501	23.3	0.993779	23.3	1.41062	23.3	0.945058	23.3	1.32128	23.3	1.08785
23.35	1.16422	23.35	0.991433	23.35	1.37617	23.35	0.938105	23.35	1.28956	23.35	1.06515
23.4	1.16218	23.4	0.993919	23.4	1.38829	23.4	0.939198	23.4	1.27964	23.4	1.05732
23.45	1.20046	23.45	0.999866	23.45	1.39659	23.45	0.936009	23.45	1.2712	23.45	1.0574
23.5	1.21023	23.5	0.981576	23.5	1.39939	23.5	0.937193	23.5	1.24347	23.5	1.05102
23.55	1.24587	23.55	0.996188	23.55	1.46569	23.55	0.938701	23.55	1.2406	23.55	1.05146
23.6	1.38836	23.6	1.01826	23.6	2.1795	23.6	0.942076	23.6	1.2182	23.6	1.05617
23.65	2.31312	23.65	1.01025	23.65	1.80464	23.65	0.940802	23.65	1.21579	23.65	1.0334
23.7	2.25698	23.7	1.02843	23.7	1.5194	23.7	0.937575	23.7	1.19993	23.7	1.03958
23.75	1.88682	23.75	1.05732	23.75	1.45178	23.75	0.929678	23.75	1.16233	23.75	1.03952
23.8	1.59548	23.8	1.03577	23.8	1.4397	23.8	0.942699	23.8	1.15388	23.8	1.04814
23.85	1.4643	23.85	1.04435	23.85	1.5915	23.85	0.947254	23.85	1.13748	23.85	1.0238
23.9	1.513	23.9	1.05796	23.9	1.5978	23.9	0.936661	23.9	1.13372	23.9	1.0395
23.95	1.61111	23.95	1.12173	23.95	1.50736	23.95	0.938364	23.95	1.12757	23.95	1.04005
24	1.63632	24	1.35815	24	1.43372	24	0.937902	24	1.1286	24	1.03259
24.05	1.67388	24.05	1.61416	24.05	1.40723	24.05	0.930907	24.05	1.11568	24.05	1.02259
24.1	1.71023	24.1	1.33598	24.1	1.37538	24.1	0.932966	24.1	1.11498	24.1	1.02531
24.15	1.69916	24.15	1.19127	24.15	1.3565	24.15	0.943814	24.15	1.11052	24.15	1.03143
24.2	1.68839	24.2	1.11816	24.2	1.35322	24.2	0.938517	24.2	1.1074	24.2	1.02589
24.25	1.61694	24.25	1.06956	24.25	1.34156	24.25	0.945302	24.25	1.08737	24.25	1.01448
24.3	1.66288	24.3	1.05847	24.3	1.36588	24.3	0.938163	24.3	1.10107	24.3	1.00282
24.35	1.71467	24.35	1.04884	24.35	1.34975	24.35	0.946132	24.35	1.11078	24.35	1.01542
24.4	1.73273	24.4	1.02749	24.4	1.35424	24.4	0.93388	24.4	1.10583	24.4	1.00408
24.45	1.69804	24.45	1.01748	24.45	1.35941	24.45	0.947586	24.45	1.10418	24.45	1.0118
24.5	1.67884	24.5	1.02421	24.5	1.51965	24.5	0.943312	24.5	1.12546	24.5	1.03017
24.55	1.59903	24.55	1.00832	24.55	1.88134	24.55	0.938803	24.55	1.11636	24.55	1.01918
24.6	1.55186	24.6	1.02946	24.6	1.69261	24.6	0.930706	24.6	1.12112	24.6	1.00147
24.65	1.53821	24.65	1.03187	24.65	1.53637	24.65	0.931638	24.65	1.127	24.65	1.0148
24.7	1.53027	24.7	1.03275	24.7	1.45153	24.7	0.936026	24.7	1.11869	24.7	1.0152
24.75	1.55987	24.75	1.07254	24.75	1.42354	24.75	0.932316	24.75	1.13199	24.75	1.00328
24.8	1.56002	24.8	1.05089	24.8	1.38828	24.8	0.933353	24.8	1.17648	24.8	1.00825
24.85	1.55459	24.85	1.06142	24.85	1.37403	24.85	0.932145	24.85	1.26419	24.85	1.01567
24.9	1.51409	24.9	1.03984	24.9	1.35572	24.9	0.938925	24.9	1.33956	24.9	1.00564
24.95	1.48092	24.95	1.03654	24.95	1.36521	24.95	0.936941	24.95	1.27052	24.95	1.01828
25	1.44772	25	1.04239	25	1.36691	25	0.934393	25	1.23092	25	1.00188
25.05	1.4122	25.05	1.06997	25.05	1.35406	25.05	0.928589	25.05	1.18621	25.05	1.00872
25.1	1.36292	25.1	1.10089	25.1	1.35361	25.1	0.93334	25.1	1.15475	25.1	1.007
25.15	1.34466	25.15	1.29612	25.15	1.36543	25.15	0.931277	25.15	1.15484	25.15	1.01701
25.2	1.362	25.2	1.66058	25.2	1.35403	25.2	0.934425	25.2	1.12354	25.2	1.01394
25.25	1.31877	25.25	1.33633	25.25	1.35138	25.25	0.933239	25.25	1.12822	25.25	1.01692
25.3	1.2591	25.3	1.21086	25.3	1.37031	25.3	0.937958	25.3	1.10632	25.3	1.0133
25.35	1.24826	25.35	1.10976	25.35	1.34819	25.35	0.941857	25.35	1.10778	25.35	1.00411
25.4	1.22119	25.4	1.07397	25.4	1.35998	25.4	0.93938	25.4	1.10271	25.4	1.01365
25.45	1.16897	25.45	1.03216	25.45	1.34622	25.45	0.940062	25.45	1.1007	25.45	1.00983
25.5	1.15639	25.5	1.02331	25.5	1.36644	25.5	0.937935	25.5	1.11236	25.5	1.0127
25.55	1.16921	25.55	1.03183	25.55	1.37287	25.55	0.927918	25.55	1.11121	25.55	1.00835
25.6	1.13287	25.6	1.01519	25.6	1.38204	25.6	0.929901	25.6	1.10265	25.6	1.02081
25.65	1.13955	25.65	1.00763	25.65	1.37016	25.65	0.926492	25.65	1.1113	25.65	1.0094
25.7	1.12703	25.7	1.01215	25.7	1.38027	25.7	0.932867	25.7	1.11498	25.7	1.01107
25.75	1.0927	25.75	1.00254	25.75	1.71153	25.75	0.931948	25.75	1.1079	25.75	1.01645
25.8	1.12847	25.8	1.02273	25.8	1.98527	25.8	0.935786	25.8	1.09087	25.8	1.01422
25.85	1.13703	25.85	1.01909	25.85	1.69161	25.85	0.924557	25.85	1.10871	25.85	1.0377
25.9	1.11316	25.9	1.00086	25.9	1.49625	25.9	0.931475	25.9	1.12166	25.9	1.09867
25.95	1.11008	25.95	1.00683	25.95	1.46126	25.95	0.937881	25.95	1.126	25.95	1.49653
26	1.11555	26	0.999043	26	1.41765	26	0.930454	26	1.10806	26	1.46618
26.05	1.15228	26.05	1.01779	26.05	1.3927	26.05	0.932578	26.05	1.11005	26.05	1.27841
26.1	1.10679	26.1	0.995661	26.1	1.3779	26.1	0.939783	26.1	1.13611	26.1	1.15343
26.15	1.12188	26.15	1.00191	26.15	1.38792	26.15	0.9428	26.15	1.14126	26.15	1.0786
26.2	1.10346	26.2	1.01208	26.2	1.3843	26.2	0.986013	26.2	1.11468	26.2	1.04752
26.25	1.11068	26.25	0.997856	26.25	1.48797	26.25	1.31296	26.25	1.16227	26.25	1.02318
26.3	1.12184	26.3	0.987722	26.3	1.98071	26.3	1.14482	26.3	1.15962	26.3	1.02164
26.35	1.12572	26.35	0.982432	26.35	2.02	26.35	1.04934	26.35	1.21287	26.35	1.0206
26.4	1.1173	26.4	0.9951	26.4	2.06424	26.4	0.99309	26.4	1.29499	26.4	1.01098
26.45	1.1156	26.45	0.999734	26.45	1.97792	26.45	0.959082	26.45	1.38155	26.45	1.01646
26.5	1.11944	26.5	0.989484	26.5	1.84848	26.5	0.942491	26.5	1.34345	26.5	1.00545
26.55	1.12252	26.55	0.986666	26.55	1.74171	26.55	0.941111	26.55	1.29106	26.55	1.01151
26.6	1.13969	26.6	0.992946	26.6	1.65631	26.6	0.94119	26.6	1.21971	26.6	1.00335
26.65	1.13958	26.65	0.985078	26.65	1.59523	26.65	0.93246	26.65	1.17679	26.65	1.02788
26.7	1.14497	26.7	0.993788	26.7	1.55445	26.7	0.936969	26.7	1.15321	26.7	1.0173
26.75	1.15078	26.75	0.995249	26.75	1.53652	26.75	0.946977	26.75	1.11316	26.75	1.01698
26.8	1.15467	26.8	0.99664	26.8	1.53029	26.8	0.975194	26.8	1.12652	26.8	1.02155
26.85	1.1927	26.85	1.00686	26.85	1.52161	26.85	1.26249	26.85	1.12492	26.85	1.02587
26.9	1.16141	26.9	0.996581	26.9	1.4978	26.9	1.31801	26.9	1.11886	26.9	1.01787
26.95	1.15741	26.95	0.997665	26.95	1.49396	26.95	1.12573	26.95	1.11742	26.95	1.01201
27	1.16623	27	0.988907	27	1.48134	27	1.03958	27	1.10184	27	0.992283
27.05	1.21021	27.05	1.00212	27.05	1.50887	27.05	0.983392	27.05	1.09633	27.05	1.02466
27.1	1.22736	27.1	0.988605	27.1	1.48071	27.1	0.943462	27.1	1.10912	27.1	1.03805
27.15	1.26695	27.15	1.01091	27.15	1.47768	27.15	0.934261	27.15	1.10425	27.15	1.02947
27.2	1.38677	27.2	1.02869	27.2	1.46804	27.2	0.939967	27.2	1.11708	27.2	1.02991
27.25	1.64582	27.25	1.02204	27.25	1.45477	27.25	0.928283	27.25	1.10957	27.25	1.02735
27.3	1.82316	27.3	1.03454	27.3	1.44911	27.3	0.937393	27.3	1.11435	27.3	1.03191
27.35	1.51867	27.35	1.04652	27.35	1.46541	27.35	0.945314	27.35	1.10593	27.35	1.01377
27.4	1.29232	27.4	1.09626	27.4	1.46822	27.4	1.02971	27.4	1.09675	27.4	1.00869
27.45	1.1817	27.45	1.54323	27.45	1.43535	27.45	1.37541	27.45	1.11687	27.45	1.03375
27.5	1.16676	27.5	1.56732	27.5	1.43937	27.5	1.13457	27.5	1.12617	27.5	1.04661
27.55	1.13392	27.55	1.2503	27.55	1.4391	27.55	1.11091	27.55	1.12181	27.55	1.02337
27.6	1.0981	27.6	1.1058	27.6	1.43856	27.6	1.17063	27.6	1.12157	27.6	1.03854
27.65	1.10048	27.65	1.06384	27.65	1.44135	27.65	1.1702	27.65	1.11855	27.65	1.03981
27.7	1.09795	27.7	1.01652	27.7	1.44391	27.7	1.12108	27.7	1.11712	27.7	1.05062
27.75	1.10738	27.75	1.01918	27.75	1.45753	27.75	1.08912	27.75	1.13456	27.75	1.0563
27.8	1.11367	27.8	1.00397	27.8	1.45371	27.8	1.0813	27.8	1.11879	27.8	1.03109
27.85	1.1127	27.85	1.00142	27.85	1.46731	27.85	1.2858	27.85	1.12148	27.85	1.04598
27.9	1.11124	27.9	0.998096	27.9	1.46172	27.9	1.2103	27.9	1.12997	27.9	1.03842
27.95	1.09493	27.95	0.993683	27.95	1.67379	27.95	1.20222	27.95	1.12656	27.95	1.0465
28	1.10404	28	0.999989	28	1.71338	28	1.22174	28	1.11543	28	1.05114
28.05	1.11333	28.05	0.997882	28.05	1.57177	28.05	1.14604	28.05	1.11714	28.05	1.03308
28.1	1.11393	28.1	1.01485	28.1	1.48271	28.1	1.15309	28.1	1.11705	28.1	1.05033
28.15	1.11797	28.15	1.02292	28.15	1.45449	28.15	1.16438	28.15	1.11019	28.15	1.03644
28.2	1.1191	28.2	1.0392	28.2	1.44218	28.2	1.10588	28.2	1.1148	28.2	1.04324
28.25	1.14614	28.25	1.14371	28.25	1.45427	28.25	1.05519	28.25	1.11529	28.25	1.05688
28.3	1.1188	28.3	1.81523	28.3	1.46129	28.3	1.00624	28.3	1.11957	28.3	1.04471
28.35	1.14634	28.35	1.39889	28.35	1.61265	28.35	0.97883	28.35	1.125	28.35	1.04992
28.4	1.13698	28.4	1.196	28.4	1.75761	28.4	0.974264	28.4	1.12336	28.4	1.05154
28.45	1.15952	28.45	1.11037	28.45	1.81354	28.45	0.969927	28.45	1.12081	28.45	1.06641
28.5	1.17386	28.5	1.09648	28.5	2.00066	28.5	0.952823	28.5	1.11694	28.5	1.04079
28.55	1.22166	28.55	1.0736	28.55	2.21002	28.55	0.95398	28.55	1.12552	28.55	1.04614
28.6	1.43869	28.6	1.04136	28.6	2.32286	28.6	0.949616	28.6	1.12028	28.6	1.0586
28.65	1.99738	28.65	1.02825	28.65	2.42537	28.65	0.943957	28.65	1.13521	28.65	1.03618
28.7	1.80375	28.7	1.03283	28.7	2.45293	28.7	0.941761	28.7	1.12405	28.7	1.04288
28.75	1.41151	28.75	1.022	28.75	2.46152	28.75	0.939647	28.75	1.12821	28.75	1.05181
28.8	1.23839	28.8	1.01699	28.8	2.48388	28.8	0.976884	28.8	1.13692	28.8	1.06715
28.85	1.16847	28.85	1.02182	28.85	2.47113	28.85	0.944324	28.85	1.13281	28.85	1.05153
28.9	1.15126	28.9	1.02509	28.9	2.44697	28.9	0.952793	28.9	1.16816	28.9	1.0908
28.95	1.11099	28.95	1.00347	28.95	2.3751	28.95	0.944066	28.95	1.17987	28.95	1.07354
29	1.10763	29	1.02417	29	2.39263	29	0.948715	29	1.27746	29	1.07233
29.05	1.1034	29.05	0.995828	29.05	2.35675	29.05	0.93768	29.05	1.44202	29.05	1.06526
29.1	1.10118	29.1	1.00215	29.1	2.33822	29.1	0.953574	29.1	1.45527	29.1	1.08428
29.15	1.11126	29.15	1.0059	29.15	2.34928	29.15	0.953284	29.15	1.34228	29.15	1.07538
29.2	1.09025	29.2	1.01737	29.2	2.33906	29.2	0.95573	29.2	1.25267	29.2	1.07234
29.25	1.11482	29.25	1.04025	29.25	2.33762	29.25	0.946198	29.25	1.17899	29.25	1.06976
29.3	1.12467	29.3	1.11874	29.3	2.34059	29.3	0.949974	29.3	1.16901	29.3	1.07646
29.35	1.11518	29.35	1.79797	29.35	2.34151	29.35	0.952106	29.35	1.17689	29.35	1.11219
29.4	1.10523	29.4	1.42851	29.4	2.30776	29.4	0.941759	29.4	1.14555	29.4	1.14768
29.45	1.11899	29.45	1.22738	29.45	2.37524	29.45	0.935759	29.45	1.14323	29.45	1.18102
29.5	1.13318	29.5	1.11397	29.5	2.37817	29.5	0.928618	29.5	1.10867	29.5	1.36239
29.55	1.11417	29.55	1.0505	29.55	2.32833	29.55	0.931796	29.55	1.11715	29.55	1.37232
29.6	1.09893	29.6	1.03256	29.6	2.32894	29.6	0.933033	29.6	1.1299	29.6	1.27954
29.65	1.11388	29.65	1.02092	29.65	2.30411	29.65	0.925203	29.65	1.12844	29.65	1.1888
29.7	1.12688	29.7	1.01191	29.7	2.26505	29.7	0.930401	29.7	1.13296	29.7	1.15422
29.75	1.13459	29.75	1.00906	29.75	2.2374	29.75	0.922473	29.75	1.1239	29.75	1.11282
29.8	1.11537	29.8	0.988505	29.8	2.12822	29.8	0.929365	29.8	1.12224	29.8	1.09702
29.85	1.10854	29.85	1.00799	29.85	2.04434	29.85	0.921816	29.85	1.13014	29.85	1.08804
29.9	1.14228	29.9	0.997825	29.9	1.96333	29.9	0.921598	29.9	1.11677	29.9	1.07627
29.95	1.13561	29.95	1.00111	29.95	1.91641	29.95	0.918722	29.95	1.12608	29.95	1.0712
30	1.14648	30	1.01805	30	1.86109	30	0.921406	30	1.11677	30	1.08233
30.05	1.17709	30.05	1.00583	30.05	1.79452	30.05	0.919166	30.05	1.11996	30.05	1.07929
30.1	1.18773	30.1	0.996889	30.1	1.73472	30.1	0.921211	30.1	1.12466	30.1	1.07434
30.15	1.23683	30.15	1.00748	30.15	1.73719	30.15	0.906477	30.15	1.11387	30.15	1.08947
30.2	1.52547	30.2	1.00483	30.2	1.67935	30.2	0.926963	30.2	1.12142	30.2	1.08454
30.25	2.12014	30.25	1.00182	30.25	1.6529	30.25	0.917038	30.25	1.12387	30.25	1.08095
30.3	1.9385	30.3	1.00873	30.3	1.62366	30.3	0.911776	30.3	1.11144	30.3	1.07632
30.35	1.65452	30.35	1.0146	30.35	1.60834	30.35	0.918438	30.35	1.12864	30.35	1.08677
30.4	1.34144	30.4	1.02645	30.4	1.58894	30.4	0.92333	30.4	1.12899	30.4	1.08316
30.45	1.27867	30.45	1.07206	30.45	1.5834	30.45	0.93741	30.45	1.13429	30.45	1.06131
30.5	1.20615	30.5	1.0697	30.5	1.56454	30.5	0.939655	30.5	1.13464	30.5	1.06646
30.55	1.19324	30.55	1.12129	30.55	1.54418	30.55	0.937041	30.55	1.11714	30.55	1.06835
30.6	1.16778	30.6	1.64836	30.6	1.53024	30.6	0.924841	30.6	1.11917	30.6	1.04085
30.65	1.17586	30.65	1.37183	30.65	1.53665	30.65	0.928336	30.65	1.12635	30.65	1.07151
30.7	1.13891	30.7	1.158	30.7	1.52097	30.7	0.927643	30.7	1.10697	30.7	1.03614
30.75	1.15566	30.75	1.07905	30.75	1.52397	30.75	0.923017	30.75	1.10436	30.75	1.05825
30.8	1.14917	30.8	1.04081	30.8	1.52457	30.8	0.92367	30.8	1.12212	30.8	1.06157
30.85	1.1445	30.85	1.02436	30.85	1.52298	30.85	0.938787	30.85	1.12448	30.85	1.08167
30.9	1.13633	30.9	1.00783	30.9	1.49648	30.9	0.921351	30.9	1.1195	30.9	1.06719
30.95	1.12109	30.95	0.995945	30.95	1.51847	30.95	0.92155	30.95	1.11224	30.95	1.05466
31		31		31		31		31		31
31.05		31.05		31.05		31.05		31.05		31.05
31.1		31.1		31.1		31.1		31.1		31.1
31.15		31.15		31.15		31.15		31.15		31.15
31.2		31.2		31.2		31.2		31.2		31.2
31.25		31.25		31.25		31.25		31.25		31.25
31.3		31.3		31.3		31.3		31.3		31.3
31.35		31.35		31.35		31.35		31.35		31.35
31.4		31.4		31.4		31.4		31.4		31.4
31.45		31.45		31.45		31.45		31.45		31.45
31.5		31.5		31.5		31.5		31.5		31.5
31.55		31.55		31.55		31.55		31.55		31.55
31.6		31.6		31.6		31.6		31.6		31.6
31.65		31.65		31.65		31.65		31.65		31.65
31.7		31.7		31.7		31.7		31.7		31.7
31.75		31.75		31.75		31.75		31.75		31.75
31.8		31.8		31.8		31.8		31.8		31.8
31.85		31.85		31.85		31.85		31.85		31.85
31.9		31.9		31.9		31.9		31.9		31.9
31.95		31.95		31.95		31.95		31.95		31.95
32		32		32		32		32		32
32.05		32.05		32.05		32.05		32.05		32.05
32.1		32.1		32.1		32.1		32.1		32.1
32.15		32.15		32.15		32.15		32.15		32.15
32.2		32.2		32.2		32.2		32.2		32.2
32.25		32.25		32.25		32.25		32.25		32.25
32.3		32.3		32.3		32.3		32.3		32.3
32.35		32.35		32.35		32.35		32.35		32.35
32.4		32.4		32.4		32.4		32.4		32.4
32.45		32.45		32.45		32.45		32.45		32.45
32.5		32.5		32.5		32.5		32.5		32.5
32.55		32.55		32.55		32.55		32.55		32.55
32.6		32.6		32.6		32.6		32.6		32.6
32.65		32.65		32.65		32.65		32.65		32.65
32.7		32.7		32.7		32.7		32.7		32.7
32.75		32.75		32.75		32.75		32.75		32.75
32.8		32.8		32.8		32.8		32.8		32.8
32.85		32.85		32.85		32.85		32.85		32.85
32.9		32.9		32.9		32.9		32.9		32.9
32.95		32.95		32.95		32.95		32.95		32.95

## Sheet: Figure 2f
25wks Baseline	85wks Baseline	25wks Zymosan	85wks Zymosan	25wks Ionomycin	85wks Ionomycin
1.06115	1.0726	1.628	1.83868	2.52095	2.30127
1.06024	1.02847	1.44325	1.74264	2.2665	2.37804
1.03875	1.03268	1.69098	2.36371	2.85562	2.47102
1.04018	1.05302	1.20016	1.49889	2.2655	2.28417
1.02498	1.0619	1.13702	2.06576	2.07948	1.83943
1.0496	1.03818	1.13569	1.30181	2.44449	2.4909
1.05651	1.05678	1.25673	1.94663	1.7489	1.56487
1.04636	1.04591	1.26529	1.45792	1.934	1.74536
1.05793	1.02013	1.74834	2.2713	2.15571	1.99276
1.03945	1.07109	1.2557	1.71966	1.88262	1.83802
1.04622	1.05829	1.69443	1.55875	2.09484	1.86403
1.04893	1.04811	1.30598	1.31006	1.91897	2.30721
1.04525	1.03025	1.84442	1.3209	2.02584	1.99918
1.04408	1.0274	1.81226	1.71066	2.2932	1.98207
1.04359	1.01026	1.7506	2.06896	1.73815	1.88413
1.04942	1.04221	1.68948	1.55909	2.2883	1.91849
1.03844	1.01914	1.56359	1.79458	1.89189	1.95761
1.04644	1.06601	1.90502	1.80541	2.0513	2.20627
1.03666	1.05604	1.31384	1.80082	2.36406	2.36875
1.04668	1.0387	1.46077	1.19456	1.99362	2.1053
1.03644	1.04795	1.19853	1.74772	3.2981	1.53357
1.0464	1.03432	1.81148	2.11709	2.61249	2.42301
1.05173	1.07821	1.3401	2.4202	2.38223	2.47128
1.0337	1.05265	1.18024	2.15484	2.35476	2.43869
1.02231	1.05046	1.56679	1.69657	1.90921	2.39312
1.04209	1.02722	1.32045	2.47985	2.67409	1.6913
1.03335	1.03789	1.17136	1.11407	2.07933	1.83242
1.0163	1.02642	1.1261	1.13342	2.14543	2.30651
1.02608	1.02848	1.12999	1.29143	2.28297	1.92396
1.02136	1.01007	1.08119	1.14493	2.06599	2.23536
1.04277	1.02357	1.18584	1.57608	2.1558	2.05104
1.03244	1.04193	1.38803	2.11963	1.79822	2.20765
1.03206	1.0131	1.37416	1.75494	1.96467	2.08634
1.06434	1.0896	1.35265	1.75233	1.63141	2.97872
1.06068	1.02513	1.22889	1.55288	1.86062	2.21357
1.06505	1.02612	1.19158	1.64475	2.11055	2.24319
1.0435	1.02983	1.29248	1.37474	2.25358	1.95547
1.04876	1.01746	1.15621	1.31807	2.19199	1.99022
1.04242	1.06967	1.23553	1.13772	2.10676	2.79799
1.02844	1.02408	1.20394	1.75063	2.17354	2.17772
1.03803	1.07089	1.85305	1.86497	2.48317	2.41551
1.05208	1.06789	1.37579	1.92374	2.1848	2.65952
1.02151	1.05076	1.20736	2.29279	2.26086	2.62486
1.04099	1.03475	1.41598	1.69711	1.7676	2.78911
1.02371	1.04191	1.20497	1.29267	2.35784	2.51034
1.00926	1.027	1.21429	1.62065	2.31202	2.07803
1.01981	1.03758	1.1493	1.25547	1.93135	2.67208
1.01741	1.0499	1.10268	2.18536	2.72847	2.2942
1.0296	1.04229	1.13542	1.44428	2.29574	2.16604
1.03415	1.05597	1.413	1.69698	2.16597	2.17401
1.04703	1.06736	1.16695	2.031	2.36647	2.37836
1.03117	1.02085	1.56578	1.10293	2.35259	2.23147
1.03225	1.02648	1.16046	1.90218	2.3207	2.59796
1.04945	1.04845	1.61173	1.82051	2.89654	2.39654
1.03564	1.07724	1.42529	2.07794	2.66445	2.61633
1.03739	1.04426	1.46794	1.85424	1.65376	2.76902
1.0348	1.0516	1.20624	1.72298	2.57279	2.48289
1.07136	1.01983	1.53976	1.27947	2.49995	2.47514
1.02248	1.02347	1.11149	1.26416	2.19249	2.36659
1.035	1.0328	1.12848	1.92974	2.78916	1.7046
1.01242	1.02718	1.20257	1.48332	2.99605	1.93365
1.02447	1.03476	1.5129	1.68519	2.26471	2.25883
1.03548	1.0347	1.21582	1.65119	2.17778	2.46848
1.0301	1.0239	1.20655	1.70747	2.02523	2.29849
1.02784	1.04516	1.26327	2.58858	2.52381	2.08604
1.0491	1.01836	1.69627	1.39687	3.02358	1.97663
1.03882	1.03404	1.74881	1.92233	2.52971	1.97306
1.03496	1.01658	1.31534	1.10415	2.6852	2.11617
1.04918	1.03714	1.71986	2.11212	3.23942	2.93677
1.05782	1.02798	1.31119	2.92444	2.07437	3.45271
1.03572	1.06401	1.2361	2.96787	2.48335	3.02633
1.03611	1.04988	1.62694	1.95467	3.26003	2.47314
1.02631	1.03715	1.17571	1.20068	3.15891	2.13236
1.0303	1.03055	1.13423	1.28204	3.02215	2.12691
1.03595	1.04906	1.83156	1.20748	3.18209	2.1048
1.03885	1.00702	1.31347	1.33111	2.6672	1.82753
1.03982	1.02908	1.37278	1.42351	2.14262	2.5425
1.04945	1.04217	1.40331	1.195	2.07634	1.57522
1.03091	1.03509	1.8201	1.60315	2.49503	3.00949
1.02989	1.03173	1.25443	1.38861	2.0167	2.34279
1.03668	1.03638	1.69519	1.21175	2.49266	2.88077
1.03439	1.02546	1.24678	1.86453	2.47765	1.69291
1.02271	1.0466	1.17791	1.52489	1.92019	2.43518
1.03805	1.03341	1.15837	2.01747	2.88386	1.69031
1.02802	1.0191	1.72476	1.12061	1.89327	2.11162
1.03536	1.04322	1.50733	1.81224
1.05126		1.19668	2.44541
		1.21374

## Sheet: Figure 2h
BMDMs-Y	BMDMs-O
3	1
1	4
2	1
2	4
2	4
1	6
3	1
2	3
2	4
2	1
2	5
2	4
1	3
1	2
3	3
2	4
1	7
1	1
1	4
1	3
1	2
1	2
1	4
3	1
1	5
1	5
1	3
1	4
1	6
1	6
1	4
2	1
1	2
1	2
1	1
1	2
1	2
1	1
1	5
3	1
1	1
1	2
2	2
1	1
1	1
3	1
1	2
2	1
1	4
1	1
1	1
1	1
1	2
1	1
1	2
2	1
2	4
1	4
2	4
3	2
3	2
1	2
1	3
2	2
1	1
1	4
1	4

## Sheet: Figure 2i
BMDMs-Y	BMDMs-O
6	30
3	30
3	27
3	27
3	24
3	18
3	6
12	3
6	3
3	3
3	3
6	30
15	12
3	9
3	6
6	6
6	6
3	3
6	3
9	3
15	3
3	3
6	3
3	3
3	18
6	9
15	9
12	9
3	3
3	3
3	3
3	3
6	21
9	15
9	24
12	21
6	12
6	9
3	6
12	3
3	24
9	18
12	9
6	9
15	9
3	6
15	3
9	3
3	21
6	9
6	3
3	27
3	18
3	6
3	6
9	3
3	15
3	6
6	6
3	3
3	3
3	6
3	3
3	15
3	6
3	6
3	24
12	18
6	15
3	3
3	21
6	15
3	6
6	9
12	6
6	6
6	6
3	6
9	27
15	6
12	6
	6
	15
	15
	30
	18
	9
	3
	33
	12
	9
	3
	3
	3
	3
	21
	6
	15
	12
	6
	6
	6
	6
	3
	3
	6
	6
	6
	6
	3
