# Supplementary material for: Reduced mitochondrial calcium uptake in macrophages is a major driver of inflammaging
Source: Nat Aging. 2023 Jun 5;3(7):796–812. doi: 10.1038/s43587-023-00436-8 (PMC10353943; doi:10.1038/s43587-023-00436-8)
Supplement: Supplementary file 5 — Source Data Fig. 3 [file 43587_2023_436_MOESM5_ESM.xlsx]

## Sheet: Figure 3a
Itpr1						Itpr2						Itpr3						Orai1						Stim1						Stim2
20-29	30-39	40-49	50-59	60-69		20-29	30-39	40-49	50-59	60-69		20-29	30-39	40-49	50-59	60-69		20-29	30-39	40-49	50-59	60-69		20-29	30-39	40-49	50-59	60-69		20-29	30-39	40-49	50-59	60-69
507	236	797	682	255		861	464	664	533	631		991	223	1483	350	354		3174	1309	4816	5793	2642		5209	2163	6355	6392	4130		629	221	1145	779	667
683	379	384	63	182		1216	1543	858	96	199		1081	754	1287	2041	828		2587	2731	3136	277	3130		5036	5938	4190	457	2486		1013	1292	542	114	234
950	171	763	915	416		505	706	628	708	439		851	784	99	1176	2616		4134	3197	1921	3692	2693		4304	7776	3955	4797	3472		949	706	840	1381	705
292	841	395	1258	582		1087	1204	1776	852	576		1074	3863	987	1467	5130		2806	2133	2866	4038	2850		5345	3873	5558	6440	3791		859	1110	1401	1172	1049
649	555	334	200	433		450	993	1392	177	413		234	1617	293	4681	2061		1353	1940	5674	2503	2703		2746	5231	4925	1918	3872		924	580	633	248	578
757	781	288	454	224		1379	902	954	560	1795		1280	2454	1134	1419	918		2915	2359	2978	2013	4962		7706	4956	4978	2077	9915		1233	1094	1087	628	292
391	811	119	887	1001		950	767	214	1640	285		746	1309	503	407	4700		4313	5148	823	2974	3431		4963	9976	1563	8277	4827		695	1094	169	2072	1301
507	353	382	399	389		585	1278	542	911	701		871	693	3170	656	1102		1910	2372	3595	6426	2261		4607	4160	4717	7353	3810		632	1050	500	1866	315
612	709	302	210	507		1779	1518	547	1132	406		1500	2027	490	816	2219		2830	1977	1023	1925	3123		7085	6528	1445	4717	3855		1200	951	395	488	905
838	600	816	158	264		1441	1950	1063	280	1741		1067	610	495	880	1635		5575	2855	2309	1921	6786		9676	6944	4057	2401	11895		1414	1458	1218	382	327
700	311	257	496	888		1017	1180	1062	826	2149		103	246	1322	912	2392		3085	2171	3320	3046	5796		7777	4998	6000	4983	9675		1258	800	555	185	1490
569	381	1200	266	113		1361	891	860	243	538		774	2866	732	318	234		6240	3848	3340	693	5618		9621	6380	5078	1297	5364		1392	630	1341	805	1497
652	854	1538	182	420		1683	1057	1236	883	278		1018	1524	1214	2171	1632		7322	5249	2699	3480	3066		6825	5943	8005	6513	2814		668	1260	2502	444	149
639	615	344	555	627		1457	691	705	476	1126		510	1125	1730	3502	1844		2923	5332	2308	4045	3966		6903	4897	5721	3880	4704		664	658	1093	355	578
562	207	507	396	434		612	1024	431	227	1030		398	514	564	3081	763		2954	2783	3967	981	3631		3120	5924	5005	1710	5176		717	632	815	787	1299
196	130	139	527	400		460	484	401	1231	168		1459	232	1152	4239	1207		3099	3235	2383	2018	206		4565	4844	3001	3822	482		614	250	575	587	1191
192	374	291	716	89		827	195	424	651	389		940	1988	226	347	514		5056	1900	2261	4257	1621		5555	2187	2874	3368	2570		527	564	512	832	523
232	1245	608	858	514		391	887	791	577	1478		339	1995	1930	1934	3437		6750	2859	2099	4263	2909		6498	2767	2491	4422	4678		766	1657	699	1009	297
331	893	599	142	141		547	813	567	699	1525		2772	1218	902	1655	1164		1762	2648	3966	4005	2779		2963	3933	7325	5396	6352		499	978	1316	2524	1018
348	382	324	419	410		829	1889	588	1113	490		811	1850	329	436	158		1813	4813	1282	5132	1057		4581	7197	2418	7924	2078		735	597	495	903	332
404	458	459	449	694		469	545	583	478	310		1720	318	483	879	1898		3658	4099	1438	3474	4247		3592	4661	2525	4778	4307		669	911	557	158	867
216	762	128	183	584		895	820	705	200	834		692	1772	1018	1465	2351		7416	2936	3441	1318	3490		7719	5247	3940	949	4586		825	1518	345	571	919
1141	58	725	635	563		2239	1525	584	327	618		1423	1363	429	4546	3677		5805	4281	4094	1220	1458		10416	6370	6019	1883	2686		1840	175	1491	631	884
285	692	614	477	1016		1330	129	939	538	1287		379	729	1019	515	4001		3501	308	1389	1383	2479		5219	503	2371	1793	4748		809	1025	746	402	963
283	720	585	1009	273		681	623	1801	1347	922		1930	1608	1363	177	964		2659	4518	2282	4927	2155		2975	5707	5628	8892	4069		676	1013	676	1097	1816
487	350	351	251	580		689	1296	1401	536	997		369	1025	442	2651	2789		4637	3133	4969	2195	2573		4962	6708	10055	1648	3951		556	671	2468	1374	374
307	453	387	92	685		394	706	942	1571	687		381	1059	166	4370	2953		5441	3188	2270	2923	4701		4649	4608	4632	5921	7124		769	1222	780	1795	763
288	444	188	992	1305		356	1610	196	1072	932		1001	836	2452	199	5453		973	3203	2186	5154	2649		2231	6198	3566	7788	4529		406	783	684	719	796
160	242	207	890	561		874	645	623	1011	252		370	223	778	154	519		2298	6624	901	2592	2025		4837	6803	1290	5029	2214		755	581	220	65	1650
780	682	519	123	207		2665	618	1295	1609	490		572	519	1224	274	361		3136	3765	3170	3137	3128		8162	5365	4022	8545	3796		1723	1549	340	1811	611
502	386	875	249	305		2394	1633	2148	150	585		1548	365	1165	452	1687		3059	3300	3344	716	2125		6295	5680	7261	9901	3884		964	1175	1162	1576	558
157	84	297	116	384		195	707	447	1511	814		1127	1402	192	2519	1053		1774	2660	5315	4683	5468		2778	3579	8140	499	7243		198	285	2386	138	501
489	145	91	336	382		1465	291	481	811	1118		870	438	1091	943	1532		2220	4216	1774	3471	1998		6047	3930	3393	9629	4518		1327	358	527	404	281
313	440	1244	195	702		263	423	1307	224	621		894	2381	499	2527	4756		4091	2127	1860	185	1747		4474	2026	1996	4905	4183		578	1332	314	338	600
513	1147	166	232	726		553	1393	458	803	335		709	1630	851	3317	1337		2571	2499	5867	1648	1385		4038	7432	6474	606	2330		830	1930	1918	703	911
635	514	333	420	493		946	549	696	378	324		615	1230	2849	531	1687		795	3699	4049	1448	746		2919	7295	3674	3718	1779		1098	686	527	820	602
343	462	237	868	98		509	789	451	631	500		2246	2873	599	717	688		1992	1179	2644	3019	1824		2859	2326	4490	2308	2883		519	702	832	550	693
485	516	128	178	486		1341	870	223	448	706		1017	743	480	3999	2006		2177	1399	1728	4926	2868		4098	3161	2674	5806	4614		818	974	737	1174	435
850	1435	645	458	249		2141	494	1875	337	1430		310	421	515	1057	752		2473	3306	1004	2993	3605		5415	4725	825	5132	7108		1328	555	108	972	744
386	408	200	1520	310		232	1800	353	474	663		1588	1049	1305	390	1216		5226	3660	2843	5150	2273		3428	7391	6564	2784	2851		512	1784	1590	304	365
212	812	648	418	160		1027	468	1506	445	259		673	823	499	607	704		3392	2173	2268	3533	1175		6736	2731	2614	6098	1651		899	513	343	762	652
438	195	551	339	478		1140	1328	424	379	439		955	809	1644	1563	1023		1882	3592	900	1872	3726		4054	5583	3169	4111	3843		577	683	1054	1429	638
264	256	237	345	347		253	658	1323	759	316		1522	3168	1149	403	1401		5369	1159	4191	3334	1025		4992	2576	3937	3044	1671		319	618	675	759	843
570	230	532	1211	944		2044	806	1580	1034	453		875	1338	603	1178	1066		3183	4582	4786	3595	2104		5105	6072	8290	4275	2537		1570	981	608	1191	878
1128	348	378	1108	205		704	1411	1239	651	880		590	708	588	1274	259		2891	1739	4352	4111	5411		4229	3088	5361	5251	7912		1031	775	658	647	1653
490	494	630	123	112		1767	805	790	1400	1063		683	577	2391	3163	4368		1683	1779	1374	4094	902		5885	4017	5221	6873	2150		1751	822	1112	1707	450
716	457	370	356	1109		1030	1237	1465	572	342		756	3005	222	164	223		2274	2916	1691	1543	966		6637	7109	3281	6471	1812		685	985	1180	1744	203
256	623	880	845	107		1005	982	1768	1348	1129		711	1904	633	504	2649		3031	2186	3417	5839	5098		6032	3945	5647	3316	7388		763	981	498	204	1796
454	356	859	863	701		816	661	1199	2327	455		2226	221	1604	1655	278		1910	1201	4313	3169	4147		3758	2885	5947	10026	5410		856	810	1584	825	239
745	511	1086	63	79		1501	724	1444	172	267		901	2064	481	2797	114		1445	5677	4561	803	780		4596	5970	5292	8544	1199		967	1378	1098	1587	1083
574	899	122	338	59		931	1735	516	631	952		2091	695	2132	1700	4511		2457	2806	2945	2301	4280		3777	3845	5536	1028	6879		1108	1205	1627	1527	175
671	593	137	444	1129		1860	764	475	1975	481		886	343	380	105	4484		2973	2148	3240	3588	4191		5509	4281	4807	2703	4521		880	550	396	114	222
623	299	579	460	812		1816	1007	451	909	1293		771	893	579	147	1485		2211	1543	2870	2842	3354		5042	4801	4155	7139	4560		1671	826	309	518	1954
859	590	507	673	512		1176	1000	702	77	1440		1707	1259	597	2531	2197		2858	1906	3807	202	4500		6628	4139	5490	4049	8317		1242	863	1040	741	1249
427	439	111	44	426		1101	778	405	621	259		747	632	1431	4212	314		3115	5254	2519	2138	951		6538	6535	5699	538	1905		1143	1129	1072	865	965
326	969	190	116	295		698	613	739	415	173		252	272	855	1099	3842		4484	3957	1621	1669	830		4864	5344	3297	3603	649		528	426	267	532	975
193	319	512	400	1014		576	669	1314	607	916		2328	2539	605	3026	1639		3890	2563	5666	4310	5653		8792	3985	4608	2711	7980		545	475	435	238	581
656	280	111	1007	346		1734	1242	208	707	820		732	928	1184	2272	907		4036	4446	797	1652	4589		5456	4393	5222	6139	6280		931	1237	1917	414	1084
303	593	396	231	485		395	1425	660	344	1179		1219	394	975	1243	450		5482	5249	2973	2025	4824		9518	5546	1459	3618	7587		716	709	162	480	387
367	304	907	516	263		568	446	1057	415	709		1077	1106	389	470	3220		2403	5157	4762	824	3016		4337	8989	3742	3037	4033		683	278	602	1227	1082
86	101	349	295	484		580	1040	720	327	676		1106		571	2326	440		1803	5633	3111	1921	2015		2876	7627	7359	2980	2924		571	994	1811	389	638
988	638	522	188	138		1699	610	1106	635	756		621		2681	4131	728		2373	2242	1981	3214	3754		3423	3765	5523	2874	4573		1524	575	600	678	807
404	321	599	327	523		696	450	1511	397	219				2682	1241	5282		3186	2907	4229	1456	3050		5150	4666	4466	4251	2589		513	368	855	763	207
277	229	255	425	1310		744	871	643	432	916				769	199	1019		1468	1460	2151	1788	2631		2967	2612	8841	2273	4964		712	1071	1359	459	627
632	581	223	656	168		1746		343	614	700				1030	2787	522		5432	1437	3758	4426	4504		7794	2679	3304	2716	6523		1148		588	989	1302
548		343	382	495		1376		758	660	443				763	1171	3124		2784	2648	2706	2535	2683		5463	6256	5324	4075	4433		1133		407	1028	506
483		796	167	592		1007		615	964	268				930	489	3123		5467		2698	2713	1015		6045		5547	4120	1456		839		405	1512	755
		522	888	340				673	515	587				1765	1979	1524		3324		2304	3027	1609		5529		3990	5230	3030				986	574	758
		883	224	1331				1148	912	1172				504	810	5156				2368	3347	4656				5126	3552	7995				823	425	1447
		684	101	431				1321	734	478				301	476	958				2328	3902	1120				4394	4535	1886				1369	1111	447
		268	459	1083				505	462	1107				885	1289	2076				2177	1775	2475				4891	4228	3261				1013	449	1410
		1190	401	348				1231	577	423				1054	684	487				5274	2917	2870				3200	2744	4465				424	204	473
		594	232	301				429	192	1137				1909	4278	5056				2501	1002	4385				7985	4018	8449				1682	521	2099
		693	392	933				1110	200	466				1261	1772	3188				1452	1475	3329				4069	1437	4034				873	586	529
		989	624	887				2294	488	951				552	691	2936				1270	1794	2327				3932	1416	3767				1082	466	345
		669	756	392				1727	1099	297				369	2665	1450				3755	4830	2105				3611	2314	2308				1222	556	1645
		543	548	294				1788	479	767				635	3652	997				1738	1898	7148				7069	8058	7559				1546	1166	819
		593	764	335				1583	1435	259				1152	1074	1096				4469	6689	2832				5643	2774	3987				1188	1276	2115
		582	530	1265				1216	572	503				2698	264	5493				4046	1759	1284				5655	9364	1802				1742	722	779
		469	708	601				1888	2232	989				1749	4125	1990				3660	5273	5569				8873	2901	6766				1579	2272	425
		478	552	227				772	666	696				1417	542	1144				6976	6294	2498				7487	7491	3642				745	777	425
		398	171	145				1447	562	1010				862	331	559				1870	1555	4118				6360	8060	6304				1288	823	1621
		494	1020	375				970	1550	387				154	1281	1113				3293	6736	2546				4241	3375	2879				608	1075	913
		378	329	219				731	1194	369				339	540	728				4422	2700	844				4052	9658	1664				634	582	324
		615	64	255				339	389	446				307	565	1831				1811	4479	1890				3744	7012	2348				552	461	305
		347	202	324				712	706	1507				609	676	1496				2237	3198	4477				3337	3276	8248				1091	1877	632
		144	364	80				830	380	700				1168	3259	336				4999	2083	1894				3369	5060	2900				560	775	317
		148	1029	304				435	622	203				3008	112	1219				2816	4517	1626				5286	2613	1592				469	203	299
		709	348	878				298	1456	262				215	300	2883				1444	4143	916				4205	4087	1297				320	273	404
		225	472	270				2089	871	325				1094	98	1342				2440	1866	1394				2101	6720	1744				1229	694	263
		1325	66	495				642	176	262				527	1363	2647				4538	1481	782				5448	3788	1316				721	1259	368
		449	244	554				2092	385	260				252	681	2729				2937	3397	2202				6780	1157	2303				2419	593	855
		461	153	580				665	1195	209				2612	473	2195				3291	2876	1524				7684	2751	2302				609	744	376
		226	408	331				534	1996	283				468	784	5431				3416	4807	672				4481	5594	905				464	165	1051
		227	319	636				186	747	321					1716	1530				691	3206	1762				5942	9261	2417				308	657	1158
		113	253	86				450	467	872					2845	823				1011	4327	1563				1673	4237	3211				256	426	822
		222	341	824				429	132	240					2070	747				2218	158	1877				2201	4306	2167				246	676	1971
		390	572	814				644	751	690					37	734				2355	1985	3381				4303	373	5683				401	559	2350
		399	737	678				1767	625	760					93	3657				3287	2558	2158				3889	3744	4640				1381	389	577
		1231	464	798				968	585	685					1291	1107				3313	4350	2527				6130	5195	3982				836	931	1149
		811	145	515				410	709	1317					4235	1440				4383	1776	6020				5676	6832	10649				1224	1016	313
		179	94	449				493	443	1649					1465	1361				2808	1849	5258				3679	5042	9758				540	1573	1370
		424	862	888				604	1512	505					254	3825				827	2413	1751				2336	2967	2877				1263	981	1012
		948	1348	344				1046	896	1475					43	1163				2104	6470	2592				2196	6358	3995				1695	362	1119
		741	489	574				1906	1277	395					1950	3762				6862	4805	2220				7903	7524	1309				1516	83	1465
		342	457	642				629	1394	820					1917	2247				2669	2637	4541				6210	7077	6331				773	1004	1191
		1040	1511	633				1469	1266	1913					3864	587				4297	2162	7154				5852	5252	6875				1428	2549	1029
		118	37	413				183	165	1514					771	2007				2745	137	2747				3744	3420	5539				119	1235	983
		923	714	694				1223	1134	1276					3866	2520				721	5961	2101				1015	369	5314				2209	400	1350
		231	376	704				880	1435	1869					1611	2587				5153	2325	3687				9009	9539	8041				618	1857	564
			269	968					690	1169					3192	4994				3320	1996	1696				3720	5863	4314					72	951
			1232	1182					857	603					1234	451					1035	2168					4484	3459					1253	576
			394	363					1131	1335					1284	1268					2260	3102					2340	6589					530	1110
			781	307					231	542					1389	3726					1132	2304					6393	2733					546	569
			904	647					1732	528					4484	508					5234	2265					1422	4141					1773	1172
			1539	315					526	386					2967	471					3169	2533					8914	3525					989	703
			791	190					621	1318					493	732					1309	3282					6637	5996					1150	1191
			372	399					262	335					2264	1448					2174	2640					2246	3494					2169	1442
			852	344					1352	1197					938	2868					4806	5996					3746	5229					1983	569
			1526	586					1020	820					1729	516					2168	3355					8519	5700					891	816
			686	170					1158	584					2109	2276					3171	4547					4857	5337					764	971
			894	496					1638	697					937	2272					5631	5495					5274	7609					1248	817
			485	724					2303	915					349	1645					6113	3227					7656	3523					2095	139
			1303	461					890	1050					316	162					4698	4886					9040	8025					978	982
			197	348					1082	531					226	22					3701	2056					4329	3597					1269	761
			845	20					1217	906					1364	751					5044	5002					6335	8426					544	587
			741	436					1551	239					3337	419					5207	1096					6445	1568					1660	392
			600	480					606	945					267	1907					4252	4768					7746	5743					302	638
			227	1051					779	380					1668	704					2198	2037					5572	2591					1682	1421
			146	355					919	413					614	3305					3570	3389					3392	2727					1390	777
			320	597					2421	293					2327	431					1847	1928					4820	1928					1092	1550
			91	285					342	433					1849	3740					1108	1658					5386	3192					421	73
			390	518					1837	1382					206	1068					3428	4598					1869	8132					279	423
			782	426					1023	506					388	3039					4225	3205					9506	4857					378	800
			165	686					911	1919					446	872					1731	1620					8249	4362					203	1527
			735	361					279	260					960	1348					1435	3339					4535	2282					641	323
			1505	234					318	440					718	816					2075	422					1883	1011					1395	1465
			503	290					454	753					687	5135					1293	1569					3016	3342					474	385
			126	489					296	1272					160	3291					288	1957					2763	4263					2518	729
			515	689					360	321					817	2643					3880	576					892	1251					1447	493
			197	292					868	1032					1261	692					2921	2684					4096	4603					1847	1033
			675	324					1009	626					2501	2164					5096	1920					4197	3449					879	700
			314	135					1644	425					2629	711					5248	2891					6140	4841					398	424
			694	355					2353	372					2192	712					5011	2327					7978	2631					1471	508
			256	344					2178	865					1062	1828					2550	3244					12685	4780					373	956
			351	732					823	1018					1626	2895					6008	3563					6680	8741					1265	1419
			896	1145					933	403					1893	859					4647	2664					7473	3797					444	443
			1265	965					1515	368					442	4604					2865	1126					5409	1633					1126	880
			374	1147					206	1533					646	5169					1775	5084					7550	8376					678	337
			482	845					1797	622					1060	1214					2858	4928					2764	6314					517	855
			623	343					641	1195					2042	3957					747	2103					7664	3454					924	437
			441	892					1563	752					1319	611					4607	3126					1636	3499					900	1708
			1075	575					779	624					837	5386					3569	3137					5427	5032					498	1418
			277	1076					431	397					3268	793					1505	1695					5328	2570					1352	1673
			212	406					1316	1462					1929	827					3532	2724					2472	4831					707	1946
			577	134					2135	235					3645	2418					3784	3007					10330	3301					1105	1959
			618	648					542	608					1725	398					3503	7128					7511	6206					736	542
			1555	124					362	777					1002	2884					1754	3574					6066	5328					548	1921
			357	495					1343	1976					2731	532					5894	4208					2622	7321					2423	1029
			528	315					546	1365					1604	347					1562	4077					7155	7126					1293	1573
			942	550					1708	1207					355	1364					2481	3207					2572	4924					730	700
			601	371					1036	702					1036	66					1727	1806					6641	3859					2289	260
			664	94					621	1370					893	145					743	3769					4222	6722					850	632
			524	654					1187	1210					917	481					4295	2287					1598	4931					965	252
			117	162					1642	1156					416	1022					2272	3878					6668	8711					2025	784
			1273	204					1024	999					248	2004					1849	3400					5319	4796					865	598
			345	243					1000	312					2801	1784					3705	2340					3116	3270					1216	948
			141	543					2399	584					525	354					7054	2883					6603	3998					913	471
			216	580					804	246					545	859					2497	846					11938	905					312	297
			331	710					947	439					805	704					3551	4499					2860	5076					2051	1131
			374	185					1468	876					1658	1479					6274	1933					6577	4405					522	354
			349	330					747	2062					1010	1347					3461	2801					10968	5001					155	615
			194	289					536	298					483	596					3458	1633					4286	2169					417	769
			599	223					446	1869					856	929					3261	6597					4681	9273					283	927
			438	173					148	272					807	423					1473	1082					3677	1708					707	962
			320	221					2002	645					1815	712					3356	4320					1501	6765					651	987
			349	265					273	479					407	493					2555	1349					9264	1583					239	439
			591	604					238	731					865	344					2932	2205					2422	4577					524	308
			362	770					559	726					311	545					3338	3331					3187	6820					708	542
			181	337					500	680					3799	2588					539	1438					2642	3282					603	459
			623	1075					534	836					236	3017					1519	1569					1211	4438					750	282
			641	133					1211	1706					3743	515					2862	2161					3142	3626					831	774
			616	327					416	204					494	1522					1152	1306					4148	1877					625	727
			172	831					337	1001					1174	710					1670	2828					2838	2357					375	1044
			501	446					728	1579					1797	2615					1748	3956					2719	7685					1433	1430
			248	253					959	350					3172	1237					2830	1893					5272	2679					784	600
			617	165					749	479					1349	2744					1622	688					4447	1987					1125	2140
			276	292					865	655					77	2082					3644	1405					3187	2914					404	351
			651	317					601	534					1039	987					3502	2271					5462	3483					1744	876
			242	602					323	479					2154	1901					1967	2242					6131	3997					1145	1164
			448	1023					2019	1520					986	951					2408	2000					1851	5334					398	686
			741	801					1317	2029					315	4957					4431	4942					13687	9299					1098	697
			609	361					1101	668					1299	4523					3123	3166					4597	3549					519	235
			379	1059					1245	1134					641	948					703	6350					6230	9481					1494	429
			71	219					435	292					1095	4299					4378	634					4538	1422					750	836
			475	1180					1175	410					1599	1248					2512	3293					894	3847					1189	1547
			686	1105					990	683					1806	1729					3905	4508					6206	6906					931	2019
			412	424					460	988					1096	546					2689	2154					5415	3421					710	1307
			214	810					858	631					904	4026					1461	4149					4371	3281					673	898
			418	458					692	329					837	433					3394	812					4512	1619					81	1818
			441	469					896	1150					2776	1115					2474	4199					2520	6351					630	364
			305	180					832	144					515	524					3519	1154					6446	1315					1027	1347
			489	755					1628	953					2034	3789					4162	1748					4755	3412					670	902
			683	225					628	1246					419	2243					2672	5628					8687	5809					473	1329
			857	446					354	1438					1438	820					2457	2813					5085	6418					408	788
			928	270					288	982						1185					286	2140					4158	6086					1089	684
			605	836					151	1004						912					1702	3193					2171	4507					667	582
			374	236					1093	1859						508					3284	3508					667	10026					569	1333
			732	559					1129	393						512					1700	1018					2898	1708					1098	374
			303	534					732	1519						2480					950	5517					6972	8236					1352	552
			524	237					432	631						513					4329	2306					3168	4434					1542	660
			1129	188					1804	1234						1961					3738	1464					2138	3403					898	1241
			290	190					395	1795						1124					3918	4327					6744	6036					1201	723
			672	666					1424	846						713					4863	3154					4379	4495					662	1170
				253					583	426						3051					1971	3333					6106	3344					418	804
				1133					560	786						4742					3926	3779					6916	5558					911	364
				319					730	569						807					1757	3928					3088	5834					1403	347
				224					1440	1068						3978					2707	4551					5036	3843					1110	202
				755					1218	629						1385					2980	2836					4085	3350					794	1010
				1015					833	1346						2253					3263	3491					4849	5072						171
				166					1478	1820						699					3073	2665					4455	5768						1265
				830					677	409						220					1151	3145					4472	3357						623
				615					479	1740						342					2931	3076					2980	6858						214
				420					819	511						569					3455	2027					2359	2656						1412
				565					777	207						1868					2003	886					4827	3379						2126
				675					1087	249						3753					2582	1727					5517	1526						315
				176					700	241												609					3848	1095						1152
				517						1005												1447					3851	3491						1262
				245						210												888						1312						782
				373						1439												908						2924						1204
				532						739												1909						6116						2098
										206												2267						1955						386
										1111												2620						4646						542
										1476												3578						6322						563
										382												1506						1487						907
										950												2751						6045						739
										470												4667						4794
										706												2287						3131
										662												2196						3063
										1646												3947						6325
										609												1688						3851
										1087												2248						3935
										653												2599						3722
										392												2510						2714
										533												4069						4482

## Sheet: Figure 3b
BMDMs-O
Time(s)	Cell 1	Cell 2	Cell 3	Cell 4	Cell 5	Cell 6	Cell 7	Cell 8	Cell 9	Cell 10	Cell 11	Cell 12	Cell 13	Cell 14	Cell 15	Cell 16	Cell 17	Cell 18	Cell 19	Cell 20	Cell 21	Cell 22	Cell 23	Cell 24	Cell 25	Cell 26	Cell 27	Cell 28	Cell 29	Cell 30	Cell 31	Cell 32	Cell 33	Cell 34	Cell 35	Cell 36	Cell 37	Cell 38	Cell 39	Cell 40	Cell 41	Cell 42	Cell 43	Cell 44	Cell 45	Cell 46	Cell 47	Cell 48	Cell 49
0	1.00228	0.981452	0.973802	0.988752	0.991016	0.99266	0.991057	0.997982	0.996043	0.982568	0.974464	0.969058	0.985677	0.985514	0.99367	0.994064	0.949433	0.992988	0.990184	1.00524	0.994486	0.992282	0.994421	0.99534	0.994951	0.990696	0.982746	0.990944	0.974915	0.999895	0.995024	0.990491	0.986287	0.984729	0.976205	0.887403	0.914441	0.992221	0.988474	0.968436	0.983584	0.994503	0.991957	0.983025	0.993003	0.978193	0.984662	0.986358	0.99225
5	0.996848	0.980199	1.00971	0.988002	0.996223	0.987823	0.986831	0.990346	0.990169	0.985423	0.973372	0.972315	0.984032	0.983751	0.987812	0.984504	0.962659	0.99228	0.98448	1.00511	0.988061	0.988354	0.985451	0.99191	0.9971	0.989549	0.983145	0.985368	0.971027	0.992536	0.994161	0.98613	0.985289	0.980829	0.979759	0.9331	0.947975	0.988187	0.987391	0.975201	0.974814	0.989598	0.990318	0.986599	0.989543	0.981394	0.984899	0.982186	0.986073
10	1.00918	0.998903	1.07052	1.00092	1.00655	0.999041	0.997504	1.0005	1.00133	1.0016	0.989439	0.989386	0.997589	0.999457	0.996345	0.994045	0.991998	1.00566	0.997651	1.00977	1.0013	0.998472	0.996433	1.00248	1.00831	1.0052	0.995418	0.999301	0.991745	1.00257	1.0047	1.00019	0.999757	0.994642	0.992189	0.973539	0.982018	1.0016	0.999952	0.99185	0.989551	1.00077	1.00057	0.999362	1.00122	0.994541	0.997384	0.998312	0.998751
15	1.00568	1.00051	1.06323	1.00344	1.01046	1.00153	1.00287	1.0036	1.0032	1.00524	0.996526	0.999467	1.00287	1.00517	1.00356	0.999431	0.999732	1.00888	1.00337	0.996169	1.00211	1.0001	1.0059	1.00381	1.00892	1.00866	1.00671	1.00647	0.998506	1.0058	1.00474	1.00569	1.00248	0.99739	0.998259	0.996996	1.00029	1.00341	1.00314	1.00217	0.995934	1.00281	1.00887	1.00447	1.00357	0.999431	1.00477	1.00444	1.00534
20	0.991637	0.992579	1.02741	0.995731	0.993855	0.996835	0.990319	0.992012	0.991123	0.996885	0.991542	0.995034	0.992682	0.994876	0.989149	0.989031	0.996739	1.00015	0.993117	0.982282	0.993718	0.992706	0.990297	0.992265	0.995793	0.998235	0.995922	0.99432	0.99083	0.991332	0.994646	0.993167	0.997705	0.990672	0.988862	1.00104	0.998281	0.993719	0.991084	0.994326	0.987851	0.992852	0.995541	0.989438	0.992334	0.988542	0.991533	0.993042	0.994509
25	0.998611	1.00337	1.01775	1.00015	0.998993	1.00314	0.998579	0.999137	0.998542	1.00288	1.00335	1.00781	1.00302	1.00308	0.998049	1.00165	1.00958	1.00226	1.001	0.992387	0.999586	1.00068	1.00127	1.00453	0.998573	1.0022	1.00377	1.00171	1.00217	0.997557	1.00632	1.00095	1.00389	1.00128	0.994692	1.02272	1.01862	1.00096	0.999051	1.00281	1.00021	1.00178	1.00186	0.998679	1.00684	0.999215	1.00175	1.00224	1.00332
30	0.999622	1.00545	0.983504	1.00287	0.999461	0.999781	1.00044	0.999743	1.00053	1.00121	1.00767	1.01011	1.00219	1.00278	1.0003	1.0077	1.01309	1.00117	1.00205	0.996619	1.00203	1.00434	0.999712	1.00758	0.997272	1.00047	1.00074	1.00273	1.00779	0.997951	1.0012	1.00281	1.00513	1.00263	1.00911	1.03259	1.02283	1.003	1.0033	1.00481	1.00442	1.00076	1.00005	1.00437	1.00267	1.00251	1.00147	1.00212	1.00277
35	1.00015	1.01119	0.964368	1.00635	0.999594	1.00333	1.00803	1.00287	1.00486	1.00456	1.01539	1.01438	1.00636	1.00643	1.00432	1.01279	1.02467	0.998619	1.00816	1.00071	1.00428	1.00827	1.01164	1.00086	0.998414	1.00097	1.00795	1.00523	1.01584	1.00594	0.999522	1.00478	1.00579	1.00794	1.0156	1.04412	1.0331	1.00499	1.00757	1.01458	1.01474	1.0032	1.0038	1.01086	1.00504	1.01253	1.00781	1.00698	1.00215
40	0.996749	1.00804	0.947325	1.00632	0.998902	1.00682	1.01024	1.00486	1.00286	1.00734	1.02003	1.01686	1.00945	1.0068	1.00724	1.00806	1.02487	0.997016	1.00635	1.00175	1.00326	1.00425	1.00549	0.997704	0.995972	1.00018	1.00851	1.0025	1.01934	1.00072	0.996087	1.00613	1.00368	1.01431	1.01421	1.0485	1.03691	1.00338	1.00615	1.01683	1.01907	1.00321	1.00162	1.00752	1.0021	1.01754	1.00949	1.00605	1.00505
45	0.999248	1.01831	0.942386	1.00745	1.00495	1.00903	1.01413	1.00895	1.01136	1.01229	1.02821	1.02558	1.01614	1.01214	1.01955	1.00873	1.02723	1.00098	1.01364	1.00997	1.01117	1.01054	1.00938	1.00352	1.00469	1.00385	1.01509	1.01144	1.02784	1.00569	1.0036	1.00967	1.01	1.02558	1.03111	1.06	1.04553	1.00854	1.01389	1.02898	1.02981	1.01051	1.00542	1.01568	1.00367	1.0261	1.01623	1.01827	1.00979
50	0.998742	1.02259	0.940705	1.01219	1.01239	1.01706	1.01647	1.00993	1.01123	1.01641	1.03303	1.02811	1.01657	1.01232	1.02293	1.00866	1.03307	1.00287	1.01688	1.01577	1.01399	1.01228	1.01363	1.00227	1.00767	1.00504	1.01616	1.01256	1.02828	1.00245	1.00942	1.01258	1.01419	1.03372	1.03638	1.0706	1.05226	1.01154	1.01758	1.03472	1.03428	1.01131	1.00645	1.017	1.00779	1.0288	1.01998	1.02209	1.01198
55	0.997669	1.02683	0.93824	1.01389	1.01465	1.02275	1.02411	1.00979	1.01333	1.01247	1.03906	1.03309	1.01513	1.01646	1.0216	1.00978	1.0371	1.00335	1.01719	1.01605	1.02063	1.01248	1.01626	1.0004	1.00715	1.00281	1.01693	1.0136	1.03374	0.996994	1.01187	1.01462	1.01501	1.0337	1.04157	1.07428	1.05622	1.00942	1.02089	1.04379	1.04408	1.01188	1.0088	1.01893	1.00854	1.03053	1.02307	1.02393	1.01146
60	1.00902	1.04038	0.949848	1.02501	1.02533	1.03388	1.03496	1.02253	1.0265	1.03032	1.05672	1.04706	1.03085	1.03102	1.03444	1.02679	1.05278	1.01812	1.03021	1.03097	1.03285	1.02544	1.03173	1.01195	1.02308	1.01731	1.02734	1.02654	1.04673	1.00815	1.02485	1.02432	1.03009	1.03973	1.06272	1.09126	1.07139	1.02405	1.0378	1.05377	1.05959	1.02423	1.02006	1.02973	1.01965	1.04419	1.03588	1.03595	1.02264
65	0.999278	1.03194	0.945907	1.01938	1.01464	1.01835	1.03329	1.01271	1.01705	1.01967	1.04854	1.03994	1.02104	1.02054	1.02485	1.02058	1.04638	1.01509	1.02486	1.02406	1.02765	1.02585	1.03473	1.00334	1.0154	1.01299	1.01885	1.01977	1.04154	0.995426	1.01793	1.01416	1.0205	1.03392	1.06049	1.08779	1.06527	1.01408	1.02693	1.05064	1.0563	1.01439	1.01014	1.02294	1.00919	1.03571	1.03068	1.02301	1.01484
70	1.00777	1.04212	0.951835	1.02727	1.02402	1.02068	1.04135	1.02234	1.02463	1.03322	1.06365	1.0505	1.03106	1.02997	1.03943	1.02665	1.05681	1.02441	1.03331	1.03116	1.03706	1.03956	1.04665	1.01256	1.02498	1.02148	1.02818	1.02961	1.05609	1.00162	1.02993	1.02376	1.02753	1.03855	1.07691	1.09573	1.07375	1.02359	1.03955	1.06608	1.06846	1.02363	1.02058	1.03256	1.02006	1.04511	1.04261	1.03305	1.02441
75	1.00091	1.03776	0.949398	1.02299	1.01679	1.01169	1.03139	1.01553	1.01621	1.02887	1.05636	1.04282	1.02154	1.02277	1.03364	1.02006	1.04835	1.01937	1.02444	1.02507	1.031	1.03263	1.03314	1.00273	1.02344	1.01629	1.02145	1.02216	1.05184	0.992856	1.02271	1.01485	1.02142	1.03198	1.06829	1.0916	1.06852	1.01579	1.03405	1.06385	1.06785	1.01567	1.01481	1.03146	1.01384	1.03908	1.03751	1.02438	1.01882
80	1.00014	1.03938	0.956564	1.03281	1.01757	1.00842	1.03404	1.02002	1.0181	1.02958	1.06114	1.04682	1.02132	1.02246	1.03472	1.0218	1.05254	1.02241	1.02713	1.02809	1.03588	1.03921	1.03655	1.00377	1.02462	1.01981	1.02481	1.02472	1.05728	0.99121	1.02332	1.01626	1.02459	1.02926	1.07116	1.09309	1.06956	1.02039	1.0353	1.06946	1.06976	1.01676	1.01694	1.03491	1.01204	1.04353	1.0378	1.02537	1.01813
85	1.00567	1.03832	0.96128	1.04279	1.0213	1.01219	1.04059	1.01978	1.0146	1.03164	1.06386	1.04339	1.02363	1.02132	1.04119	1.02384	1.06066	1.02353	1.0264	1.03075	1.04095	1.04399	1.03971	1.00479	1.02674	1.02241	1.02896	1.02738	1.063	0.99571	1.02302	1.01477	1.02178	1.03468	1.07308	1.09451	1.07059	1.02406	1.03847	1.07657	1.0726	1.01598	1.01714	1.03882	1.01454	1.04601	1.04706	1.0276	1.02059
90	0.999499	1.03964	0.969464	1.04602	1.01851	1.02365	1.03652	1.01842	1.01334	1.03066	1.06454	1.04212	1.02582	1.02135	1.04268	1.01917	1.05808	1.02208	1.0211	1.03007	1.04864	1.03508	1.0324	1.00206	1.02087	1.02344	1.02649	1.02666	1.06442	0.989273	1.02319	1.0113	1.0201	1.03214	1.06919	1.09668	1.07095	1.02346	1.03939	1.07527	1.07072	1.01568	1.01879	1.04071	1.01525	1.0451	1.0419	1.02945	1.01977
95	0.997481	1.04452	0.975989	1.04771	1.01907	1.02593	1.03721	1.01551	1.01472	1.03393	1.07	1.04526	1.02935	1.02324	1.04577	1.01933	1.06128	1.02385	1.02364	1.02801	1.04463	1.03696	1.03342	1.00072	1.02528	1.02588	1.02838	1.03094	1.07123	0.988217	1.02684	1.01509	1.02105	1.03099	1.05595	1.0974	1.07575	1.02288	1.04379	1.08598	1.07333	1.01875	1.02015	1.04288	1.01784	1.0477	1.04572	1.03115	1.02546
100	0.99839	1.04733	0.966933	1.04701	1.01892	1.02224	1.03838	1.01854	1.01588	1.03916	1.07422	1.05034	1.02235	1.02772	1.04391	1.02121	1.05865	1.02274	1.03209	1.02815	1.04876	1.03774	1.03728	1.00579	1.03488	1.02862	1.02975	1.03392	1.07226	0.990458	1.02579	1.01947	1.02621	1.03521	1.04657	1.09228	1.0722	1.02463	1.04786	1.09835	1.07529	1.01854	1.02368	1.04413	1.02162	1.05196	1.04577	1.03217	1.02577
105	1.01538	1.07204	0.988063	1.07942	1.03777	1.03494	1.06653	1.03934	1.02643	1.05824	1.08889	1.06135	1.04831	1.04152	1.07702	1.04781	1.07436	1.04873	1.04891	1.03495	1.08718	1.07235	1.0613	1.02323	1.04978	1.04552	1.05934	1.05328	1.10392	1.01473	1.04506	1.03078	1.04594	1.06681	1.05689	1.08747	1.07381	1.03934	1.05441	1.13308	1.0941	1.04141	1.04933	1.07135	1.05447	1.06676	1.0726	1.06597	1.04665
110	1.05297	1.11346	1.06565	1.1469	1.08423	1.08321	1.11666	1.09153	1.06228	1.10244	1.12362	1.0897	1.10052	1.07165	1.14363	1.11129	1.10104	1.09404	1.10118	1.04898	1.15588	1.15817	1.14057	1.06296	1.08681	1.08255	1.12126	1.09578	1.17007	1.08636	1.08719	1.06092	1.09448	1.12766	1.08809	1.0885	1.08063	1.07322	1.07635	1.16955	1.13185	1.08794	1.10113	1.1252	1.11425	1.10128	1.12936	1.13118	1.08774
115	1.1203	1.17941	1.21889	1.22767	1.18634	1.17999	1.20778	1.16461	1.13883	1.18179	1.18375	1.13521	1.18198	1.12677	1.24276	1.20878	1.14368	1.17149	1.1916	1.07957	1.24125	1.31506	1.30277	1.14914	1.15111	1.15198	1.20881	1.17104	1.27231	1.19227	1.14826	1.10709	1.16757	1.23006	1.21819	1.1132	1.10825	1.1322	1.12272	1.25928	1.20987	1.15651	1.17768	1.20378	1.19169	1.18222	1.22274	1.2215	1.17173
120	1.16761	1.21532	1.33399	1.25459	1.29685	1.26084	1.2749	1.21469	1.19674	1.23753	1.21063	1.15785	1.23847	1.16159	1.32356	1.27518	1.15575	1.24511	1.27549	1.08917	1.30268	1.44211	1.40797	1.22026	1.17623	1.20944	1.27061	1.22735	1.35032	1.28314	1.18709	1.13149	1.22016	1.29953	1.26708	1.12297	1.11869	1.16921	1.15107	1.31252	1.26631	1.20097	1.22245	1.26057	1.24182	1.24026	1.29904	1.2713	1.23949
125	1.22687	1.24503	1.32733	1.27683	1.31616	1.31199	1.29308	1.26355	1.26602	1.28086	1.23312	1.17168	1.27171	1.19154	1.36202	1.33562	1.16986	1.27241	1.3642	1.107	1.37529	1.53528	1.49254	1.25019	1.20941	1.26722	1.30678	1.25748	1.41735	1.35963	1.23094	1.16982	1.27546	1.33323	1.22945	1.14004	1.13581	1.20659	1.18422	1.3493	1.30381	1.24459	1.26321	1.29778	1.27662	1.29897	1.37141	1.31325	1.30043
130	1.26137	1.25401	1.27056	1.28339	1.29798	1.28219	1.26917	1.28444	1.31532	1.29409	1.24405	1.18372	1.28162	1.20011	1.35338	1.38426	1.17528	1.28284	1.42382	1.11647	1.42592	1.51427	1.46755	1.24863	1.21636	1.28961	1.3058	1.26717	1.43894	1.37996	1.25582	1.19453	1.30206	1.32015	1.18377	1.14867	1.14186	1.22101	1.19565	1.35248	1.30843	1.27202	1.27356	1.28966	1.28043	1.3295	1.41207	1.32747	1.32679
135	1.26823	1.24265	1.23066	1.26563	1.25157	1.24262	1.23203	1.27882	1.34394	1.28598	1.2339	1.16924	1.26845	1.18353	1.32472	1.37763	1.16068	1.25968	1.44364	1.11256	1.4412	1.47041	1.42314	1.23787	1.2014	1.28377	1.2873	1.24863	1.43103	1.36609	1.255	1.20015	1.30305	1.29175	1.13585	1.13671	1.13448	1.21742	1.19646	1.32934	1.28572	1.27354	1.25917	1.26465	1.26692	1.33005	1.41009	1.31552	1.32232
140	1.29631	1.24928	1.19035	1.27497	1.24261	1.22983	1.22926	1.29197	1.38619	1.30216	1.24877	1.18137	1.27108	1.19208	1.31607	1.38653	1.17565	1.2697	1.4766	1.12934	1.47365	1.45721	1.41079	1.23954	1.20601	1.29192	1.29513	1.24102	1.44501	1.37305	1.26981	1.22988	1.3248	1.28094	1.12189	1.1498	1.14951	1.23163	1.21956	1.33468	1.28426	1.30428	1.26927	1.27418	1.27248	1.35056	1.41956	1.32304	1.32881
145	1.28009	1.23216	1.15081	1.25504	1.21365	1.21768	1.20913	1.26763	1.37685	1.27618	1.23479	1.16527	1.25058	1.17021	1.28418	1.36416	1.15888	1.24534	1.4568	1.11827	1.45853	1.40465	1.36272	1.21529	1.18704	1.2674	1.27733	1.21335	1.42209	1.34464	1.25735	1.23173	1.30053	1.2444	1.09232	1.13779	1.13802	1.20457	1.20515	1.30925	1.2598	1.2896	1.24616	1.24332	1.24097	1.32601	1.38492	1.29622	1.29852
150	1.28721	1.22371	1.13372	1.25693	1.20662	1.22516	1.21768	1.26639	1.38459	1.27734	1.2358	1.16674	1.24988	1.16596	1.26776	1.35957	1.16305	1.24542	1.45463	1.12152	1.46467	1.3835	1.34748	1.21165	1.18025	1.26783	1.2736	1.20868	1.42379	1.34416	1.26013	1.24022	1.2968	1.23774	1.08244	1.13857	1.14215	1.20428	1.20398	1.30299	1.25305	1.29511	1.24566	1.23788	1.24202	1.32793	1.37938	1.29701	1.2927
155	1.29142	1.22199	1.12928	1.27028	1.21036	1.21077	1.22154	1.26895	1.38666	1.27933	1.24541	1.17421	1.25102	1.16313	1.26257	1.35426	1.17139	1.24664	1.45677	1.12849	1.46816	1.3806	1.34784	1.2162	1.19104	1.27147	1.27373	1.2094	1.42565	1.33856	1.26051	1.2483	1.29524	1.24435	1.07757	1.14834	1.15304	1.21133	1.20876	1.30742	1.25437	1.30221	1.25189	1.23795	1.24204	1.32731	1.37156	1.29448	1.28961
160	1.27876	1.20465	1.11442	1.25402	1.19819	1.17501	1.20755	1.25624	1.36269	1.2606	1.23346	1.16285	1.2364	1.14725	1.23927	1.33678	1.16394	1.23648	1.43378	1.11895	1.44818	1.36475	1.33073	1.20398	1.18054	1.25781	1.25975	1.19147	1.4022	1.31562	1.25275	1.23732	1.27876	1.22948	1.06486	1.14191	1.14543	1.19905	1.19284	1.29659	1.23527	1.29535	1.24012	1.22382	1.22668	1.30997	1.34408	1.27152	1.26651
165	1.27502	1.20279	1.10685	1.25241	1.19258	1.16952	1.20797	1.25593	1.35454	1.25797	1.23419	1.16459	1.23063	1.14464	1.23321	1.33152	1.16598	1.23717	1.42274	1.11858	1.44029	1.35801	1.32874	1.20219	1.17987	1.25686	1.25681	1.18987	1.39762	1.31036	1.25417	1.24078	1.27071	1.2351	1.05779	1.14542	1.15319	1.1919	1.18747	1.28935	1.23276	1.29307	1.23596	1.22324	1.22566	1.31026	1.33554	1.27309	1.26119
170	1.26243	1.18809	1.09045	1.24119	1.1806	1.15209	1.19942	1.245	1.32841	1.24035	1.22113	1.15549	1.21193	1.12859	1.22044	1.31399	1.16102	1.22555	1.39459	1.10481	1.41257	1.33957	1.31244	1.19397	1.16529	1.24429	1.24015	1.17239	1.38136	1.29493	1.24195	1.22925	1.25155	1.22782	1.04329	1.14035	1.14936	1.17862	1.17409	1.28151	1.21729	1.28564	1.22425	1.21121	1.21113	1.28968	1.30794	1.2595	1.24026
175	1.26026	1.18397	1.08527	1.23474	1.17809	1.15405	1.19987	1.24396	1.3131	1.24013	1.22273	1.15603	1.20551	1.1243	1.2186	1.30868	1.16269	1.22703	1.38395	1.10214	1.40668	1.32989	1.30279	1.19311	1.15939	1.24242	1.24012	1.17207	1.37413	1.29009	1.24003	1.22479	1.24524	1.22739	1.04158	1.14715	1.14695	1.17385	1.16912	1.27119	1.20996	1.28248	1.21621	1.20937	1.20725	1.28282	1.29894	1.25698	1.2348
180	1.25425	1.17733	1.07335	1.23077	1.17461	1.14064	1.19662	1.23974	1.29701	1.23141	1.21558	1.15228	1.19658	1.11635	1.215	1.30218	1.1681	1.22431	1.3635	1.09669	1.39507	1.31801	1.29449	1.18565	1.153	1.243	1.23201	1.16491	1.36411	1.27767	1.23263	1.22319	1.23741	1.22432	1.03551	1.14934	1.15506	1.16795	1.15913	1.26284	1.20009	1.27172	1.20996	1.20343	1.2021	1.26851	1.28406	1.25014	1.22398
185	1.25785	1.18213	1.06966	1.23324	1.18167	1.13324	1.20084	1.24483	1.29007	1.23261	1.22357	1.15871	1.20196	1.11806	1.21611	1.30295	1.17184	1.23217	1.36103	1.09826	1.39174	1.31482	1.29251	1.19055	1.15132	1.24143	1.23297	1.17039	1.36273	1.27304	1.23222	1.22619	1.23647	1.22798	1.04059	1.16006	1.16257	1.17609	1.16474	1.26957	1.20456	1.27722	1.21181	1.20913	1.20756	1.26975	1.27993	1.24923	1.22234
190	1.23934	1.16284	1.04766	1.21494	1.16587	1.11381	1.18593	1.22693	1.26288	1.21496	1.20466	1.14264	1.18755	1.10083	1.19665	1.28377	1.15274	1.21427	1.32964	1.07953	1.3615	1.29031	1.27238	1.16915	1.13499	1.21825	1.21247	1.1504	1.33633	1.24732	1.21163	1.20837	1.21448	1.20974	1.02463	1.1512	1.15771	1.16104	1.14849	1.25449	1.18986	1.26373	1.19645	1.19067	1.18573	1.24685	1.25453	1.22519	1.20173
195	1.23319	1.15717	1.04389	1.21054	1.15973	1.10834	1.18464	1.22286	1.25172	1.20919	1.20216	1.14218	1.17862	1.09962	1.19287	1.27899	1.15276	1.2148	1.31486	1.07442	1.34582	1.28063	1.26593	1.1676	1.12973	1.21634	1.20635	1.14641	1.32638	1.23851	1.20521	1.20504	1.20478	1.20711	1.02336	1.15366	1.16071	1.15706	1.14641	1.25371	1.18321	1.256	1.1924	1.18749	1.17981	1.23788	1.24133	1.21831	1.19208
200	1.22271	1.14748	1.0298	1.20004	1.14795	1.09389	1.17391	1.21031	1.23127	1.19509	1.18673	1.13527	1.16196	1.08556	1.17912	1.26352	1.14369	1.20164	1.29372	1.06474	1.32808	1.2719	1.25723	1.15474	1.1179	1.20367	1.1925	1.13231	1.3091	1.21879	1.19405	1.19383	1.19185	1.1969	1.01733	1.15864	1.16391	1.15019	1.13538	1.23935	1.16883	1.24426	1.17902	1.17796	1.1672	1.22168	1.21723	1.20383	1.17288
205	1.22458	1.14718	1.02583	1.20175	1.14909	1.09321	1.17887	1.214	1.23017	1.19477	1.1922	1.13937	1.16171	1.08821	1.18449	1.26201	1.14998	1.20453	1.28781	1.06531	1.32007	1.27237	1.26329	1.15741	1.12132	1.20921	1.19604	1.13381	1.3049	1.21784	1.19512	1.19576	1.19189	1.20409	1.02099	1.16593	1.17372	1.15318	1.14215	1.24781	1.17075	1.24964	1.18393	1.18394	1.17088	1.22784	1.21306	1.20445	1.17026
210	1.2067	1.1281	1.00929	1.18377	1.1306	1.07253	1.15979	1.19287	1.20394	1.17053	1.17257	1.12163	1.14034	1.06865	1.16285	1.24134	1.13257	1.18898	1.26063	1.04672	1.28989	1.25271	1.24282	1.13575	1.10219	1.18619	1.17733	1.11298	1.28115	1.19386	1.17011	1.17709	1.16935	1.18712	1.01128	1.15435	1.16437	1.13346	1.12492	1.22627	1.14863	1.22947	1.16274	1.16653	1.14742	1.20681	1.18261	1.18307	1.14556
215	1.2073	1.12722	1.0097	1.18513	1.13298	1.07235	1.16683	1.19247	1.20224	1.16827	1.17587	1.12894	1.14075	1.07173	1.1663	1.24131	1.14192	1.18965	1.25106	1.04702	1.28375	1.24732	1.23915	1.13665	1.10298	1.19168	1.17606	1.11392	1.2779	1.19291	1.17489	1.17705	1.16813	1.19512	1.01612	1.16349	1.17985	1.13613	1.13257	1.23174	1.14901	1.23223	1.16599	1.16977	1.14874	1.20603	1.1775	1.186	1.14486
220	1.19058	1.11433	0.99608	1.16622	1.11708	1.05752	1.15261	1.17489	1.17813	1.14994	1.16281	1.11569	1.1263	1.05974	1.14765	1.22295	1.12909	1.1754	1.2265	1.03413	1.25193	1.21835	1.21251	1.118	1.09133	1.17386	1.1595	1.09913	1.25489	1.17427	1.15751	1.15996	1.14602	1.1811	1.00509	1.15637	1.16683	1.12326	1.11849	1.21612	1.1288	1.21425	1.14878	1.15326	1.13539	1.191	1.15433	1.16742	1.12584
225	1.20446	1.12727	1.00958	1.18332	1.12972	1.06987	1.16913	1.19084	1.18658	1.16178	1.17465	1.13277	1.13775	1.07513	1.15953	1.23443	1.14767	1.19031	1.23215	1.04675	1.25853	1.22642	1.22347	1.12949	1.10556	1.18989	1.17056	1.11162	1.26414	1.18258	1.16915	1.17246	1.15709	1.19579	1.02313	1.17545	1.19447	1.14198	1.13278	1.22392	1.13803	1.22874	1.16329	1.16915	1.14933	1.20078	1.16451	1.17385	1.1382
230	1.18831	1.11324	0.993284	1.16365	1.11321	1.05454	1.15333	1.17351	1.16355	1.13932	1.16052	1.11984	1.12146	1.06195	1.14323	1.21653	1.13497	1.17329	1.20553	1.03256	1.23355	1.2011	1.19898	1.11215	1.09473	1.173	1.15389	1.09693	1.24379	1.16266	1.15238	1.1579	1.13731	1.176	1.01027	1.16943	1.18989	1.13112	1.12039	1.20727	1.11871	1.21484	1.14704	1.15263	1.13306	1.18343	1.14078	1.15958	1.11752
235	1.18223	1.10966	0.988338	1.15821	1.10789	1.052	1.15146	1.16599	1.1526	1.13095	1.15551	1.11689	1.11354	1.05689	1.1326	1.20902	1.13429	1.1678	1.19459	1.03049	1.22573	1.19166	1.19072	1.10459	1.09083	1.16457	1.14459	1.09247	1.23317	1.15152	1.14482	1.15528	1.12976	1.1713	1.01091	1.1745	1.19643	1.12717	1.1166	1.19844	1.11012	1.20725	1.14362	1.14776	1.12571	1.178	1.12793	1.14709	1.11063
240	1.17854	1.10724	0.988615	1.15371	1.10661	1.05607	1.15029	1.16246	1.14727	1.12938	1.15386	1.11827	1.10837	1.05684	1.13014	1.20561	1.13886	1.16674	1.18187	1.03008	1.21295	1.18268	1.18223	1.10159	1.09575	1.16518	1.14315	1.08968	1.22523	1.14254	1.14246	1.15625	1.12587	1.17077	1.01391	1.18326	1.2106	1.12956	1.11685	1.19207	1.10373	1.20944	1.14428	1.147	1.12254	1.17377	1.12318	1.14281	1.10751
245	1.16763	1.09945	0.979734	1.14294	1.09804	1.05327	1.14251	1.15063	1.13569	1.11547	1.14611	1.1115	1.09793	1.04625	1.12006	1.19462	1.13221	1.15514	1.1664	1.02353	1.19592	1.17229	1.16814	1.09045	1.08808	1.15307	1.13006	1.08273	1.20834	1.1264	1.13754	1.15684	1.11418	1.1642	1.0075	1.18398	1.21216	1.12535	1.11127	1.18055	1.08587	1.19723	1.13475	1.13899	1.11349	1.16054	1.10986	1.12809	1.09244
250	1.14827	1.08022	0.962944	1.12378	1.07923	1.03753	1.12237	1.13165	1.11424	1.09433	1.13101	1.09826	1.07929	1.0349	1.10391	1.1687	1.12023	1.1367	1.13696	1.00897	1.17198	1.14327	1.14156	1.06836	1.07206	1.13495	1.10868	1.06488	1.17945	1.09758	1.1197	1.14598	1.08988	1.14082	0.997625	1.17543	1.20669	1.11042	1.09425	1.14963	1.06521	1.17904	1.11434	1.1185	1.09457	1.14366	1.08789	1.10764	1.07273
255	1.13924	1.06972	0.956889	1.1128	1.06943	1.03357	1.11568	1.12028	1.10001	1.08241	1.12543	1.09204	1.06996	1.02681	1.09598	1.15909	1.11292	1.12672	1.1205	1.00135	1.1519	1.13089	1.12779	1.05975	1.06372	1.11949	1.09687	1.05683	1.1668	1.08054	1.10614	1.14928	1.07668	1.12116	0.993996	1.16909	1.20196	1.10567	1.08678	1.13825	1.05286	1.16333	1.10749	1.10926	1.08896	1.13567	1.07932	1.09474	1.06155
260	1.13044	1.06186	0.951385	1.10484	1.0623	1.03124	1.10806	1.11139	1.08771	1.07328	1.1197	1.09001	1.06441	1.02249	1.09194	1.14964	1.11234	1.12071	1.10348	0.997658	1.14126	1.12029	1.11572	1.0526	1.05919	1.11371	1.08896	1.0516	1.15616	1.07188	1.10014	1.16293	1.06745	1.1106	0.990515	1.17483	1.20081	1.10171	1.08233	1.1337	1.0459	1.15436	1.10233	1.10176	1.07974	1.12611	1.06763	1.08614	1.05237
265	1.1238	1.05506	0.94471	1.09727	1.05311	1.03051	1.10293	1.10234	1.07588	1.06758	1.11524	1.08746	1.05806	1.01793	1.08538	1.13782	1.1086	1.11344	1.0912	0.99265	1.12626	1.10709	1.10741	1.04291	1.05675	1.10579	1.07924	1.04567	1.14697	1.06214	1.09457	1.17475	1.0559	1.10575	0.988612	1.17545	1.20108	1.09595	1.07988	1.12565	1.03787	1.14452	1.09476	1.09104	1.07425	1.11854	1.06341	1.07769	1.04148
270	1.12218	1.05454	0.944466	1.09374	1.05079	1.03206	1.09787	1.10185	1.07137	1.06686	1.11546	1.08955	1.05617	1.01732	1.08405	1.1358	1.1099	1.11515	1.08096	0.994494	1.11864	1.10077	1.09903	1.04258	1.05705	1.10252	1.07541	1.04597	1.13848	1.05516	1.09381	1.17298	1.05347	1.10076	0.991588	1.17785	1.20796	1.09826	1.08076	1.12221	1.03341	1.14441	1.09589	1.09405	1.07222	1.11177	1.05889	1.07024	1.03632
275	1.10675	1.04544	0.939199	1.08593	1.03899	1.02699	1.08734	1.08603	1.05216	1.05697	1.10338	1.07974	1.04732	1.00636	1.07223	1.12246	1.10472	1.10691	1.06299	0.987356	1.106	1.0904	1.08797	1.02743	1.04847	1.09464	1.06172	1.03561	1.12577	1.03927	1.08095	1.1578	1.03937	1.09157	0.988833	1.17411	1.20274	1.08885	1.07049	1.11134	1.02264	1.13211	1.08104	1.0856	1.06341	1.09793	1.04556	1.05493	1.02391
280	1.10139	1.04174	0.938997	1.08112	1.03415	1.02463	1.08134	1.0824	1.04655	1.05431	1.10248	1.0794	1.04244	1.00379	1.06912	1.11583	1.10257	1.10185	1.05277	0.986295	1.09539	1.08398	1.08043	1.01867	1.04253	1.0912	1.05532	1.03101	1.11769	1.02988	1.08112	1.16691	1.0338	1.08708	0.991217	1.1795	1.20368	1.08859	1.06973	1.1055	1.01531	1.12944	1.07734	1.08065	1.05984	1.09254	1.04157	1.0495	1.02031
285	1.10315	1.04604	0.945134	1.0872	1.04002	1.03428	1.09004	1.08826	1.05215	1.06433	1.11307	1.08702	1.05156	1.0105	1.07736	1.12013	1.11395	1.10659	1.05255	0.991482	1.09315	1.08737	1.08367	1.02361	1.0542	1.09827	1.06281	1.03921	1.11915	1.03045	1.08831	1.17507	1.03542	1.09406	0.999115	1.18969	1.21465	1.08912	1.0802	1.11191	1.0187	1.13637	1.08376	1.08909	1.0687	1.10054	1.04609	1.05594	1.02816
290	1.08719	1.03573	0.936434	1.07565	1.02482	1.0218	1.07621	1.07136	1.03059	1.04967	1.09724	1.0715	1.03614	0.998121	1.06168	1.10401	1.09894	1.09292	1.03352	0.982153	1.08072	1.07205	1.06729	1.00638	1.04101	1.0844	1.04397	1.02578	1.10108	1.00863	1.07189	1.17087	1.02044	1.07396	0.990832	1.18209	1.20762	1.07761	1.06495	1.09632	1.00074	1.11945	1.0617	1.07395	1.05484	1.08448	1.02857	1.03694	1.00966
295	1.09266	1.04744	0.947833	1.08255	1.03292	1.03662	1.08619	1.08083	1.04022	1.06649	1.11657	1.09012	1.04969	1.01069	1.07382	1.10955	1.11553	1.10282	1.03797	0.993396	1.08335	1.08055	1.07529	1.01377	1.05521	1.09501	1.05212	1.0352	1.10818	1.01084	1.08459	1.18392	1.02672	1.08404	1.00229	1.1952	1.22383	1.0894	1.07572	1.10328	1.00835	1.12595	1.06654	1.08593	1.06665	1.09851	1.03983	1.0492	1.02228
300	1.15679	1.15731	1.15115	1.22142	1.1294	1.36215	1.17725	1.44534	1.25926	1.29938	1.19548	1.25802	1.23706	1.19535	1.35326	1.18047	1.29577	1.20449	1.41833	1.26544	1.3079	1.40497	1.38134	1.21776	1.52248	1.20033	1.16758	1.16911	1.25297	1.16087	1.30917	1.49906	1.0857	1.23547	1.33455	1.26897	1.28953	1.18743	1.76652	1.55118	1.55771	1.17731	1.16729	1.28693	1.20077	1.3016	1.16979	1.18626	1.196
305	1.35215	1.35617	1.60139	1.50738	1.34423	1.77488	1.37545	1.91159	1.89748	1.68944	1.42066	1.44627	1.55863	1.49532	1.78754	1.41105	1.46684	1.42991	2.40159	1.91841	2.02388	2.04754	1.92203	1.47654	1.86645	1.42173	1.38081	1.42982	1.65433	1.61518	1.73252	2.04148	1.2459	1.48933	1.59081	1.36224	1.37844	1.40697	2.21243	1.99794	2.02511	1.34816	1.3767	1.59551	1.52597	1.64632	1.51381	1.48616	1.60411
310	1.4844	1.44323	1.779	1.60113	1.42282	1.91282	1.41985	2.06232	2.18795	1.8137	1.51973	1.49494	1.658	1.58388	1.92798	1.57964	1.50582	1.54675	2.89485	2.30804	2.63897	2.3055	2.16513	1.54072	1.92428	1.50148	1.46568	1.50481	1.85006	1.83031	1.84382	2.21869	1.366	1.57335	1.66888	1.41953	1.43017	1.46609	2.33492	2.13976	2.15762	1.46245	1.46433	1.69191	1.65936	1.76937	1.69748	1.60396	1.74974
315	1.55017	1.4778	1.85234	1.64533	1.45602	1.96029	1.45052	2.11489	2.3591	1.86529	1.56635	1.52398	1.72333	1.62839	1.99713	1.67111	1.52109	1.61051	3.08235	2.45542	2.96726	2.41129	2.28642	1.57377	1.94518	1.53953	1.50172	1.53531	1.93975	1.91968	1.89356	2.27173	1.42775	1.59876	1.69334	1.47248	1.47613	1.47449	2.37891	2.19994	2.21721	1.52527	1.51124	1.74114	1.71623	1.81316	1.79602	1.66029	1.81404
320	1.60051	1.48898	1.8694	1.66271	1.48541	1.97595	1.4628	2.12865	2.44049	1.87427	1.59577	1.53724	1.7471	1.64478	2.01999	1.73138	1.52933	1.64725	3.12439	2.51806	3.18774	2.457	2.33648	1.56778	1.9458	1.5579	1.51457	1.54399	1.97313	1.9528	1.92653	2.28942	1.46505	1.60158	1.69148	1.51263	1.5173	1.4751	2.38673	2.23571	2.23215	1.5641	1.53334	1.77933	1.75499	1.81479	1.83337	1.68326	1.8306
325	1.63136	1.48511	1.84813	1.66765	1.48984	1.96891	1.45977	2.12449	2.46415	1.86954	1.59005	1.54215	1.74819	1.64094	2.02848	1.76777	1.53308	1.66836	3.10726	2.53807	3.2837	2.47177	2.35585	1.57305	1.93288	1.56743	1.51684	1.53929	1.98116	1.95799	1.93598	2.29711	1.48783	1.59735	1.67145	1.54827	1.54766	1.47841	2.38964	2.22599	2.23517	1.58937	1.54311	1.78097	1.74812	1.79552	1.82272	1.69187	1.82416
330	1.62274	1.46311	1.80111	1.65333	1.46644	1.94633	1.44426	2.09927	2.4365	1.8316	1.55357	1.52088	1.72675	1.60993	1.99632	1.77368	1.5144	1.65383	3.06768	2.50378	3.29089	2.44799	2.3438	1.55484	1.91021	1.55839	1.501	1.51342	1.96038	1.92768	1.91731	2.27095	1.47749	1.57962	1.63704	1.54675	1.56041	1.4673	2.3619	2.18801	2.19958	1.5989	1.52542	1.76825	1.7372	1.77164	1.76064	1.66163	1.78949
335	1.65355	1.46828	1.77713	1.68	1.484	1.93835	1.46598	2.11473	2.44374	1.82424	1.55254	1.52475	1.73598	1.59668	2.02185	1.80736	1.5302	1.6681	3.07577	2.50944	3.36082	2.47726	2.36724	1.55919	1.9246	1.58258	1.50659	1.5277	1.97166	1.92807	1.93701	2.28216	1.49922	1.60359	1.65087	1.57945	1.59495	1.49577	2.37171	2.16967	2.18899	1.61717	1.53384	1.78961	1.75313	1.77747	1.73767	1.67226	1.78253
340	1.62583	1.44736	1.71242	1.66257	1.47498	1.90804	1.45145	2.07924	2.4042	1.78156	1.5264	1.50526	1.71174	1.56734	2.00301	1.81119	1.52214	1.65189	2.99657	2.4616	3.33176	2.44265	2.34126	1.53611	1.89274	1.56852	1.49925	1.51087	1.93978	1.89977	1.92168	2.26135	1.4975	1.56463	1.6161	1.5728	1.59568	1.49054	2.33292	2.12403	2.13804	1.60613	1.51276	1.76312	1.71578	1.74117	1.69441	1.6576	1.75436
345	1.61433	1.42535	1.66781	1.65295	1.45233	1.87481	1.42612	2.05027	2.36141	1.7366	1.50735	1.48174	1.67681	1.53459	1.98015	1.79408	1.51747	1.63179	2.921	2.40855	3.3005	2.39563	2.30321	1.50164	1.86331	1.54997	1.48718	1.49152	1.90863	1.86357	1.90546	2.21688	1.47885	1.53546	1.5715	1.55936	1.5887	1.47801	2.282	2.06408	2.07333	1.59359	1.47521	1.74098	1.70591	1.70557	1.67022	1.64519	1.71997
350	1.63563	1.44381	1.63705	1.66751	1.44936	1.86371	1.43834	2.05821	2.35626	1.73296	1.52008	1.48093	1.6692	1.53014	1.98517	1.82048	1.53575	1.63239	2.89276	2.40312	3.30392	2.42306	2.33216	1.51418	1.87676	1.56614	1.49364	1.49536	1.90698	1.86317	1.93252	2.20973	1.49344	1.5393	1.55502	1.56505	1.60499	1.50744	2.28087	2.05566	2.05816	1.63266	1.4765	1.74886	1.71439	1.68816	1.64236	1.64943	1.72402
355	1.66002	1.44122	1.60231	1.68562	1.45872	1.84162	1.44982	2.07187	2.36953	1.71787	1.52293	1.48826	1.65522	1.53302	1.99206	1.85242	1.54465	1.64507	2.88075	2.4024	3.3055	2.42175	2.33509	1.52123	1.88449	1.56401	1.50952	1.47219	1.90347	1.86304	1.95039	2.22015	1.51922	1.54506	1.53852	1.58651	1.63138	1.52012	2.28951	2.07778	2.05524	1.65102	1.48919	1.76822	1.72225	1.67074	1.65338	1.63241	1.70806
360	1.65429	1.42466	1.55217	1.65033	1.44523	1.8128	1.43159	2.03309	2.33469	1.67542	1.49742	1.46418	1.62116	1.5077	1.96373	1.83496	1.52972	1.61459	2.8503	2.35859	3.25346	2.38038	2.29496	1.49881	1.85131	1.532	1.49144	1.43818	1.86825	1.83251	1.94113	2.18145	1.50878	1.52359	1.51324	1.56636	1.61782	1.50648	2.23277	2.00188	2.00977	1.61906	1.46458	1.73901	1.70441	1.62822	1.6359	1.58907	1.66193
365	1.64776	1.41991	1.51655	1.64212	1.42934	1.8011	1.41921	2.0019	2.29865	1.64211	1.48608	1.44763	1.58945	1.49237	1.94777	1.80223	1.52304	1.60759	2.79734	2.32333	3.18917	2.34508	2.26832	1.49798	1.8433	1.52481	1.47609	1.42127	1.84645	1.80738	1.94917	2.14825	1.49483	1.52331	1.49435	1.56481	1.61538	1.51263	2.21195	1.94318	1.94902	1.60719	1.44568	1.7217	1.69407	1.6253	1.60612	1.55958	1.64902
370	1.6578	1.42604	1.50604	1.6438	1.42507	1.81322	1.43228	2.00532	2.3157	1.64871	1.51052	1.46164	1.58312	1.48952	1.95746	1.80079	1.52839	1.61451	2.77784	2.32874	3.17121	2.36283	2.28318	1.50733	1.84973	1.5286	1.49231	1.42489	1.84494	1.81634	1.97259	2.14431	1.51108	1.53657	1.50606	1.56926	1.62633	1.51902	2.20555	1.91566	1.92487	1.63	1.43975	1.71879	1.69593	1.64142	1.60736	1.56327	1.64582
375	1.66235	1.42421	1.49069	1.65437	1.41023	1.78136	1.42995	1.975	2.29722	1.64315	1.50738	1.45789	1.55196	1.48144	1.95387	1.81057	1.5266	1.60257	2.70394	2.30685	3.14933	2.32696	2.24926	1.4893	1.83369	1.51401	1.48895	1.42936	1.83401	1.79732	1.9696	2.12482	1.51024	1.55574	1.49677	1.57053	1.62168	1.5111	2.17746	1.9158	1.92439	1.61422	1.42457	1.71326	1.67788	1.65289	1.59273	1.53356	1.61661
380	1.69519	1.42592	1.49866	1.68426	1.42301	1.78709	1.44578	1.98425	2.30225	1.63909	1.52911	1.47371	1.5683	1.50463	1.96015	1.83173	1.54974	1.62636	2.70183	2.32011	3.17773	2.32355	2.25326	1.49511	1.84662	1.52823	1.50714	1.43884	1.83671	1.7997	1.98184	2.13807	1.51492	1.5593	1.48656	1.5904	1.64003	1.52552	2.17669	1.90012	1.93098	1.62413	1.4549	1.73211	1.6577	1.66486	1.60186	1.54823	1.65058
385	1.7033	1.42069	1.48308	1.68972	1.41784	1.76418	1.46192	1.97241	2.2749	1.66321	1.54303	1.49063	1.56896	1.51095	1.94585	1.81799	1.54404	1.63448	2.65731	2.30416	3.15643	2.30568	2.23961	1.4774	1.83889	1.52468	1.50015	1.4491	1.82891	1.79398	1.9717	2.12683	1.49483	1.55533	1.46606	1.5901	1.64509	1.53497	2.164	1.88515	1.90131	1.61477	1.43654	1.72706	1.64831	1.65471	1.60153	1.5603	1.65931
390	1.68356	1.40065	1.46952	1.67947	1.40753	1.72807	1.45281	1.94909	2.23857	1.6756	1.53546	1.47385	1.546	1.50208	1.93112	1.80393	1.53639	1.62995	2.60514	2.28149	3.11642	2.2719	2.20138	1.46162	1.81306	1.52445	1.46916	1.44029	1.82082	1.78956	1.94499	2.10676	1.48038	1.54388	1.47316	1.57245	1.63637	1.53148	2.1243	1.8427	1.85734	1.60487	1.41713	1.69603	1.66043	1.65352	1.5812	1.56173	1.64104
395	1.66123	1.37317	1.44946	1.67065	1.38456	1.69848	1.44795	1.93251	2.1985	1.67012	1.51887	1.45032	1.49848	1.47027	1.89296	1.78503	1.50602	1.62769	2.55726	2.25357	3.07404	2.23183	2.16432	1.45535	1.79145	1.53081	1.46644	1.42524	1.7827	1.74277	1.92392	2.07805	1.48094	1.53226	1.45326	1.56625	1.62569	1.52767	2.09039	1.81814	1.83025	1.57229	1.39298	1.67361	1.66199	1.64434	1.56774	1.56196	1.6129
400	1.67545	1.38201	1.45728	1.69747	1.38301	1.70112	1.47777	1.95987	2.17969	1.65637	1.53146	1.46051	1.49753	1.49909	1.8947	1.80943	1.53116	1.64505	2.53077	2.26723	3.07033	2.252	2.18259	1.45695	1.80391	1.54676	1.48957	1.45013	1.80305	1.78328	1.93152	2.0941	1.49628	1.55253	1.4642	1.58605	1.64667	1.5423	2.0914	1.83801	1.8517	1.5932	1.40919	1.69334	1.67202	1.67637	1.59273	1.5713	1.62735
405	1.69952	1.37508	1.43542	1.7079	1.38606	1.68948	1.51554	1.94371	2.16416	1.62994	1.52687	1.46096	1.49354	1.50182	1.90539	1.81342	1.53805	1.64654	2.52117	2.26901	3.07138	2.25279	2.18153	1.44081	1.79187	1.54517	1.49282	1.43751	1.82222	1.81568	1.9321	2.09175	1.49829	1.5655	1.46834	1.58682	1.64973	1.55077	2.07405	1.83835	1.8555	1.60088	1.41335	1.69861	1.68011	1.67895	1.59259	1.57536	1.63864
410	1.67639	1.34557	1.40888	1.67679	1.36306	1.63526	1.49738	1.87587	2.12018	1.5862	1.5061	1.43595	1.45693	1.46354	1.86872	1.78302	1.51815	1.61612	2.44577	2.21457	3.01252	2.19756	2.12587	1.40515	1.75155	1.50526	1.44466	1.41432	1.79534	1.78481	1.89243	2.04873	1.47515	1.53571	1.42398	1.56698	1.63549	1.54374	2.02215	1.80848	1.80986	1.57561	1.3892	1.66635	1.64421	1.65658	1.55333	1.5425	1.60293
415	1.70526	1.36168	1.43173	1.69863	1.36865	1.64722	1.48757	1.90095	2.14719	1.59191	1.54311	1.46481	1.47443	1.49208	1.91078	1.83778	1.54916	1.63961	2.44357	2.2394	3.03575	2.21456	2.13781	1.43197	1.77906	1.52112	1.46545	1.42685	1.81719	1.80728	1.91534	2.06514	1.48829	1.55287	1.43539	1.59786	1.6662	1.55575	2.05885	1.83232	1.83669	1.60463	1.41443	1.68551	1.66424	1.6847	1.57843	1.55805	1.61111
420	1.69166	1.35688	1.41747	1.69322	1.3607	1.64562	1.46765	1.88895	2.13125	1.59197	1.53505	1.44614	1.47196	1.4837	1.89129	1.85266	1.54976	1.62065	2.39848	2.21932	2.97531	2.19261	2.12209	1.42229	1.75391	1.52369	1.45002	1.41264	1.79707	1.80519	1.92342	2.05598	1.47871	1.54517	1.44118	1.59745	1.67164	1.54496	2.03009	1.81774	1.79752	1.60713	1.41857	1.68532	1.63714	1.66771	1.56848	1.52574	1.59769
425	1.70117	1.34464	1.39661	1.70526	1.36918	1.63591	1.47042	1.90777	2.1312	1.59934	1.54273	1.45325	1.47796	1.4812	1.8762	1.82966	1.54735	1.61647	2.35733	2.21899	2.99769	2.20297	2.12922	1.42951	1.74388	1.5338	1.44691	1.40944	1.79923	1.79983	1.95012	2.08573	1.46648	1.54963	1.44673	1.61598	1.68795	1.55881	2.01462	1.81563	1.80303	1.60959	1.4289	1.69619	1.61724	1.6822	1.58075	1.52726	1.60886
430	1.7358	1.35853	1.40073	1.72309	1.37903	1.64777	1.49176	1.94009	2.14633	1.60546	1.55577	1.46718	1.49724	1.48945	1.88622	1.84528	1.55606	1.61951	2.36316	2.23603	3.06983	2.20497	2.13606	1.43761	1.75578	1.5362	1.4769	1.41978	1.80214	1.78964	1.96822	2.12075	1.49444	1.55119	1.46805	1.63904	1.7161	1.58664	2.02824	1.80977	1.8119	1.61757	1.44105	1.70515	1.62487	1.68521	1.59831	1.51287	1.62268
435	1.71279	1.35202	1.38981	1.71157	1.37002	1.65205	1.47796	1.94009	2.14451	1.58022	1.54563	1.45569	1.47533	1.49731	1.874	1.8466	1.56349	1.59749	2.35646	2.20904	3.05231	2.17503	2.10778	1.41376	1.73489	1.52439	1.49174	1.42766	1.78117	1.75443	1.9115	2.0773	1.47828	1.53442	1.45265	1.63575	1.71185	1.56705	2.0078	1.79567	1.80665	1.62668	1.43972	1.68745	1.63194	1.68167	1.62276	1.50654	1.6224
440	1.69397	1.34875	1.37195	1.70216	1.34984	1.64939	1.47608	1.92331	2.10702	1.55974	1.54983	1.45687	1.45719	1.4952	1.86191	1.84959	1.56863	1.56933	2.36146	2.21349	3.06055	2.15065	2.0795	1.41139	1.72714	1.52284	1.50032	1.4364	1.76628	1.74649	1.88455	2.00377	1.46564	1.52009	1.44644	1.63778	1.7226	1.55491	2.00174	1.76588	1.77555	1.62349	1.43782	1.66296	1.63456	1.66798	1.6056	1.51113	1.62616
445	1.67258	1.34145	1.35516	1.6928	1.33013	1.61981	1.46441	1.89375	2.08015	1.5443	1.53933	1.4505	1.448	1.48217	1.83993	1.84724	1.57272	1.55547	2.30505	2.20271	3.01705	2.11479	2.04746	1.3928	1.70223	1.51396	1.49065	1.41805	1.74932	1.73818	1.85513	1.99462	1.44137	1.50011	1.43976	1.63204	1.71808	1.54827	1.96369	1.74959	1.76716	1.6082	1.42718	1.63569	1.62953	1.64709	1.6034	1.48211	1.60727
450	1.67959	1.3525	1.3427	1.69077	1.33342	1.61214	1.46661	1.89019	2.05592	1.55264	1.54586	1.457	1.46522	1.47621	1.81942	1.84225	1.5752	1.54957	2.27576	2.2337	3.03003	2.09896	2.03306	1.39445	1.69603	1.51064	1.48875	1.42468	1.74727	1.73633	1.85239	2.00651	1.44885	1.51817	1.45852	1.63919	1.7276	1.54917	1.97703	1.73878	1.76257	1.61862	1.43421	1.62205	1.63391	1.66035	1.59668	1.49343	1.60574
455	1.67569	1.35073	1.32118	1.68255	1.3229	1.59145	1.46939	1.86608	2.0296	1.53641	1.5427	1.45076	1.45989	1.46243	1.79175	1.83116	1.57442	1.54456	2.24141	2.22655	3.02953	2.07481	2.01026	1.3702	1.6823	1.49314	1.48783	1.40391	1.73545	1.72775	1.85387	2.00027	1.4367	1.50694	1.45244	1.62944	1.72253	1.54497	1.98803	1.70853	1.72641	1.60544	1.42078	1.608	1.62731	1.6427	1.6023	1.49503	1.60457
460	1.66683	1.35992	1.32321	1.69431	1.31167	1.57748	1.45525	1.85907	2.00583	1.53294	1.54155	1.45933	1.4503	1.45546	1.77849	1.80671	1.55552	1.54104	2.23383	2.21902	3.03243	2.03943	1.97465	1.36186	1.66919	1.48133	1.46769	1.38952	1.72688	1.70941	1.86607	1.98364	1.41996	1.51009	1.45851	1.63851	1.72892	1.54491	2.00576	1.69744	1.71937	1.6009	1.41279	1.60312	1.60854	1.63114	1.60893	1.5016	1.6426
465	1.67087	1.34348	1.33696	1.69659	1.31892	1.5709	1.45437	1.86109	1.98981	1.5369	1.55931	1.46477	1.44591	1.46325	1.77804	1.82176	1.55076	1.55197	2.2407	2.209	3.07695	2.02577	1.95667	1.35492	1.68427	1.47426	1.47328	1.38518	1.72607	1.71018	1.86923	1.98685	1.41667	1.50908	1.45961	1.65135	1.7442	1.54581	2.00467	1.71326	1.73252	1.61137	1.40007	1.59404	1.60945	1.63321	1.61773	1.50108	1.6571
470	1.6694	1.34189	1.33912	1.68723	1.30932	1.55768	1.4488	1.86524	1.96812	1.51882	1.55692	1.4565	1.45612	1.45101	1.75887	1.82287	1.54259	1.55068	2.22962	2.16654	3.07836	1.99096	1.93096	1.32784	1.67184	1.46582	1.46257	1.3753	1.72659	1.71071	1.83886	1.96919	1.40132	1.51474	1.44731	1.64916	1.74226	1.52391	1.9911	1.68787	1.71568	1.59224	1.39558	1.57893	1.59287	1.63314	1.57969	1.505	1.63913
475	1.65888	1.35109	1.34058	1.6728	1.30436	1.54205	1.45042	1.87451	1.9637	1.51992	1.5566	1.45729	1.45526	1.44566	1.74332	1.82314	1.53889	1.54978	2.2176	2.14512	3.06796	1.98693	1.92776	1.31815	1.66952	1.48493	1.45826	1.37518	1.73023	1.71066	1.83784	1.95094	1.40081	1.51651	1.44754	1.653	1.74792	1.52645	1.96012	1.70518	1.72127	1.6005	1.40348	1.58987	1.58759	1.62906	1.57755	1.49129	1.6384
480	1.67188	1.35356	1.32454	1.66922	1.29474	1.53132	1.44565	1.87972	1.93908	1.50832	1.56743	1.46331	1.4446	1.43469	1.74556	1.8171	1.5575	1.55947	2.1987	2.13709	3.06404	1.97123	1.91101	1.33138	1.66568	1.50828	1.45744	1.38595	1.73942	1.72089	1.83135	1.93002	1.38759	1.51588	1.47196	1.66068	1.75389	1.53765	1.95003	1.69162	1.7319	1.59385	1.40109	1.59529	1.58305	1.65333	1.58581	1.48901	1.62342
485	1.65979	1.33943	1.30913	1.66228	1.2841	1.50945	1.43944	1.85568	1.9249	1.49287	1.54211	1.44689	1.42282	1.41633	1.73691	1.81752	1.55406	1.5454	2.16584	2.09793	3.04262	1.94515	1.88595	1.32721	1.64617	1.50026	1.4599	1.36726	1.71073	1.69745	1.80297	1.89557	1.37461	1.49018	1.46311	1.64806	1.74609	1.52775	1.9292	1.68914	1.70428	1.57167	1.38812	1.56427	1.58827	1.64244	1.57164	1.47957	1.59619
490	1.66576	1.34251	1.3205	1.67363	1.29347	1.5134	1.44911	1.87165	1.91958	1.49081	1.55825	1.45006	1.41133	1.421	1.7357	1.81003	1.55625	1.54567	2.17181	2.08357	3.06946	1.92992	1.86715	1.32873	1.63701	1.50755	1.47381	1.36286	1.70953	1.68757	1.81063	1.90197	1.39117	1.49523	1.46779	1.65667	1.75764	1.53283	1.94655	1.69119	1.70799	1.57958	1.3922	1.55684	1.58617	1.64677	1.57872	1.50702	1.59333
495	1.66779	1.36555	1.31898	1.67786	1.29805	1.52619	1.43715	1.86093	1.89805	1.49271	1.55838	1.44461	1.39575	1.44064	1.74052	1.7945	1.5605	1.54407	2.13548	2.07278	3.25065	1.90915	1.84791	1.32707	1.63434	1.51151	1.48343	1.3626	1.71046	1.69265	1.85403	1.89677	1.39938	1.508	1.47339	1.66514	1.76511	1.54747	1.93386	1.707	1.70354	1.5795	1.39366	1.55672	1.59992	1.64861	1.57167	1.50508	1.6013
500*	2.243923*	1.714129*	1.843905*	1.924669*	1.704156*	2.020956*	1.783582*	2.190975*	2.642853*	1.957812*	1.894807*	1.68886*	1.781797*	1.832951*	2.129678*	2.805644*	1.790132*	1.872076*	3.134009*	2.361227*	4.051532*	2.42861*	2.321728*	1.656252*	1.961458*	1.882451*	1.898198*	1.780905*	2.20767*	2.285635*	2.095438*	2.355815*	1.871954*	2.068671*	1.805421*	1.856581*	1.979684*	1.905154*	2.514885*	2.283459*	2.250887*	2.018115*	1.724131*	1.90878*	2.029971*	2.149962*	2.223305*	1.950552*	1.985717*
505*	2.656708*	1.991906*	2.223223*	2.146957*	1.941747*	2.310729*	1.954679*	2.388622*	3.037949*	2.303525*	2.115559*	1.904812*	2.078426*	2.096298*	2.410163*	3.29978*	1.883872*	2.115574*	3.735459*	2.589557*	4.543172*	2.754957*	2.60278*	1.840819*	2.129256*	2.104189*	2.205952*	2.055375*	2.522042*	2.667473*	2.244243*	2.547418*	2.178903*	2.406559*	2.054847*	2.21085*	2.406561*	2.106614*	2.729321*	2.689037*	2.622566*	2.309346*	1.958127*	2.136386*	2.332135*	2.57201*	2.818331*	2.374468*	2.34207*
510*	2.845289*	2.146627*	2.400339*	2.294362*	2.080811*	2.639857*	2.057041*	2.556916*	3.815811*	2.492014*	2.370696*	2.253514*	2.273806*	2.215861*	2.637024*	3.650029*	1.976974*	2.298291*	4.07913*	3.282491*	5.700438*	3.032212*	2.817207*	2.000726*	2.232486*	2.262671*	2.352177*	2.165825*	2.846199*	2.967523*	2.366864*	2.727499*	2.3246*	2.540143*	2.212511*	2.49922*	2.730679*	2.240803*	2.904278*	2.871824*	2.807342*	2.463416*	2.088459*	2.251094*	2.631128*	2.779213*	3.019489*	2.531209*	2.504204*
515*	2.93458*	2.236628*	2.471917*	2.519386*	2.297991*	3.202839*	2.109066*	3.052519*	3.968402*	2.702152*	2.872647*	2.501022*	2.406864*	2.259401*	3.247304*	4.381606*	2.013379*	2.7198*	4.800345*	3.591237*	6.400501*	3.560269*	3.345839*	2.044821*	2.269462*	2.296352*	2.414109*	2.205092*	3.324868*	3.512581*	2.423957*	3.292643*	2.473766*	2.60164*	2.254021*	2.680099*	2.930763*	2.284667*	2.99681*	2.927577*	2.868797*	2.651703*	2.140594*	2.318969*	3.186998*	2.872782*	3.138187*	2.780893*	2.634498*
520*	3.626294*	2.738162*	2.623816*	3.063861*	2.725333*	3.362347*	2.381607*	3.321957*	4.125933*	3.268821*	3.024041*	2.585939*	2.928303*	2.393007*	3.416987*	4.580825*	2.096692*	3.0528*	5.214197*	3.699145*	6.597795*	3.782877*	3.576711*	2.107853*	2.372019*	2.359016*	2.561005*	2.313423*	3.45294*	3.661478*	2.630953*	3.646581*	2.942843*	2.735704*	2.3355*	2.962844*	3.196441*	2.364515*	3.202432*	3.01588*	2.98668*	3.170842*	2.272862*	2.631146*	3.326185*	3.005864*	3.39525*	3.353667*	2.894583*
525*	3.876799*	2.876847*	3.118297*	3.136742*	2.76001*	3.359826*	2.742916*	3.336266*	4.114805*	3.434319*	3.036066*	2.583639*	3.051464*	2.793115*	3.421079*	4.55941*	2.165983*	3.069055*	5.197463*	3.671951*	6.597609*	3.782226*	3.574318*	2.104962*	2.411049*	2.343008*	2.965978*	2.559195*	3.441765*	3.646872*	3.114556*	3.654936*	3.014547*	2.920326*	2.344598*	3.212177*	3.476633*	2.378442*	3.598694*	3.047206*	3.016071*	3.233582*	2.725408*	2.925315*	3.336344*	3.105173*	3.893687*	3.386849*	3.374284*
530*	3.958635*	2.939596*	3.241461*	3.213042*	2.823698*	3.439336*	2.815958*	3.401*	4.18527*	3.520639*	3.109283*	2.617355*	3.120906*	2.994515*	3.492172*	4.63554*	2.640601*	3.130802*	5.277098*	3.718159*	6.689473*	3.844267*	3.64455*	2.139945*	2.800114*	2.368703*	3.255012*	2.91839*	3.49045*	3.700644*	3.27108*	3.724445*	3.083236*	3.277486*	2.392792*	3.592036*	3.870743*	2.432369*	3.856581*	3.172726*	3.132145*	3.304399*	2.916353*	2.999984*	3.415836*	3.68182*	4.114461*	3.468008*	3.658585*
535*	4.046506*	2.998569*	3.33739*	3.283971*	2.889915*	3.567108*	2.90107*	3.468481*	4.238385*	3.597094*	3.153252*	2.659186*	3.179956*	3.062307*	3.54904*	4.716036*	2.839034*	3.194021*	5.356713*	3.766359*	6.817634*	3.932338*	3.711482*	2.171026*	2.997089*	2.41377*	3.348238*	3.009404*	3.556367*	3.76458*	3.352895*	3.783076*	3.166963*	3.382792*	2.438739*	3.85815*	4.137301*	2.490635*	3.983698*	3.674731*	3.597233*	3.386193*	3.008689*	3.069047*	3.482667*	3.929761*	4.170842*	3.533779*	3.781845*
540*	4.042087*	2.996441*	3.337186*	3.279346*	2.900214*	3.681181*	2.917802*	3.458954*	4.224026*	3.603136*	3.148726*	2.638706*	3.183025*	3.081638*	3.529972*	4.700206*	2.869739*	3.177553*	5.336637*	3.741377*	6.785512*	3.930652*	3.705464*	2.163613*	3.018433*	2.406623*	3.359045*	3.032502*	3.551146*	3.766201*	3.355834*	3.787139*	3.179211*	3.391237*	2.449294*	3.878245*	4.160742*	2.512503*	4.019337*	4.30878*	4.133234*	3.406841*	3.038387*	3.064983*	3.474606*	3.959498*	4.185756*	3.542384*	3.806526*
545*	4.043316*	2.997337*	3.348095*	3.305866*	2.904565*	3.872727*	2.925817*	3.447745*	4.208416*	3.609318*	3.134583*	2.630609*	3.18753*	3.093587*	3.514646*	4.694539*	2.887661*	3.168491*	5.319107*	3.710892*	6.753239*	3.912682*	3.697665*	2.170434*	3.032653*	2.416015*	3.36454*	3.052812*	3.545587*	3.749943*	3.365848*	3.82023*	3.177262*	3.402145*	2.459184*	3.876321*	4.149231*	2.588514*	4.017401*	4.391152*	4.181256*	3.415188*	3.047507*	3.066367*	3.458217*	3.965533*	4.205185*	3.542671*	3.838918*
550*	4.103811*	3.037178*	3.401595*	3.462555*	2.950495*	4.120584*	2.966672*	3.486868*	4.255351*	3.65744*	3.194805*	2.66611*	3.240216*	3.149957*	3.554201*	4.756058*	2.941242*	3.208741*	5.373437*	3.768062*	6.859524*	3.978717*	3.749418*	2.2169*	3.088988*	2.468156*	3.428175*	3.120486*	3.587192*	3.809256*	3.428657*	3.978375*	3.239885*	3.462274*	2.528265*	3.959522*	4.24621*	2.894695*	4.079915*	4.479925*	4.27773*	3.477266*	3.103412*	3.126163*	3.498731*	4.060175*	4.25437*	3.584779*	3.915786*
555*	4.096533*	3.017885*	3.385036*	3.596263*	2.933815*	4.299495*	2.964327*	3.482031*	4.24886*	3.646491*	3.228148*	2.69338*	3.241051*	3.16267*	3.534809*	4.739866*	2.953122*	3.200194*	5.354415*	3.77678*	6.800661*	3.944471*	3.725055*	2.236027*	3.099376*	2.488188*	3.434073*	3.126685*	3.577941*	3.791119*	3.433614*	4.102966*	3.234317*	3.467444*	2.574695*	3.958178*	4.248038*	3.278972*	4.071517*	4.507511*	4.29089*	3.48626*	3.098115*	3.116118*	3.472403*	4.056687*	4.262542*	3.598816*	3.93786*
560*	4.116967*	3.034425*	3.407688*	3.782835*	2.944939*	4.486962*	2.977879*	3.499838*	4.25627*	3.661721*	3.317192*	2.760545*	3.267129*	3.181833*	3.549693*	4.767622*	3.000185*	3.217481*	5.381587*	3.854736*	6.83381*	3.969206*	3.745357*	2.287592*	3.122489*	2.538002*	3.454776*	3.157244*	3.594124*	3.809708*	3.441494*	4.269325*	3.251484*	3.491585*	2.666461*	3.98293*	4.28544*	3.364645*	4.108018*	4.544714*	4.323395*	3.51303*	3.114115*	3.135521*	3.491432*	4.074622*	4.265739*	3.601725*	3.966712*
565*	4.098081*	3.017784*	3.384213*	3.94442*	2.932724*	4.579164*	2.962705*	3.482225*	4.225782*	3.640129*	3.407419*	2.835265*	3.26183*	3.169429*	3.522172*	4.737972*	3.018731*	3.209694*	5.347597*	3.92681*	6.806988*	3.952222*	3.717829*	2.324042*	3.124297*	2.565439*	3.434468*	3.143923*	3.575291*	3.77923*	3.437638*	4.412424*	3.233232*	3.491027*	2.938874*	3.967756*	4.276613*	3.393977*	4.110976*	4.515866*	4.30927*	3.519035*	3.095865*	3.119404*	3.47991*	4.051338*	4.244296*	3.587314*	3.950433*
570*	4.125677*	3.044565*	3.409766*	4.132646*	2.94672*	4.725693*	2.995639*	3.503449*	4.243102*	3.656545*	3.556012*	2.961874*	3.30329*	3.189738*	3.537614*	4.773737*	3.081847*	3.273907*	5.362713*	4.060038*	6.827334*	3.971545*	3.741227*	2.423196*	3.204512*	2.657252*	3.449346*	3.173856*	3.595618*	3.803716*	3.455129*	4.593509*	3.253159*	3.517074*	3.271193*	3.99879*	4.302069*	3.452324*	4.189626*	4.541914*	4.35091*	3.5981*	3.109519*	3.138831*	3.494349*	4.073005*	4.257735*	3.599673*	3.988779*
575*	4.14443*	3.035644*	3.432511*	4.290825*	2.95074*	4.801689*	3.077935*	3.509695*	4.249938*	3.666148*	3.699998*	3.094106*	3.331775*	3.202445*	3.550865*	4.776718*	3.171615*	3.375775*	5.376919*	4.181786*	6.821546*	3.976043*	3.745147*	2.650845*	3.315803*	2.866165*	3.457565*	3.224543*	3.615086*	3.817051*	3.465602*	4.748942*	3.259362*	3.520714*	3.326121*	3.997479*	4.308317*	3.475844*	4.259794*	4.553542*	4.348119*	3.686834*	3.116347*	3.135241*	3.528017*	4.092378*	4.263791*	3.617757*	4.012153*
580*	4.17823*	3.031179*	3.536968*	4.417079*	2.938857*	4.854208*	3.218173*	3.513228*	4.257278*	3.665082*	3.828012*	3.185852*	3.343606*	3.198055*	3.541844*	4.770626*	3.283948*	3.512638*	5.369538*	4.294858*	6.829776*	3.985973*	3.755967*	2.870911*	3.476893*	3.237024*	3.454836*	3.334438*	3.633386*	3.825029*	3.458605*	4.872554*	3.257909*	3.529824*	3.362208*	4.007979*	4.299949*	3.484258*	4.351873*	4.547885*	4.358332*	3.808966*	3.118216*	3.134888*	3.571904*	4.088939*	4.255134*	3.606572*	4.019992*
585*	4.277878*	3.0484*	3.75479*	4.575127*	2.951404*	4.920853*	3.453449*	3.528503*	4.339305*	3.674741*	3.947833*	3.31143*	3.367291*	3.213228*	3.589835*	4.79427*	3.42776*	3.718949*	5.384666*	4.41761*	6.871108*	4.030032*	3.795076*	2.937401*	3.659649*	3.327817*	3.460943*	3.522784*	3.65661*	3.838843*	3.478058*	5.023566*	3.263182*	3.545693*	3.403096*	4.00586*	4.308964*	3.507499*	4.493415*	4.572929*	4.365142*	3.970443*	3.131059*	3.14406*	3.699293*	4.107048*	4.264857*	3.613104*	4.05117*
590*	4.35377*	3.030671*	4.018023*	4.678785*	3.010472*	4.971969*	3.67481*	3.516959*	4.444664*	3.687276*	4.036269*	3.381161*	3.368146*	3.200117*	3.691915*	4.782693*	3.579069*	3.898668*	5.364664*	4.520969*	6.834086*	4.07574*	3.833927*	2.956673*	3.812615*	3.365579*	3.441993*	3.702206*	3.632683*	3.819285*	3.45931*	5.11698*	3.261221*	3.531212*	3.41669*	4.001371*	4.303998*	3.510165*	4.619619*	4.530994*	4.357302*	4.128169*	3.111287*	3.123235*	3.84671*	4.095256*	4.228503*	3.595596*	4.044971*
595*	4.507151*	3.042805*	4.284361*	4.782697*	3.221284*	5.035388*	3.918221*	3.530448*	4.613018*	3.797693*	4.123525*	3.482544*	3.391279*	3.215871*	3.913842*	4.801136*	3.726698*	4.069627*	5.381692*	4.643734*	6.874782*	4.183952*	3.929316*	2.984665*	3.987265*	3.405405*	3.458427*	3.88332*	3.65037*	3.824165*	3.485155*	5.225635*	3.268998*	3.54878*	3.447681*	4.007707*	4.331374*	3.534395*	4.747255*	4.559241*	4.395122*	4.310836*	3.133014*	3.141817*	4.0736*	4.108362*	4.249795*	3.61624*	4.073973*
[truncated: 375 more columns]

## Sheet: Figure 3c
BMDMs-Y Baseline	BMDMs-Y Thapsigargin	BMDMs-O Baseline	BMDMs-O Thapsigargin
1.02514	1.28392	1.00918	1.29631
1.04084	1.54872	1.02259	1.25401
1.02159	1.44918	1.01219	1.33399
1.01445	1.207	1.01239	1.28339
1.01828	1.21826	1.01706	1.31616
1.02608	1.28392	1.01647	1.31199
1.02215	1.21302	1.00993	1.29308
1.02286	1.31252	1.01136	1.29197
1.01144	1.24285	1.01641	1.38666
1.01817	1.23097	1.03303	1.30216
1.01685	1.19711	1.02811	1.24877
1.01227	1.2385	1.01657	1.18372
1.01221	1.14173	1.01232	1.28162
1.01385	1.32807	1.02293	1.20011
1.04654	1.10201	1.01279	1.36202
1.01374	1.19663	1.03307	1.38653
1.01681	1.20416	1.00888	1.17565
1.0128	1.0795	1.01688	1.28284
1.02582	1.30068	1.01577	1.4766
1.05804	1.22812	1.01399	1.12934
1.02737	1.21693	1.01228	1.47365
1.0156	1.09798	1.01363	1.53528
1.01681	1.21665	1.00758	1.49254
1.02559	1.25766	1.00892	1.25019
1.01385	1.32087	1.00866	1.21636
1.02331	1.16643	1.01616	1.29192
1.0205	1.24291	1.01256	1.30678
1.02293	1.18449	1.02828	1.26717
1.02645	1.16113	1.00594	1.44501
1.01101	1.21158	1.00942	1.37996
1.02611	1.25039	1.01258	1.26981
1.02034	1.25772	1.01419	1.2483
1.04023	1.08771	1.03372	1.3248
1.00971	1.15718	1.03638	1.33323
1.01178	1.17999	1.05226	1.26708
1.01477	1.08187	1.01154	1.18969
1.0219	1.06863	1.01758	1.21465
1.00884	1.15289	1.03472	1.23163
1.00737	1.37296	1.03428	1.21956
1.01323	1.26553	1.01131	1.35248
1.01113	1.20158	1.00887	1.30843
1.05361	1.10074	1.017	1.30428
1.02224	1.12472	1.00779	1.27356
1.02251	1.22909	1.0288	1.29778
1.00964	1.09281	1.01998	1.28043
1.01347	1.20396	1.02209	1.35056
1.02422	1.16741	1.01198	1.41956
1.02119	1.24843	1.01455	1.32747
1.01547	1.19372	1.04156	1.32881
1.01969	1.23427	1.00952	1.36355
1.01635	1.40329	1.03272	1.42812
1.01232	1.27763	1.01066	1.27492
1.00631	1.29235	1.01029	1.37009
1.02622	1.17213	1.01567	1.2831
1.01998	1.27509	1.01625	1.30795
1.01099	1.1692	1.01423	1.26305
1.01974	1.11644	1.022	1.19266
1.01735	1.19065	1.02013	1.34008
1.0197	1.21353	1.00866	1.37024
1.07736	1.22936	1.0152	1.25924
1.01064	1.08655	1.03498	1.24938
1.02209	1.09878	1.0351	1.35634
1.01481	1.20317	1.01948	1.51749
1.01663	1.37687	1.01775	1.7385
1.00902	1.15503	1.01357	1.62755
1.08135	1.15067	1.02613	1.35181
1.01407	1.19305	1.02494	1.46199
1.01102	1.18261	1.01085	1.2475
1.01694	1.18871	1.01582	1.43502
1.00531	1.18887	1.00804	1.51221
1.02954	1.25468	1.00682	1.50395
1.01079	1.22844	1.01866	1.53246
1.08493	1.25489	1.01722	1.62996
1.01954	1.12215	1.01876	1.47023
1.00972	1.23913	1.01306	1.43907
1.01625	1.10374	1.02791	1.54168
1.02024	1.09801	1.01355	1.22514
1.01093	1.20263	1.01545	1.65635
1.01393	1.11218	1.03799	1.28615
1.01416	1.10802	1.01491	1.47242
1.01312	1.17583	1.01255	1.50886
1.09157	1.14299	1.00764	1.47349
1.01805	1.12803	1.02361	1.47449
1.0148	1.16927	1.01416	1.53582
1.05116	1.13224	1.01725	1.47717
1.01555	1.17419	1.02736	1.76109
1.01326	1.10168	1.00752	1.57435
1.02116	1.33817	1.01153	1.18101
1.01666	1.15616	1.02429	1.46863
1.07942	1.28071	1.01053	1.33387
1.01748	1.2271	1.02256	1.47567
1.01777	1.22368	1.02148	1.46652
1.03469	1.26791	1.03323	1.51632
1.00984	1.21955	1.0086	1.48825
1.02714	1.15714	1.00933	1.45482
1.01536	1.23691	1.00682	1.32552
1.01409	1.15492	1.02782	1.55236
1.01893	1.49605	1.01276	1.55181
1.01502	1.22823	1.01823	1.47675
1.01387	1.16535	1.01142	1.25926
1.02077	1.2533	1.00991	1.39674
1.02356	1.33289	1.0096	1.49889
1.01605	1.30617	1.03087	1.38614
1.02424	1.37937	1.02536	1.49639
1.07352	1.18267	1.0224	1.41608
1.0336	1.23779	1.01478	1.44511
1.04338	1.30696	1.02366	1.3081
1.04652	1.21861	1.01879	1.59812
1.03123	1.42071	1.01475	1.37674
1.04496	1.19379	1.00956	1.42352
1.02072	1.31892	1.01141	1.60123
1.03774	1.36264	1.01595	1.49268
1.02951	1.15418	1.00994	1.47685
1.02509	1.18185	1.05256	1.50115
1.0522	1.19798	1.03379	1.2117
1.06344	1.28908	1.01773	1.48989
1.019	1.22622	1.01399	1.45546
1.0086	1.34222	1.02589	1.50012
1.04141	1.26464	1.03407	1.4476
1.03471	1.41968	1.0113	1.24355
1.03712	1.26676	1.02034	1.357
1.03706	1.2627	1.01098	1.50918
1.01491	1.12407	1.01337	1.46455
1.06093	1.19061	1.01194	1.57667
1.03425	1.14203	1.01554	1.49468
1.04297	1.22382	1.04394	1.3542
1.07435	1.17544	1.01808	1.34121
1.02953	1.21979	1.02348	1.34993
1.07833	1.28558	1.03423	1.39453
1.02964	1.15579	1.02521	1.35537
1.01803	1.35879	1.01101	1.44481
1.01649	1.29399	1.0098	1.38838
1.06672	1.22269	1.02492	1.36067
1.0097	1.48153	1.04188	1.53394
1.06644	1.26985	1.02131	1.392
1.01725	1.15952	1.00703	1.42871
1.0465	1.27684	1.01401	1.332
1.03266	1.21076	1.00963	1.4293
1.05229	1.22361	1.03015	1.4403
1.04671	1.1334	1.02728	1.36728
1.07199	1.30663	1.01999	1.39683
1.04959	1.20998	1.04823	1.49487
1.03579	1.20988	1.01371	1.51879
1.07748	1.26973	1.03742	1.66651
1.06015	1.2561	1.0232	1.46158
1.01791	1.3332	1.03316	1.3547
1.0243	1.22301	1.04187	1.40496
1.0336	1.21799	1.02505	1.31628
1.09037	1.22349	1.05485	1.48972
1.03237	1.313	1.01362	1.27876
1.05703	1.19522	1.02786	1.46947
1.04701	1.05164	1.04604	1.36029
1.0586	1.37577	1.05303	1.481
1.03204	1.27511	1.0484	1.40257
1.05145	1.12485	1.0257	1.4189
1.04545	1.31518	1.03474	1.39845
1.02989	1.23949	1.02325	1.25508
1.03419	1.36799	1.0313	1.3771
1.03995	1.16709	1.05348	1.48339
1.03065	1.17951	1.02921	1.61311
1.00982	1.16497	1.01138	1.45706
1.02179	1.17444	1.02596	1.37566
1.07441	1.06065	1.02925	1.22718
1.06616	1.14854	1.03333	1.38138
1.08278	1.16836	1.02635	1.25242
1.02755	1.18265	1.03148	1.38615
1.05449	1.36685	1.01105	1.16926
1.05661	1.42005	1.01079	1.47829
1.02609	1.30186	1.03086	1.41116
1.03546	1.34137	1.00963	1.37191
1.06106	1.15976	1.02387	1.45769
1.01221	1.33059	1.03591	1.27693
1.03353	1.53369	1.04152	1.31188
1.04713	1.44806	1.03786	1.45182
1.02557	1.53408	1.04077	1.36456
1.0568	1.32278	1.04836	1.38474
1.03924	1.61594	1.02999	1.40351
1.02512	1.53726	1.04656	1.38885
1.01221	1.42003	1.01866	1.26544
1.06455	1.42393	1.03426	1.40097
1.04981	1.26446	1.02092	1.50753
1.01897	1.2931	1.01501	1.29207
1.03401	1.3647	1.01351	1.44996
1.04229	1.38012	1.02401	1.41842
1.04277	1.46428	1.05663	1.62336
1.05122	1.53516	1.03734	1.46748
1.0477	1.39043	1.03084	1.29841
1.02718	1.41628	1.02035	1.72436
1.02297	1.25157	1.02241	1.36801
1.03237	1.31961		1.30903
1.02406	1.40539		1.41461
1.04891	1.40583		1.32455
1.01526	1.36154		1.46394
1.0382	1.28108		1.30131
1.06503	1.3313		1.35687
1.02614	1.33224		1.28898
1.08201	1.36544		1.29094
1.03722	1.62504		1.29876
1.0457	1.35071		1.34397
1.00964	1.58535		1.30755
	1.39491		1.04975
	1.53351		1.23405
	1.39175
	1.52295
	1.20612
	1.62072
	1.53424
	1.35709
	1.46728
	1.39271
	1.24707
	1.41853
	1.36059
	1.20305
	1.24996
	1.33604
	1.43997
	1.48222
	1.42612
	1.47531
	1.28006
	1.38866
	1.31861
	1.62413
	1.3852
	1.38369
	1.50399

## Sheet: Figure 3d
BMDMs-Y Baseline	BMDMs-Y 2mM Ca2+	BMDMs-O Baseline	BMDMs-O 2mM Ca2+
1.02514	1.64615	1.00918	1.7358
1.04084	2.47942	1.02259	1.48898
1.02159	1.5369	1.01219	1.8694
1.01445	1.67169	1.01239	1.72309
1.01828	1.91268	1.01706	1.48984
1.02608	1.45603	1.01647	1.97595
1.02215	1.79104	1.00993	1.51554
1.02286	1.50137	1.01136	2.12865
1.01144	1.62042	1.01641	2.46415
1.01817	1.58186	1.03303	1.87427
1.01685	1.86558	1.02811	1.59577
1.01227	1.39645	1.01657	1.54215
1.01221	1.78859	1.01232	1.74819
1.01385	1.37844	1.02293	1.64478
1.04654	1.35586	1.01279	2.02848
1.01374	1.39695	1.03307	1.85266
1.01681	1.59886	1.00888	1.5752
1.0128	1.52259	1.01688	1.66836
1.02582	1.69322	1.01577	3.12439
1.05804	1.5859	1.01399	2.53807
1.02737	1.26836	1.01228	3.36082
1.0156	1.53789	1.01363	2.47726
1.01681	1.68968	1.00758	2.36724
1.02559	1.61119	1.00892	1.57377
1.01385	1.41268	1.00866	1.9458
1.02331	1.55006	1.01616	1.58258
1.0205	1.88079	1.01256	1.51684
1.02293	1.46711	1.02828	1.54399
1.02645	1.94096	1.00594	1.98116
1.01101	1.62697	1.00942	1.95799
1.02611	2.00439	1.01258	1.98184
1.02034	1.61379	1.01419	2.29711
1.04023	1.65991	1.03372	1.51922
1.00971	1.64128	1.03638	1.60359
1.01178	1.26686	1.05226	1.69334
1.01477	1.22527	1.01154	1.66068
1.0219	1.55436	1.01758	1.75764
1.00884	2.13334	1.03472	1.58664
1.00737	1.97363	1.03428	2.38964
1.01323	1.66942	1.01131	2.23571
1.01113	1.54799	1.00887	2.23517
1.05361	1.45038	1.017	1.65102
1.02224	1.79111	1.00779	1.54311
1.02251	1.63804	1.0288	1.78961
1.00964	1.53724	1.01998	1.75499
1.01347	1.40166	1.02209	1.81479
1.02422	1.39402	1.01198	1.83337
1.02119	1.44217	1.01455	1.69187
1.01547	1.37304	1.04156	1.8306
1.01969	2.79848	1.00952	1.61041
1.01635	1.6451	1.03272	2.09157
1.01232	2.52535	1.01066	1.66329
1.00631	1.51839	1.01029	1.69089
1.02622	1.43581	1.01567	1.98115
1.01998	1.46942	1.01625	1.54572
1.01099	1.42255	1.01423	1.82516
1.01974	1.86758	1.022	1.84862
1.01735	1.40839	1.02013	2.20321
1.0197	1.72163	1.00866	1.98175
1.07736	1.7106	1.0152	1.88126
1.01064	1.28647	1.03498	1.7929
1.02209	1.50266	1.0351	3.01987
1.01481	1.94556	1.01948	2.83449
1.01663	1.45647	1.01775	1.74288
1.00902	1.33816	1.01357	2.1609
1.08135	1.9858	1.02613	2.4622
1.01407	1.46531	1.02494	1.63933
1.01102	1.6461	1.01085	2.45399
1.01694	1.73117	1.01582	2.20854
1.00531	1.82165	1.00804	2.40107
1.02954	1.47786	1.00682	2.75312
1.01079	2.12212	1.01866	2.2318
1.08493	1.63008	1.01722	2.95239
1.01954	1.79681	1.01876	2.16414
1.00972	1.30395	1.01306	2.92839
1.01625	1.21858	1.02791	3.36893
1.02024	1.20978	1.01355	3.03525
1.01093	1.25105	1.01545	1.81997
1.01393	1.46446	1.03799	1.91962
1.01416	1.28001	1.01491	2.43097
1.01312	1.32911	1.01255	2.40891
1.09157	1.52021	1.00764	1.91349
1.01805	1.36467	1.02361	2.04268
1.0148	1.25085	1.01416	2.86403
1.05116	1.35424	1.01725	2.54277
1.01555	1.38761	1.02736	1.90356
1.01326	1.70619	1.00752	1.7701
1.02116	1.47574	1.01153	1.63001
1.01666	1.75318	1.02429	2.09409
1.07942	1.82589	1.01053	2.14751
1.01748	1.42955	1.02256	2.65762
1.01777	2.18653	1.02148	1.77181
1.03469	1.40817	1.03323	1.90063
1.00984	1.49166	1.0086	1.68049
1.02714	1.60058	1.00933	1.74562
1.01536	1.48426	1.00682	1.64707
1.01409	2.04691	1.02782	2.17023
1.01893	1.43694	1.01276	2.29084
1.01502	2.03254	1.01823	1.86238
1.01387	1.79115	1.01142	1.87224
1.02077	1.89119	1.00991	1.87237
1.02356	1.96826	1.0096	1.93145
1.01605	2.12511	1.03087	1.86753
1.02424	1.58888	1.02536	2.07683
1.07352	2.08094	1.0224	2.03089
1.0336	1.9005	1.01478	2.5104
1.04338	1.5376	1.02366	1.59153
1.04652	2.04209	1.01879	2.04883
1.03123	1.54842	1.01475	2.94336
1.04496	2.55731	1.00956	2.03101
1.02072	2.07975	1.01141	2.96955
1.03774	1.3934	1.01595	2.29988
1.02951	1.56438	1.00994	3.52163
1.02509	1.48494	1.05256	3.3816
1.0522	1.63198	1.03379	3.10824
1.06344	1.74943	1.01773	2.95493
1.019	2.01653	1.01399	1.9872
1.0086	2.00987	1.02589	3.04794
1.04141	1.59751	1.03407	3.17201
1.03471	1.73334	1.0113	2.17234
1.03712	1.64118	1.02034	2.39744
1.03706	1.49317	1.01098	3.32515
1.01491	1.79679	1.01337	2.04612
1.06093	1.45589	1.01194	1.70132
1.03425	1.6362	1.01554	1.85951
1.04297	1.65105	1.04394	2.20875
1.07435	1.82168	1.01808	1.79913
1.02953	1.65588	1.02348	2.12691
1.07833	1.59949	1.03423	2.05506
1.02964	1.6618	1.02521	2.14317
1.01803	2.40227	1.01101	2.3191
1.01649	1.53616	1.0098	2.38388
1.06672	1.94827	1.02492	2.4596
1.0097	1.55928	1.04188	1.85949
1.06644	1.47676	1.02131	2.00781
1.01725	1.64739	1.00703	2.35688
1.0465	1.44363	1.01401	2.40949
1.03266	1.58661	1.00963	3.00398
1.05229	1.43194	1.03015	2.33288
1.04671	1.59074	1.02728	2.80307
1.07199	1.52833	1.01999	2.57081
1.04959	1.4754	1.04823	2.88153
1.03579	1.61619	1.01371	1.57789
1.07748	1.52342	1.03742	2.38882
1.06015	1.84942	1.0232	2.0031
1.01791	1.59075	1.03316	2.46809
1.0243	1.85154	1.04187	2.36787
1.0336	1.36465	1.02505	1.69882
1.09037	2.37313	1.05485	1.89724
1.03237	1.85928	1.01362	1.66357
1.05703	1.6458	1.02786	2.52205
1.04701	2.004	1.04604	2.06996
1.0586	1.67399	1.05303	2.18244
1.03204	1.59199	1.0484	2.06244
1.05145	1.65018	1.0257	1.91392
1.04545	1.46045	1.03474	2.21713
1.02989	1.8707	1.02325	2.24313
1.03419	1.42917	1.0313	2.50962
1.03995	1.46301	1.05348	1.83403
1.03065	1.36583	1.02921	2.1233
1.00982	1.3146	1.01138	2.34375
1.02179	1.49008	1.02596	2.0586
1.07441	1.49298	1.02925	2.4529
1.06616	1.60649	1.03333	2.13866
1.08278	1.49827	1.02635	2.24951
1.02755	2.11017	1.03148	2.57335
1.05449	1.8191	1.01105	2.22934
1.05661	1.67413	1.01079	2.04856
1.02609	1.72288	1.03086	2.83196
1.03546	1.30252	1.00963	2.11757
1.06106	1.73402	1.02387	2.73526
1.01221	2.29753	1.03591	1.90997
1.03353	2.06102	1.04152	2.20003
1.04713	2.44702	1.03786	2.13655
1.02557	1.74079	1.04077	2.02653
1.0568	2.83618	1.04836	3.26233
1.03924	2.05148	1.02999	3.53112
1.02512	2.25658	1.04656	2.86026
1.01221	2.07325	1.01866	3.11163
1.06455	2.04952	1.03426	3.60786
1.04981	2.2422	1.02092	3.30592
1.01897	2.16821	1.01501	3.22181
1.03401	2.10702	1.01351	2.77213
1.04229	2.03865	1.02401	2.75827
1.04277	2.31665	1.05663	1.96415
1.05122	1.70199	1.03734	1.71218
1.0477	2.24304	1.03084	2.08549
1.02718	1.58212	1.02035	1.99376
1.02297	1.85763	1.02241	2.50337
1.03237	1.75628		2.35863
1.02406	2.03692		1.96177
1.04891	2.03505		1.9554
1.01526	2.14998		2.25128
1.0382	1.58923		1.67367
1.06503	2.51743		2.01857
1.02614	1.9627		2.08361
1.08201	1.94426		2.41572
1.03722	2.26703
1.0457	2.40088
1.00964	2.10466
	2.65019
	1.72547
	2.26284
	1.50687
	2.86321
	2.36118
	1.71059
	2.04208
	1.80851
	1.71375
	2.18326
	1.83842
	1.6513
	1.49572
	2.36165
	1.79732
	2.76135
	2.06991
	1.98563
	1.89493
	1.77932
	1.74947
	2.34511
	1.8997
	1.7759
	1.87541

## Sheet: Figure 3e
Itpr1			Itpr2			Itpr3			Stim1			Stim2			Orai1
BMDMs-Y	BMDMs-O		BMDMs-Y	BMDMs-O		BMDMs-Y	BMDMs-O		BMDMs-Y	BMDMs-O		BMDMs-Y	BMDMs-O		BMDMs-Y	BMDMs-O
1.0334	1.8984		1.0335	1.2927		1.054	1.154		1.0938	1.4164		0.9932	1.2888		1.1045	1.361
1.3076	0.9856		0.978	1.218		0.9488	1.3279		0.8459	1.0403		0.9707	1.3891		1.0499	1.3939
0.7401	1.271		0.9893	1.3908		1	1.174		1.0807	1.2385		1.0372	1.5016		0.8624	1.2512
0.9699	1.1695		1.2508	1.3408		1.0006	1.2373		0.8708	1.1986		0.9611	1.1467		0.9895	1.1852
0.8945	1.5014		1.2868	1.1957		1.027	1.0445		0.7941	1.1945		0.8285	0.4467		1.036	1.1299
0.7226	1.1332		1.3666	1.1719		1.043	1.0854		0.8577	1.1822		0.9176	1.1621		0.8492	1.0868
