# Supplementary material for: Reduced mitochondrial calcium uptake in macrophages is a major driver of inflammaging
Source: Nat Aging. 2023 Jun 5;3(7):796–812. doi: 10.1038/s43587-023-00436-8 (PMC10353943; doi:10.1038/s43587-023-00436-8)
Supplement: Supplementary file 6 — Source Data Fig. 4 [file 43587_2023_436_MOESM6_ESM.xlsx]

## Sheet: Figure 4a
BMDMs-Y	BMDMs-O
1095.23	15375.1
1501.14	11416.8
723.848	14057.4
3398.38	1969.17
9288.03	16381.7
2381.95	11275.7

## Sheet: Figure 4b
Wt	Mcu-/-
2566.16	2566.16
4126.88	13564.2
2960.25	12805.4
1901.14	14541.6
3102.42	8720.08
400.319	9188.53
587.169	20473.3
4278.87	13786.7
