# Supplementary material for: Reduced mitochondrial calcium uptake in macrophages is a major driver of inflammaging
Source: Nat Aging. 2023 Jun 5;3(7):796–812. doi: 10.1038/s43587-023-00436-8 (PMC10353943; doi:10.1038/s43587-023-00436-8)
Supplement: Supplementary file 7 — Source Data Fig. 5 [file 43587_2023_436_MOESM7_ESM.xlsx]

## Sheet: Figure 5a
IL-6
BMDMs-Y Untreated	BMDMs-O Untreated	BMDMs-Y Zymosan	BMDMs-O Zymosan
0.6431	0.1557	76.9093	202.313
1.2384	0.1888	59.9397	201.301
1.2556	0.1382	61.5627	186.427
IL-1b
BMDMs-Y Untreated	BMDMs-O Untreated	BMDMs-Y Zymosan	BMDMs-O Zymosan
0.5161	0.8699	670.177	4383.83
1.0762	1.0574	722.241	4435.67
1.8003	1.0872	814.446	3163.49

## Sheet: Figure 5c
Untreated BMDMs-Y	Untreated BMDMs-O	Zymo 30 BMDMs-Y	Zymo 30 BMDMs-O	Zymo 60 BMDMs-Y	Zymo 60 BMDMs-O
0.957131	0.88197	2.74318	2.1638	3.01013	3.29617
0.772579	1.05794	1.49794	1.25479	2.95729	4.26424
0.998654	1.08729	1.52752	3.02007	3.82275	5.47043
1.04637	1.12636	1.34563	2.73376	4.23491	4.7512
1.06438	0.984212	2.17084	2.76967	4.03351	4.49743
1.03653	1.02145	0.830813	2.05832	3.11598	4.70853
0.916706	0.913804	0.874057	3.28233	4.65765	4.48049
1.12811	0.946485	2.30891	1.96642	4.14085	4.05904
1.16578	1.1296	3.74796	1.192	3.34707	4.7197
1.04352	1.14123	1.25687	2.64818	4.30581	3.80375
0.940804	0.952601	3.86752	3.35526	2.42791	2.62102
1.09692	1.16615	1.93176	3.08669	4.12783	2.80057
0.854367	1.01201	1.96877	2.08163	3.31039	5.48642
1.06765	1.06115	1.4758	1.07655	4.51924	4.60653
0.748109	1.41757	1.06116	1.85691	4.48603	5.59018
1.02825	1.10761	1.08697	1.89439	4.0931	4.77965
0.989714	1.029	3.92391	3.13065	4.03167	2.76147
0.838393	1.18324	2.48546	1.47565	4.87737	3.69528
0.734777	0.929605	1.22554	3.64811	4.14338	5.21441
1.09044	1.07465	1.13017	2.96814	4.47133	2.05397
1.16707	1.13357	2.92192	2.6183	4.1685	4.43116
0.87919	1.06818	2.06991	2.15651	1.45539	4.3053
1.06258	0.964386	2.74112	1.97673	2.18719	5.6016
1.03906	1.01848	1.23527	2.6324	3.72621	5.81812
0.997602	1.25327	1.4879	2.32459	4.25368	5.73768
1.00333	0.981624	1.4128	2.50427	3.11616	4.27025
1.13298	1.16251	2.69493	2.37657	4.17666	3.94539
1.1275	1.14093	2.53677	2.34555	4.20273	4.56285
1.1143	1.03801	2.19324	2.31967	3.13335	4.86369
1.02187	1.08199	2.22208	1.93815	4.17454	5.42369
1.19006	0.921426	1.1119	3.25787	3.65737	5.62162
1.05754	1.20453	1.26211	2.19454	3.97477	4.1068
1.08593	1.03676	2.22585	3.36257	4.55344	5.06686
1.11204	0.932852	1.84101	2.44794	4.82971	3.46009
1.03173	1.13468	0.978079	2.31126	3.53773	4.69541
0.998539	1.06882	2.96451	2.36077	3.81922	4.89872
1.06988	0.823462	1.99338	2.81849	3.28972	7.25355
1.07218	0.909123	1.81296	1.63302	5.33674	3.14974
0.959729	1.12042	1.34667	2.89954	3.45377	3.78073
1.05263	1.05062	1.49118	3.00736	2.18484	5.58606
1.06772		1.15041	4.88435	4.30203	4.44304
0.991496		1.48022	2.67015	3.70528	3.75239
1.07285		2.05158	2.6905	3.78918	4.67806
		1.29657	4.23622	2.56396	4.60309
		1.06619	3.8588	2.46424	3.88026
		0.922271	2.82945	2.25582	5.03712
		1.02043	2.72847	3.10609	4.20646
		3.86843	2.70527	2.47374	4.38638
		3.93687	4.57944	2.37169	4.33081
					5.23449

## Sheet: Figure 5e
IL-1b
	wt			Mcu-/-
Untreated	0.964761	0.883362	1.17339	0.853616	0.793707	0.851783
3hr	104.96	120.903	123.575	208.369	248.748	250.649
3hr + Iono	197.901	219.623	263.947	203.011	241.031	262.749
IL-6
	wt			Mcu-/-
Untreated	0.635518	2.18032	0.721693	1.47966	3.14773	0.365293
3hr	5533.04	5725.55	5648.37	14648.1	13902.3	14467
3hr + Iono	9908.09	10218.5	10589.1	10355.2	9796.22	11699.5

## Sheet: Figure 5f
IL-1b
	wt			Mcu-/-
Untreated	1.14626	0.857399	1.0175	0.685199	0.665528	0.740947
3hr	169.76	170.3	171.093	249.191	275.004	311.798
3hr + Bapta	6.79019	6.68798	8.5892	0.947305	0.882504	1.07853
IL-6
	wt			Mcu-/-
Untreated	1	1	1	2.21499	2.21499	2.21499
3hr	132.209	146.7	121.93	686.499	596.934	442.836
3hr + Bapta	9.58982	5.20385	8.8114	10.8803	10.3554	13.0742

## Sheet: Figure 5h
Wt	Mcu-/-	Wt + Zymo	Mcu-/- + Zymo
0.688151	0.804608	3.67672	3.54582
1.13169	1.21215	1.99357	6.53799
1.4828	0.771571	1.99021	2.5447
1.70803	1.16311	0.769359	10.2825
1.00547	1.55137	0.804993	3.33852
0.750911	0.878193	2.70035	7.79007
1.03537	1.04674	0.90669	4.1536
1.55716	0.676131	0.672051	4.01805
1.26626	1.1671	1.2334	0.808022
0.748432	0.550618	2.01729	2.81348
0.968236	1.20054	1.52856	4.69521
0.954495	1.46445	1.85175	1.54863
0.587697	0.84275	0.593741	12.0513
0.781601	1.30044	0.963508	5.99647
0.6222	1.07587	0.648512	0.593442
1.08308		3.73791	1.14995
1.80493		0.513626	4.38979
0.764941		2.75824	2.73902
0.95237		1.60575	6.59513
0.517575		1.22092	1.99598
1.20699		0.866795	4.26729
1.0046		2.7885	12.0378
0.91244		0.66329	7.68684
1.96569		0.563973	2.49359
		3.88647	2.75861
		0.989656	2.96962
		0.862178
		2.36206
		1.81007
		0.568853
		0.456591
		1.23183
		1.80791
		0.81657
		1.06204
		0.637177
		1.75098
