# Supplementary material for: Reduced mitochondrial calcium uptake in macrophages is a major driver of inflammaging
Source: Nat Aging. 2023 Jun 5;3(7):796–812. doi: 10.1038/s43587-023-00436-8 (PMC10353943; doi:10.1038/s43587-023-00436-8)
Supplement: Supplementary file 8 — Source Data Fig. 6 [file 43587_2023_436_MOESM8_ESM.xlsx]

## Sheet: Figure 6a
Wt	Mcu-/-	Wt + Zymo	Mcu-/- + Zymo	Wt Zymo/Nig	Mcu-/- Zymo/Nig
21.828	16.138	42.472	92.61	1792.8	4063.54
16.349	220.189	53.275	78.574	1700.89	4012.91
0		3.088	0	2463.12	3979.78
		32.609	0	1996.47

## Sheet: Figure 6b
Untreated wt	Untreated Mcu-/-	Zymosan wt	Zymosan Mcu-/-	Z+N 3hr wt	Z+N 3hr Mcu-/-	Nigericin wt	Nigericin Mcu-/-
0.043083	0.090183	0.085383	0.133383	0.160783	0.334583	0.054883	0.099583
0.044883	0.113483	0.091483	0.131783	0.156783	0.352983	0.053283	0.092083
0.043883	0.099783	0.083783	0.131283	0.160083	0.342583	0.054283	0.095683
0.044483	0.089883	0.089583	0.127583	0.167583	0.323483	0.053183	0.095483
0.045383	0.090583	0.086983	0.130183	0.161983	0.328683	0.052583	0.092283
0.047183	0.089083	0.088883	0.132883	0.165683	0.335183	0.052083	0.094183

## Sheet: Figure 6c
Wt Untreated	Mcu-/- Untreated	Wt LPS	Mcu-/- LPS	Wt LPS/Nig	Mcu-/- LPS/Nig
0	0	0	92.3858	742.701	2281.07
0	0	156.994	95.0373	781.724	2234.67

## Sheet: Figure 6d
Untreated wt	Untreated Mcu-/-	LPS wt	LPS Mcu-/-	LPS+N 3hr wt	LPS+N 3hr Mcu-/-	Nigericin wt	Nigericin Mcu-/-
0.043083	0.090183	0.054683	0.134983	0.199283	0.355783	0.054883	0.099583
0.044883	0.113483	0.054483	0.107383	0.201083	0.351983	0.053283	0.092083
0.043883	0.099783	0.055483	0.111083	0.200883	0.354283	0.054283	0.095683
0.044483	0.089883	0.056783	0.106883	0.197083	0.338783	0.053183	0.095483
0.045383	0.090583	0.058283	0.105683	0.213283	0.356283	0.052583	0.092283
0.047183	0.089083	0.055383	0.104883	0.204383	0.358083	0.052083	0.094183

## Sheet: Figure 6f
Mcu-/- Untreated	Wt Untreated	Wt+Zymo	Mcu-/- +Zymo	Wt+Zymo+Nig	Mcu-/- +Zymo+Nig
0.00689655	0	0.021127	0.085714	0.704433	0.6
0	0	0.043011	0.041096	0.703125	0.435484
0.00606061	0	0	0.014706	0.711864	0.785714
