# Supplementary material for: Reduced mitochondrial calcium uptake in macrophages is a major driver of inflammaging
Source: Nat Aging. 2023 Jun 5;3(7):796–812. doi: 10.1038/s43587-023-00436-8 (PMC10353943; doi:10.1038/s43587-023-00436-8)
Supplement: Supplementary file 9 — Source Data Fig. 7 [file 43587_2023_436_MOESM9_ESM.xlsx]

## Sheet: Fig 7a-7i
	WT_Untreated_1	WT_Untreated_2	WT_Untreated_3	WT_Untreated_4	WT_Zymosan_3hr_1	WT_Zymosan_3hr_2	WT_Zymosan_3hr_3	WT_Zymosan_3hr_4	WT_Zymosan_3hr_5	WT_Zymosan_BAPTA_3hr_1	WT_Zymosan_BAPTA_3hr_2	WT_Zymosan_BAPTA_3hr_3	WT_Zymosan_BAPTA_3hr_4	KO_Untreated_1	KO_Untreated_2	KO_Untreated_3	KO_Untreated_4	KO_Zymosan_3hr_3	KO_Zymosan_3hr_4	KO_Zymosan_3hr_5
Gnai3	3174.12	3148.57	3164.68	3142.54	4463.31	4441.54	4476.12	4620.56	4411.33	4246.27	4520.61	4333.15	4582.86	3153.26	3141.46	3274.84	4346.76	5661.28	5807.35	5791.47
Cdc45	166.973	167.442	143.247	149.284	105.894	88.8308	98.7527	94.5412	94.0908	117.749	109.266	130.967	141.912	188.382	177.495	181.308	102.932	58.2077	71.174	57.0008
Scml2	3.2901	4.10398	5.79612	6.49062	9.01224	5.10522	10.0768	3.26004	3.28224	4.16812	4.28494	8.73115	3.96956	6.42212	5.48247	6.34932	4.57473	0	1.11209	4.91386
Narf	180.955	144.46	173.883	163.347	43.9347	65.3468	46.3533	56.5074	42.6691	67.7319	66.4166	51.1396	68.4749	162.694	145.971	155.911	359.117	89.6398	97.8642	83.5356
Cav2	987.852	819.154	891.774	980.084	698.448	750.468	727.545	740.029	788.831	672.109	612.747	618.664	705.59	897.669	976.566	1058.22	929.433	1036.1	1006.44	1028.96
Klf6	3300.79	3258.56	3182.07	3115.5	25308.6	25970.3	25540.7	24844.8	24902.3	20256	20401.7	20553.1	21057.5	3358.77	3347.05	3488.6	5838.89	32223.8	33050.3	34010.8
Scmh1	335.59	381.67	389.168	371.047	283.885	277.724	279.127	266.237	263.673	273.012	248.527	264.429	244.128	386.041	324.151	373.904	318.706	257.278	254.669	256.503
Cox5a	3795.13	3874.15	3711.17	3731.02	4787.75	4829.54	4694.78	5233.45	4883.97	4609.94	4671.66	4567.64	4427.05	3785.48	3724.66	4081.2	2413.93	2990.71	3246.2	2887.38
Tbx2	0	0.820795	1.65603	1.08177	9.01224	14.2946	8.06144	20.6469	24.0698	18.7565	33.2083	22.4515	17.863	0.713569	0	0.705479	0	1.16415	7.78465	7.86217
Fer	891.617	925.036	871.073	937.895	869.681	820.92	921.02	825.877	903.71	802.362	790.572	705.976	793.912	897.669	894.329	910.069	724.333	826.549	792.923	735.113
Xpo6	2067.83	2149.66	2191.76	2097.55	1956.78	1883.83	1927.69	1897.34	1924.49	2182.01	2232.45	2137.88	2038.37	2116.44	2018.92	2057.18	1917.58	1904.56	1902.79	1908.54
Tfe3	2812.21	3034.48	3100.92	2900.23	2737.47	2785.41	2846.7	2731.91	2902.59	2920.81	2878.41	2752.81	2788.62	2869.26	2669.97	2845.2	3184.78	2540.18	2640.11	2656.43
Axin2	9.8703	4.92477	9.10818	4.32708	7.88571	15.3157	10.0768	4.34672	6.56448	14.5884	19.2822	11.2258	8.93151	12.1307	10.2796	9.17123	17.5365	31.4321	16.6814	18.6727
Brat1	338.88	299.59	356.875	282.342	90.1224	94.9571	106.814	105.408	88.6205	120.875	126.406	112.258	98.2466	326.101	313.186	297.007	318.706	64.0284	73.3982	84.5184
Gna12	4298.51	4450.35	4527.59	3959.28	1969.17	2003.29	2131.24	1846.27	2005.45	2172.63	2346.01	2066.79	2120.74	4502.62	4127.62	3947.86	4694.44	2400.48	2428.81	2353.74
Slc22a18	37.8361	61.5596	47.1969	47.5979	61.9591	47.9891	38.2918	36.9471	61.2685	56.2696	47.1343	42.4085	51.6043	35.6784	42.4892	40.9178	69.3835	82.6549	54.4926	52.0869
Pih1d2	1.64505	1.64159	1.65603	4.32708	1.12653	4.08418	9.06912	1.08668	2.18816	3.12609	0	3.74192	0	0	4.79717	2.11644	4.57473	5.82077	2.22419	3.93109
Dlat	800.317	808.483	783.304	768.057	755.901	779.057	777.929	840.004	862.135	755.471	824.851	869.373	772.08	842.011	815.518	814.123	959.169	1043.08	984.203	941.495
Sdhd	1579.25	1591.52	1503.68	1588.04	1708.95	1660.22	1680.81	1661.53	1781.16	1681.84	1685.05	1661.41	1803.17	1631.93	1649.54	1729.84	1400.63	1365.55	1405.69	1429.93
Ccnd2	535.464	581.123	571.331	541.967	2336.42	2071.7	2157.44	2553.7	2124.7	1302.54	1246.92	1633.97	1509.43	421.719	352.249	402.829	1237.47	2729.94	2831.39	2880.5
Gpr107	1795.57	1823.81	1865.52	1830.35	1342.82	1422.31	1346.26	1413.77	1339.15	1386.94	1429.03	1359.57	1349.65	1838.15	1753.71	1798.97	2527.54	1995.36	2048.48	2046.13
Slfn4	41.9488	40.219	39.7448	44.3526	689.436	542.174	571.355	754.156	614.873	412.644	404.927	567.525	496.195	46.382	47.9717	45.8562	80.8203	814.907	657.247	787.2
Tspan32	920.405	864.297	905.85	861.089	635.363	701.457	650.961	621.581	719.904	602.293	553.829	507.654	533.906	836.303	885.42	885.377	263.81	178.115	202.401	226.038
Lhx2	0.822525	1.64159	0	2.16354	111.526	80.6625	88.6759	108.668	105.032	37.5131	70.7015	73.5911	50.6119	1.42714	0.685309	4.23288	0.762456	431.901	403.69	438.316
Clec2g	23.0307	19.6991	19.0444	15.1448	12.3918	26.5472	26.1997	31.5137	22.9757	32.3029	14.9973	26.1935	19.8478	12.8442	25.3564	16.226	2.28737	9.31323	17.7935	10.8105
Gmpr	63.3344	64.8428	72.0374	64.9062	38.302	45.947	43.3302	46.7272	42.6691	50.0174	29.9946	39.9138	31.7565	89.9097	70.5869	67.726	119.706	154.832	156.805	121.864
Trim25	977.982	994.804	1028.4	983.329	15812	15347.3	15181.7	15467.8	14458.3	13412	13857.5	14083.3	14054.2	1112.45	1033.45	1086.44	2561.85	14628.8	14774.2	14528.3
Dgke	150.522	177.292	181.336	157.938	193.763	231.777	224.713	212.989	228.663	234.457	262.453	268.171	229.242	160.553	187.775	184.13	260.76	291.038	289.144	257.486
Scpep1	2108.13	2216.15	2106.47	2069.43	4127.61	4055.59	4032.74	3866.41	3855.54	4110.81	4324.58	4250.82	4126.36	2295.55	2293.04	2311.86	3851.93	5225.89	5393.65	5119.26
Mnt	603.733	671.41	678.973	590.646	1129.91	1114.98	1210.22	984.532	956.226	1088.92	1252.27	1146.28	1109.49	660.765	540.709	610.945	868.437	406.29	363.655	424.557
Itgb2	20858.4	22257.5	21838.9	20517.9	25020.2	24990.1	25508.4	23861.3	24956	23156	23552.2	22646.1	22773.4	21761.7	21612.6	21806.4	11963.7	12065.3	12374.3	12275.8
Hddc2	90.4777	81.2587	76.1775	73.5604	75.4775	71.4731	92.7066	55.4207	76.5856	69.816	72.844	66.1073	84.3532	83.4875	71.2722	98.7671	60.234	72.1775	61.1651	75.6734
Pemt	22.2082	22.1615	13.2483	17.3083	11.2653	20.4209	18.1382	27.167	13.129	17.7145	16.0685	24.9461	20.8402	17.8392	21.9299	12.6986	16.774	24.4472	27.8023	15.7243
Cdh1	9.8703	7.38716	5.79612	5.40885	3.37959	0	0	1.08668	0	0	0	0	0	3.56784	4.79717	7.76027	9.91192	2.32831	3.33628	1.96554
Bcl6b	4.93515	3.28318	3.31207	3.24531	2.25306	4.08418	7.05376	3.26004	1.09408	3.12609	2.14247	1.24731	4.96195	1.42714	4.11186	0	0.762456	0	0	3.93109
Clec10a	108.573	106.703	99.362	113.586	130.677	150.094	145.106	143.442	147.701	116.707	136.047	109.763	124.049	105.608	126.782	120.637	38.8852	43.0737	40.0354	57.9835
Arvcf	32.901	14.7743	33.1207	17.3083	2.25306	1.02104	2.01536	5.4334	3.28224	3.12609	9.64112	11.2258	4.96195	21.4071	18.5034	19.0479	39.6477	6.98492	11.1209	4.91386
Comt	1412.28	1369.91	1314.06	1447.41	945.158	1015.94	973.419	1042.13	952.943	934.7	919.12	859.395	879.258	1457.11	1462.45	1498.44	1116.24	874.279	839.631	846.167
Rtca	342.17	347.196	329.551	319.122	403.298	347.155	360.749	405.332	373.081	403.265	373.861	350.493	375.124	366.061	376.92	350.623	338.53	391.156	411.475	366.574
Dbt	338.88	348.017	330.379	367.802	172.359	217.482	223.705	190.169	241.792	197.986	230.316	230.752	215.349	329.669	364.585	381.664	274.484	222.353	217.97	264.366
Dazap2	7814.81	8167.73	8014.37	7600.52	9505.66	9739.74	9741.24	9742.09	9740.59	9146.93	9533.99	9141.52	9266.94	7787.89	7800.88	8090.44	8162.09	9236.39	9327.13	9257.71
Mcts1	768.238	682.081	719.546	802.673	816.734	774.973	835.367	794.363	760.385	738.799	832.35	757.116	708.567	663.619	768.917	692.781	539.819	605.36	648.35	589.663
Rnf17	43.5938	30.3694	43.0569	33.5349	28.1632	33.6945	46.3533	41.2938	24.0698	27.0928	21.4247	29.9354	35.7261	19.9799	19.1887	21.1644	36.5979	34.9246	34.4749	39.3109
Trappc10	1559.51	1576.75	1567.44	1543.69	1568.13	1518.29	1520.59	1558.3	1531.71	1713.1	1824.31	1733.76	1732.71	1459.25	1491.92	1527.36	1707.14	1842.86	1833.84	1858.42
Ccm2	695.856	728.866	713.75	711.805	548.62	595.269	613.677	642.228	659.73	575.2	593.464	632.385	533.906	714.996	675.715	675.144	697.647	539.003	537.141	590.646
Tbrg4	827.46	901.233	909.162	866.498	896.718	871.972	841.413	891.078	867.605	993.054	955.542	884.341	855.441	909.087	792.903	807.774	809.728	827.713	770.681	794.08
Mx1	260.74	288.92	297.258	316.959	32667.1	30673.2	29923.1	34789	33280.8	29202.9	26429.5	29778.2	28637.4	345.367	400.906	361.911	1140.63	19391.3	14376	16493.9
Fap	4.93515	0	0.828016	4.32708	7.88571	6.12627	6.04608	10.8668	4.37632	23.9667	12.8548	16.215	12.9011	1.42714	0.685309	0	1.52491	5.82077	8.89675	8.84495
Ndufa9	1136.73	1239.4	1090.5	1142.35	1138.92	1159.91	1274.72	1317.06	1218.8	1184.79	1189.07	1162.49	1176.97	1215.92	1300.72	1214.13	1187.91	1346.93	1382.33	1345.41
Lck	0	0.820795	0.828016	0	31.5428	25.5261	29.2227	16.3002	21.8816	14.5884	6.42741	23.6988	18.8554	1.42714	0.685309	0.705479	1.52491	10.4774	13.3451	11.7933
Galnt1	2073.58	2132.43	2125.52	2086.73	2099.85	2032.9	2191.7	2105.99	1970.44	2052.8	2096.41	2068.04	2161.43	2055.79	2130.63	2190.51	1715.53	1896.41	1730.42	1823.04
Mkrn2	268.143	296.307	276.557	294.241	223.053	209.314	230.759	170.609	187.088	229.246	258.168	248.214	202.448	326.814	298.795	277.959	328.618	257.278	245.773	241.762
Pparg	256.628	256.088	259.169	241.235	571.151	546.259	564.301	474.879	528.44	656.478	694.16	682.277	635.13	257.598	224.781	237.747	604.627	471.482	437.053	462.886
Raf1	713.129	761.698	725.342	735.604	486.661	483.975	500.817	533.56	505.465	552.275	581.681	551.31	529.936	729.981	733.966	708.301	811.253	658.911	610.539	625.043
2021-09-01	5.75767	5.74557	4.9681	11.8995	1.12653	2.04209	0	3.26004	2.18816	6.25218	4.28494	2.49461	2.97717	3.56784	4.79717	2.11644	1.52491	1.16415	4.44837	2.94832
Pdgfb	802.784	891.384	910.818	822.145	98.0081	87.8098	100.768	81.501	75.4915	77.1102	79.2714	69.8492	72.4445	903.378	786.735	903.014	3110.06	869.623	924.15	922.823
Acvrl1	1079.15	1058.01	1086.36	951.958	718.726	645.3	618.716	650.921	654.26	952.415	1021.96	1051.48	963.611	1082.48	1036.19	1063.86	2053.29	1775.33	1869.43	1885.94
Grasp	7.40272	12.3119	14.0763	12.9812	1.12653	6.12627	4.03072	4.34672	4.37632	4.16812	3.21371	1.24731	4.96195	10.7035	10.2796	9.17123	11.4368	6.98492	11.1209	2.94832
Acvr1b	835.685	899.592	885.978	798.346	636.489	546.259	610.654	653.095	562.357	438.694	449.919	456.515	497.188	879.117	846.357	876.911	960.694	280.561	306.938	283.038
Tom1l2	296.109	314.365	295.602	333.185	439.347	373.702	413.149	370.558	364.329	479.333	431.708	442.794	392.987	298.985	291.942	345.685	274.484	334.112	276.911	349.867
Zfp385a	884.214	988.237	933.175	877.316	928.261	1013.9	967.373	994.312	887.299	873.22	869.843	815.739	802.844	951.187	882.678	895.959	869.199	793.953	764.008	781.304
Itga5	2607.4	2948.3	2936.15	2442.64	9706.18	9682.56	9860.15	9625.81	9491.14	8509.21	8672.72	8328.27	8587.15	2250.6	2288.25	2234.25	6966.56	12536.8	12604.5	12691.5
Wdr77	538.754	563.066	532.415	462.998	415.689	438.028	390.98	434.672	434.35	420.98	358.864	407.87	417.796	510.202	505.758	493.836	490.259	352.739	395.905	411.781
Adora3	9.8703	16.4159	12.4202	12.9812	5.63265	2.04209	4.03072	6.52008	1.09408	5.21015	2.14247	3.74192	0	12.1307	10.2796	15.5205	5.33719	0	2.22419	3.93109
Atp5f1	4485.23	4018.61	4198.87	4424.44	4937.58	4848.94	4959.8	4950.91	5003.23	4858.98	4557.03	4716.07	4830.96	4162.25	4407.91	4438.88	3607.18	3894.09	4144.77	4177.76
Sox9	0.822525	4.10398	1.65603	1.08177	5.63265	1.02104	2.01536	2.17336	3.28224	0	2.14247	1.24731	8.93151	0.713569	0	1.41096	2.28737	1.16415	8.89675	1.96554
Hnrnpd	2939.7	3078.8	3178.76	2945.66	3850.48	3887.12	3850.35	3713.19	3655.32	3513.72	3487.94	3314.1	3405.88	3338.07	2927.64	3238.15	2693.76	3415.63	3467.51	3407.27
Dynlt1c	96.2354	91.9291	96.0499	114.668	104.767	134.778	121.929	98.8879	113.784	91.6986	87.8413	73.5911	113.133	116.312	137.062	111.466	69.3835	30.268	45.5958	61.9146
C1d	998.545	819.974	832.157	896.787	778.432	795.393	775.914	848.697	810.713	745.051	727.369	724.686	725.437	954.041	942.3	882.555	840.226	708.969	695.058	765.579
Gm2a	4292.76	4535.71	4660.9	4469.87	5845.56	5803.62	5628.9	5364.94	5538.23	5054.88	5277.98	4997.96	5149.51	4922.2	4679.29	4809.96	4325.41	5052.43	5332.49	4981.67
Krit1	439.228	452.258	448.785	465.161	958.677	866.867	829.321	994.312	916.839	981.592	1075.52	1068.94	1033.08	390.322	451.619	389.425	339.293	657.747	629.445	633.888
Clcn4	1087.38	1012.04	996.104	1088.26	1012.75	975.097	950.242	949.758	1020.78	1015.98	1058.38	1012.81	1031.09	1016.84	1086.22	1013.77	928.671	866.13	845.191	854.029
Hk2	3774.57	3817.52	3825.44	3744.01	9600.29	8737.08	8631.79	8433.72	7928.8	6026.05	6112.47	6498.47	6339.39	4234.32	3862.4	3926.7	2788.3	6589.11	6693.69	6553.12
Myo18a	1361.28	1398.64	1487.12	1327.33	977.828	997.56	995.588	903.031	1006.55	863.842	972.682	838.191	941.778	1420	1403.51	1307.25	1784.15	1462.18	1522.46	1387.67
Haao	8.22525	10.6703	9.10818	15.1448	6.75918	8.16835	10.0768	11.9535	6.56448	9.37826	10.7124	16.215	14.8859	15.6985	15.7621	14.1096	29.7358	37.2529	43.3716	45.2075
Cd52	13394.8	13455.3	12987.4	13870.5	15191.3	15485.2	14744.4	16250.2	15616.9	13420.3	13497.6	14346.5	13985.8	12954.1	13227.2	13999.5	7990.54	10558.9	10737.3	10576.6
Abhd15	267.321	270.042	296.43	273.688	188.13	186.851	173.321	164.089	206.781	256.339	287.091	248.214	287.793	286.141	278.236	294.185	215.013	147.847	186.832	172.968
Loxl3	246.757	220.794	288.15	262.87	350.351	378.807	320.442	394.465	351.2	277.18	234.601	280.644	280.846	433.136	433.801	419.055	272.959	322.471	284.696	274.193
Kat2b	1032.27	1136.8	1060.69	1090.42	1232.42	1171.14	1139.69	1218.17	1161.91	1078.5	1081.95	1194.92	1145.22	1023.26	1068.4	1052.58	816.59	729.924	738.43	782.286
Rab5b	2011.07	2038.03	2103.99	2000.19	2232.78	2048.21	2255.19	2219	2219.89	2073.64	2139.26	2079.26	2176.31	1950.9	2020.98	1937.95	2336.16	2763.7	2672.36	2666.26
Dnmt3l	22.2082	19.6991	30.6366	22.7172	10.1388	9.1894	20.1536	19.5602	24.0698	22.9246	14.9973	16.215	10.9163	23.5478	24.6711	26.1027	56.4217	72.1775	52.2684	59.9491
Icosl	727.112	696.034	746.043	705.314	310.922	310.397	347.65	392.292	335.882	340.744	283.877	321.805	338.405	710.714	651.729	744.281	527.619	911.532	914.141	889.409
Spg7	661.31	760.056	710.438	651.226	832.505	827.046	874.666	901.944	846.818	824.245	811.996	903.051	804.829	743.539	739.449	696.308	731.957	831.206	866.321	839.287
Rpl13	15186.3	15396.5	14927.5	14904.6	18617	17845.8	17955.9	18175.8	18446.2	18002.1	17957.1	17738	18095.2	14906.5	14966.5	14930.8	12556.9	15047.8	15960.8	15288
Chmp1a	2162.42	2195.63	2083.29	1975.31	2232.78	2216.69	2089.93	2167.93	2211.13	2169.5	2202.46	2263.86	2195.17	2117.87	2098.42	2116.44	2420.8	2136.22	2245.32	2224.01
Rpa1	1255.17	1279.62	1301.64	1267.83	1668.39	1665.32	1727.16	1608.29	1542.65	1655.78	1768.61	1720.04	1730.73	1398.59	1349.37	1413.78	1135.3	1080.33	1070.95	1117.41
Serpinf1	8.22525	4.92477	9.10818	10.8177	3.37959	6.12627	3.02304	8.69344	8.75264	4.16812	2.14247	2.49461	7.93912	2.85427	4.11186	0.705479	20.5863	30.268	37.8112	36.3626
Tubgcp3	662.955	578.661	596.172	563.602	485.534	470.701	485.702	544.427	477.019	486.628	579.538	550.063	528.944	660.765	630.485	654.685	540.581	461.005	443.725	390.16
Polr3d	319.962	334.884	332.863	366.72	390.906	476.828	442.372	454.232	428.879	449.115	467.059	482.708	457.492	295.417	311.13	297.007	362.166	424.916	431.492	476.644
Ddx3x	5676.24	6028.74	6095.03	5776.65	10752.7	11347.9	11185.2	10632.1	10474.7	9109.42	9058.36	9167.71	9183.58	6250.86	5938.89	6365.54	5693.26	10035	9219.25	9711.75
Il12rb1	37.8361	31.1902	38.9168	37.862	24.7837	37.7786	31.2381	40.2072	18.5994	30.2188	32.1371	24.9461	40.688	26.402	23.9858	33.863	49.5596	27.9397	25.5781	37.3453
Usp32	592.218	611.492	669.037	610.118	804.342	844.404	789.014	920.418	784.455	849.254	885.911	957.932	839.562	621.518	651.044	655.39	834.127	934.815	908.58	861.891
Car4	0	0	0	0	16.8979	4.08418	11.0845	10.8668	6.56448	7.2942	4.28494	9.97846	5.95434	0	0	0	0	0	1.11209	4.91386
Txnrd3	92.1228	120.657	108.47	89.7869	176.865	159.283	170.298	159.742	152.077	147.968	166.041	147.182	206.417	105.608	87.7196	93.1233	141.817	186.265	169.038	177.882
Zfp512b	407.972	440.767	466.173	438.117	150.955	171.535	179.367	169.522	184.899	189.649	159.614	162.15	161.76	490.935	484.514	512.884	215.775	58.2077	76.7344	55.0352
Dnajc5	1949.38	2117.65	2045.2	1889.85	2068.31	2071.7	2092.95	2027.75	1980.28	2197.64	2256.02	2288.81	2113.79	2052.94	1972.32	2098.8	2667.83	2384.19	2306.48	2367.5
Tpd52l2	900.665	834.749	790.756	911.932	746.889	692.268	670.107	729.162	713.34	719	703.802	691.008	716.506	840.584	829.91	816.24	964.506	816.072	848.527	929.702
Fmr1	773.996	807.663	851.201	887.051	2169.7	2359.63	2285.42	2461.33	2167.37	2005.91	2104.98	2160.34	2043.33	759.237	815.518	852.219	741.869	1897.57	1683.71	1815.18
Bcl11a	113.508	143.639	108.47	146.039	147.575	210.335	214.636	154.309	204.593	179.229	173.54	134.709	179.623	99.1861	110.335	118.521	25.9235	43.0737	48.9321	46.1903
Il4	8.22525	8.20795	7.45215	15.1448	5.63265	6.12627	5.0384	6.52008	9.84672	6.25218	7.49865	6.23654	5.95434	13.5578	10.2796	12.6986	22.1112	12.8057	13.3451	19.6554
Pxmp4	281.303	292.203	278.214	279.097	250.09	244.03	282.15	261.89	281.178	240.709	232.458	266.924	245.12	256.171	297.424	311.116	155.541	108.266	106.761	99.26
Dlg3	40.3037	41.8606	33.9487	34.6166	32.6694	26.5472	41.3149	31.5137	44.8573	33.3449	37.4932	41.1611	44.6576	34.9649	39.7479	46.5616	31.2607	23.2831	21.1298	19.6554
Gnb1l	18.0955	32.011	32.2926	31.3713	23.6571	16.3367	20.1536	10.8668	21.8816	23.9667	16.0685	14.9677	13.8935	19.2664	36.3214	23.9863	51.0845	37.2529	25.5781	24.5693
Smarcb1	708.194	673.052	707.126	738.849	660.146	610.584	682.199	665.048	680.518	581.452	664.166	641.116	599.404	679.317	685.995	690.664	646.562	704.313	710.628	737.079
Hip1r	211.389	250.343	225.22	223.926	168.979	182.767	198.513	165.175	185.994	187.565	170.326	210.795	177.638	205.508	184.348	182.014	21.3488	13.9698	18.9056	23.5865
Nsun5	146.409	114.091	149.043	155.775	90.1224	81.6835	90.6912	80.4143	68.927	80.2362	79.2714	74.8384	102.216	159.126	143.23	136.158	111.319	101.281	73.3982	79.6045
Top1mt	105.283	116.553	138.279	106.013	112.653	110.273	124.952	96.7145	120.349	125.044	111.408	120.989	116.11	138.432	116.503	103.705	166.215	111.759	120.106	133.657
Hoxa4	39.4812	16.4159	20.7004	24.8807	13.5184	13.2736	12.0922	7.60676	9.84672	8.33623	7.49865	9.97846	7.93912	17.8392	23.3005	14.8151	11.4368	5.82077	0	4.91386
Mmp14	426.89	431.738	419.804	344.003	3280.45	3181.57	3297.13	3346.97	3157.51	2294.55	2091.05	2258.87	2132.65	428.141	381.717	457.151	248.561	1898.73	2015.11	2040.23
Slc7a7	811.009	879.072	835.469	814.573	1374.37	1318.17	1379.51	1344.22	1358.85	1053.49	974.824	985.373	1011.25	925.499	888.846	905.836	503.221	761.356	680.601	695.802
Oxa1l	885.859	925.857	909.162	891.379	670.285	639.174	642.9	587.894	542.664	623.133	609.533	588.729	605.358	934.775	934.077	904.425	898.173	679.866	670.592	641.75
Heatr6	565.897	537.621	541.523	492.205	530.596	507.459	478.648	555.294	480.301	557.486	524.905	515.138	498.18	488.081	494.793	540.397	508.558	577.42	531.581	508.093
Ccl3	649.795	710.809	619.356	516.004	27362.3	29023.2	27887.5	27808.1	28274.3	22470.3	23417.2	21948.9	22578.9	595.116	653.785	590.486	2105.9	74611.8	75126.4	75001.2
Wfdc18	0	0	0.828016	1.08177	6.75918	5.10522	4.03072	9.78012	6.56448	1.04203	2.14247	3.74192	6.94673	0	0	4.23288	2.28737	1.16415	4.44837	2.94832
Ilf2	613.603	572.915	596.172	610.118	638.742	583.016	566.316	510.74	590.803	599.167	623.459	653.589	694.673	572.282	606.499	595.425	517.707	525.033	541.59	554.283
Chtop	1682.89	1622.71	1583.17	1565.32	1864.41	1909.35	1873.28	2006.01	1868.69	1773.53	1815.74	1903.39	1863.71	1591.97	1583.75	1581.69	1527.96	1844.02	1796.03	1799.46
Snapin	1041.32	1022.71	1047.44	1106.65	950.791	977.139	923.035	1018.22	1070.01	922.196	950.186	971.652	930.862	1061.08	1100.61	1049.05	943.158	852.16	848.527	863.856
S100a4	851.313	699.318	704.642	760.484	776.179	863.803	727.545	837.83	833.689	641.89	638.456	602.449	643.069	792.061	844.986	858.569	718.233	772.998	854.088	796.045
S100a6	845.555	759.236	738.591	826.472	921.501	927.108	846.451	905.205	899.333	730.462	763.791	809.503	692.688	818.463	834.021	858.569	1357.93	1664.74	1838.29	1599.95
Icam2	41.1262	47.6061	48.853	62.7427	27.0367	50.0312	54.4147	36.9471	30.6342	21.8826	37.4932	51.1396	36.7184	52.0905	61.6778	43.7397	73.9582	83.8191	72.2861	73.7079
Mapk7	482.822	479.344	490.186	508.432	393.159	396.165	379.895	343.391	402.621	498.09	449.919	459.009	423.751	568.001	499.59	478.315	699.934	301.516	290.256	320.384
Epn2	44.4163	45.9645	36.4327	36.7802	10.1388	21.4419	11.0845	11.9535	16.4112	10.4203	7.49865	9.97846	7.93912	49.2362	43.1745	43.0342	42.6975	16.2981	17.7935	8.84495
B9d1	34.546	27.907	28.1526	34.6166	19.151	31.6524	34.2611	34.7738	33.9165	30.2188	19.2822	27.4408	18.8554	31.397	38.3773	40.2123	19.8238	15.134	12.233	20.6382
Sec24b	1550.46	1635.84	1665.97	1621.57	4277.43	4074.99	4072.04	4485.82	3899.3	3858.63	3869.3	4117.36	4051.93	1654.05	1563.19	1600.73	1509.66	3096.65	3013.77	3228.41
N4bp3	43.5938	32.011	35.6047	33.5349	13.5184	10.2104	11.0845	3.26004	7.65856	10.4203	6.42741	16.215	6.94673	19.9799	33.5802	23.9863	7.62456	5.82077	13.3451	6.8794
Rmnd5b	412.907	443.229	488.53	444.607	100.261	92.915	99.7603	84.761	86.4323	96.9087	107.124	99.7846	88.3227	507.347	442.71	489.603	327.856	131.549	105.649	135.623
Nhp2	860.361	884.817	855.341	799.428	1376.62	1292.64	1290.84	1306.19	1316.18	1549.5	1527.58	1385.76	1411.18	913.368	935.447	922.767	876.824	1356.24	1519.12	1380.79
Vps9d1	693.388	653.353	664.069	658.798	94.6285	127.631	98.7527	96.7145	122.537	113.581	114.622	106.021	145.881	652.202	710.666	725.233	236.361	66.3568	52.2684	57.9835
Zfp276	413.73	421.068	388.34	407.827	179.118	167.451	142.083	190.169	135.666	195.901	177.825	203.311	198.478	404.593	439.283	397.185	353.779	201.399	195.728	211.296
Mfsd10	558.494	536.8	595.344	534.394	714.22	699.415	677.161	663.962	694.741	744.009	733.796	677.288	697.65	567.287	552.359	548.863	559.642	686.851	590.522	614.232
Luzp1	1398.29	1475.79	1501.19	1461.47	4302.22	4347.61	4193.96	4271.74	4180.48	3518.93	3492.23	3642.14	3688.72	1365.06	1374.05	1362.28	1778.81	3239.84	3119.42	3321.77
Slc13a2	18.0955	25.4447	38.0888	33.5349	18.0245	22.463	14.1075	13.0402	12.0349	36.471	18.211	26.1935	14.8859	39.9598	49.3423	26.8082	5.33719	3.49246	7.78465	5.89663
Kctd10	824.17	760.056	713.75	690.169	1279.74	1349.82	1269.68	1422.46	1306.33	1068.08	1101.23	1182.45	1216.67	703.579	716.148	751.336	812.778	1376.03	1530.24	1428.95
Poldip2	778.108	801.096	750.183	750.748	644.375	700.436	649.954	701.995	661.918	650.226	628.815	663.568	634.137	784.926	825.112	761.212	881.399	632.135	697.283	644.698
Ift20	534.641	524.488	501.778	583.074	533.975	532.985	454.464	512.913	514.217	496.006	449.919	442.794	477.34	524.473	548.247	504.418	423.925	391.156	409.25	380.333
Col6a1	3.2901	6.56636	9.9362	9.73593	4.50612	20.4209	8.06144	16.3002	6.56448	3.12609	16.0685	14.9677	12.9011	9.27639	1.37062	7.05479	20.5863	52.3869	50.0442	65.8457
Pcbp3	17.273	14.7743	10.7642	14.063	21.4041	12.2525	11.0845	15.2135	13.129	13.5464	17.1398	16.215	13.8935	18.5528	17.1327	14.1096	24.3986	24.4472	23.354	22.6038
Lgals9	2685.54	2663.48	2742.39	2631.95	6008.91	5840.37	5747.81	6306	5848.95	4918.38	5339.04	5234.95	5102.87	2874.25	2761.11	2831.09	5790.85	8865.03	8673.22	9050.35
Araf	1274.91	1229.55	1189.03	1308.94	1242.56	1083.33	1123.56	1171.44	1096.27	1180.62	1181.57	1053.97	1163.08	1195.23	1184.9	1146.4	1014.07	1015.14	1050.93	1046.65
Cfp	12022	12659.9	12497.3	12047.7	15578.8	15785.3	15618	15266.8	16176	14956.2	14936.2	14724.5	14080	12774.3	12689.9	12525.1	6636.41	7760.25	8178.34	8071.51
Timp1	3.2901	9.02875	1.65603	6.49062	272.62	241.987	249.905	316.224	243.98	68.7739	85.6988	106.021	74.4293	3.56784	7.5384	3.5274	28.9733	80.3266	80.0707	69.7768
Uxt	212.211	196.17	174.711	190.392	232.065	245.051	226.728	262.977	243.98	234.457	191.751	240.73	255.044	211.93	200.796	170.726	136.48	162.981	204.625	173.951
Cnnm3	210.566	236.389	211.144	206.618	72.0979	84.7467	82.6298	74.9809	82.056	73.9841	78.2002	86.0642	78.3988	227.628	226.837	213.76	186.802	59.3718	65.6135	90.415
Lman2l	393.989	466.212	421.46	388.355	285.012	310.397	333.542	347.738	324.942	321.987	335.297	303.096	300.694	483.086	423.521	420.466	560.405	454.02	427.044	427.506
Mcm3ap	625.941	616.417	659.101	571.175	363.869	382.892	424.233	399.898	384.022	384.509	402.784	364.214	373.139	578.704	520.15	565.089	746.444	533.182	529.356	488.438
Pcnt	661.31	709.167	706.298	702.069	544.114	628.963	504.848	603.107	565.639	684.613	774.503	666.062	739.331	682.885	733.966	777.438	465.86	391.156	299.153	346.918
Mxd1	93.7678	73.0508	96.0499	70.3151	2281.22	2019.63	1880.33	2172.27	1820.55	1205.63	1367.97	1483.05	1256.37	111.317	103.482	101.589	103.694	3760.22	3788.9	3741.41
Gmcl1	234.42	233.927	214.456	237.989	238.824	176.641	195.49	170.609	184.899	217.784	232.458	200.816	238.174	206.221	218.614	218.699	271.434	192.085	212.41	230.951
Snrnp27	541.221	501.506	474.453	553.866	565.518	579.953	533.063	591.154	647.695	588.747	532.404	623.654	623.221	462.393	514.667	522.055	525.332	676.373	665.032	646.664
Oas1c	53.4641	48.4269	60.4452	62.7427	116.033	112.315	118.906	130.402	114.878	122.959	71.7728	104.774	108.171	64.9348	64.4191	60.6712	155.541	152.504	181.271	144.467
Oas1h	0	0.820795	1.65603	1.08177	6.75918	5.10522	5.0384	3.26004	3.28224	7.2942	6.42741	3.74192	8.93151	1.42714	0	1.41096	0	3.49246	5.56047	9.82772
Ocrl	1277.38	1290.29	1357.12	1286.22	1268.47	1257.93	1256.58	1126.89	1168.48	1209.8	1128.01	1036.51	1098.58	1243.75	1251.37	1275.51	990.43	1068.69	1072.06	1019.13
Calm1	22520.7	22474.2	22206.6	22583	30500.8	30145.3	30352.3	31342	30488.7	27697.1	27551.1	28569.6	28209.7	22751.4	23558.2	23084.7	19556.2	24522.9	24595.1	25326
Agpat3	3680.8	3664.85	3822.12	3403.25	2981.92	3005.95	2962.58	2912.3	3067.8	2960.4	2963.04	2857.58	2888.85	3706.99	3588.28	3648.74	2676.98	2267.77	2413.24	2406.81
Sema6b	242.645	256.909	245.093	216.354	91.2489	95.9782	98.7527	91.2811	99.5612	85.4464	64.2741	74.8384	55.5739	274.724	244.655	232.808	205.101	25.6114	38.9233	35.3798
Uhrf1	792.091	747.744	846.233	796.183	452.865	502.354	507.871	399.898	448.573	511.636	471.343	417.848	465.431	1014.69	941.615	954.514	475.772	213.04	182.383	200.485
Dpp9	1099.72	1132.7	1133.55	1108.81	1286.5	1262.01	1226.35	1189.91	1261.47	1131.64	1283.34	1217.37	1204.76	1141	1172.56	1200.02	935.533	961.591	935.271	909.064
Lsr	6.5802	10.6703	4.14008	5.40885	11.2653	8.16835	4.03072	7.60676	6.56448	7.2942	8.56988	2.49461	6.94673	2.85427	3.42655	6.34932	4.57473	6.98492	6.67256	3.93109
Gramd1a	2683.08	2693.03	2708.44	2443.72	7190.64	6994.15	6835.09	7015.61	7266.88	7678.71	7388.31	7421.48	7612.63	2396.16	2547.98	2330.2	1427.32	3278.26	2981.52	3245.11
Hpn	156.28	190.424	187.96	177.41	196.016	163.367	219.674	173.869	180.523	192.775	190.68	145.935	126.034	161.98	169.271	176.37	33.5481	36.0888	43.3716	51.1041
Ckb	17017.2	17052	17050.5	16278.5	14928.8	14997.1	15143.4	14397.4	14763.5	14301.9	14653.4	13858.8	13754.5	16722.5	16377.5	16360.1	11256.9	10350.5	10943	10427.2
Sp1	1161.4	1258.28	1347.18	1277.57	1062.32	1130.3	1165.89	1124.71	1092.99	1453.63	1377.61	1262.28	1332.78	1260.16	1251.37	1207.08	1413.59	962.755	914.141	953.289
Itgb7	27.9658	17.2367	21.5284	29.2078	27.0367	33.6945	29.2227	19.5602	32.8224	17.7145	36.422	26.1935	18.8554	30.6835	11.6503	25.3973	97.5943	132.714	115.658	125.795
Myg1	324.075	272.504	298.914	303.977	233.192	215.44	222.697	235.81	258.203	214.658	245.313	273.16	237.181	307.548	317.984	338.63	290.496	199.07	232.428	232.917
Rarg	134.894	138.714	163.119	130.894	60.8326	68.41	80.6144	65.2008	65.6448	69.816	51.4193	54.8815	46.6423	153.417	141.174	160.849	210.438	89.6398	88.9675	80.5873
Pfdn5	2149.26	1860.74	1811.7	2137.58	2306.01	2282.03	2211.86	2429.82	2301.94	2227.86	2009.64	2171.56	2324.18	1952.32	2002.47	2034.6	1724.67	1967.42	2024.01	1931.15
Efnb2	3.2901	6.56636	4.9681	6.49062	9.01224	14.2946	14.1075	16.3002	19.6934	14.5884	11.7836	16.215	12.9011	2.85427	4.11186	4.23288	7.62456	8.14907	4.44837	8.84495
Rrp15	403.037	371.82	370.123	349.412	402.171	427.818	410.126	455.319	480.301	460.577	452.061	511.396	501.157	375.337	396.109	359.795	351.492	393.484	422.596	378.367
Rnd2	13.9829	23.8031	24.8405	24.8807	103.641	89.8519	110.845	110.841	70.0211	42.7232	63.2029	57.3761	56.5663	22.8342	26.0418	19.7534	46.5098	46.5661	82.2949	70.7596
Srr	171.085	188.783	196.24	247.725	191.51	196.04	202.544	181.476	204.593	203.196	147.83	217.031	171.684	177.679	198.74	191.89	235.599	206.055	229.091	257.486
Acp5	1047.07	1071.14	1074.77	1014.7	2330.79	2020.65	1972.03	1951.68	2032.8	1725.6	1783.61	1885.93	1786.3	1166.68	1226.7	1220.48	468.148	913.861	997.548	1006.36
Fbxo9	416.198	357.046	365.155	384.028	203.902	224.63	199.521	211.903	239.603	174.019	179.968	150.924	165.729	351.789	394.053	358.384	186.802	89.6398	75.6224	95.3289
Vps50	833.218	738.716	736.935	808.082	687.183	742.299	750.722	816.097	785.549	769.018	799.141	850.664	837.577	670.041	728.484	754.158	939.345	994.187	987.539	1021.1
Hars	1119.46	1011.22	1169.99	1051.48	1471.25	1439.67	1486.33	1432.24	1450.75	1461.97	1480.45	1501.76	1446.91	1092.47	1064.97	1137.23	1073.54	1300.36	1228.86	1266.79
Zmat2	1098.07	1145.01	1169.16	1104.49	1369.86	1414.15	1404.71	1370.3	1428.87	1261.9	1229.78	1302.19	1204.76	1274.43	1044.41	1178.86	1171.89	1398.15	1297.81	1328.71
Ube2c	875.989	929.961	953.875	838.372	812.228	831.13	789.014	795.45	828.218	785.69	835.563	733.417	767.118	972.594	934.077	974.267	41.1726	48.8944	40.0354	51.1041
Smg5	1212.4	1232.83	1264.38	1238.63	893.338	901.582	928.073	936.718	926.685	992.012	1027.31	1005.33	1034.07	1226.62	1176.68	1111.13	1122.33	722.939	830.734	813.735
Cct3	2864.85	2919.57	2792.9	2887.24	4350.66	4118.89	4408.6	4530.37	4322.71	4207.71	4072.84	4350.61	4207.74	2972.73	2902.97	3001.11	3138.27	4546.02	4566.26	4449.01
Glmp	1937.87	2011.77	1988.9	1954.76	2456.96	2476.03	2300.53	2416.78	2222.08	2382.08	2515.26	2349.93	2248.76	2037.95	1898.31	1992.27	2826.42	2740.42	2940.38	2720.31
Mef2d	2752.99	3065.67	3060.35	2786.64	1787.8	2041.07	2011.33	1678.92	1806.33	2225.77	2287.09	1893.41	2037.38	2738.68	2521.94	2749.25	3216.04	1905.72	1973.97	1978.32
Tmem79	13.1604	9.02875	7.45215	7.57239	0	3.06313	4.03072	6.52008	5.4704	4.16812	8.56988	7.48384	3.96956	7.84926	7.5384	14.1096	7.62456	2.32831	3.33628	2.94832
Snd1	4312.5	4449.53	4484.54	4142.1	5717.14	5559.59	5743.78	5520.33	5450.7	5312.26	5633.63	5232.45	5158.45	3769.78	3582.8	3612.05	2972.05	3740.43	3742.19	3704.07
Col18a1	66.6245	86.1835	87.7697	83.2963	104.767	90.8729	110.845	89.1078	118.161	89.6145	124.263	97.29	71.4521	129.156	100.74	126.986	356.829	571.599	564.943	552.318
Slc19a1	193.293	189.604	182.164	161.184	184.751	193.998	195.49	140.182	215.534	225.078	249.598	197.075	198.478	190.523	201.481	206.705	272.197	263.099	282.472	284.021
Kpnb1	7839.48	7987.98	8155.96	7607.01	7455.37	7813.03	7815.57	7646.97	7716.54	7941.3	8013.91	7788.19	7767.44	8048.34	7412.31	7792.73	8044.67	7014.02	7442.13	7220.42
Npepps	1455.05	1401.1	1410.94	1340.31	2447.95	2353.51	2334.79	2502.62	2393.85	2312.26	2401.71	2470.92	2377.77	1384.32	1356.23	1339	1516.52	2096.64	2040.69	2135.56
Mrpl10	537.109	540.083	518.338	565.766	457.371	447.217	477.64	437.932	506.559	501.216	433.85	513.891	427.72	553.016	527.003	573.555	625.214	479.631	547.15	543.473
Cyp51	903.132	978.388	950.563	887.051	1060.06	1099.66	1093.33	1186.65	1166.29	1421.33	1349.76	1405.72	1438.97	944.765	960.804	969.329	584.041	512.228	562.719	520.869
Tcf25	3840.37	3867.59	3849.45	3907.35	5238.36	5034.77	4939.65	5011.77	5019.64	5276.84	5221.2	5075.29	5038.37	3706.99	3919.97	3681.9	3617.85	4594.91	4637.43	4669.15
Tubb6	3114.9	3397.27	3327.8	2981.36	3221.88	3228.54	3231.63	3132.9	3203.47	3185.48	3200.85	3206.83	2986.1	3035.52	2828.96	2927.03	2511.53	3025.64	3093.84	3151.75
Def8	484.467	541.725	489.358	447.853	322.188	361.45	329.511	327.091	382.928	351.164	349.223	323.053	333.443	577.991	499.59	563.678	641.225	410.946	459.295	413.747
Col1a1	17.273	26.2654	30.6366	21.6354	36.049	37.7786	49.3763	35.8604	41.575	35.429	33.2083	24.9461	29.7717	11.4171	11.6503	6.34932	250.085	506.407	360.318	420.626
Itga3	4.11262	3.28318	11.5922	8.65416	5.63265	4.08418	3.02304	4.34672	8.75264	8.33623	10.7124	9.97846	2.97717	3.56784	2.74124	4.23288	3.81228	9.31323	22.2419	24.5693
Sgca	69.0921	68.9468	63.7573	62.7427	69.8448	34.7155	52.3994	56.5074	65.6448	66.6899	52.4905	56.1288	58.551	46.382	74.0134	56.4384	3.81228	8.14907	3.33628	4.91386
Foxm1	457.324	365.254	432.225	402.418	209.535	219.525	222.697	192.342	217.722	232.373	228.173	238.236	229.242	455.257	431.745	485.37	48.0347	16.2981	23.354	23.5865
Itfg2	138.184	127.223	137.451	131.976	86.7428	74.5362	79.6067	84.761	87.5264	80.2362	70.7015	86.0642	82.3684	140.573	141.174	131.925	138.767	91.9681	84.5191	81.5701
Nrip2	4.11262	0	0	6.49062	2.25306	0	0	2.17336	0	0	0	0	2.97717	1.42714	4.11186	1.41096	3.81228	1.16415	0	0.982772
Tulp3	103.638	94.3915	84.4577	100.605	87.8693	72.4941	82.6298	77.1543	67.8329	73.9841	72.844	78.5804	72.4445	118.452	95.258	103	150.204	140.863	133.451	126.778
Gtf2h4	226.194	220.794	222.736	203.373	187.004	198.083	168.283	163.002	182.711	184.439	162.828	139.698	157.79	244.041	227.523	199.651	272.959	243.308	244.661	269.279
Tubb5	21769.8	22404.4	22660.3	21163.7	20921.9	21111.1	21347.7	21371.7	21481.2	21538.7	22057.8	21458.7	21540.8	23220.2	22427.4	23000	11605.3	9023.35	9622.94	9756.96
Ell2	5055.24	5160.34	5178.41	5204.4	8932.25	9440.57	9158.8	8927.08	9339.06	8717.62	8764.85	8893.3	8836.24	4073.76	4414.76	4367.62	9793.74	15841.8	15534.8	16066.4
Jup	140.652	151.847	174.711	129.812	324.441	246.072	292.227	265.15	275.708	350.122	362.077	371.698	373.139	167.689	118.559	119.226	30.4982	109.43	94.5279	142.502
Fkbp10	9.8703	3.28318	5.79612	8.65416	1.12653	1.02104	5.0384	10.8668	6.56448	5.21015	2.14247	3.74192	6.94673	2.14071	4.11186	2.11644	18.2989	32.5963	32.2507	42.2592
Nom1	637.457	654.995	625.98	598.219	660.146	649.384	638.869	691.129	641.131	653.352	635.242	643.611	637.115	642.212	606.499	638.459	635.126	727.596	618.324	671.233
Ergic1	1371.15	1419.98	1489.6	1335.99	1881.3	1849.11	1813.82	1942.98	1889.48	1770.41	1827.53	1828.55	1719.81	1434.27	1450.8	1521.72	2372	2534.36	2523.34	2383.22
Acap1	18.9181	19.6991	7.45215	15.1448	4.50612	8.16835	8.06144	19.5602	8.75264	7.2942	10.7124	16.215	10.9163	14.2714	19.874	14.8151	8.38701	10.4774	5.56047	8.84495
Tcea3	13.1604	12.3119	13.2483	10.8177	12.3918	13.2736	19.1459	11.9535	13.129	8.33623	13.9261	9.97846	13.8935	19.9799	15.0768	8.46575	0.762456	2.32831	5.56047	2.94832
Ifrd1	684.341	652.532	693.878	619.854	2930.1	3082.53	2975.68	2712.35	2854.45	1408.82	1329.4	1227.35	1362.55	659.337	694.904	687.843	1283.98	5365.58	4944.37	5364.95
Stk38l	317.495	334.064	355.219	327.776	513.698	474.786	491.748	378.165	410.28	329.281	388.858	379.181	390.009	290.422	292.627	320.288	292.783	385.335	336.964	395.074
Brpf1	1423.79	1473.33	1420.88	1433.35	1009.37	1000.62	973.419	1102.98	1027.34	1001.39	993.035	972.9	962.619	1388.6	1408.31	1354.52	1538.64	1048.9	981.979	1017.17
Akr1b3	1929.64	2145.56	2059.28	2016.42	2345.43	2334.11	2420.45	2453.72	2384	2318.51	2454.2	2286.31	2400.59	2112.88	2128.57	2058.59	2210.36	2532.03	2656.79	2571.91
Gstt1	0.822525	0.820795	0.828016	4.32708	3.37959	6.12627	11.0845	3.26004	4.37632	2.08406	0	2.49461	1.98478	3.56784	1.37062	1.41096	3.81228	1.16415	0	0
Gstt3	4.11262	4.92477	6.62413	4.32708	9.01224	9.1894	14.1075	2.17336	10.9408	10.4203	17.1398	11.2258	6.94673	7.84926	12.3356	11.9932	15.2491	16.2981	15.5693	13.7588
Ddt	160.392	178.113	159.807	167.674	206.155	227.693	231.766	205.383	205.687	190.691	241.028	177.118	184.585	152.704	194.628	195.418	148.679	158.325	197.953	181.813
Ddx18	1425.44	1518.47	1545.08	1442	1019.51	1009.81	1062.09	991.052	1105.02	1051.41	1050.88	1022.79	1116.44	1457.82	1465.19	1427.19	1322.1	1147.86	1152.13	1233.38
Ubl3	2195.32	2251.44	2141.25	2237.1	3001.08	2870.16	2968.63	2819.93	2799.75	2445.64	2409.21	2553.24	2488.92	2148.56	2306.07	2262.47	2420.8	3329.48	3295.13	3147.82
Gramd3	88.8327	95.2122	82.8016	89.7869	405.551	402.291	396.018	315.137	392.775	403.265	378.146	359.225	398.941	94.9046	90.4608	89.5959	177.652	392.32	354.758	389.178
Eef1e1	560.139	512.176	505.09	597.137	789.697	718.815	757.775	805.23	792.114	852.38	836.635	853.158	846.509	546.594	559.898	541.808	660.287	970.904	1025.35	1036.82
Akt1	4529.64	4593.17	4703.13	4249.19	4929.69	5004.14	5045.45	4848.77	5135.61	4680.8	4807.7	4636.24	4610.65	4644.62	4443.55	4377.5	4057.03	3877.8	3947.93	4091.28
Il16	567.542	604.105	566.363	530.067	163.347	157.241	177.352	145.615	194.746	100.035	114.622	118.494	110.155	520.192	587.31	562.267	233.311	50.0586	41.1475	57.9835
Tcirg1	4624.23	4436.4	4546.64	4612.67	7065.59	6475.46	6321.18	7099.28	6772.35	6004.17	5886.44	6111.81	5898.77	4542.58	4862.95	4591.26	3517.97	7734.64	7236.39	7622.38
Naglu	787.156	723.121	777.507	700.987	708.587	773.952	807.152	703.082	743.974	714.832	784.144	735.911	808.798	845.579	783.309	791.548	1700.28	1628.65	1623.66	1590.12
Coasy	389.877	373.462	394.136	379.701	182.498	228.714	263.005	219.509	257.109	217.784	194.965	199.569	183.592	383.9	374.864	367.555	433.837	231.667	233.54	227.02
Smo	44.4163	54.1725	49.681	30.2896	33.7959	20.4209	27.2074	33.6871	19.6934	18.7565	29.9946	22.4515	36.7184	124.875	143.23	129.103	186.802	159.489	146.796	168.054
Tspan33	9.04777	9.02875	4.14008	6.49062	251.216	249.135	257.966	252.11	248.356	250.087	259.239	188.343	242.143	13.5578	19.1887	14.8151	66.3336	761.356	775.129	735.113
Crnkl1	603.733	509.714	519.166	576.583	564.391	488.059	541.124	608.541	520.782	572.074	503.481	570.019	550.777	513.769	524.947	601.069	654.187	639.12	602.755	597.525
Rin2	1121.92	1199.18	1278.46	1156.41	13802.2	14343.6	13922.1	14187.7	13886.1	10444.3	9947.49	10010.9	10220.6	1207.36	1125.96	1228.24	1686.55	12366.8	12336.5	12467.4
Folh1	8.22525	13.9535	5.79612	7.57239	13.5184	5.10522	13.0998	11.9535	5.4704	10.4203	8.56988	13.7204	11.9087	2.85427	8.90902	3.5274	0	0	1.11209	0
Chordc1	1224.74	1062.93	1108.71	1261.34	993.599	955.697	958.304	1133.41	993.424	894.061	885.911	1032.77	939.794	1040.38	1224.65	1095.61	1176.47	1078.01	1129.89	1107.58
Rtcb	1840.81	2005.2	1964.88	1798.98	1835.12	1816.44	1825.92	1778.9	1846.81	1792.29	1855.38	1748.73	1797.22	1933.77	1875.69	1843.42	2110.48	2098.97	2039.58	1966.53
Pwp1	912.18	979.209	885.15	887.051	2402.89	2461.74	2461.76	2389.61	2380.72	2514.42	2444.56	2535.78	2558.38	954.041	918.314	957.336	1093.36	2015.15	2092.96	1958.66
Fbxo7	205.631	205.199	231.017	226.09	245.583	203.188	183.398	231.463	230.851	166.725	232.458	215.784	206.417	209.076	215.872	222.932	377.416	426.08	423.708	416.695
Capns1	6255.3	6434.21	6355.03	6203.95	8265.35	8234.72	8364.75	8178.35	8150.89	7713.1	7734.32	7457.65	7544.15	6226.6	6043.06	6121.45	6961.22	8376.08	8788.87	8387.96
Clpb	403.86	396.444	419.804	341.839	387.526	437.007	424.233	331.437	464.984	410.56	389.93	365.461	334.436	428.141	398.165	386.603	591.666	555.301	541.59	525.783
2021-09-07	5478.01	5070.05	5243	5618.71	7446.36	7425.03	7464.89	7825.18	7366.44	6896.15	6755.21	6948.75	7028.11	5141.98	5453.01	5461.82	4865.99	6654.3	6605.84	6706.44
Zdhhc4	342.17	316.006	322.098	341.839	345.845	316.524	288.197	357.518	379.646	309.483	310.658	250.709	325.504	351.789	339.228	342.158	314.132	268.919	295.817	306.625
Rac1	8056.63	8521.5	8339.78	8120.85	9646.47	9508.98	9824.88	9701.88	9475.82	9317.83	9277.97	9447.11	9342.36	8327.35	8082.54	8422.01	7596.35	8102.51	8248.4	8216.96
Nup214	1374.44	1367.44	1395.21	1301.37	946.285	1153.78	1052.02	1091.03	998.895	1129.56	1135.51	1100.13	1198.81	1421.43	1334.98	1380.62	1799.4	1450.54	1338.96	1380.79
Ltbp1	1.64505	1.64159	13.2483	2.16354	0	9.1894	10.0768	8.69344	1.09408	5.21015	5.35618	3.74192	11.9087	2.85427	2.74124	2.82192	8.38701	27.9397	24.4661	22.6038
Ugp2	2114.71	2015.05	2047.68	2233.86	2135.9	2283.05	2237.05	2160.32	2370.87	2155.96	2104.98	2122.92	2239.83	2005.13	2147.07	2148.89	2584.72	2781.16	2741.31	2816.62
Trmt1	977.982	1038.31	1020.12	1044.99	1047.67	1002.67	988.534	969.319	1008.74	1234.8	1272.63	1214.88	1091.63	1081.06	977.936	1042.7	717.471	866.13	839.631	865.822
Nacc1	2101.55	2092.21	2252.2	2029.4	2965.03	2922.23	2971.65	2964.46	2910.25	2957.28	3075.52	2959.86	2973.2	2184.23	2114.86	2079.75	2291.94	2833.55	2796.92	2910.97
Nfix	149.7	194.528	171.399	175.247	158.841	128.652	116.891	156.482	118.161	151.094	163.899	154.666	136.95	183.387	161.733	148.856	141.054	194.414	201.289	144.467
Slc1a5	100.348	99.3162	102.674	96.2775	165.6	139.883	146.114	97.8012	158.642	115.665	114.622	106.021	108.171	98.4725	95.9433	86.774	84.6326	90.804	101.201	85.5012
Uba1	5835.81	6149.4	6128.98	5795.04	8222.54	8110.15	8271.04	8142.49	8237.33	7557.84	7983.92	7843.07	7663.24	6180.93	5973.84	5977.53	7629.89	9521.61	9538.43	9750.08
Vwf	28.7884	17.2367	28.1526	31.3713	29.2898	29.6103	27.2074	20.6469	27.352	30.2188	28.9233	32.43	33.7413	17.1256	18.5034	25.3973	51.847	64.0284	51.1563	81.5701
Siae	526.416	516.28	555.599	485.715	463.004	467.638	516.94	496.613	471.548	465.787	484.198	492.686	519.02	483.086	527.688	538.986	717.471	637.956	587.185	552.318
Spa17	3.2901	4.10398	3.31207	4.32708	6.75918	7.14731	2.01536	7.60676	7.65856	5.21015	1.07124	0	1.98478	2.85427	3.42655	3.5274	7.62456	11.6415	11.1209	10.8105
Fam50a	801.962	838.032	836.297	864.334	897.844	899.54	855.52	873.691	850.1	996.18	976.966	1044	1026.13	769.227	767.546	824.706	1114.71	1203.73	1196.61	1133.14
Emd	996.077	1060.47	961.327	979.002	1383.38	1388.62	1392.61	1430.07	1364.32	1282.74	1366.9	1279.74	1290.11	997.569	1050.58	1006.72	783.042	911.532	944.167	938.547
Taco1	134.894	127.223	145.731	143.875	50.6938	56.1574	47.361	52.1606	49.2336	53.1435	64.2741	49.8923	57.5586	168.402	187.089	152.384	195.951	52.3869	55.6047	60.9319
Gria3	196.583	216.69	222.736	197.964	248.963	226.672	243.859	281.45	222.098	230.288	228.173	214.537	245.12	179.106	206.963	195.418	42.6975	48.8944	48.9321	57.0008
Npas1	6.5802	7.38716	4.14008	7.57239	7.88571	2.04209	3.02304	7.60676	8.75264	7.2942	2.14247	3.74192	4.96195	7.13569	3.42655	4.23288	3.81228	2.32831	2.22419	1.96554
Sipa1l2	2568.74	2668.41	2744.87	2439.39	1456.6	1542.8	1529.66	1284.46	1473.73	1206.67	1238.35	1178.71	1202.78	2396.16	2362.26	2309.03	1558.46	1081.5	1067.61	1084.98
Ap4e1	292.819	311.081	278.214	276.933	339.085	373.702	369.819	364.038	344.635	391.803	348.151	379.181	365.2	297.558	322.781	276.548	372.078	443.542	444.837	431.437
Blvra	1950.21	1876.34	1775.27	1993.7	2013.11	2042.09	2123.18	1965.8	2033.89	1795.42	1720.4	1766.19	1840.88	2023.68	2075.12	2017.67	1133.01	1153.68	1248.88	1260.9
Pdzd4	2.46757	1.64159	1.65603	2.16354	10.1388	4.08418	0	2.17336	3.28224	3.12609	1.07124	3.74192	2.97717	4.28141	2.74124	7.05479	4.57473	2.32831	2.22419	6.8794
Srpk3	315.85	273.325	264.965	288.833	194.89	180.725	181.382	157.569	178.335	162.557	184.252	172.128	153.821	278.292	291.942	307.589	52.6094	48.8944	47.82	41.2764
Idh3g	1506.87	1520.11	1430.81	1425.77	1511.8	1594.87	1584.07	1537.65	1650.97	1451.55	1550.08	1527.95	1527.29	1454.25	1389.81	1435.65	1085.74	1189.76	1255.55	1240.26
Ssr4	1779.12	1631.74	1612.98	1832.52	1885.81	1882.81	1773.52	1952.76	1937.62	1879.82	1856.45	1913.37	1905.39	1684.74	1688.6	1644.47	1602.68	1995.36	2062.93	2001.91
Bcap31	2266.06	2202.19	2118.89	2273.88	2764.5	2891.6	2551.45	2851.45	2750.52	2707.19	2590.25	2694.18	2887.86	2384.75	2347.87	2359.12	3008.65	3690.37	3665.46	3575.32
Fam98a	689.276	729.687	714.578	765.893	736.75	794.372	746.691	769.37	764.762	729.42	640.599	734.664	711.544	705.719	683.939	679.377	651.9	670.552	713.964	648.629
Ltbp2	20.5631	21.3407	16.5603	23.7989	11.2653	11.2315	9.06912	9.78012	9.84672	6.25218	2.14247	4.98923	12.9011	8.56282	13.7062	11.9932	32.0231	34.9246	48.9321	55.0352
Kmt2a	1103.01	1207.39	1107.06	1130.45	1456.6	1578.53	1329.13	1803.89	1509.83	1458.84	1271.56	1581.59	1453.85	1068.21	1236.98	1279.74	1128.43	1876.62	1781.57	1887.9
Ift46	223.727	201.095	208.66	229.335	196.016	179.704	183.398	199.949	184.899	232.373	219.603	233.246	176.645	209.076	222.726	250.445	238.649	228.174	214.634	217.193
Tmem25	6.5802	4.92477	9.10818	8.65416	6.75918	3.06313	9.06912	4.34672	3.28224	4.16812	3.21371	2.49461	2.97717	3.56784	8.90902	4.23288	4.57473	1.16415	8.89675	3.93109
Trappc6a	418.665	358.688	418.148	431.626	461.877	494.185	410.126	402.072	459.513	456.409	438.135	417.848	411.842	433.85	426.262	403.534	324.044	338.769	354.758	334.142
Supt6	2385.32	2519.02	2556.09	2319.31	3422.4	3353.11	3282.01	3330.67	3202.37	3039.6	3033.74	3002.27	3128.01	2511.05	2273.17	2440.25	2753.99	3263.12	3141.66	3233.32
Spag5	337.235	344.734	385.856	326.695	182.498	195.019	202.544	165.175	203.499	176.103	204.606	207.053	184.585	378.905	374.179	373.199	23.6361	22.1189	18.9056	13.7588
Unc119	1762.67	1740.91	1641.13	1678.91	748.016	744.341	749.714	691.129	729.751	811.741	838.777	703.481	769.103	1797.48	1766.73	1790.51	799.054	405.125	413.699	432.42
Rab34	80.6074	90.2875	95.2219	81.1328	83.3632	76.5783	82.6298	70.6342	74.3974	77.1102	64.2741	72.3438	77.4065	89.1961	91.1461	83.9521	157.066	136.206	136.787	135.623
Sdf2	602.911	553.216	539.867	642.571	788.571	696.352	692.276	675.915	783.361	695.033	703.802	698.492	747.27	637.217	629.799	603.185	629.026	600.703	713.964	710.544
Ccne1	266.498	244.597	277.386	252.052	453.991	416.586	446.402	569.42	432.161	534.561	548.472	575.009	585.51	293.277	290.571	320.993	106.744	145.519	153.469	157.243
Hsf2bp	0.822525	3.28318	0.828016	3.24531	4.50612	3.06313	6.04608	6.52008	1.09408	2.08406	1.07124	3.74192	5.95434	3.56784	2.05593	2.82192	4.57473	5.82077	10.0088	7.86217
Bbc3	162.86	158.413	148.215	146.039	2276.72	2293.27	2420.45	2112.51	2245.05	2040.29	1923.94	1718.79	1949.05	156.985	159.677	141.096	246.273	665.896	648.35	586.715
Mybpc3	35.3686	43.5021	43.0569	32.4531	65.3387	50.0312	42.3226	59.7674	66.7389	50.0174	52.4905	36.1719	43.6652	49.2362	49.3423	55.0274	12.1993	9.31323	7.78465	9.82772
Psmc3	2390.26	2312.18	2371.44	2442.64	2616.93	2671.05	2634.08	2821.02	2632.36	2647.8	2645.95	2729.11	2802.51	2504.63	2565.8	2464.24	2246.96	2491.29	2571.16	2453.98
Acp2	4962.29	5064.31	5055.87	5042.13	4728.05	4791.76	4851.98	4637.95	4789.88	4371.31	4585.96	4358.09	4316.9	4965.72	4765.64	5051.94	4607.52	4302.71	4457.27	4530.58
Rapsn	99.5255	95.2122	96.8779	112.504	104.767	88.8308	84.6451	95.6278	101.749	109.413	95.3399	109.763	106.186	83.4875	105.538	90.3014	22.8737	27.9397	31.1386	28.5004
Slc39a13	1790.64	1733.52	1734.69	1634.55	1414.92	1393.73	1423.85	1443.11	1398.23	1409.87	1381.89	1295.95	1360.57	1525.61	1628.98	1456.82	944.683	739.237	768.457	758.7
Celf2	4584.75	4412.6	4465.49	4370.35	4464.44	4510.97	4586.96	4340.2	4285.51	4717.27	4697.37	4492.8	4739.66	4251.44	4166	4239.23	3107.77	3359.75	3595.4	3587.12
Nr1h3	614.426	543.366	594.516	524.658	439.347	421.691	337.573	403.158	392.775	361.584	327.798	377.934	316.573	588.694	577.03	608.829	674.011	452.856	521.572	492.369
Ddb2	57.5767	52.5309	60.4452	93.0322	32.6694	26.5472	57.4378	59.7674	37.1987	56.2696	39.6357	34.9246	52.5967	59.2262	57.566	65.6096	48.0347	32.5963	46.7079	59.9491
Spi1	11852.6	12593.5	12089	11362.9	13786.5	13544.2	13806.2	13928	13859.8	13348.4	13106.6	12763.7	12605.3	12162.1	11751.7	11857	9966.82	10427.3	10649.4	10890.1
Sf3a1	1363.75	1383.86	1343.04	1311.11	1035.28	994.497	1014.73	1023.65	935.438	996.18	965.183	1042.75	1032.09	1414.29	1348.69	1280.45	1467.73	1145.53	1151.02	1160.65
Stat6	3907.82	3781.4	3957.09	3584.99	3660.1	3586.93	3617.57	3582.78	3626.87	3501.22	3462.23	3421.36	3430.69	3657.75	3563.61	3655.79	4665.47	4357.43	4296.02	4174.81
Napsa	67.447	70.5884	72.8654	67.0697	88.9959	96.9992	99.7603	101.061	91.9027	79.1942	83.5563	77.3331	80.3836	68.5026	65.1044	52.2055	64.8087	105.938	83.407	83.5356
Vrk3	386.587	407.114	378.404	415.4	401.045	404.334	410.126	428.152	361.046	423.064	358.864	447.783	404.895	376.764	409.815	416.233	394.952	345.754	370.327	390.16
Smg9	393.989	484.269	493.498	403.5	348.098	371.66	289.204	294.49	307.436	317.819	303.16	311.827	312.603	478.805	433.801	467.027	639.7	427.244	418.147	512.024
Paxip1	419.488	432.559	428.085	442.444	442.726	382.892	390.98	366.211	364.329	372.004	386.716	377.934	382.07	433.136	410.5	443.747	357.592	263.099	285.808	308.59
Rmnd5a	1114.52	1090.84	1142.66	1083.93	1499.41	1443.76	1562.91	1347.48	1419.02	1491.14	1485.8	1315.91	1407.21	1096.04	1018.37	1057.51	835.651	903.383	967.521	981.789
Mov10	429.358	430.097	459.549	437.035	1224.54	1221.17	1065.12	1304.02	1140.03	1045.16	1101.23	1153.76	1136.29	430.282	474.234	444.452	1112.42	2116.43	2094.07	2150.3
Ppm1j	13.1604	9.02875	10.7642	7.57239	13.5184	5.10522	3.02304	3.26004	6.56448	6.25218	5.35618	11.2258	8.93151	6.42212	6.16778	4.23288	20.5863	17.4623	22.2419	17.6899
Rhoc	437.583	421.068	426.428	437.035	603.82	629.984	561.278	603.107	566.733	522.057	513.122	486.45	516.043	473.81	426.262	445.863	1207.73	1587.91	1752.66	1652.04
Ppard	640.747	670.59	729.483	651.226	624.097	579.953	605.616	558.554	576.58	577.284	514.193	493.934	554.746	627.94	608.555	561.562	638.175	272.412	322.507	275.176
Def6	1241.19	1233.66	1275.97	1195.36	319.934	335.924	397.026	337.958	331.506	321.987	281.735	250.709	280.846	1235.19	1167.08	1049.75	736.532	218.861	243.548	230.951
Metrn	63.3344	63.2012	50.509	67.0697	49.5673	60.2416	60.4608	49.9873	63.4566	51.0594	46.0631	44.9031	57.5586	69.9297	53.4541	63.4932	50.3221	30.268	30.0265	26.5348
Lmf1	200.696	215.869	191.272	184.983	182.498	195.019	218.667	193.429	247.262	222.994	216.39	214.537	232.219	193.377	228.208	189.774	327.093	278.233	292.481	284.021
Narfl	537.109	524.488	554.771	546.294	290.645	292.019	300.289	322.744	316.189	342.828	321.371	314.321	308.633	560.865	553.73	555.918	512.37	344.589	280.248	318.418
Angptl4	23.8532	14.7743	25.6685	23.7989	4.50612	0	2.01536	3.26004	4.37632	3.12609	2.14247	0	3.96956	20.6935	9.59433	11.2877	43.46	6.98492	18.9056	16.7071
Dbf4	426.068	494.119	469.485	485.715	280.506	267.514	260.989	327.091	270.238	324.071	298.875	299.354	355.276	467.388	477.661	507.24	258.472	153.668	173.487	139.554
Daxx	625.941	635.296	664.069	624.181	10170.3	9429.34	8978.43	10371.3	9346.72	7842.31	7715.04	8544.06	7876.6	587.981	619.52	657.507	1085.74	8727.66	8801.11	9127.98
Cd320	50.174	32.8318	43.8849	34.6166	43.9347	35.7365	44.3379	34.7738	53.6099	53.1435	27.8521	34.9246	42.6728	29.9699	37.692	38.8014	99.1192	77.9983	78.9586	83.5356
Ipo4	491.047	509.714	503.434	499.778	574.53	496.227	497.794	566.16	528.44	609.587	597.749	570.019	615.282	548.734	548.247	455.034	622.164	617.001	649.463	600.474
Tm9sf1	995.255	990.7	1090.5	995.228	862.922	906.687	871.643	874.777	884.016	913.86	920.191	799.524	899.106	1053.23	1080.05	1042.7	1086.5	994.187	1045.37	1011.27
Irf9	523.126	538.442	554.771	590.646	2542.58	2428.04	2438.59	2571.09	2475.9	2172.63	2258.16	2250.14	2244.79	646.493	632.54	583.432	1574.47	2679.88	2695.71	2815.64
Gmpr2	404.682	439.946	399.932	466.243	386.4	363.492	390.98	373.818	385.116	361.584	366.362	341.762	354.283	414.583	452.304	441.63	356.067	327.127	290.256	333.16
Mdp1	372.604	378.387	401.588	444.607	182.498	192.977	204.559	174.955	158.642	183.397	198.179	174.623	161.76	395.317	377.605	359.089	313.369	165.31	184.608	168.054
Dhrs1	1485.48	1497.95	1500.37	1447.41	1845.26	1747.01	1901.49	1709.35	1735.21	1669.33	1696.84	1686.36	1638.44	1492.79	1555.65	1587.33	778.467	881.264	946.392	848.132
Tmem161a	320.785	316.827	313.818	331.022	251.216	270.577	250.912	254.283	275.708	307.399	293.518	269.418	310.618	346.081	334.431	339.336	427.738	296.859	365.879	331.194
Armc6	204.809	193.708	190.444	168.756	134.057	108.231	105.806	119.535	114.878	93.7826	118.907	130.967	119.087	171.97	193.257	191.89	229.499	105.938	129.003	108.105
Borcs8	222.082	222.436	173.055	239.071	229.812	222.588	240.836	231.463	224.286	214.658	199.25	194.58	196.493	228.342	224.096	217.993	309.557	279.397	283.584	322.349
Slc25a42	25.4983	25.4447	22.3564	21.6354	16.8979	16.3367	17.1306	11.9535	13.129	18.7565	20.3535	19.9569	23.8174	32.1106	34.2655	18.3425	17.5365	12.8057	12.233	5.89663
Snx9	1464.09	1500.41	1563.3	1510.15	1276.36	1310	1254.56	1183.39	1241.78	1311.91	1264.06	1141.29	1111.48	1534.89	1434.35	1481.51	1556.93	1620.5	1499.1	1532.14
Ranbp3	979.627	975.926	1012.66	852.435	913.616	899.54	920.012	937.805	929.968	912.818	1000.53	873.115	895.136	979.016	957.377	897.37	1080.4	1112.93	1124.33	1033.88
Ndufa11	473.774	429.276	426.428	480.306	479.902	513.585	502.832	493.353	497.806	503.3	495.982	450.278	494.21	458.825	443.395	445.158	375.891	452.856	495.994	490.403
Nr2f6	398.102	391.519	372.607	379.701	161.094	129.673	177.352	139.095	163.018	147.968	152.115	138.451	126.034	355.357	335.116	341.452	327.093	164.146	151.245	161.175
Use1	2354.07	2148.84	2112.27	2321.48	2138.15	2236.09	2239.07	2202.7	2218.79	2221.61	2131.76	2149.11	2240.82	2194.22	2210.12	2227.9	1121.57	1153.68	1177.71	1166.55
Ocel1	454.856	438.305	414.008	415.4	340.212	315.503	319.435	316.224	312.907	309.483	282.806	276.902	244.128	448.835	437.227	442.336	609.202	570.435	564.943	570.99
Dyrk1b	74.8498	72.23	72.8654	64.9062	56.3265	50.0312	52.3994	58.6807	66.7389	76.0681	66.4166	56.1288	60.5358	95.6182	80.8665	83.9521	64.0463	75.67	55.6047	55.0352
Braf	773.996	788.784	770.055	788.61	1600.8	1822.56	1720.11	1607.2	1672.85	2027.79	1937.86	1957.03	2087.99	688.594	804.553	800.719	928.671	1518.06	1501.33	1461.38
Ndufb2	376.716	348.838	315.474	365.638	408.93	404.334	374.857	433.585	365.423	439.736	412.426	354.235	363.215	383.186	348.822	363.322	304.22	343.425	373.663	313.504
Hltf	579.057	549.112	530.759	636.081	378.514	391.06	426.249	348.824	399.339	375.131	340.653	396.644	416.804	555.156	588.681	616.589	730.433	618.166	611.651	603.422
Prpf6	931.921	948.018	934.003	879.479	1009.37	926.087	997.603	968.232	870.887	970.129	953.399	849.416	895.136	943.338	899.126	894.548	1113.95	1038.42	1049.82	1137.07
Rgs19	1739.64	1714.64	1749.6	1774.1	990.22	1098.64	1015.74	980.185	1086.42	999.306	1011.25	976.642	1042.01	1755.38	1682.43	1777.1	1368.61	870.787	930.822	851.08
Abhd3	8.22525	5.74557	12.4202	2.16354	9.01224	12.2525	10.0768	9.78012	4.37632	7.2942	10.7124	7.48384	11.9087	4.28141	8.90902	12.6986	14.4867	10.4774	8.89675	9.82772
Snrpd1	811.009	842.136	829.672	883.806	966.563	926.087	973.419	993.226	986.86	953.457	973.753	942.964	1030.1	869.127	865.546	881.849	750.256	927.83	934.158	985.72
Tchp	78.9624	120.657	92.7378	91.9505	27.0367	34.7155	30.2304	35.8604	35.0105	25.0087	24.6384	38.6665	31.7565	87.0554	113.076	85.363	73.1957	31.4321	14.4572	17.6899
Tiam1	249.225	316.006	322.926	333.185	262.481	267.514	275.097	267.323	250.544	166.725	172.469	155.913	177.638	332.523	302.907	291.363	261.522	261.935	232.428	220.141
Tsc2	862.006	840.494	840.437	822.145	826.873	942.424	866.605	745.463	865.417	888.851	963.04	845.674	836.585	870.554	786.05	797.192	997.292	959.263	924.15	889.409
Rpl3l	3.2901	0.820795	4.14008	4.32708	1.12653	2.04209	4.03072	3.26004	1.09408	5.21015	1.07124	1.24731	1.98478	6.42212	5.48247	3.5274	0.762456	4.65661	0	1.96554
Slc9a3r2	4.93515	7.38716	1.65603	4.32708	0	1.02104	0	0	2.18816	0	0	0	0	7.13569	4.79717	2.11644	3.81228	0	2.22419	0
Puf60	1670.55	1758.14	1690.81	1722.18	1888.06	1718.42	1750.34	1868	1792.1	1970.48	1982.86	1954.53	1928.21	1729.69	1781.8	1681.86	1839.04	2039.6	2024.01	2070.7
Golga2	1283.14	1328.05	1296.67	1268.92	1114.14	1087.41	1124.57	1186.65	1120.34	1094.13	1111.94	1107.61	1117.43	1354.35	1343.21	1278.33	1355.65	1244.48	1251.11	1168.52
Uck1	574.945	575.377	570.503	587.401	304.163	336.945	288.197	345.564	329.318	373.046	340.653	386.665	362.222	564.433	585.254	532.637	602.34	263.099	233.54	277.142
Mien1	517.368	501.506	459.549	539.803	496.8	563.616	454.464	516.173	525.158	512.678	454.204	496.428	573.602	443.84	517.409	457.856	580.229	611.181	670.592	666.319
Axl	92.9453	76.334	102.674	90.8687	276	259.345	219.674	336.871	288.837	232.373	288.162	309.332	265.961	74.9247	63.0485	84.6575	440.699	750.879	752.887	707.596
Tgfb1	6346.6	7148.31	7093.62	6190.97	9758	9952.12	9879.3	9692.1	9607.11	8582.15	8740.21	8497.91	8147.53	6719.68	6269.89	6526.39	5518.65	7085.04	7425.45	7293.15
Ccdc97	658.02	720.658	707.126	624.181	491.167	476.828	412.141	472.706	503.277	467.871	486.341	362.966	455.507	667.187	675.03	613.062	761.693	415.603	477.088	439.299
Zfp40	60.8668	50.0685	74.5215	74.6421	361.616	384.934	386.949	321.657	347.917	415.77	391.001	329.289	399.933	74.9247	68.5309	74.0753	40.4102	87.3115	71.174	67.8113
Akap8l	429.358	396.444	462.033	473.815	191.51	216.461	188.436	160.829	170.676	294.894	214.247	224.515	225.273	444.553	461.898	419.055	266.097	267.755	250.221	211.296
Pdcd2l	295.286	277.429	230.189	278.015	126.171	148.051	125.96	142.355	175.053	140.674	189.609	180.86	188.554	279.005	265.215	282.192	294.308	140.863	189.056	164.123
Gtf2f1	973.869	1090.84	1002.73	997.392	1497.16	1517.27	1422.84	1519.18	1401.52	1440.08	1399.03	1507.99	1264.31	1103.89	939.559	1008.84	1016.35	1745.07	1655.91	1792.58
Clpp	254.983	271.683	240.125	257.461	205.028	182.767	230.759	192.342	193.652	194.859	179.968	167.139	164.737	267.588	264.529	257.5	279.821	264.263	239.1	253.555
Alkbh7	115.153	92.7499	83.6297	80.051	82.2367	81.6835	82.6298	101.061	96.279	77.1102	68.5591	64.86	73.4369	102.754	111.705	98.0616	128.855	105.938	121.218	132.674
Dennd1c	1072.57	1010.4	1049.92	1107.73	636.489	637.132	619.723	634.621	650.977	651.268	658.81	609.933	594.442	967.599	1036.87	1023.65	426.213	519.212	481.536	489.42
Med6	366.846	324.214	310.506	338.594	351.477	405.355	343.619	393.378	375.269	373.046	349.223	347.999	381.078	303.98	333.746	323.11	284.396	323.635	329.18	336.108
Lcp2	5023.98	5077.44	5159.37	4844.17	23768.7	24016	23833.7	24054.8	23704.3	19802.7	19884.3	19717.4	19504.4	4825.15	4769.75	5117.55	2879.8	17893	18152.7	18136.1
Cse1l	1542.23	1603.01	1670.94	1564.24	1757.39	1802.14	1780.57	1911.47	1797.57	1800.63	1875.73	1877.2	1761.49	1569.85	1590.6	1694.56	1441.04	1492.44	1492.43	1494.8
Naa20	772.351	693.572	706.298	706.396	1234.68	1171.14	1177.98	1276.85	1119.24	1287.95	1140.87	1315.91	1302.02	694.302	708.61	749.925	828.789	1182.78	1260	1144.93
Prkra	683.518	650.07	629.293	616.609	625.224	684.1	699.33	640.055	731.939	684.613	681.306	705.976	674.825	675.75	724.372	697.719	417.826	442.378	477.088	380.333
Fkbp7	34.546	24.6239	19.0444	25.9625	13.5184	17.3578	20.1536	23.907	13.129	18.7565	18.211	19.9569	20.8402	21.4071	37.0067	25.3973	16.774	26.7755	30.0265	21.621
Plekha3	823.347	889.742	842.921	839.454	841.518	837.256	788.006	935.632	900.428	827.371	899.838	849.416	849.486	860.564	805.238	837.404	1024.74	1108.27	1142.12	1087.93
Ykt6	2638.66	2627.37	2731.63	2588.68	2146.04	2066.59	2180.62	2332.02	2210.04	2061.13	2151.04	2100.47	2144.56	2599.53	2593.9	2581.35	3652.16	2695.02	2891.44	2902.13
Baz1b	3544.26	3569.64	3730.21	3472.48	1939.88	1913.44	1898.47	1951.68	1808.51	1767.28	1756.83	1668.9	1821.04	3630.64	3531.4	3497.06	2948.42	1457.52	1364.54	1447.62
Pex6	470.484	549.933	495.982	509.514	491.167	449.259	544.147	420.545	459.513	537.687	533.475	471.482	512.073	481.659	477.661	437.397	536.006	606.524	556.047	555.266
Mrpl2	532.174	577.84	577.127	547.376	387.526	427.818	388.965	412.938	493.43	508.51	453.132	506.407	484.287	598.684	611.296	564.384	686.973	537.839	480.424	525.783
Mea1	690.098	659.099	615.216	604.709	782.938	719.836	710.414	760.676	733.033	651.268	729.511	732.169	700.628	675.036	685.995	671.616	699.172	753.207	779.578	737.079
Grin2d	2.46757	10.6703	9.10818	5.40885	4.50612	5.10522	4.03072	7.60676	1.09408	5.21015	6.42741	17.4623	6.94673	8.56282	8.22371	9.87671	1.52491	8.14907	11.1209	6.8794
Kdelr1	1307.81	1360.06	1366.23	1352.21	1443.08	1534.63	1418.81	1408.34	1479.2	1376.52	1462.24	1480.55	1425.07	1432.13	1330.87	1382.03	1897.75	1699.66	1938.38	1728.7
Tmem143	160.392	173.188	162.291	155.775	152.082	153.157	175.336	156.482	156.453	144.842	136.047	135.957	145.881	188.382	153.509	152.384	213.488	193.249	205.737	188.692
Ggct	64.1569	79.6171	72.0374	68.1515	313.175	307.334	300.289	310.791	327.13	269.886	233.529	245.72	268.938	78.4926	76.0693	57.1438	50.3221	265.427	293.593	266.331
Jag2	22.2082	16.4159	19.0444	16.2266	1.12653	0	8.06144	4.34672	4.37632	1.04203	2.14247	2.49461	0.99239	14.9849	15.7621	15.5205	8.38701	8.14907	6.67256	1.96554
Btbd6	69.9146	105.062	97.7059	95.1958	19.151	23.484	20.1536	30.427	16.4112	27.0928	33.2083	38.6665	26.7945	79.2061	88.4049	79.0137	93.0196	39.5812	17.7935	24.5693
Nudt14	128.314	111.628	116.75	111.422	155.461	123.546	128.983	136.922	131.29	122.959	98.5536	132.215	121.072	150.563	141.859	124.87	120.468	126.893	112.321	119.898
Epdr1	6.5802	4.10398	5.79612	16.2266	15.7714	14.2946	10.0768	10.8668	18.5994	5.21015	10.7124	26.1935	9.9239	9.27639	12.3356	11.2877	6.09965	11.6415	20.0177	21.621
Flii	3411.01	3512.18	3660.66	3157.69	6079.88	6025.18	5810.28	5986.52	6064.48	5990.63	6286.01	6181.66	5856.1	3398.73	3318.27	3284.01	3685.71	4799.8	4901	5020.98
Top3a	213.034	232.285	256.685	253.134	447.232	415.565	423.226	423.805	454.043	374.088	376.004	367.956	377.108	252.603	263.159	227.164	290.496	462.169	542.702	488.438
Atg4d	243.467	236.389	201.208	255.298	351.477	313.461	322.458	377.078	359.952	305.315	312.801	331.784	295.732	193.377	224.096	217.288	269.909	371.365	366.991	351.832
Qtrt1	109.396	125.582	121.718	138.467	137.437	155.199	130.998	152.135	129.101	155.262	145.688	174.623	151.836	123.447	128.838	121.342	99.8817	77.9983	85.6312	85.5012
Hdgfl2	584.815	626.267	548.975	584.156	650.008	635.09	601.585	650.921	726.469	702.328	704.873	677.288	615.282	587.267	572.233	564.384	451.374	484.288	470.416	479.593
Chaf1a	381.651	356.225	375.919	312.632	107.02	128.652	112.86	83.6744	146.607	145.884	136.047	142.193	136.95	443.126	452.304	388.719	192.901	61.7001	30.0265	50.1214
Adprh	1322.62	1395.35	1391.9	1306.78	2014.24	1853.2	1852.12	1697.39	1871.97	1769.37	1884.3	1700.08	1807.14	1364.34	1336.35	1269.16	1497.46	1956.94	2059.6	1965.54
Tmem39a	291.174	311.902	297.258	298.569	332.326	338.987	332.534	355.344	351.2	400.139	376.004	357.977	397.949	281.146	285.774	238.452	372.078	543.66	607.203	640.767
Timmdc1	207.276	237.21	239.297	260.707	246.71	235.861	255.951	214.076	223.192	234.457	217.461	213.29	231.227	226.915	226.152	203.884	314.894	316.65	344.749	333.16
Pla1a	0.822525	0.820795	0	1.08177	23.6571	24.5051	15.1152	13.0402	15.3171	28.1348	17.1398	18.7096	13.8935	1.42714	0	3.5274	2.28737	24.4472	10.0088	19.6554
Mcm2	895.729	896.308	930.691	892.46	479.902	516.648	498.802	441.192	557.981	623.133	609.533	533.848	567.647	1070.35	1062.23	1028.59	915.709	625.15	643.902	642.733
Tpra1	672.003	678.798	661.585	665.289	392.032	386.976	381.911	354.258	340.259	504.342	603.105	510.149	487.264	736.403	681.883	651.863	755.594	408.618	442.613	430.454
Nab1	2245.49	2341.73	2223.22	2343.11	2951.51	2985.53	3174.19	3118.77	3048.11	3638.77	3719.33	3704.5	3650.01	2125.01	2287.56	2256.83	2749.42	3827.74	3764.44	3847.55
Adgre5	3355.9	3437.49	3423.85	3226.92	2107.74	2293.27	2131.24	1895.17	1994.51	1556.79	1598.28	1547.91	1447.9	2914.21	2854.31	2914.34	2423.85	2126.91	2189.71	2146.37
Il17ra	1038.03	1157.32	1121.96	1123.96	7746.02	7657.83	7544.5	6583.11	6996.64	6160.48	6971.6	6145.48	6466.42	1053.94	1003.98	1028.59	1410.54	4092	4293.79	4164
Lamb1	27.1433	20.5199	27.3245	29.2078	6.75918	6.12627	15.1152	18.4736	6.56448	12.5044	14.9973	11.2258	13.8935	5.70855	13.0209	14.8151	22.8737	36.0888	42.2596	47.173
Kcnn1	18.9181	20.5199	26.4965	17.3083	15.7714	15.3157	13.0998	13.0402	9.84672	8.33623	14.9973	14.9677	8.93151	29.2563	15.0768	22.5753	14.4867	12.8057	16.6814	16.7071
Arrdc2	139.007	126.402	153.183	111.422	59.7061	35.7365	43.3302	46.7272	36.1046	43.7652	51.4193	56.1288	43.6652	139.146	130.209	137.569	123.518	59.3718	51.1563	51.1041
Cd36	19467.5	19190.2	19599.1	19497.8	25903.4	26593.1	27113.6	25966.2	26478.9	23792.7	25073.3	24469.7	24882.2	19422.6	20131	20328.4	38847.1	46595.2	46237.5	47118
Map2k7	583.993	608.209	598.656	531.149	475.396	407.397	420.203	434.672	479.207	541.855	484.198	478.966	463.446	557.297	605.128	586.253	574.129	548.316	582.737	512.024
Timm44	633.344	693.572	687.254	632.835	707.461	725.962	793.044	768.283	768.044	714.832	791.643	769.589	777.042	584.413	698.33	651.158	595.478	653.09	620.548	686.958
Ap2a2	3747.42	3851.17	4056.45	3785.11	3523.79	3733.96	3714.31	3441.52	3410.25	3509.55	3586.5	3421.36	3434.66	3968.16	3738.36	3773.61	3399.79	2809.1	2882.55	2868.71
Pnkp	676.115	679.618	646.681	724.786	422.449	372.681	375.865	345.564	432.161	379.299	387.787	412.859	380.086	670.041	646.932	629.288	624.451	434.229	418.147	424.557
Med25	677.76	677.977	662.413	631.754	524.963	502.354	482.679	457.492	517.5	511.636	480.985	468.988	475.355	667.9	652.414	663.151	704.509	472.646	460.407	486.472
Bcam	4.93515	7.38716	3.31207	2.16354	3.37959	4.08418	3.02304	8.69344	7.65856	2.08406	3.21371	2.49461	3.96956	2.85427	2.05593	9.17123	3.04982	3.49246	3.33628	0.982772
Clptm1	1954.32	1987.15	2059.28	1859.56	2238.41	2238.13	2204.8	2298.33	2415.73	2195.56	2328.87	2292.55	2137.61	2005.13	1985.34	1983.81	3406.65	3522.73	3648.78	3679.5
Relb	478.709	494.94	505.918	402.418	2539.2	2245.28	2491.99	2271.16	2617.04	2739.49	2621.31	2591.9	2744.95	455.257	446.136	426.815	606.152	2444.72	2570.05	2566.02
Tomm40	1040.49	1064.57	1076.42	972.511	1230.17	1222.19	1197.12	1148.62	1215.52	1241.06	1274.77	1271.01	1207.74	1112.45	1108.15	1008.13	1168.84	1146.69	1205.51	1204.88
Apoe	4916.23	6041.05	5829.24	5072.42	7221.06	6878.78	7492.1	6333.17	6720.93	5970.83	6143.53	5666.52	5921.59	5341.78	4959.58	4842.41	28684.3	36907.2	36528.9	35940.9
Hbp1	560.139	613.134	616.044	570.093	644.375	620.795	625.769	574.854	601.744	783.606	769.147	770.836	746.278	583.699	605.813	606.007	959.169	820.728	764.008	790.149
Prkar2b	951.661	1035.02	1063.17	971.43	862.922	910.771	892.805	873.691	850.1	826.329	811.996	805.761	868.342	914.795	940.244	996.843	917.234	1144.36	1155.47	1175.4
Cdkn1b	644.859	601.643	625.152	716.132	602.693	671.847	644.915	636.795	694.741	635.638	570.968	589.976	632.153	627.227	671.603	673.733	411.726	477.303	453.734	414.73
Klf4	162.86	159.234	128.343	121.158	220.8	253.219	252.928	243.416	283.367	187.565	208.891	183.354	198.478	177.679	158.992	132.63	343.868	451.692	438.165	396.057
Ap1m1	1381.84	1358.42	1381.96	1330.58	1545.6	1412.1	1441.99	1437.68	1489.04	1423.41	1448.31	1512.98	1445.91	1400.02	1409.68	1444.12	1078.87	1114.09	1221.08	1157.71
Rab8a	1913.19	1936.26	1961.57	1889.85	2392.75	2471.95	2373.09	2390.7	2357.74	2354.99	2379.21	2327.48	2267.61	1888.1	1840.74	1832.13	2200.45	2882.44	2871.43	2898.19
Hmgn2	2524.33	2313	2339.15	2565.96	1950.02	2270.8	2199.77	2209.22	2194.72	2469.61	2342.79	2462.18	2511.74	2625.93	2746.03	2752.78	1205.44	1142.03	1226.64	1279.57
Fam32a	1589.12	1658.83	1555.01	1584.79	1636.85	1640.82	1616.32	1657.19	1620.33	1626.61	1634.7	1551.65	1537.21	1689.02	1648.85	1633.19	1668.25	1536.68	1669.25	1624.52
Stard3nl	1654.92	1479.89	1464.76	1509.07	1862.15	1855.24	1873.28	1994.06	1922.3	1875.65	1953.93	1912.12	2034.4	1553.44	1689.97	1545.71	1429.6	1816.08	1781.57	1811.25
Stk11	1436.95	1408.48	1401.83	1338.15	1202.01	1194.62	1290.84	1272.5	1246.16	1429.66	1342.26	1401.97	1339.73	1432.13	1386.38	1358.75	1287.03	920.845	927.486	953.289
Efna2	0.822525	1.64159	3.31207	1.08177	5.63265	6.12627	4.03072	4.34672	3.28224	6.25218	7.49865	3.74192	0.99239	2.14071	2.05593	1.41096	3.04982	24.4472	13.3451	18.6727
Atp5d	2102.37	2068.4	2095.71	1989.38	2526.81	2400.47	2394.25	2534.14	2364.31	2196.6	2318.15	2368.64	2348	2015.12	1944.91	2014.14	1819.22	2033.78	2286.46	2008.79
Ppp5c	1858.08	1803.29	1843.99	1924.47	972.195	1006.75	1068.14	978.012	1088.61	1158.74	1106.59	1070.19	1045.98	1856.71	1918.18	1825.78	1195.53	1090.81	1077.62	1098.74
Cdk12	578.235	625.446	617.7	585.238	1058.94	1131.32	1120.54	1141.01	1040.47	615.839	669.522	795.782	724.445	557.297	557.842	608.829	692.31	1390	1238.87	1281.53
Lipe	420.31	430.097	392.48	376.456	444.979	473.765	461.517	481.399	477.019	506.426	475.628	426.579	417.796	441.699	383.773	410.589	243.223	383.007	432.604	397.04
Pafah1b2	2320.34	2279.35	2269.59	2254.41	2330.79	2330.02	2459.75	2506.97	2373.06	2291.42	2377.07	2352.42	2353.95	2215.63	2355.41	2281.52	2024.32	2001.18	2011.78	2028.44
Tbc1d8	769.061	748.565	738.591	684.76	237.698	249.135	276.104	229.29	230.851	275.096	263.524	236.988	270.923	726.413	728.484	673.733	430.787	272.412	251.333	208.348
Cnot11	593.863	594.256	541.523	596.055	485.534	408.418	406.095	430.325	385.116	469.955	452.061	396.644	447.568	588.694	575.66	556.623	619.114	415.603	442.613	426.523
Slc2a3	155.457	174.829	168.915	127.649	73.2244	76.5783	64.4915	89.1078	108.314	61.4797	58.9179	61.1181	58.551	151.277	136.377	148.151	231.024	145.519	153.469	142.502
Foxj2	735.337	744.461	736.107	642.571	247.837	268.535	271.066	292.317	262.579	365.752	372.79	371.698	365.2	683.599	662.009	663.151	867.675	427.244	340.301	337.091
Sri	1536.48	1575.93	1650.24	1519.89	1839.62	1778.66	1916.61	1801.72	1924.49	1795.42	1817.89	1735	1743.63	1593.4	1586.49	1485.03	1513.47	1718.29	1797.14	1569.49
Dgcr2	448.276	462.929	505.918	454.343	509.191	491.122	488.725	461.839	527.346	556.444	593.464	512.643	514.058	490.222	524.262	497.363	698.409	670.552	669.48	608.336
Irf3	657.197	588.51	635.089	643.653	477.649	467.638	458.494	478.139	445.29	411.602	423.138	442.794	429.705	587.981	637.338	550.274	476.535	372.529	372.551	440.282
Bcl2l12	134.894	138.714	140.763	140.63	118.286	96.9992	121.929	110.841	80.9619	92.7406	86.77	78.5804	90.3075	153.417	138.432	145.329	89.9698	61.7001	70.0619	82.5528
Zfp959	93.7678	101.779	89.4258	138.467	40.5551	46.968	66.5069	54.334	63.4566	47.9333	49.2768	44.9031	52.5967	93.4775	83.6077	91.0069	67.8586	52.3869	46.7079	61.9146
Mpnd	760.835	774.01	812.284	729.113	951.918	1040.44	1000.63	936.718	1037.19	961.793	998.391	865.631	885.212	842.011	778.511	780.966	541.344	648.434	668.368	639.784
Sh3gl1	1549.64	1552.94	1428.33	1530.7	1313.53	1239.55	1370.44	1368.13	1269.13	1152.48	1235.13	1350.83	1258.35	1696.15	1671.47	1511.84	1190.19	544.824	539.365	488.438
Ebi3	4042.71	4387.97	4313.14	4073.95	6237.6	6371.32	6290.95	6185.38	6044.79	5827.03	6016.06	5609.14	5650.67	4157.96	4133.1	4045.22	1993.06	3379.54	3504.21	3584.17
Ccdc94	187.536	156.772	173.883	168.756	312.049	319.587	306.335	272.757	318.377	265.717	260.31	281.891	223.288	198.372	179.551	166.493	181.464	313.157	355.87	311.539
Ranbp2	4978.74	5039.68	5042.62	5219.54	16267.1	16892.2	15724.8	17634.6	15737.2	13159.8	13063.7	13952.4	13473.7	4748.8	5170.66	5199.38	5758.83	14231.8	13232.8	13790.3
Grk5	295.286	324.214	368.467	302.896	430.334	415.565	465.548	449.886	455.137	335.533	275.307	254.451	322.527	343.94	307.704	343.569	290.496	317.814	311.386	309.573
Dvl3	310.092	308.619	312.162	332.103	227.559	203.188	209.597	231.463	190.37	219.868	204.606	224.515	264.968	272.583	309.76	295.596	344.63	252.621	217.97	219.158
Abcf3	720.532	670.59	685.598	670.697	558.759	530.943	519.963	527.04	564.545	559.57	531.333	578.751	519.02	689.307	649.673	622.938	892.836	848.668	804.044	776.39
Eif2b5	739.45	736.253	696.362	758.321	876.44	789.267	800.098	790.016	892.769	839.876	819.495	824.47	811.775	768.514	683.253	763.329	1075.82	1097.8	1095.41	1145.91
Cyth2	445.808	479.344	482.734	470.57	626.351	608.542	687.238	648.748	588.615	660.647	673.807	609.933	666.886	485.227	471.493	450.801	529.144	814.907	775.129	788.183
Sult2b1	3.2901	5.74557	2.48405	3.24531	1.12653	3.06313	0	2.17336	0	0	0	4.98923	0	2.14071	4.11186	4.93836	3.81228	1.16415	2.22419	2.94832
Car11	4.93515	4.92477	2.48405	3.24531	1.12653	6.12627	2.01536	2.17336	5.4704	3.12609	6.42741	2.49461	5.95434	5.70855	6.85309	5.64384	0.762456	1.16415	1.11209	1.96554
Plag1	14.8054	18.8783	7.45215	7.57239	2.25306	8.16835	8.06144	13.0402	4.37632	8.33623	3.21371	7.48384	6.94673	12.1307	13.7062	9.17123	20.5863	12.8057	13.3451	12.776
Hck	7971.09	8321.22	8208.96	7751.96	11254	10837.4	10926.3	11076.5	11224.2	9117.76	8949.1	9212.61	8866.02	8248.85	8058.55	8000.14	5049.74	6237.53	6136.53	6430.28
Mrpl4	648.15	691.11	679.802	704.232	709.714	686.142	642.9	633.535	670.671	655.436	684.519	718.449	654.978	712.855	708.61	680.788	698.409	711.298	700.619	698.751
Keap1	820.88	868.401	794.068	773.466	1480.26	1311.02	1370.44	1494.19	1308.52	1284.82	1378.68	1516.73	1349.65	819.89	775.085	797.897	1268.73	1646.11	1626.99	1726.73
Glg1	9176.91	9613.15	9494.86	8767.75	9507.91	9831.63	9818.84	9445.42	9475.82	10255.7	10057.8	9833.77	10330.8	9629.61	9279.09	9511.27	11780.7	10035	9935.44	9916.17
Btbd2	389.054	397.265	426.428	362.393	327.82	338.987	340.596	330.351	349.011	359.5	350.294	345.504	315.58	376.764	370.067	361.911	524.57	398.141	374.775	398.023
Csnk1g2	1459.16	1540.63	1499.54	1439.84	1310.15	1316.13	1366.41	1235.56	1316.18	1290.03	1190.14	1282.23	1174.99	1546.3	1380.9	1350.99	1237.47	945.293	986.427	867.788
Abhd17a	1071.75	1181.12	1176.61	1100.16	858.416	923.024	945.204	946.498	972.637	883.641	940.544	881.846	855.441	1133.86	1120.48	1049.75	921.046	693.835	755.111	738.062
Mob3a	342.993	390.699	385.856	360.229	349.224	345.113	357.726	384.685	385.116	378.257	410.283	384.171	382.07	384.614	380.347	366.144	423.925	320.142	332.516	298.763
Cacnb3	4.11262	3.28318	2.48405	3.24531	11.2653	4.08418	7.05376	7.60676	2.18816	6.25218	7.49865	2.49461	6.94673	2.85427	0	1.41096	2.28737	11.6415	12.233	12.776
Fkbp11	4.93515	0	4.9681	4.32708	4.50612	2.04209	1.00768	1.08668	3.28224	0	1.07124	2.49461	1.98478	1.42714	1.37062	1.41096	5.33719	9.31323	0	3.93109
Ddx23	1571.02	1671.96	1720.62	1598.86	1911.72	1806.23	1824.91	1697.39	1703.48	1824.59	1823.24	1870.96	1950.05	1681.17	1642	1641.65	1529.49	1970.91	1780.46	1936.06
Pld3	1156.47	1135.98	1183.24	1015.78	1674.02	1625.5	1608.26	1509.4	1545.93	1538.04	1689.34	1420.68	1458.81	1339.37	1221.22	1209.9	4394.03	5146.72	5342.5	5359.05
Grik5	10.6928	9.02875	12.4202	4.32708	16.8979	16.3367	18.1382	16.3002	9.84672	10.4203	12.8548	6.23654	2.97717	9.98996	12.3356	8.46575	1.52491	2.32831	2.22419	3.93109
Cd79a	19.7406	13.1327	14.9043	21.6354	11.2653	5.10522	13.0998	18.4736	15.3171	14.5884	16.0685	14.9677	8.93151	4.99498	13.7062	16.226	16.0116	13.9698	8.89675	10.8105
Rabac1	1065.17	1099.87	1102.09	1033.09	1340.57	1199.73	1291.85	1214.91	1224.28	1321.29	1266.2	1256.04	1248.43	1131.01	1172.56	1051.16	1567.61	1614.68	1756	1549.83
Etv3	797.849	874.968	840.437	792.937	5994.26	5590.22	5791.14	5261.71	5329.26	4708.93	4788.42	5231.21	4670.19	804.906	829.91	798.603	1423.5	3502.94	3319.6	3471.15
Prkcsh	1366.21	1457.73	1385.27	1291.63	1585.03	1488.68	1478.27	1546.35	1522.96	1547.41	1635.78	1567.87	1487.59	1484.94	1411.74	1433.53	1909.95	1990.7	2057.37	2111.98
St8sia6	23.0307	28.7278	28.1526	23.7989	37.1755	34.7155	23.1766	33.6871	25.1638	34.387	27.8521	37.4192	35.7261	26.402	28.0977	25.3973	3.04982	4.65661	11.1209	4.91386
Fcgrt	1442.71	1471.69	1506.99	1369.52	1563.62	1538.71	1585.08	1459.41	1531.71	1501.56	1504.01	1392	1335.76	1467.81	1520.7	1480.8	1080.4	1057.05	1096.52	1078.1
Nosip	589.75	654.995	645.025	681.515	412.31	398.207	412.141	423.805	451.855	354.29	370.647	455.267	331.458	626.513	588.681	623.644	1002.63	654.254	722.861	681.061
Pih1d1	593.04	578.661	592.032	627.427	681.551	670.826	679.176	718.296	633.472	638.764	682.377	587.482	578.564	631.508	629.799	582.726	365.979	350.41	370.327	311.539
Rps11	10575.2	9982.51	9691.93	10473.7	11948	11807.4	11380.7	11949.1	11599.4	11630.1	11641.1	11531.4	12139.9	9877.93	10133.7	9762.43	7993.59	9888.32	10370.3	9233.14
Supt5	2224.93	2537.08	2434.37	2227.36	2524.55	2635.32	2587.72	2535.22	2482.47	2755.13	2620.24	2560.72	2534.57	2371.19	2221.09	2378.17	2648.01	3024.47	3004.88	3085.9
Paf1	851.313	830.645	824.704	802.673	1417.17	1305.92	1316.03	1213.82	1359.94	1202.5	1197.64	1219.87	1222.62	829.88	814.833	807.774	772.368	1173.47	1054.26	1112.5
Timm50	611.958	626.267	582.924	571.175	536.228	573.827	556.239	533.56	564.545	513.72	652.382	563.783	510.089	617.951	630.485	609.534	699.934	599.539	676.153	623.077
Med29	205.631	180.575	175.539	168.756	182.498	185.83	205.567	208.643	221.004	204.238	189.609	188.343	194.509	162.694	185.034	157.322	195.951	209.548	197.953	173.951
Ncstn	2926.54	3012.32	3089.33	2927.27	3569.97	3621.64	3690.12	3433.91	3556.85	3722.13	3749.32	3766.87	3618.26	2983.43	2745.35	2923.51	3275.51	3533.21	3576.49	3613.65
Pex19	785.511	800.275	787.444	744.258	722.106	705.542	789.014	682.435	728.657	706.496	712.371	686.019	701.62	849.86	803.183	784.493	873.012	834.698	845.191	908.081
Cyp4f18	117.621	94.3915	129.171	129.812	131.804	129.673	144.098	131.488	121.443	132.338	115.693	122.236	120.079	93.4775	119.929	110.055	20.5863	23.2831	32.2507	16.7071
Impdh1	1738.82	1795.08	1930.93	1677.83	2856.88	2754.78	2697.56	2646.07	2702.38	2990.62	3167.64	3058.4	3103.2	1895.95	1753.02	1806.03	2240.86	2617.02	2873.65	2763.55
Dusp3	1672.19	1749.11	1727.24	1712.44	2329.66	2213.62	2339.83	2140.76	2113.76	2323.73	2573.11	2443.48	2416.47	1731.83	1707.11	1751	3249.59	2435.41	2363.2	2319.34
Prodh	29.6109	34.4734	22.3564	29.2078	23.6571	28.5892	23.1766	18.4736	22.9757	22.9246	24.6384	31.1827	28.7793	40.6734	27.4124	24.6918	28.9733	33.7605	44.4837	18.6727
Dgcr14	387.409	416.143	425.6	374.292	378.514	355.323	363.773	362.951	344.635	377.215	379.217	355.483	338.405	429.568	394.738	412	446.037	352.739	335.852	362.643
Slc25a1	1294.65	1401.1	1405.14	1268.92	2022.12	1937.94	2016.37	1912.56	1963.87	1900.66	1929.29	1945.8	1764.47	1399.31	1244.52	1369.34	1281.69	1541.34	1603.64	1580.3
Dgcr6	166.15	141.998	164.775	135.221	121.665	134.778	100.768	126.055	141.136	146.926	140.332	144.688	140.919	141.287	145.971	150.973	163.928	186.265	156.805	141.519
Ddr1	1.64505	3.28318	4.14008	4.32708	1.12653	2.04209	5.0384	2.17336	0	3.12609	3.21371	1.24731	2.97717	1.42714	3.42655	2.82192	5.33719	6.98492	17.7935	14.7416
Ier3	168.618	162.517	191.272	179.574	1193	1259.97	1244.48	1221.43	1102.83	822.161	786.287	804.513	748.262	174.111	178.18	169.315	420.876	1069.86	1134.34	1094.81
Fosb	6.5802	6.56636	10.7642	7.57239	77.7306	101.083	117.899	83.6744	86.4323	80.2362	43.9206	24.9461	87.3304	12.8442	13.7062	7.05479	47.2723	59.3718	62.2772	54.0525
Klc4	607.023	642.683	629.293	638.244	366.122	351.239	387.957	328.177	352.294	300.104	273.165	263.182	302.679	726.413	653.1	641.281	518.47	278.233	278.023	326.28
Ercc1	213.856	242.135	221.08	258.543	233.192	237.903	212.621	257.543	245.074	228.204	266.738	258.193	241.151	215.498	235.061	234.219	193.664	242.144	236.876	200.485
As3mt	37.0136	35.2942	40.5728	32.4531	40.5551	44.9259	39.2995	24.9936	28.4461	29.1768	42.8494	42.4085	29.7717	42.8141	51.3982	38.8014	32.0231	19.7906	22.2419	17.6899
Homer3	273.078	320.11	312.99	289.914	381.894	321.629	329.511	367.298	301.966	336.575	358.864	334.278	335.428	317.538	296.054	299.829	715.946	667.06	610.539	578.853
Crtc1	234.42	256.909	280.698	239.071	102.514	117.42	104.799	101.061	140.042	126.086	148.902	112.258	146.874	258.312	229.579	239.158	327.093	140.863	141.236	126.778
Rnf215	160.392	171.546	162.291	160.102	141.943	155.199	132.006	139.095	146.607	138.59	124.263	150.924	113.133	163.407	156.936	146.74	168.503	108.266	122.33	107.122
Aven	148.877	123.94	131.655	121.158	137.437	149.072	141.075	163.002	155.359	162.557	169.255	159.655	127.026	102.754	133.635	122.753	152.491	151.34	142.348	163.14
Cp	4258.21	4598.92	4394.28	4538.03	8097.5	8209.2	8252.9	8364.18	8080.87	7018.07	6899.83	7584.88	7141.24	3966.01	4168.74	4141.87	1264.91	1991.87	1925.03	1976.35
Crot	496.805	458.004	486.874	497.614	281.632	289.977	308.35	256.457	328.224	295.936	305.302	354.235	297.717	475.237	520.15	511.473	549.731	431.901	417.035	392.126
Rps6ka1	6781.72	6761.71	6842.73	6425.71	3049.52	3169.32	3395.88	2947.08	3193.62	2785.34	2600.96	2535.78	2505.79	6583.38	6559.1	6418.45	3851.93	2443.56	2385.44	2393.05
Calb2	192.471	191.245	174.711	146.039	255.722	214.419	293.235	236.896	260.391	268.844	250.669	290.623	247.105	116.312	94.5727	126.281	6.09965	5.82077	12.233	7.86217
Snrnp200	2484.02	2468.13	2609.91	2376.65	2290.23	2362.7	2370.06	2182.05	2343.52	2319.56	2441.34	2368.64	2268.6	2603.1	2454.78	2392.99	3309.82	3223.54	3028.23	3120.3
Ciao1	508.32	461.287	439.677	481.388	406.677	373.702	416.172	370.558	373.081	356.374	366.362	354.235	353.291	524.473	481.772	498.069	637.413	506.407	473.752	510.059
Has1	0	2.46239	2.48405	1.08177	3.37959	6.12627	4.03072	3.26004	3.28224	1.04203	6.42741	3.74192	0.99239	0	0	0.705479	0	6.98492	5.56047	5.89663
Taf6l	574.945	608.209	607.764	613.364	565.518	616.711	642.9	615.061	635.66	606.461	670.593	694.75	618.259	622.232	582.513	585.548	869.962	897.562	954.176	941.495
Insig2	374.249	377.566	395.792	417.563	663.526	618.753	584.454	630.274	549.228	627.302	690.947	760.858	651.008	386.754	389.256	409.178	525.332	548.316	590.522	599.491
Kpna6	1324.26	1252.53	1338.07	1292.72	1360.85	1389.64	1248.52	1397.47	1334.78	1294.2	1385.11	1373.29	1268.27	1383.61	1258.91	1307.25	1850.48	1860.32	1834.95	1761.13
Man1a	3687.38	3916.01	3939.7	3718.04	4716.78	4738.67	4927.56	4618.39	4622.49	3954.5	4146.75	4154.78	3983.46	3729.82	3776.05	3711.53	2316.34	2952.29	3280.68	3086.89
Itpkc	109.396	96.033	115.094	114.668	905.73	909.75	1037.91	855.217	978.107	620.007	553.829	467.74	549.784	105.608	104.167	108.644	150.204	486.616	452.622	458.954
Coq8b	334.768	340.63	327.067	281.26	355.983	332.86	315.404	354.258	341.353	351.164	319.228	265.676	289.778	296.845	320.725	317.466	388.09	293.367	383.672	366.574
Brd8	772.351	751.848	751.839	799.428	527.216	554.427	506.863	541.167	557.981	656.478	649.169	658.578	641.084	699.297	731.91	761.212	595.478	516.884	442.613	484.507
Kif20a	504.208	525.309	493.498	540.885	214.041	232.798	209.597	222.769	229.757	183.397	215.318	168.387	219.318	533.749	552.359	518.527	52.6094	31.4321	22.2419	22.6038
Farsa	770.706	870.864	838.781	812.409	1249.32	1259.97	1242.47	1336.62	1323.84	1246.27	1168.72	1194.92	1121.4	844.865	835.392	794.37	860.05	1306.18	1217.74	1283.5
Gcdh	267.321	246.239	228.533	271.524	248.963	250.156	275.097	224.943	233.039	239.667	257.096	210.795	217.333	265.448	270.012	295.596	214.25	197.906	209.074	190.658
Mast2	871.054	887.28	876.869	831.881	1097.24	1103.75	1086.28	1179.05	1089.7	1107.68	1143.01	1203.65	1149.19	796.343	868.287	814.829	1062.1	1225.85	1260	1234.36
Dnase2a	1407.34	1438.85	1390.24	1392.24	1309.03	1294.68	1348.28	1317.06	1324.93	1429.66	1437.6	1330.88	1369.5	1423.57	1397.35	1361.58	1756.7	1642.62	1797.14	1701.18
Rad23a	1246.95	1268.95	1343.87	1196.44	1367.61	1390.66	1426.88	1438.76	1498.89	1412.99	1364.75	1307.18	1429.04	1261.59	1208.89	1185.91	1244.33	1447.04	1456.84	1455.49
Calr	22606.3	22397	22634.7	22940	28509.1	27482.4	27913.7	28793.8	27717.4	28013.9	28061	28941.3	28305	22193.4	21928.5	21412	39651.5	44463.7	47191.7	46436
Syce2	193.293	185.5	175.539	216.354	190.384	193.998	215.644	198.862	212.251	222.994	208.891	190.838	225.273	196.231	221.355	201.062	138.767	118.744	116.77	120.881
Nfat5	964.822	990.7	932.347	1017.95	1300.02	1551.99	1361.38	1363.78	1434.34	1110.8	1015.53	1076.43	1113.46	819.89	992.328	962.98	792.954	1364.39	1207.73	1141
Nob1	472.952	458.004	484.39	455.425	438.22	434.965	445.395	461.839	544.852	465.787	482.056	501.418	482.302	513.769	448.192	433.87	465.86	465.661	511.563	486.472
Nqo1	28.7884	22.1615	16.5603	19.4719	16.8979	25.5261	35.2688	27.167	17.5053	16.6725	23.5672	34.9246	19.8478	16.4121	22.6152	21.1644	69.3835	68.6851	96.7521	110.07
Ppfia3	37.8361	67.3052	40.5728	35.6984	127.298	165.409	122.937	123.882	117.067	149.01	130.691	130.967	142.904	40.6734	41.1186	41.6233	21.3488	52.3869	61.1651	73.7079
Gys1	347.928	317.648	350.251	372.129	358.236	398.207	414.157	326.004	404.809	443.904	538.831	566.278	525.967	391.036	322.781	395.069	623.689	633.3	610.539	607.353
Ruvbl2	595.508	574.557	606.936	548.457	618.465	601.395	573.37	558.554	592.991	667.941	712.371	702.234	625.206	603.679	561.268	537.575	676.298	671.717	745.103	702.682
Bax	2503.77	2411.5	2416.15	2355.01	3230.89	3187.7	2954.52	3214.4	3120.32	3181.32	2985.53	2977.32	3249.09	2565.99	2327.31	2334.43	2474.93	2826.56	2865.86	2935.54
Il7r	56.7542	60.7388	49.681	46.5161	96.8816	122.525	94.7219	86.9344	110.502	164.641	125.335	124.731	112.14	66.3619	62.3631	59.2603	837.939	968.576	900.796	931.668
Tfam	417.02	376.745	380.06	402.418	403.298	343.071	329.511	396.638	366.517	392.845	403.856	390.407	352.299	423.86	426.948	419.76	554.305	373.693	419.259	394.092
Zfp81	188.358	174.829	188.788	227.172	105.894	107.21	91.6989	114.101	97.3731	98.9928	94.2687	120.989	145.881	169.116	154.195	199.651	253.135	135.042	113.434	146.433
Mmd	893.262	887.28	903.366	922.75	1820.47	1785.81	1911.57	1878.87	1897.13	1350.47	1253.35	1323.39	1446.91	913.368	914.888	921.356	740.344	2476.15	2596.74	2557.17
Fam162a	308.447	283.995	280.698	299.65	378.514	375.744	348.657	357.518	344.635	562.696	609.533	708.471	533.906	279.719	296.739	270.904	445.274	594.882	650.575	491.386
Rpl8	12831.4	12573.8	12373	12603.7	15821	15263.6	15353	15262.4	15405.7	15691.9	15557.5	15114.9	15213.3	12887.1	12815.3	12481.3	11622.1	14087.4	14878.7	14255.1
Ssbp2	27.1433	32.8318	28.9806	45.4343	47.3142	38.7997	41.3149	38.0338	48.1395	63.5638	42.8494	38.6665	44.6576	25.6885	41.1186	33.863	29.7358	24.4472	28.9144	26.5348
Fancl	192.471	181.396	193.756	199.046	180.245	171.535	187.429	215.163	185.994	208.406	156.4	215.784	157.79	189.809	195.998	174.253	127.33	131.549	112.321	90.415
Gstm5	92.9453	75.5132	71.2094	69.2333	96.8816	93.9361	104.799	82.5877	106.126	95.8667	78.2002	97.29	103.209	95.6182	82.9224	91.7123	117.418	115.251	95.64	108.105
Gstm7	3.2901	0	0.828016	2.16354	3.37959	0	3.02304	4.34672	4.37632	1.04203	3.21371	3.74192	2.97717	2.85427	9.59433	3.5274	1.52491	2.32831	2.22419	0
Stat3	3100.92	3272.51	3256.59	2991.09	9298.38	9037.26	9128.57	9186.79	8620.25	7982.99	8762.7	8512.87	8779.68	3087.61	2889.95	2991.94	2496.28	5215.41	5171.23	5360.04
Stat5a	323.252	344.734	373.435	356.984	1956.78	1847.07	1840.02	2001.66	1896.04	1546.37	1480.45	1692.6	1662.25	381.046	333.06	337.219	280.584	1147.86	1204.4	1253.03
Cavin1	36.1911	36.115	34.7767	46.5161	14.6449	23.484	14.1075	18.4736	30.6342	19.7986	20.3535	27.4408	17.863	11.4171	14.3915	12.6986	18.2989	32.5963	45.5958	46.1903
Map3k11	1333.31	1414.23	1409.28	1310.02	1412.67	1340.63	1391.61	1485.49	1356.66	1117.06	1046.6	1221.11	1082.7	1516.33	1285.64	1363.69	1500.51	1093.14	1074.28	1035.84
Akt2	1816.96	1896.04	1789.34	1683.23	2736.34	2518.92	2415.41	2427.64	2391.66	2172.63	2310.65	2256.38	2167.38	1773.22	1753.02	1794.74	1736.11	1601.88	1819.38	1678.57
Dnaja3	828.282	814.229	886.806	787.529	465.257	448.238	473.61	474.879	483.583	492.88	448.848	471.482	458.484	822.745	777.826	815.534	1316.76	711.298	737.318	768.528
Hmox2	2410.82	2381.95	2328.38	2398.28	1921.86	2041.07	1894.44	1897.34	1875.25	1776.66	1692.55	1787.39	1767.45	2397.59	2432.85	2372.53	2311	2027.96	2042.92	2110.01
Cdip1	268.966	286.458	286.494	278.015	288.392	290.998	283.158	276.017	248.356	360.542	372.79	382.923	346.344	302.553	293.312	281.486	311.844	239.816	229.091	221.124
Map3k20	374.249	370.179	324.582	359.148	366.122	403.312	424.233	377.078	380.74	532.477	557.042	523.869	559.708	398.171	379.661	373.199	376.653	633.3	619.436	552.318
Cwc15	1516.74	1560.33	1521.89	1596.69	1908.34	1909.35	1854.13	1949.5	1889.48	1974.65	1875.73	1913.37	1730.73	1547.02	1509.74	1543.59	1521.86	2090.82	2272.01	2077.58
Col5a3	9.04777	4.10398	13.2483	3.24531	7.88571	13.2736	7.05376	6.52008	8.75264	9.37826	7.49865	13.7204	16.8706	3.56784	4.11186	4.23288	9.91192	9.31323	15.5693	13.7588
Dnmt1	2396.01	2363.07	2470.8	2208.97	1158.07	1347.78	1294.87	1073.64	1157.54	1265.02	1300.48	1160	1289.12	2567.42	2317.72	2546.78	2159.27	1046.57	991.987	1012.26
Ppan	741.917	787.143	813.94	794.019	602.693	538.09	604.608	557.467	580.956	754.429	681.306	676.041	731.392	787.78	709.98	765.445	633.601	478.467	442.613	448.144
Angptl2	47.7064	47.6061	43.0569	48.6797	21.4041	14.2946	10.0768	5.4334	22.9757	11.4623	13.9261	16.215	14.8859	37.8191	39.7479	40.9178	192.901	89.6398	111.209	124.812
Cacna1e	0.822525	1.64159	0.828016	1.08177	2.25306	4.08418	3.02304	6.52008	0	2.08406	1.07124	0	0.99239	2.85427	2.74124	7.05479	1.52491	2.32831	1.11209	2.94832
Cacna1b	23.0307	27.907	37.2607	40.0255	32.6694	31.6524	29.2227	30.427	30.6342	14.5884	24.6384	28.6881	28.7793	26.402	31.5242	21.8699	6.8621	9.31323	0	7.86217
Trmt10a	187.536	146.102	149.871	169.838	113.78	152.136	141.075	174.955	135.666	183.397	207.82	163.397	171.684	153.417	183.663	168.61	157.066	187.429	206.849	211.296
Etv1	222.904	236.389	217.768	232.581	250.09	243.009	243.859	260.803	226.474	256.339	261.381	212.042	181.607	254.03	216.558	238.452	334.718	223.517	201.289	199.503
Kifc2	17.273	11.4911	19.0444	12.9812	4.50612	10.2104	17.1306	9.78012	6.56448	8.33623	13.9261	4.98923	5.95434	14.2714	16.4474	13.4041	4.57473	4.65661	4.44837	5.89663
Psap	93596.7	99326.1	99087.1	92579	105380	103368	103660	98333.7	99601.7	98619.7	101325	97056.7	98299.2	105221	96625.2	99592.5	147874	167463	174234	172794
Ikbkg	1031.45	1037.49	1062.35	991.983	1069.08	1070.05	1084.26	1154.05	1135.65	1172.28	1173	1234.83	1149.19	1031.11	1015.63	982.733	2718.15	3370.22	3519.78	3498.67
Wars2	103.638	92.7499	91.0818	94.114	82.2367	86.7888	85.6528	72.8076	63.4566	118.791	152.115	112.258	112.14	89.1961	111.705	105.116	108.269	79.1624	80.0707	104.174
Atn1	95.4129	94.3915	104.33	104.932	84.4897	107.21	81.6221	85.8477	87.5264	111.497	121.05	93.5481	113.133	118.452	106.908	93.8288	109.794	86.1474	120.106	90.415
Phb2	2780.96	2894.94	2731.63	2852.63	2788.16	2838.5	2833.6	2887.31	2985.74	3011.46	2933.04	2998.53	2870.99	2829.3	2903.66	2869.19	2682.32	2658.93	2804.7	2802.87
Ptpn6	11868.2	12383.3	12261.3	11372.6	7660.4	7773.21	7780.3	7393.77	8097.28	7071.21	7161.21	7032.32	6806.81	11930.2	11745.5	11957.2	7626.84	5392.36	5440.36	5615.56
Eno2	13.1604	14.7743	19.8724	11.8995	32.6694	26.5472	22.169	11.9535	27.352	35.429	24.6384	34.9246	14.8859	13.5578	20.5593	15.5205	12.9617	47.7303	23.354	38.3281
Emg1	933.566	835.57	834.641	1008.21	733.371	833.172	786.998	808.49	804.149	864.884	831.278	824.47	891.167	866.986	922.426	896.664	716.708	675.209	726.197	609.319
Lpcat3	820.057	897.129	914.13	856.762	1222.28	1271.2	1299.91	1349.66	1215.52	1196.25	1283.34	1308.43	1215.68	889.82	806.609	879.733	584.041	937.144	897.459	953.289
Atp6v1f	2130.34	1978.94	1938.39	2058.61	2584.26	2620	2549.43	2571.09	2620.32	2635.29	2640.59	2729.11	2817.4	2038.67	2059.35	2048.71	2007.55	2414.45	2387.66	2381.26
Il12b	1.64505	2.46239	0	1.08177	2191.1	1877.7	1889.4	2230.95	2015.29	902.397	677.021	835.696	903.075	7.13569	7.5384	4.93836	8.38701	2566.96	2295.36	2680.02
Clcn5	1497	1541.45	1500.37	1451.74	5540.27	5864.88	5634.95	6031.07	5666.24	5199.73	5016.59	5044.11	5511.74	1543.45	1521.39	1606.38	1287.79	2820.74	2742.42	2894.26
Clcn3	1334.14	1340.36	1376.99	1327.33	974.448	944.466	987.527	949.758	972.637	1213.96	1299.41	1313.41	1227.59	1288.71	1328.81	1340.41	1270.25	841.683	817.389	827.494
Hif3a	101.993	99.3162	135.795	114.668	3.37959	15.3157	7.05376	2.17336	2.18816	6.25218	9.64112	13.7204	9.9239	102.754	84.9784	96.6507	28.9733	5.82077	2.22419	6.8794
Pde1c	0.822525	4.92477	3.31207	2.16354	1.12653	5.10522	1.00768	5.4334	1.09408	1.04203	5.35618	1.24731	3.96956	3.56784	2.05593	4.23288	20.5863	16.2981	25.5781	21.621
Utp20	1061.88	1026.81	982.028	1006.05	1069.08	1128.25	1072.17	1224.69	986.86	1220.22	1257.63	1426.92	1284.15	1026.83	1028.65	1011.66	1379.28	1500.59	1386.78	1447.62
Spic	112.686	117.374	132.483	110.341	2898.56	3087.64	3074.43	2923.17	2974.8	2640.5	2636.31	2576.94	2481.97	79.9197	118.559	110.76	62.5214	899.891	910.805	886.46
Cul3	2098.26	2195.63	2171.06	1995.87	3701.78	3920.81	3848.33	3940.3	4007.61	3448.07	3342.25	3553.58	3441.61	2080.77	2143.65	2311.15	2451.3	4249.16	4076.93	4171.87
Large1	66.6245	92.7499	84.4577	77.8874	78.8571	76.5783	78.599	88.0211	85.3382	75.0261	63.2029	79.8277	72.4445	87.0554	83.6077	78.3082	102.932	95.4606	101.201	90.415
Ddx56	694.211	683.722	701.33	651.226	642.122	693.289	643.908	691.129	642.225	710.664	671.664	637.374	678.795	742.825	714.092	742.87	799.054	721.775	707.291	750.838
Tmed4	792.091	769.906	767.571	745.34	661.273	657.552	754.752	711.775	698.023	787.774	737.01	704.729	710.552	849.86	811.406	817.651	1108.61	1110.6	1023.13	1019.13
Bid	938.501	874.968	884.322	902.196	1383.38	1466.22	1267.66	1367.04	1364.32	1456.76	1521.15	1550.4	1568.97	875.549	868.972	923.473	661.049	814.907	762.896	792.114
Ralb	2552.29	2725.86	2635.58	2502.13	2345.43	2419.87	2292.47	2275.51	2332.58	2291.42	2490.62	2306.27	2609.99	2605.95	2527.42	2493.87	2186.72	1980.23	2134.11	2123.77
Ppp1cc	1892.63	1809.03	1788.52	1811.96	1241.44	1263.03	1274.72	1318.14	1323.84	1316.08	1283.34	1276	1238.5	1894.52	1779.75	1867.4	1922.15	1370.21	1410.13	1431.9
Dnajb11	2344.2	2477.16	2518	2448.05	2788.16	2487.26	2515.17	2615.64	2519.67	2637.38	2588.1	2689.19	2628.84	2476.8	2365	2437.43	3800.84	4244.5	4144.77	4219.04
Tbccd1	206.454	151.026	192.928	204.455	67.5918	72.4941	57.4378	73.8942	83.1501	65.6478	82.4851	87.3115	80.3836	188.382	191.201	168.61	240.936	67.5209	73.3982	79.6045
Clec11a	4.11262	8.20795	4.14008	3.24531	4.50612	3.06313	3.02304	0	4.37632	2.08406	2.14247	2.49461	1.98478	3.56784	4.11186	3.5274	2.28737	4.65661	8.89675	6.8794
Zfp324	217.147	209.303	188.788	249.889	50.6938	45.947	35.2688	55.4207	53.6099	40.6391	37.4932	62.3654	41.6804	223.347	214.502	228.575	190.614	111.759	91.1917	111.053
Gab2	1564.44	1762.25	1770.3	1586.96	2686.77	2758.86	2728.8	2558.04	2634.54	2802.02	2841.99	2672.98	2871.98	1709	1600.2	1707.97	2343.79	2663.58	2683.48	2673.14
Coro1c	5274.03	5505.89	5596.56	5292.02	3726.56	3692.1	3609.51	3391.53	3428.85	4018.06	4068.55	3825.49	4006.28	5773.48	5137.08	5245.24	5809.91	3250.32	3316.26	3410.22
Tax1bp1	3013.73	3129.69	3010.67	3110.09	6630.75	6463.21	6581.16	6992.79	6550.25	6032.31	5815.74	6260.24	6008.92	2953.46	3079.09	3154.2	3500.43	6037.3	5602.73	5911.37
Ctse	6.5802	8.20795	4.9681	3.24531	11.2653	5.10522	8.06144	5.4334	4.37632	1.04203	3.21371	3.74192	3.96956	2.85427	4.79717	6.34932	12.9617	23.2831	11.1209	7.86217
Mettl17	162.86	163.338	172.227	190.392	111.526	107.21	122.937	116.275	95.1849	120.875	104.981	139.698	117.102	139.859	157.621	179.897	89.9698	62.8643	64.5014	37.3453
Arhgef40	83.075	68.126	75.3495	70.3151	2.25306	4.08418	5.0384	4.34672	4.37632	2.08406	4.28494	8.73115	3.96956	56.3719	48.657	49.3836	10.6744	9.31323	6.67256	13.7588
Pnpla6	228.662	258.55	231.845	229.335	144.196	143.967	183.398	134.748	149.889	157.346	160.685	135.957	123.056	206.221	234.376	233.514	189.089	145.519	182.383	147.416
Mcoln1	565.075	549.933	572.987	579.829	586.922	594.248	573.37	523.78	612.685	699.202	681.306	732.169	642.077	508.061	514.667	542.514	682.398	810.251	758.448	748.872
Arhgef18	60.0443	47.6061	59.6172	58.4156	19.151	27.5682	17.1306	20.6469	28.4461	18.7565	33.2083	46.1504	18.8554	33.5377	46.601	40.9178	48.0347	30.268	34.4749	21.621
Pkn2	768.238	786.322	736.107	784.283	1462.24	1443.76	1455.09	1547.43	1534.99	1414.03	1537.22	1425.67	1512.4	736.403	723.687	807.069	965.269	1647.28	1531.35	1524.28
Cd33	792.091	800.275	919.926	957.366	948.538	1017.98	958.304	935.632	886.205	794.026	809.854	772.083	785.973	769.227	862.804	879.733	483.397	625.15	554.935	547.404
Etfb	377.539	367.716	350.251	374.292	393.159	446.196	395.011	360.778	403.715	419.938	355.65	367.956	392.987	391.036	366.64	384.486	229.499	277.069	283.584	273.211
Stxbp2	2923.25	3000.83	3088.5	2926.19	3110.35	3096.83	3207.45	3100.3	3099.53	3052.1	3001.6	2994.79	2975.19	2906.37	3020.16	2849.43	2325.49	2684.54	2744.65	2658.4
Chn2	33.7235	40.219	23.1845	29.2078	31.5428	29.6103	31.2381	39.1205	28.4461	21.8826	34.2795	26.1935	29.7717	44.2413	39.0626	39.5069	61.7589	61.7001	82.2949	50.1214
Wwox	472.129	459.645	423.116	501.941	282.759	285.892	280.135	274.93	278.99	255.297	264.595	280.644	278.862	463.82	498.22	430.342	494.071	359.723	359.206	361.66
Slbp	685.986	643.503	660.757	653.389	389.779	398.207	328.504	402.072	334.788	462.661	468.13	495.181	480.317	668.614	731.91	735.11	564.98	458.676	481.536	440.282
Aqp1	1.64505	0	0.828016	1.08177	6.75918	5.10522	2.01536	5.4334	1.09408	0	2.14247	3.74192	0	0.713569	0.685309	0.705479	0	4.65661	7.78465	2.94832
Arid3b	622.651	691.93	714.578	650.144	152.082	170.514	160.221	153.222	144.419	167.767	169.255	169.634	215.349	625.8	679.142	663.151	513.895	103.61	102.313	115.967
Cnn2	4424.36	4606.3	4587.21	4356.29	4125.35	4035.17	4091.18	4043.54	4162.97	4173.33	4276.37	4087.43	3878.26	4130.85	4179.02	4208.19	554.305	547.152	536.029	619.146
Polr2e	629.231	682.081	637.573	679.352	545.24	609.563	597.554	575.94	584.239	579.368	573.111	567.525	526.959	657.91	679.142	641.281	804.391	661.239	549.374	630.94
Abca13	6.5802	4.92477	5.79612	8.65416	9.01224	10.2104	10.0768	14.1268	7.65856	8.33623	10.7124	11.2258	14.8859	7.13569	8.22371	2.82192	3.04982	2.32831	4.44837	10.8105
Myo9b	5658.97	5821.08	6036.24	5663.07	4600.75	4480.34	4566.81	4463	4536.05	4939.22	5006.95	4732.28	4997.68	5746.37	5616.11	5600.8	5302.88	5617.04	5171.23	5489.76
Hdac9	192.471	171.546	155.667	179.574	166.726	165.409	142.083	108.668	143.324	188.607	155.329	158.408	180.615	192.664	209.705	194.712	723.57	775.326	769.569	814.718
Ly9	3462.83	3474.43	3489.26	3301.56	8229.3	8145.89	8027.18	8017.53	8204.5	7947.56	8328.85	8192.32	8142.56	3353.06	3266.87	3382.07	4788.22	8514.62	7796.89	8352.58
Cd244	1210.76	1229.55	1243.68	1278.65	1474.63	1453.97	1523.61	1433.33	1461.69	1216.05	1337.97	1330.88	1284.15	1137.43	1219.85	1203.55	243.223	229.338	243.548	271.245
Adgre1	79174.6	81926	82386	74337.1	96832	97048.2	99977	94298.8	98240.7	93066.8	95768.4	91778.1	93098.1	83105.8	80734.2	82142.5	47316.5	54367.1	56299.7	57484.3
Mtfp1	10.6928	13.1327	13.2483	5.40885	2.25306	2.04209	2.01536	3.26004	4.37632	5.21015	3.21371	1.24731	0	14.9849	4.79717	8.46575	8.38701	2.32831	0	0
Rab23	86.3651	104.241	98.534	104.932	31.5428	54.1153	52.3994	36.9471	38.2928	51.0594	35.3508	39.9138	38.7032	102.754	91.8314	103	138.004	51.2228	51.1563	44.2247
Rab11a	3239.1	3202.74	3054.55	3281.01	3823.44	3708.43	3811.05	3904.44	3868.67	3541.86	3455.8	3617.19	3643.07	2913.5	3186	3203.58	3101.67	4174.65	4066.93	4207.25
Eif2b2	499.273	490.015	512.542	480.306	485.534	522.775	472.602	456.406	480.301	483.502	583.823	535.095	548.792	536.604	509.185	464.206	566.505	529.69	553.823	558.214
Dlst	2099.08	2247.34	2202.52	2205.73	3593.63	3742.13	3708.26	3652.33	3800.83	3642.93	3847.88	3683.3	3733.37	2316.96	2153.24	2246.25	2084.55	3397	3092.73	3231.35
Pgf	0.822525	2.46239	4.14008	1.08177	256.849	253.219	238.82	242.33	241.792	229.246	203.535	218.279	216.341	4.99498	2.74124	2.11644	4.57473	64.0284	75.6224	77.639
Ulk2	1562.8	1491.38	1438.26	1549.09	719.853	732.089	802.113	673.742	765.856	795.068	811.996	841.933	776.049	1370.77	1439.15	1426.48	1592.77	875.443	834.07	869.753
Ccl24	4.11262	10.6703	0	0	10.1388	9.1894	5.0384	9.78012	6.56448	8.33623	7.49865	8.73115	8.93151	5.70855	4.79717	2.82192	0	4.65661	0	3.93109
Dgkq	208.921	200.274	195.412	195.8	182.498	191.956	144.098	209.729	163.018	209.448	215.318	229.505	194.509	192.664	210.39	175.664	253.135	242.144	241.324	224.072
Grap	198.228	212.586	198.724	196.882	317.681	290.998	316.412	267.323	304.154	296.978	356.721	326.795	254.052	184.814	202.852	180.603	119.706	231.667	259.118	251.59
Chmp2b	869.409	829.003	819.736	933.568	1133.29	1090.48	1148.76	1236.64	1185.98	1271.28	1280.13	1302.19	1247.43	876.262	847.042	897.37	1088.02	1175.8	1209.96	1245.17
Plod3	1041.32	1071.96	1169.99	880.561	1634.59	1593.85	1589.11	1698.48	1607.2	1323.38	1432.24	1484.3	1333.77	1101.75	1010.83	1069.51	1640.04	2686.87	2721.29	2590.59
Ap1s1	2191.21	2223.53	2296.92	2161.38	2539.2	2532.19	2539.35	2347.23	2549.21	2417.51	2366.36	2412.29	2308.3	2304.83	2140.91	2114.32	2350.65	2392.34	2683.48	2530.64
Mapk13	2.46757	5.74557	8.28016	5.40885	3.37959	10.2104	8.06144	11.9535	2.18816	6.25218	6.42741	16.215	4.96195	9.27639	6.16778	4.93836	0.762456	3.49246	1.11209	0
Srpk1	812.654	755.132	819.736	778.874	919.248	945.487	914.974	1023.65	892.769	911.776	855.917	1015.31	957.657	864.132	849.784	799.308	727.383	927.83	868.545	872.701
Lbr	626.764	617.238	653.305	607.955	473.142	524.817	492.756	484.659	470.454	620.007	662.023	591.224	641.084	714.996	681.883	701.247	286.683	221.189	220.195	224.072
Nes	1138.37	1252.53	1297.5	1130.45	472.016	432.923	419.195	429.239	469.36	461.619	423.138	362.966	438.637	1266.58	1019.05	1231.77	1470.01	1146.69	1282.24	1246.15
Prcc	496.805	479.344	461.205	488.96	339.085	341.029	298.273	378.165	310.719	263.633	305.302	259.44	267.945	498.785	515.353	500.89	664.099	555.301	549.374	568.042
Rrnad1	230.307	227.36	206.176	252.052	205.028	232.798	187.429	262.977	238.509	257.381	214.247	205.806	224.28	216.211	219.299	210.233	104.456	157.161	137.9	171.985
Hdgf	3621.58	3810.95	3882.57	3604.46	4428.39	4250.61	4359.22	4344.55	4304.11	4272.32	4443.48	4253.32	4213.69	3914.64	3874.05	3815.94	3750.52	3871.97	3982.41	3963.52
Slc25a18	15.628	9.02875	10.7642	5.40885	21.4041	21.4419	25.192	19.5602	19.6934	14.5884	12.8548	13.7204	11.9087	12.1307	6.85309	6.34932	5.33719	10.4774	4.44837	8.84495
Thop1	406.327	380.028	340.315	359.148	264.734	317.545	311.373	289.057	334.788	295.936	369.576	318.063	293.748	394.604	384.459	368.26	384.278	325.963	362.542	381.315
Apba3	294.464	343.913	322.098	306.141	298.53	263.429	281.143	292.317	390.586	343.87	328.869	333.031	353.291	311.83	347.452	270.199	504.746	445.871	483.761	451.092
Matk	17.273	23.8031	24.0125	18.3901	13.5184	14.2946	18.1382	13.0402	19.6934	21.8826	12.8548	6.23654	13.8935	25.6885	20.5593	29.6301	6.09965	8.14907	2.22419	2.94832
Pias4	478.709	475.24	475.281	414.318	537.355	492.143	494.771	521.606	508.747	554.36	569.897	508.901	525.967	510.202	459.843	436.692	657.999	501.75	534.917	521.852
Map2k1	1428.73	1569.36	1439.92	1374.93	2851.25	2689.43	2604.85	2712.35	2670.65	2571.73	2783.07	2756.55	2631.82	1529.18	1514.53	1430.71	2697.57	4628.67	4554.02	4395.94
Sgta	1100.54	1082.63	1071.45	1002.8	1209.89	1172.16	1134.65	1102.98	1169.57	1201.46	1171.93	1147.52	1184.91	1080.34	1084.16	1082.91	1332.77	1133.89	1201.06	1135.1
Tmem242	957.419	884.817	832.985	960.612	913.616	870.951	819.244	825.877	909.18	931.574	846.276	845.674	871.319	953.328	931.335	912.185	940.108	881.264	870.769	840.27
Dtx2	546.156	547.47	531.587	447.853	1285.37	1281.41	1348.28	1313.8	1370.88	1489.06	1516.87	1586.58	1473.7	498.071	465.325	491.014	465.86	839.355	828.51	858.943
Hspb1	5.75767	6.56636	2.48405	0	10.1388	6.12627	4.03072	4.34672	5.4704	2.08406	6.42741	13.7204	2.97717	0.713569	3.42655	2.11644	9.14947	33.7605	24.4661	18.6727
Rasa4	3247.33	3375.93	3362.57	3133.89	11702.4	11394.9	11321.3	11349.3	11328.1	11726	11896.1	11521.4	11325.2	3328.08	3261.39	3199.35	2740.27	6429.62	5584.93	5955.6
Hnrnpa2b1	10329.3	10771.3	10752.6	10570	12244.3	12191.3	11820.1	12219.7	11777.8	10609.9	10338.5	10544.7	10637.4	10621.5	10100.1	10110.9	6287.97	8521.6	8423	8406.63
Ccdc130	159.57	176.471	168.915	186.064	113.78	88.8308	88.6759	106.495	122.537	129.212	121.05	114.752	113.133	178.392	190.516	154.5	136.48	122.236	102.313	108.105
Mri1	222.904	213.407	226.048	242.316	138.563	93.9361	121.929	108.668	109.408	103.161	106.052	94.7954	111.148	233.337	209.019	181.308	107.506	73.3417	45.5958	83.5356
Prkacb	4694.97	4796.73	4918.42	4681.9	4000.31	3991.26	3931.97	3940.3	3925.56	4127.48	4155.32	3952.72	4086.66	4736.67	4642.29	4779.62	4877.43	4313.19	4200.38	4314.37
Sgsh	494.337	580.302	591.204	573.338	252.343	215.44	199.521	208.643	202.405	235.499	264.595	194.58	218.326	589.408	522.206	557.329	488.734	280.561	210.186	178.864
Chd5	11.5153	13.9535	15.7323	25.9625	7.88571	8.16835	22.169	10.8668	14.223	6.25218	8.56988	14.9677	14.8859	12.8442	8.22371	16.9315	7.62456	1.16415	6.67256	5.89663
Cstb	3823.92	3648.43	3409.77	3839.2	6266.89	5880.19	5863.69	6530.95	5968.2	5836.41	6037.48	6199.12	6256.03	3652.04	3794.56	3864.62	5129.04	6757.91	7198.58	6549.19
Sh2b2	986.207	989.879	999.416	979.002	325.567	368.597	400.049	347.738	401.527	311.567	339.582	291.87	288.786	909.087	910.776	956.63	529.907	244.472	259.118	218.175
Pex5	464.726	485.911	532.415	460.834	446.106	460.491	460.51	434.672	396.057	530.393	509.908	568.772	473.37	530.182	506.444	536.87	718.996	607.688	557.159	559.197
Jkamp	314.204	328.318	325.41	373.211	344.718	252.198	294.243	295.577	305.248	323.029	288.162	278.15	343.367	338.232	331.69	319.582	391.14	450.527	410.362	413.747
Cd44	3777.03	4099.05	3889.19	3692.08	30183.1	30805.9	31056.7	28148.3	28926.4	25496.4	26005.3	24429.8	25900.4	3999.55	3868.57	3937.99	4365.82	26207.4	26024.1	26710.8
Slc1a2	6.5802	4.10398	1.65603	4.32708	9.01224	4.08418	8.06144	5.4334	3.28224	4.16812	6.42741	1.24731	5.95434	2.85427	6.85309	2.11644	0	2.32831	1.11209	0.982772
Eif2ak4	328.187	299.59	362.671	322.367	225.306	231.777	279.127	244.503	249.45	317.819	293.518	301.848	338.405	333.95	317.984	322.404	306.507	222.353	141.236	224.072
Wdr1	12912.8	13430.7	13504.9	12538.8	16112.8	15848.6	16061.4	15528.7	15539.2	14645.7	14583.8	14799.3	14698.3	13335.2	12655.6	12707.1	9492.57	10558.9	10646.1	11210.5
Slc2a9	420.31	497.402	419.804	367.802	421.322	398.207	375.865	345.564	412.468	307.399	368.505	301.848	338.405	398.171	459.157	471.966	602.34	490.109	552.71	505.145
Wisp1	3.2901	2.46239	1.65603	0	0	2.04209	4.03072	2.17336	5.4704	1.04203	0	2.49461	5.95434	0	0.685309	0.705479	22.1112	20.9548	13.3451	21.621
Ndrg1	22822.6	23924.5	24236.9	23107.7	28173.4	27708.1	28082	25463.1	26970.2	23603	23198.7	22313.1	22058.9	23577	23513.6	23487.5	3855.74	4339.96	4711.94	4735.98
4930550C14Rik	0.822525	7.38716	5.79612	7.57239	4.50612	4.08418	2.01536	1.08668	3.28224	4.16812	1.07124	2.49461	0.99239	3.56784	2.74124	5.64384	2.28737	1.16415	1.11209	0
Man2b1	9387.48	9956.25	9965.18	9311.88	8917.61	8805.49	9168.88	8403.3	8707.78	7795.42	7934.64	7365.35	7568.96	9623.19	9458.64	9506.34	5803.05	5846.38	5904.1	5764.94
Wdr83	324.897	302.873	301.398	265.034	236.571	239.945	255.951	215.163	237.415	214.658	229.244	203.311	226.265	288.995	301.536	275.842	202.813	202.563	197.953	175.916
Prdx2	3022.78	2719.29	2756.47	2906.72	3398.74	3281.64	3395.88	3590.39	3426.66	3474.13	3256.55	3277.92	3448.56	2964.16	2937.92	2873.42	1690.36	1887.09	1948.39	1869.23
Polr2a	3740.02	3847.07	3853.59	3773.21	2366.84	2603.66	2512.15	2380.92	2328.2	2166.38	2373.86	2125.41	2207.08	3668.46	3593.76	3751.74	2944.6	2770.69	2712.4	2759.62
Senp3	1877.82	1768.81	1839.85	1753.55	1710.07	1709.23	1686.86	1722.39	1617.05	1675.58	1672.2	1685.11	1699.96	1778.93	1816.07	1730.54	1361.75	1417.94	1382.33	1389.64
Plekha8	203.164	209.303	184.648	230.417	132.931	120.483	121.929	114.101	132.384	122.959	100.696	133.462	113.133	186.955	208.334	200.356	261.522	165.31	166.814	184.761
Spc25	287.061	265.117	250.061	294.241	189.257	207.272	201.536	227.116	229.757	200.07	172.469	200.816	217.333	296.131	330.319	316.055	63.2838	50.0586	53.3805	62.8974
Dnah2	55.1092	68.126	79.4896	73.5604	130.677	111.294	119.914	97.8012	130.195	80.2362	63.2029	76.0858	89.3151	82.0604	89.0902	69.137	29.7358	26.7755	15.5693	23.5865
Ufd1	643.214	656.636	618.528	656.634	647.755	637.132	628.792	669.395	681.612	583.536	558.114	586.234	590.472	630.081	660.638	689.253	529.144	612.345	616.1	589.663
Zfp287	41.1262	49.2477	48.025	54.0885	33.7959	35.7365	27.2074	21.7336	30.6342	34.387	29.9946	24.9461	31.7565	55.6584	54.1394	51.5	47.2723	31.4321	24.4661	31.4487
Letm1	657.197	673.873	724.514	663.125	558.759	575.869	616.7	570.507	633.472	693.991	625.601	578.751	619.252	715.709	655.841	656.096	953.07	761.356	760.672	786.217
Ubqln1	3123.13	3285.64	3181.24	3186.89	3845.97	3817.68	3952.12	3676.24	3773.48	3877.39	3748.25	3735.69	3511.08	3071.91	3091.43	3094.94	4002.13	4648.47	4797.57	4829.34
Txn2	1798.86	1815.6	1819.15	1727.59	1938.76	1913.44	1918.62	1936.46	1905.89	1869.4	2007.49	1816.08	1865.69	1784.64	1826.35	1772.16	1681.21	1562.29	1689.27	1577.35
Crbn	560.962	529.413	568.847	570.093	539.608	593.227	611.662	637.881	652.071	578.326	561.327	616.17	647.039	577.991	591.422	567.206	597.003	767.177	805.156	775.407
Msh6	389.054	418.606	471.141	431.626	87.8693	104.147	124.952	97.8012	106.126	139.632	130.691	101.032	104.201	535.177	431.745	474.082	449.849	126.893	132.339	114.984
Fbxo11	1268.33	1285.37	1345.53	1265.67	2958.27	3244.88	3319.3	2843.84	2982.46	3093.78	3011.24	2687.95	2907.7	1195.23	1229.44	1276.21	1192.48	2511.08	2295.36	2348.82
Tbl2	537.109	525.309	598.656	570.093	185.877	176.641	162.236	160.829	189.276	239.667	294.59	251.956	267.945	520.905	462.584	479.726	440.699	203.727	162.366	169.037
Bud23	495.982	480.986	550.631	532.231	491.167	477.849	504.848	495.526	502.183	497.048	497.053	614.923	537.876	505.207	505.073	474.082	527.619	523.869	539.365	532.662
Nid1	2.46757	4.10398	7.45215	5.40885	4.50612	4.08418	15.1152	3.26004	5.4704	8.33623	6.42741	0	12.9011	1.42714	4.11186	0	6.09965	22.1189	17.7935	13.7588
Mcm5	1201.71	1166.35	1230.43	1170.48	812.228	959.782	886.759	780.236	890.581	933.658	931.975	894.319	900.098	1491.36	1371.99	1386.97	855.475	655.418	652.799	605.387
Hmox1	8441.57	8289.21	8175.83	7967.24	25352.6	23491.2	22057.1	23815.7	22064.3	15722.1	17897.1	18577.4	15930.8	8580.66	8754.83	8504.56	31243.1	44910.7	45991.7	45943.6
Mprip	1012.53	1103.97	1045.78	1036.34	1165.96	1129.27	1149.76	1096.46	1108.3	1225.43	1284.41	1203.65	1153.16	1093.9	1104.03	1113.95	834.889	1001.17	981.979	1036.82
Cic	4002.41	4249.26	4298.23	3969.01	2870.4	3171.36	3199.38	2733	3039.35	3203.2	3512.58	3153.19	3247.1	4123	3941.21	3999.36	3689.52	2507.59	2419.92	2448.08
Pafah1b3	62.5119	64.022	52.165	70.3151	79.9836	61.2627	63.4838	57.594	51.4217	55.2275	57.8467	68.6019	65.4978	58.5126	52.0835	48.6781	134.192	139.698	182.383	148.399
Il27ra	11.5153	10.6703	9.9362	9.73593	7.88571	8.16835	9.06912	11.9535	4.37632	9.37826	9.64112	7.48384	11.9087	14.2714	11.6503	19.7534	2.28737	3.49246	2.22419	5.89663
Prkaca	1350.59	1410.95	1414.25	1365.19	1082.6	1094.56	1041.94	1104.07	1027.34	1058.7	1050.88	1057.72	1065.83	1439.27	1356.91	1387.68	1173.42	896.398	1002	1008.32
Asf1b	439.228	425.993	446.301	395.928	272.62	272.619	316.412	291.23	296.496	298.02	291.376	305.59	310.618	459.538	419.409	455.034	125.805	68.6851	72.2861	71.7423
Ddx39	903.955	938.169	854.513	973.593	995.852	946.508	876.682	1088.85	993.424	990.97	986.608	1001.59	1043.99	920.504	1003.29	967.212	985.093	1044.25	1079.84	1017.17
Dnajb1	536.286	532.696	511.714	518.168	910.236	908.729	925.05	973.665	993.424	741.925	712.371	742.148	780.019	505.92	529.744	523.466	720.521	1071.02	1117.65	1088.91
Usp40	381.651	364.433	370.951	324.531	354.857	343.071	334.55	397.725	346.823	406.391	418.853	390.407	357.261	358.211	391.312	386.603	382.753	374.857	408.138	373.453
Kbtbd4	130.781	131.327	153.183	136.303	87.8693	65.3468	82.6298	92.3678	71.1152	85.4464	67.4878	107.268	83.3608	123.447	150.083	139.685	155.541	89.6398	76.7344	95.3289
Celf1	1519.2	1538.17	1564.12	1518.81	2491.88	2524.02	2387.19	2663.45	2323.83	2762.42	2785.21	2717.88	2762.81	1547.02	1507	1481.51	1552.36	2481.98	2322.05	2426.46
Ndufs3	593.863	576.198	609.42	622.018	754.775	777.015	700.338	709.602	735.222	697.118	670.593	682.277	702.612	640.071	657.212	642.692	785.329	894.07	840.743	836.339
Por	7078.65	7294.41	7384.25	6544.71	6168.88	6224.29	6177.08	5825.69	5999.93	6604.38	7363.67	6759.16	6449.55	7203.48	6785.25	6719.69	15138.6	10764.9	11256.6	11155.4
Igf1r	69.9146	86.1835	74.5215	89.7869	205.028	158.262	149.137	186.909	120.349	122.959	113.551	130.967	128.018	98.4725	78.1253	76.8973	73.1957	118.744	111.209	129.726
Insr	586.46	601.643	649.993	679.352	300.783	349.197	323.465	316.224	285.555	364.71	359.935	280.644	320.542	625.8	701.071	649.041	641.225	452.856	381.448	360.677
Fcer2a	5.75767	2.46239	3.31207	11.8995	1.12653	2.04209	4.03072	5.4334	6.56448	1.04203	4.28494	9.97846	0.99239	0.713569	6.85309	4.93836	6.09965	8.14907	4.44837	0.982772
Trim28	2321.99	2315.46	2386.34	2316.07	1979.31	1890.97	1956.91	1794.11	1833.68	1978.81	1980.71	1981.97	1850.81	2336.94	2338.28	2359.83	2665.55	2499.44	2438.82	2368.48
Ube2m	1880.29	1969.09	1919.34	1809.8	2277.84	2326.96	2239.07	2333.1	2216.61	2248.7	2215.31	2127.91	2075.09	1974.44	1854.45	1865.99	2121.15	2598.39	2727.97	2729.16
Adcy9	234.42	260.192	208.66	201.209	60.8326	84.7467	91.6989	41.2938	78.7737	77.1102	73.9152	48.645	71.4521	227.628	254.25	225.753	388.09	207.219	167.926	132.674
Mef2c	779.753	850.344	897.57	885.97	514.824	510.522	530.04	393.378	516.406	554.36	478.842	422.837	472.378	833.448	796.329	730.171	991.192	805.594	798.483	786.217
Ctr9	904.777	927.499	943.111	889.215	743.51	755.573	735.606	681.348	656.448	890.935	869.843	855.653	820.707	926.212	955.321	915.007	1060.58	828.877	818.501	827.494
Eif4g2	28243	28008.8	28342.2	28409.4	40079.7	41098.1	41521.5	42631.5	41532.4	43816.3	44785.1	45267.3	45227.2	27772.8	28436.9	28569.1	29339.3	41086.5	40861.6	42260.2
Mrvi1	5.75767	11.4911	7.45215	4.32708	3.37959	0	0	0	3.28224	0	8.56988	1.24731	2.97717	9.27639	9.59433	7.76027	1.52491	2.32831	0	0
Pcyt1a	1867.95	2162.8	2101.51	1924.47	3901.17	3858.53	3772.75	3600.17	3602.8	4103.51	4304.22	3808.03	3900.09	1996.57	1809.9	1961.23	1718.58	2044.25	2040.69	2015.67
Zfp592	953.306	956.226	1025.91	983.329	936.146	912.814	1047.99	975.839	966.072	954.499	997.32	962.921	1008.27	924.071	977.936	947.459	879.111	792.789	806.268	729.217
Psmd4	1640.94	1612.86	1620.43	1580.47	2020.99	1970.62	2132.25	2011.44	2025.14	2019.45	2049.27	1976.98	2091.96	1629.79	1588.55	1665.64	1959.51	2249.14	2334.28	2369.46
Tmod4	2.46757	4.92477	4.14008	1.08177	3.37959	5.10522	0	5.4334	2.18816	4.16812	4.28494	2.49461	6.94673	2.14071	4.79717	9.17123	3.04982	1.16415	0	1.96554
Snx6	2414.11	2413.96	2331.69	2411.27	2549.34	2657.78	2663.3	2691.71	2582.03	2413.34	2354.57	2499.6	2393.65	2341.93	2469.17	2524.21	1970.19	2011.66	2156.35	2125.74
Mthfd2	2006.14	2082.36	2138.77	1992.62	3078.81	3178.51	3095.59	3122.03	2906.97	3102.12	3352.97	3266.7	3166.72	2062.93	1959.98	2079.05	2905.72	3650.79	3810.03	3712.91
Kit	0.822525	0	0	3.24531	4.50612	8.16835	6.04608	6.52008	4.37632	3.12609	4.28494	1.24731	0.99239	0.713569	0.685309	1.41096	2.28737	4.65661	8.89675	1.96554
Tomm40l	233.597	167.442	184.648	208.782	193.763	166.43	198.513	208.643	206.781	199.028	141.403	169.634	160.767	236.191	223.411	220.11	230.262	176.951	174.599	152.33
Nr1i3	13.1604	3.28318	6.62413	9.73593	13.5184	5.10522	1.00768	7.60676	5.4704	6.25218	4.28494	3.74192	2.97717	4.99498	4.79717	6.34932	3.81228	2.32831	1.11209	3.93109
Apoa2	0.822525	8.20795	3.31207	5.40885	9.01224	3.06313	6.04608	11.9535	4.37632	4.16812	2.14247	4.98923	4.96195	0.713569	3.42655	3.5274	3.81228	2.32831	1.11209	4.91386
Pan2	171.085	163.338	166.431	202.291	164.473	133.757	151.152	144.528	145.513	186.523	167.113	150.924	164.737	164.121	173.383	188.363	94.5445	103.61	122.33	107.122
Cs	3851.06	3859.38	3924.8	3695.33	4699.88	4797.89	4803.61	4830.29	4799.73	4596.39	4512.04	4511.51	4394.3	3816.88	3672.57	3797.6	3370.05	4019.82	4170.35	4107
Ampd3	1007.59	1021.07	984.512	923.832	1098.37	1090.48	1087.29	1013.87	956.226	1261.9	1296.19	1211.14	1253.39	929.78	956.006	951.692	1523.39	4871.98	4773.11	4849
Bcas2	888.327	866.76	808.972	922.75	864.048	835.214	806.144	948.672	843.535	943.036	863.416	996.599	925.9	852.715	909.405	884.671	876.062	768.341	777.353	756.734
Ctcf	1408.98	1447.06	1481.32	1444.16	958.677	899.54	981.48	973.665	970.449	940.952	967.325	985.373	974.527	1425.71	1367.19	1401.79	1301.51	847.504	950.84	943.461
Pard6a	46.0614	57.4557	63.7573	49.7614	20.2775	26.5472	20.1536	26.0803	26.2579	30.2188	19.2822	29.9354	31.7565	60.6533	76.7546	59.2603	77.008	18.6265	33.3628	32.4315
Tfap4	118.444	137.073	137.451	116.831	12.3918	18.3788	25.192	15.2135	9.84672	23.9667	21.4247	26.1935	23.8174	150.563	131.579	140.39	80.8203	18.6265	16.6814	18.6727
Ranbp1	2219.17	2221.89	2166.09	2205.73	3023.61	3122.35	2811.43	3073.13	2987.93	2922.89	3009.1	2909.97	3055.57	2311.25	2206.7	2268.12	2003.73	3107.13	3098.29	3043.64
Rfx5	144.764	128.044	145.731	108.177	317.681	260.366	283.158	291.23	297.59	269.886	243.17	259.44	280.846	111.317	141.174	160.849	151.729	419.095	410.362	365.591
Psmb4	2778.49	2546.11	2560.23	2588.68	3556.45	3452.15	3477.5	3605.6	3470.42	3342.83	3315.47	3302.87	3448.56	2777.92	2684.36	2662.48	3148.18	3824.24	4050.24	3909.47
Mmp8	85.5426	62.3804	63.7573	57.3338	72.0979	81.6835	84.6451	93.4545	65.6448	58.3536	70.7015	53.6342	49.6195	102.754	77.44	103	50.3221	57.0435	65.6135	53.0697
Slc30a4	58.3993	67.3052	60.4452	55.1703	216.294	219.525	240.836	233.636	213.346	159.43	178.896	164.645	135.957	45.6684	60.9925	64.9041	208.913	406.29	417.035	438.316
Sqor	937.678	1007.12	1048.27	1028.76	1140.05	1142.55	1095.35	1099.72	1099.55	1111.85	1205.14	1120.08	1096.59	1114.59	1063.6	1029.29	1526.44	1725.28	1824.95	1745.4
Bloc1s6	748.498	770.727	745.215	814.573	704.081	697.373	718.476	704.169	717.716	709.622	730.582	738.406	754.217	763.519	773.029	811.301	1007.2	917.353	898.572	937.564
Metap1	838.975	894.667	862.793	840.535	910.236	854.614	929.081	916.071	934.344	849.254	799.141	834.449	867.349	831.308	777.826	896.664	1306.85	1039.59	1089.85	1021.1
Gpr108	764.948	805.2	756.807	722.622	984.587	932.213	1015.74	898.684	1010.93	962.835	1005.89	1014.06	970.558	797.77	734.652	785.904	1128.43	1330.63	1307.82	1239.28
Tnfsf14	46.0614	36.9358	38.9168	45.4343	64.2122	72.4941	58.4454	56.5074	43.7632	59.3957	82.4851	63.6127	59.5434	34.2513	22.6152	38.8014	16.0116	32.5963	40.0354	37.3453
Rsl1d1	1720.72	1635.84	1691.64	1809.8	2304.88	2391.29	2259.22	2350.49	2286.63	2240.36	2131.76	2291.3	2257.69	1694.73	1745.48	1798.27	1832.18	2543.68	2432.15	2458.9
Apc	843.91	943.094	837.953	897.869	517.077	454.365	493.763	514	531.723	668.983	665.237	714.707	671.848	875.549	936.818	883.26	1325.91	968.576	872.993	866.805
Reep5	4384.88	4371.56	4338.81	4280.56	4630.04	4788.7	4970.89	4894.41	4863.18	4688.09	4815.2	4684.89	4784.31	4310.67	4401.74	4313.3	3301.43	3348.11	3510.88	3620.53
Ergic3	1305.35	1319.84	1272.66	1263.51	1487.02	1465.2	1372.46	1327.92	1378.54	1422.37	1420.46	1390.75	1410.19	1428.56	1305.51	1377.8	1846.67	1908.05	1935.04	1965.54
Uqcc1	537.109	575.377	548.975	511.677	358.236	389.018	364.78	390.118	375.269	369.92	381.36	371.698	387.032	550.875	547.562	558.74	587.091	392.32	393.681	371.488
Ncoa2	1314.39	1260.74	1312.41	1198.6	923.754	989.392	957.296	892.164	890.581	878.431	952.328	807.008	867.349	1171.68	1128.7	1274.8	1383.86	1266.6	1191.05	1235.34
Nr2c2	270.611	274.966	236.813	271.524	163.347	159.283	143.091	161.915	166.3	186.523	163.899	157.161	189.547	246.181	287.83	270.199	438.412	200.234	219.082	227.02
Nr2c1	337.235	348.017	337.003	403.5	304.163	326.734	319.435	296.664	254.921	303.231	307.444	331.784	298.71	353.93	342.655	355.562	388.09	253.785	254.669	240.779
Smpd4	459.791	489.194	521.65	505.187	449.485	363.492	400.049	373.818	398.245	425.148	420.995	429.074	443.599	484.513	458.472	478.315	527.619	448.199	343.637	421.609
Pex1	136.539	159.234	155.667	130.894	90.1224	92.915	86.6605	85.8477	100.655	128.17	117.836	104.774	120.079	129.156	126.782	150.267	164.69	101.281	91.1917	72.7251
Kctd20	1008.42	1016.97	975.403	1001.72	994.726	1071.08	930.089	1003.01	974.825	999.306	1044.45	1004.08	1051.93	1098.18	1034.13	1015.18	1090.31	952.278	929.71	914.961
Ctns	217.969	204.378	236.813	195.8	152.082	115.378	109.837	115.188	121.443	150.052	171.398	147.182	142.904	241.9	225.467	237.747	378.178	180.444	156.805	196.554
P2rx5	0.822525	1.64159	4.9681	2.16354	11.2653	7.14731	13.0998	9.78012	2.18816	4.16812	8.56988	3.74192	4.96195	4.28141	2.05593	2.11644	2.28737	6.98492	3.33628	1.96554
Shpk	60.0443	66.4844	68.7254	72.4786	19.151	8.16835	9.06912	18.4736	22.9757	10.4203	10.7124	13.7204	16.8706	61.3669	71.9575	71.9589	51.847	19.7906	10.0088	19.6554
Ephb3	33.7235	30.3694	53.8211	30.2896	1.12653	0	1.00768	0	0	1.04203	0	0	0	23.5478	37.692	26.8082	3.04982	2.32831	1.11209	0
Tuft1	42.7713	40.219	52.165	33.5349	20.2775	21.4419	28.215	16.3002	19.6934	47.9333	40.7069	24.9461	43.6652	29.2563	43.1745	28.2192	72.4333	30.268	42.2596	15.7243
Rcn1	117.621	150.206	139.935	143.875	621.844	572.806	564.301	630.274	553.604	509.552	472.415	641.116	588.487	132.01	128.153	136.863	131.905	294.531	324.731	285.987
Dnase1	19.7406	12.3119	19.0444	16.2266	4.50612	9.1894	11.0845	7.60676	14.223	8.33623	10.7124	3.74192	14.8859	18.5528	20.5593	10.5822	20.5863	6.98492	6.67256	10.8105
Trap1	1177.03	1204.11	1281.77	1156.41	1218.91	1242.61	1209.22	1257.29	1309.61	1136.85	1279.05	1276	1214.69	1218.78	1230.82	1266.34	1171.13	1427.25	1466.85	1424.04
Naa60	1203.35	1261.56	1185.72	1192.11	650.008	704.521	756.768	678.088	723.187	684.613	711.3	641.116	638.107	1180.96	1190.38	1210.6	846.326	549.48	520.46	568.042
1700037C18Rik	22.2082	27.0862	21.5284	19.4719	22.5306	12.2525	17.1306	9.78012	9.84672	25.0087	6.42741	13.7204	22.825	14.9849	23.3005	21.1644	22.8737	19.7906	31.1386	20.6382
Ankrd13d	356.153	348.838	347.767	354.821	128.424	121.504	167.275	130.402	177.241	130.254	176.754	135.957	148.859	318.965	316.613	315.349	164.69	139.698	180.159	142.502
Tpr	5201.65	5557.6	5110.52	5247.67	14908.5	15466.8	15037.6	15868.8	14849.9	13711	13190.1	13770.3	13902.4	5127.7	5060.32	5152.12	4518.31	12891.8	10393.6	11741.2
BC003331	898.197	864.297	914.958	840.535	927.134	944.466	877.689	870.431	888.393	849.254	822.709	844.427	871.319	860.564	852.525	862.096	961.457	1090.81	1025.35	1128.22
Prg4	9.8703	5.74557	4.9681	10.8177	28.1632	31.6524	9.06912	16.3002	40.4809	29.1768	8.56988	19.9569	21.8326	4.99498	13.7062	14.8151	3.04982	13.9698	11.1209	22.6038
Dhx34	255.805	260.192	268.277	253.134	141.943	149.072	171.306	155.395	161.924	171.935	184.252	127.225	181.607	229.769	222.04	196.829	315.657	265.427	269.127	252.572
Kptn	155.457	178.113	133.311	148.202	189.257	165.409	164.252	138.008	152.077	127.128	143.546	154.666	143.897	155.558	150.083	174.253	96.8319	102.446	80.0707	111.053
Napa	2198.61	2351.58	2344.11	2148.4	3544.06	3437.86	3411	3240.48	3435.41	3643.98	3595.07	3481.24	3394.97	2278.42	2113.49	2158.77	2426.13	2835.88	3062.71	3080.99
Sra1	714.774	662.382	725.342	688.006	870.807	861.761	877.689	921.505	874.17	776.312	825.922	790.793	796.889	722.132	771.658	716.767	957.644	1090.81	1133.22	1164.58
Atp5g1	1147.42	1224.63	1182.41	1222.4	1302.27	1249.76	1149.76	1312.71	1276.79	1210.84	1159.08	1307.18	1197.82	1161.69	1150.63	1195.08	1205.44	1265.43	1367.87	1344.43
Snf8	676.115	677.156	611.904	654.471	864.048	825.004	788.006	797.623	796.49	725.252	720.941	769.589	787.958	652.915	633.226	684.315	709.084	831.206	796.259	844.201
Tbcb	1169.63	1172.92	1134.38	1113.14	1307.9	1332.46	1369.44	1350.74	1246.16	1331.71	1208.35	1308.43	1299.04	1183.81	1165.03	1116.77	1406.73	1523.88	1610.31	1597.99
Inpp5k	602.911	573.736	567.191	630.672	746.889	687.163	730.568	679.175	690.364	701.286	669.522	633.632	622.229	604.393	587.995	611.651	594.715	592.554	624.997	652.561
Crkl	630.876	652.532	660.757	601.464	1002.61	988.371	940.166	1137.75	924.497	789.858	805.569	849.416	764.141	682.172	661.323	664.562	1142.92	1798.62	1869.43	1829.92
Eps8l1	2.46757	0.820795	2.48405	1.08177	5.63265	2.04209	3.02304	3.26004	3.28224	5.21015	2.14247	3.74192	1.98478	1.42714	0	0.705479	1.52491	0	1.11209	0.982772
Clint1	2763.68	2603.56	2758.12	2604.9	6604.84	6474.44	6627.51	6790.66	6641.06	6177.15	6082.47	6012.02	6002.97	2637.35	2502.06	2582.76	3350.23	5991.9	5993.07	6073.53
Prss16	17.273	9.02875	14.0763	18.3901	5.63265	10.2104	10.0768	17.3869	12.0349	12.5044	9.64112	14.9677	7.93912	13.5578	25.3564	20.4589	25.161	20.9548	24.4661	33.4142
Cdkal1	164.505	187.141	178.852	154.693	173.486	198.083	211.613	202.122	211.157	191.733	168.184	189.591	197.486	197.659	220.67	218.699	317.944	408.618	341.413	372.471
Htra1	3.2901	9.02875	3.31207	3.24531	21.4041	16.3367	9.06912	10.8668	7.65856	18.7565	19.2822	14.9677	22.825	2.14071	2.74124	3.5274	12.1993	25.6114	23.354	29.4832
Zbtb17	347.105	416.964	352.735	375.374	456.245	454.365	495.779	392.292	458.419	623.133	545.259	557.546	534.898	394.604	381.032	359.089	468.91	598.375	562.719	551.335
Fblim1	705.726	742.82	787.444	683.679	468.636	534.006	530.04	440.105	464.984	564.78	611.675	522.622	453.522	767.8	687.365	765.445	1859.63	1159.5	1202.17	1071.22
Epor	6.5802	6.56636	9.10818	12.9812	9.01224	1.02104	2.01536	5.4334	4.37632	9.37826	4.28494	3.74192	12.9011	9.98996	8.90902	14.8151	10.6744	3.49246	6.67256	4.91386
Ccdc159	48.529	46.7853	51.337	60.5791	52.9469	39.8207	45.3456	46.7272	65.6448	51.0594	59.9892	51.1396	57.5586	68.5026	51.3982	54.3219	24.3986	31.4321	27.8023	31.4487
Mob1b	722.177	731.329	765.087	771.302	3459.57	3463.38	3385.81	3528.45	3421.19	3105.25	3202.99	3326.57	3336.42	751.388	788.106	758.39	984.33	2669.4	2651.23	2612.21
Atp6v1b2	8743.44	9027.93	8881.3	8422.66	9084.34	9162.85	9165.86	8756.47	9028.35	8351.86	8800.2	8521.6	8179.28	8852.53	8669.85	8744.42	10038.5	9324.87	9624.06	9498.49
Eps15l1	1103.83	1126.13	1087.19	1112.06	1403.66	1378.41	1394.63	1438.76	1386.2	1270.23	1273.7	1302.19	1325.83	1034.67	1089.64	1058.22	870.724	1186.27	1176.59	1307.09
Tep1	2900.22	2837.49	2804.49	3052.76	2360.08	2336.15	2345.88	2346.14	2459.49	2189.3	2232.45	2296.29	2227.92	3005.55	2994.12	2914.34	2908.01	2785.82	2747.98	2728.17
Ttc5	482	501.506	494.326	496.532	272.62	293.04	304.319	291.23	312.907	311.567	304.231	275.655	359.245	538.744	545.506	525.582	444.512	309.665	310.274	287.952
Osgep	515.723	526.13	471.141	537.64	518.204	498.27	516.94	552.033	588.615	578.326	507.765	500.17	569.632	514.483	534.541	570.733	456.711	487.78	465.967	453.058
Aamp	2379.56	2554.31	2478.25	2397.2	3492.24	3318.39	3194.35	3576.26	3455.1	3112.54	3173	3088.33	3050.61	2493.92	2391.04	2352.77	2339.98	3007.01	3073.83	3012.2
Tmbim1	1497	1595.63	1535.14	1486.35	2392.75	2234.04	2233.02	2109.25	2126.89	2080.93	2112.48	2144.12	2126.69	1412.15	1395.29	1376.39	2144.03	2118.76	2256.44	2165.05
Arpc2	21020.4	21252.9	21195.6	20455.2	25713	26044.8	26338.7	26912.7	26150.7	24706.5	24916.9	24387.4	24503.1	20758.4	20340	21068.4	21835.2	25121.3	24863.1	24626.3
Kmt2b	1287.25	1300.14	1381.96	1329.5	1723.59	1770.49	1798.71	1906.04	1742.87	1716.22	1583.29	1645.2	1702.94	1352.21	1291.81	1272.69	1210.02	1501.76	1341.18	1419.12
Zbtb32	6.5802	4.10398	2.48405	5.40885	24.7837	21.4419	28.215	22.8203	26.2579	8.33623	11.7836	16.215	19.8478	6.42212	4.11186	3.5274	3.81228	19.7906	21.1298	14.7416
Upk1a	0.822525	0	1.65603	2.16354	2.25306	1.02104	3.02304	3.26004	0	3.12609	5.35618	8.73115	8.93151	0	1.37062	1.41096	3.04982	0	0	5.89663
Tmem147	623.474	576.198	577.127	602.546	559.885	532.985	530.04	556.38	566.733	533.519	448.848	515.138	495.203	632.222	633.226	621.527	541.344	561.122	572.728	535.611
Rps9	16582.1	16397	15731.5	16333.6	20106.3	19376.4	19623.6	20116.6	19354.3	20095.5	19762.1	19434.3	19480.6	16712.5	16253.5	16484.2	9863.13	12215.5	12547.8	11577.1
Tfpt	127.491	155.13	152.355	120.076	98.0081	107.21	75.576	104.321	118.161	105.245	107.124	77.3331	91.2999	148.422	135.006	130.514	165.453	117.58	108.985	138.571
Susd2	3.2901	0.820795	0.828016	2.16354	0	0	3.02304	1.08668	0	1.04203	2.14247	1.24731	4.96195	2.85427	1.37062	0	0.762456	4.65661	8.89675	6.8794
Ggt5	53.4641	62.3804	48.025	51.925	39.4285	39.8207	50.384	38.0338	41.575	32.3029	37.4932	24.9461	23.8174	39.9598	59.6219	46.5616	64.0463	48.8944	60.053	67.8113
Crip2	4.11262	6.56636	8.28016	3.24531	3.37959	6.12627	7.05376	6.52008	5.4704	1.04203	1.07124	1.24731	3.96956	4.28141	4.79717	4.23288	3.81228	9.31323	17.7935	8.84495
Crip1	241.822	274.146	289.806	282.342	241.077	317.545	291.22	327.091	315.095	222.994	256.025	236.988	208.402	333.95	298.795	311.116	125.805	137.37	133.451	136.605
Cbfa2t3	7.40272	12.3119	9.10818	6.49062	1.12653	4.08418	3.02304	4.34672	4.37632	4.16812	7.49865	1.24731	3.96956	4.28141	9.59433	13.4041	8.38701	1.16415	4.44837	2.94832
Pgrmc1	1172.92	1136.8	1115.34	1147.76	1152.44	1207.9	1270.68	1194.26	1268.04	1328.59	1250.13	1298.45	1206.75	1202.36	1254.12	1204.96	1343.45	1608.86	1571.39	1522.31
Gcat	143.942	135.431	145.731	136.303	159.967	159.283	145.106	154.309	147.701	160.472	153.187	168.387	126.034	154.131	169.957	153.795	53.3719	51.2228	57.8289	36.3626
Elovl1	2388.61	2417.24	2421.12	2290.11	2802.81	2810.93	2892.04	2747.13	2887.28	2734.28	2879.48	2830.14	2701.29	2286.27	2243.7	2208.15	2319.39	1869.63	1843.85	1901.66
Med8	667.89	694.393	683.942	699.905	624.097	612.627	643.908	678.088	599.556	573.116	547.401	557.546	579.556	660.765	696.96	641.281	686.973	550.645	676.153	564.111
Cdc20	462.259	453.9	394.964	430.544	227.559	206.251	222.697	234.723	248.356	199.028	198.179	188.343	181.607	524.473	466.696	497.363	33.5481	29.1038	20.0177	23.5865
Adamts4	2.46757	0	1.65603	0	59.7061	47.9891	47.361	73.8942	68.927	32.3029	20.3535	31.1827	36.7184	0	2.05593	0	1.52491	681.03	751.775	637.819
Nectin4	197.406	236.389	229.361	221.763	920.375	951.613	887.766	1013.87	951.849	631.47	683.448	714.707	665.894	256.885	220.67	224.342	420.876	1048.9	993.099	1024.05
Pfdn2	557.672	622.984	597.828	630.672	734.497	734.131	700.338	809.577	754.915	741.925	669.522	669.804	774.065	570.141	548.247	557.329	586.328	678.702	726.197	696.785
Rnf114	2069.47	2204.66	2127.17	2153.8	5148.24	4888.76	5125.06	5313.87	5246.11	4882.95	5034.81	5251.16	4882.56	2163.54	2125.83	2029.66	2599.21	4485.48	4642.99	4546.3
C330007P06Rik	882.569	844.598	861.965	944.385	1272.98	1207.9	1194.1	1223.6	1159.72	1169.16	1162.29	1108.86	1184.91	880.544	918.314	930.527	953.832	1181.62	1188.83	1208.81
Neurl1a	238.532	243.776	215.284	205.536	33.7959	44.9259	56.4301	38.0338	51.4217	70.858	59.9892	41.1611	68.4749	216.925	225.467	234.925	134.955	45.402	47.82	54.0525
Srm	807.719	933.244	911.646	826.472	604.946	656.531	726.537	625.928	641.131	733.589	746.651	803.266	676.81	885.539	842.93	852.925	879.874	648.434	761.784	678.113
Epha2	66.6245	54.9933	75.3495	67.0697	1.12653	5.10522	7.05376	8.69344	5.4704	2.08406	2.14247	7.48384	2.97717	47.0955	45.2304	40.9178	99.8817	18.6265	21.1298	22.6038
Rbm14	544.511	515.459	559.739	527.904	442.726	499.291	481.671	487.919	439.82	455.367	527.048	460.256	468.408	485.227	511.926	481.842	568.792	412.11	452.622	518.904
Zdhhc24	194.116	202.736	200.38	235.826	117.159	132.736	156.19	152.135	126.913	137.548	159.614	120.989	133.973	193.377	193.943	190.479	364.454	287.546	255.781	247.659
Bbs1	21.3856	28.7278	22.3564	20.5536	11.2653	7.14731	5.0384	8.69344	9.84672	6.25218	4.28494	11.2258	17.863	33.5377	22.6152	27.5137	50.3221	13.9698	13.3451	10.8105
Ndor1	167.795	156.772	177.196	179.574	88.9959	72.4941	50.384	80.4143	82.056	106.287	115.693	133.462	113.133	169.829	184.348	158.733	119.706	79.1624	70.0619	77.639
Nsmf	380.829	397.265	397.448	362.393	440.473	444.154	385.941	470.532	389.492	366.794	347.08	375.44	372.146	384.614	400.221	352.74	181.464	223.517	210.186	206.382
Pdk1	969.757	971.822	1044.13	1019.03	912.489	937.319	1009.7	968.232	896.051	1058.7	1059.45	1112.6	1032.09	1038.96	1088.96	1111.84	1781.86	1568.11	1576.95	1540.99
Ptbp1	4190.76	4185.23	4288.3	3884.64	5499.72	5635.14	5619.83	5687.68	5552.45	5483.16	5868.23	5420.8	5521.66	4357.76	4018.65	4246.99	4429.11	5996.55	6334.48	6369.34
Mvd	335.59	404.652	373.435	313.713	381.894	374.723	339.588	342.304	329.318	320.945	346.009	382.923	327.489	371.769	358.417	344.274	160.878	125.729	94.5279	114.002
Cyba	7949.7	7303.44	7171.45	7762.78	9884.17	9425.26	9198.1	9355.23	9434.25	9415.78	9319.75	9278.72	9846.5	8237.44	7833.77	7497.84	6395.48	7277.12	7643.42	7429.76
Tmem110	217.147	257.73	229.361	236.908	182.498	162.346	177.352	215.163	175.053	197.986	189.609	185.849	166.722	231.91	235.746	227.87	204.338	167.638	159.029	172.968
Sfmbt1	1362.1	1368.27	1420.88	1341.39	1329.31	1363.09	1384.55	1305.1	1291.01	1301.49	1311.19	1347.09	1347.67	1398.59	1389.81	1386.97	1978.57	1488.95	1578.06	1528.21
Rundc3a	44.4163	54.1725	40.5728	30.2896	40.5551	43.9049	39.2995	26.0803	37.1987	56.2696	31.0658	29.9354	46.6423	41.387	43.1745	35.9795	35.073	32.5963	30.0265	19.6554
Slc4a3	266.498	279.07	268.277	327.776	288.392	270.577	243.859	280.363	266.955	263.633	278.521	235.741	247.105	318.965	340.599	299.829	26.6859	29.1038	21.1298	13.7588
Cdt1	859.538	919.291	955.531	828.636	2312.77	2299.39	2500.05	2240.73	2277.87	2154.92	2378.14	2083	2126.69	976.162	899.811	935.466	1333.53	1313.17	1362.31	1305.12
Aprt	1752.8	1818.06	1596.42	1742.73	2175.33	2204.43	2276.35	2278.77	2142.21	2148.66	2032.13	2197.76	2081.04	1853.14	1811.27	1824.37	2115.05	2132.73	2115.2	2213.2
Gtf2h1	809.364	876.609	881.838	818.9	1383.38	1330.42	1293.86	1435.5	1346.81	1476.56	1524.37	1549.16	1554.08	861.991	851.839	934.76	1209.25	988.366	964.185	1007.34
Hfe	1260.93	1230.37	1213.04	1304.61	1116.39	1194.62	1135.66	1086.68	1204.58	1089.96	983.394	1041.5	1078.73	1254.45	1337.04	1319.95	786.854	725.268	742.878	710.544
Slc5a6	53.4641	45.1437	72.8654	68.1515	28.1632	16.3367	32.2458	21.7336	14.223	45.8493	26.7809	39.9138	44.6576	69.2162	57.566	84.6575	52.6094	27.9397	37.8112	23.5865
Nphs1	18.9181	19.6991	10.7642	9.73593	14.6449	12.2525	12.0922	15.2135	15.3171	9.37826	14.9973	7.48384	13.8935	8.56282	14.3915	10.5822	16.774	15.134	14.4572	20.6382
Aplp1	29.6109	19.6991	27.3245	28.126	28.1632	13.2736	31.2381	22.8203	17.5053	18.7565	11.7836	26.1935	9.9239	28.5427	21.2446	23.2808	37.3603	46.5661	57.8289	56.018
Qrich1	1360.46	1459.37	1481.32	1465.8	1661.63	1630.61	1569.97	1693.05	1507.64	1568.25	1705.41	1680.12	1705.92	1340.8	1341.15	1460.34	1694.94	1630.98	1756	1764.08
P4htm	4.93515	0.820795	4.9681	1.08177	2.25306	3.06313	2.01536	3.26004	3.28224	1.04203	3.21371	0	0	7.13569	0.685309	2.11644	4.57473	5.82077	3.33628	3.93109
Usp19	1723.19	1801.65	1728.07	1621.57	1786.68	1689.83	1751.35	1838.66	1812.89	2006.95	1968.93	1905.89	1820.04	1736.83	1752.34	1667.75	1877.93	2087.33	2027.35	2099.2
Pola1	380.006	372.641	440.505	403.5	404.424	456.407	457.487	427.065	443.102	405.349	468.13	390.407	455.507	468.815	417.353	438.808	330.906	356.231	355.87	314.487
Cdc42	22120.2	21962.8	21514.4	21377.9	26156.9	25908	26534.2	26402	26272.1	25393.2	25559.7	25921.5	25405.2	21899.4	21452.2	21680.8	22307.9	25477.5	26164.2	26126
Pknox1	414.552	464.57	462.033	452.18	505.812	508.48	548.178	456.406	477.019	529.351	499.196	436.558	530.929	439.558	374.864	411.295	352.255	318.978	301.377	306.625
Gmnn	377.539	311.902	332.035	372.129	85.6163	93.9361	100.768	86.9344	113.784	149.01	126.406	109.763	131.988	430.996	412.556	421.171	243.986	79.1624	90.0796	86.4839
Acot13	237.71	199.453	217.768	237.989	255.722	255.261	193.475	233.636	236.321	240.709	226.031	244.472	223.288	220.493	230.949	220.11	323.281	343.425	302.489	293.849
Cdk4	1918.95	1929.69	1930.11	1929.88	1716.83	1817.46	1867.23	1902.78	1927.77	1668.29	1723.62	1708.81	1721.8	1971.59	2109.38	2091.04	1603.44	1457.52	1386.78	1437.8
B4galnt1	1154	1209.03	1150.94	1019.03	736.75	809.688	801.106	732.422	735.222	751.303	803.426	634.879	748.262	1205.93	1156.8	1111.84	572.604	433.065	433.716	419.644
Mettl1	283.771	280.712	268.277	309.386	232.065	188.893	208.59	249.936	218.816	257.381	245.313	256.945	246.113	284.714	291.256	263.849	335.481	197.906	200.177	215.227
Tspan31	885.859	784.68	888.462	849.189	1003.74	999.602	1042.95	955.192	981.389	974.297	1049.81	1010.32	1107.51	929.066	920.37	888.199	1401.39	1516.89	1641.45	1573.42
Kif5b	5436.07	5586.33	5681.85	5528.93	5667.57	5526.91	5676.26	5780.05	5437.58	5824.94	5949.64	5893.53	6011.9	5234.74	5278.25	5399.74	6140.06	6878.98	6903.88	7133.94
Saal1	155.457	123.94	158.979	157.938	131.804	152.136	138.052	138.008	143.324	136.506	133.904	119.742	144.889	135.578	162.418	174.253	171.553	96.6247	106.761	114.002
Cnp	721.354	759.236	717.89	680.433	882.073	800.499	809.167	806.317	906.992	703.37	778.788	815.739	806.813	785.639	678.456	706.89	1062.86	1295.7	1338.96	1193.09
Sulf2	320.785	329.96	305.538	272.606	147.575	162.346	159.213	157.569	176.147	124.001	142.474	117.247	118.094	315.397	254.935	304.062	388.852	359.723	349.197	295.814
Sod2	2502.94	2723.4	2662.9	2556.22	12372.7	12262.7	12112.3	12027.4	11715.4	9248.01	9400.09	9670.37	9368.17	2645.91	2471.91	2543.96	2234	10120	10538.2	10617.9
Tmco6	111.863	141.177	148.215	128.731	98.0081	118.441	126.968	85.8477	87.5264	78.1522	76.0577	88.5588	92.2923	150.563	135.006	129.808	104.456	128.057	131.227	102.208
Stambp	307.624	336.526	351.907	332.103	251.216	278.745	259.981	290.144	304.154	221.952	275.307	225.763	257.029	299.699	325.522	342.158	372.841	289.874	296.929	311.539
Ezh1	734.515	698.497	708.782	633.917	554.253	525.838	495.779	502.046	552.51	632.512	652.382	633.632	632.153	717.137	632.54	721.706	1055.24	850.996	825.173	849.115
Hap1	0	0.820795	0.828016	1.08177	47.3142	31.6524	16.1229	22.8203	40.4809	36.471	34.2795	51.1396	36.7184	3.56784	0	2.11644	7.62456	22.1189	17.7935	21.621
P3h4	2.46757	3.28318	4.9681	3.24531	2.25306	4.08418	0	0	1.09408	1.04203	2.14247	1.24731	0	0	2.05593	3.5274	3.04982	6.98492	12.233	11.7933
Ctnnb1	4145.52	4287.83	4400.08	4185.37	6149.73	5907.76	5953.37	6150.61	5865.36	5689.48	6072.83	5965.87	6054.57	4392.73	4513.45	4385.26	5385.99	6698.54	6879.41	6834.2
Eif1b	899.02	904.516	861.965	911.932	561.012	572.806	520.971	585.721	628.002	683.571	716.656	748.384	691.696	805.619	839.504	892.432	869.962	686.851	758.448	702.682
Psmd2	4823.29	5060.2	5087.33	4642.96	6172.26	5896.53	6014.84	5914.8	6174.99	5862.46	5897.15	5899.76	5842.2	5021.38	4919.84	4960.23	7011.54	7664.79	8130.52	7937.85
Vars	2104.84	2211.22	2272.08	2088.9	2273.34	2282.03	2263.25	2095.12	2152.05	2110.11	2261.38	2140.38	2050.28	2253.45	2176.54	2064.23	1745.26	1779.99	1803.82	1652.04
Vwa7	15.628	21.3407	11.5922	11.8995	5.63265	7.14731	12.0922	5.4334	4.37632	9.37826	9.64112	2.49461	3.96956	20.6935	11.6503	15.5205	9.91192	11.6415	7.78465	0.982772
Hspa1l	2.46757	7.38716	2.48405	1.08177	3.37959	5.10522	6.04608	3.26004	2.18816	14.5884	8.56988	7.48384	8.93151	6.42212	0	3.5274	7.62456	8.14907	3.33628	2.94832
Msh5	23.0307	11.4911	22.3564	28.126	32.6694	27.5682	15.1152	30.427	27.352	33.3449	8.56988	18.7096	16.8706	19.9799	26.0418	22.5753	15.2491	25.6114	16.6814	18.6727
Abhd16a	709.839	755.952	749.355	719.377	911.363	882.182	794.052	893.251	917.933	875.305	859.131	889.33	805.821	770.654	692.162	742.164	670.961	721.775	759.56	689.906
Neu1	1269.16	1187.69	1150.94	1176.97	1390.14	1289.58	1394.63	1248.6	1327.12	1301.49	1330.47	1358.32	1413.16	1161.69	1280.16	1188.73	1839.04	1887.09	1740.43	1849.58
Ddah2	44.4163	45.1437	42.2288	43.2708	56.3265	39.8207	45.3456	52.1606	37.1987	30.2188	59.9892	24.9461	35.7261	54.2312	58.9366	40.9178	116.656	103.61	105.649	146.433
Clic1	8458.02	8455.83	8333.99	8358.84	9377.23	9595.77	9357.32	9478.02	9549.13	8721.78	8778.77	8562.77	8543.49	8966.7	8854.2	8908.8	9363.72	9913.93	10351.4	10211
Lsm2	336.413	314.365	332.035	336.43	360.49	391.06	339.588	349.911	318.377	333.449	337.439	305.59	339.398	367.488	363.214	366.849	244.748	221.189	259.118	229.969
Pole	343.815	307.798	295.602	268.279	236.571	247.093	242.851	219.509	230.851	240.709	263.524	219.526	230.235	374.624	312.501	376.021	155.541	112.923	102.313	80.5873
Stx1a	3.2901	4.10398	2.48405	7.57239	1.12653	6.12627	2.01536	2.17336	0	8.33623	5.35618	0	2.97717	4.99498	0.685309	1.41096	2.28737	1.16415	1.11209	3.93109
Zfp775	46.8839	40.219	37.2607	28.126	15.7714	10.2104	9.06912	19.5602	35.0105	27.0928	28.9233	38.6665	33.7413	39.2463	29.4683	40.2123	48.7972	18.6265	20.0177	36.3626
Mrpl49	437.583	414.502	427.256	438.117	207.281	219.525	208.59	214.076	216.628	211.532	193.894	195.827	206.417	438.845	469.437	439.514	439.937	250.293	253.557	240.779
Dennd2c	134.894	81.2587	86.9417	109.259	22.5306	19.3998	13.0998	11.9535	7.65856	19.7986	19.2822	21.2042	16.8706	121.307	114.447	100.884	356.067	38.4171	33.3628	35.3798
Mark3	611.136	619.7	606.108	610.118	680.424	644.279	641.892	760.676	683.8	620.007	630.958	734.664	639.099	609.388	592.107	602.479	710.609	770.67	746.215	779.338
Gatad1	1451.76	1621.07	1534.31	1464.72	1458.86	1438.65	1635.46	1593.07	1606.11	1587.01	1560.79	1488.04	1522.33	1505.63	1485.07	1549.94	1383.09	1249.14	1347.86	1191.12
M6pr	6529.2	6705.9	6672.98	6856.26	14755.3	14368.1	14809.9	15340.7	14969.2	13963.2	14262.4	14659.6	14533.6	6626.2	6859.26	6840.33	8904.72	16579.9	16799.3	16886
Lrrc8a	101.993	124.761	115.094	128.731	76.604	80.6625	92.7066	82.5877	84.2441	100.035	85.6988	99.7846	82.3684	119.88	108.279	96.6507	163.166	59.3718	60.053	67.8113
Ppp2r1a	3171.66	3134.62	3324.49	2952.15	4312.36	4500.76	4506.35	4318.47	4339.12	4347.35	4419.92	4300.72	4433.01	3286.7	3153.79	3141.5	4117.26	5874.32	6023.1	5921.2
Fance	213.856	228.181	206.176	220.681	83.3632	92.915	61.4685	69.5475	79.8678	82.3203	104.981	83.5696	88.3227	245.468	235.061	219.404	176.89	84.9832	112.321	87.4667
Tinf2	376.716	405.473	386.684	402.418	246.71	271.598	230.759	232.55	229.757	293.852	262.453	328.042	305.656	383.9	429.004	357.678	187.564	167.638	150.133	150.364
Tssk4	6.5802	3.28318	5.79612	7.57239	1.12653	3.06313	6.04608	0	5.4704	3.12609	0	4.98923	1.98478	4.28141	4.11186	2.11644	2.28737	1.16415	3.33628	1.96554
Dus3l	605.378	586.869	591.204	569.011	352.604	355.323	344.627	327.091	381.834	435.568	463.845	424.085	455.507	535.177	608.555	531.932	285.158	266.591	285.808	217.193
Gtpbp3	324.075	342.272	294.774	308.304	111.526	103.125	120.922	114.101	94.0908	108.371	93.1975	127.225	120.079	307.548	341.969	335.103	301.17	124.564	137.9	135.623
Tgfbr1	3003.86	2960.61	3073.6	3080.88	1193	1174.2	1155.81	1008.44	1098.46	1454.67	1499.73	1424.43	1480.65	2868.55	2763.17	3001.82	3623.95	1785.81	1779.35	1882.99
Homer1	222.082	215.048	197.896	227.172	1028.52	986.329	995.588	1056.25	923.403	753.387	753.078	813.244	812.768	229.056	231.635	224.342	295.833	847.504	845.191	757.717
Rad51c	37.0136	25.4447	33.9487	30.2896	13.5184	20.4209	28.215	24.9936	22.9757	27.0928	18.211	24.9461	23.8174	35.6784	41.8039	27.5137	25.9235	11.6415	17.7935	16.7071
Cav1	29.6109	27.907	30.6366	31.3713	113.78	127.631	114.876	122.795	109.408	91.6986	85.6988	64.86	44.6576	12.1307	7.5384	14.8151	29.7358	263.099	288.032	286.969
Arpp19	584.815	554.037	605.28	571.175	461.877	494.185	471.594	482.486	507.653	400.139	450.99	507.654	482.302	583.699	607.184	591.192	546.681	533.182	531.581	454.041
Bcl2l1	2646.06	2899.05	2906.34	2709.83	1459.98	1334.5	1346.26	1308.36	1306.33	1563.04	1612.21	1700.08	1648.36	2856.42	2770.02	2614.51	3977.73	1032.6	1131	1087.93
Khsrp	2074.41	2036.39	2151.19	1956.92	1685.29	1621.42	1558.88	1589.81	1643.31	1702.68	1785.75	1637.71	1661.26	2134.28	1949.02	1928.08	1764.32	1359.73	1368.99	1356.23
Dio2	4.11262	2.46239	4.14008	2.16354	4.50612	2.04209	11.0845	3.26004	0	6.25218	4.28494	16.215	3.96956	2.85427	2.05593	2.11644	11.4368	19.7906	23.354	16.7071
Ccdc124	602.911	682.081	683.942	680.433	678.171	709.626	708.399	781.323	737.41	824.245	798.07	800.771	831.623	721.418	590.051	600.363	684.685	824.221	859.648	864.839
Cct4	4967.23	4714.65	4491.16	4946.93	6148.6	5859.77	6078.33	6420.11	6194.68	6313.65	5964.64	6347.55	6350.31	4705.27	4869.12	4963.75	4231.63	5288.75	5359.18	5348.24
0610009B22Rik	166.15	147.743	162.291	165.511	75.4775	67.3889	60.4608	71.7209	83.1501	70.858	77.1289	74.8384	60.5358	155.558	155.565	153.089	173.84	100.117	107.873	104.174
Cpt1c	3.2901	3.28318	9.10818	4.32708	11.2653	3.06313	3.02304	7.60676	1.09408	0	2.14247	4.98923	7.93912	1.42714	6.85309	5.64384	0	1.16415	3.33628	3.93109
Zfp655	726.289	787.963	733.623	809.164	2046.9	2020.65	1959.94	1715.87	1936.52	1503.65	1604.71	1540.42	1735.69	727.127	753.155	819.062	1143.68	1147.86	1165.47	1295.29
Rhoa	10418.1	10438.9	10352.7	10394.7	13241.2	13114.3	13035.4	13092.3	12809.5	11839.5	12111.4	12324.6	12222.3	10597.2	10424.9	10508.1	10906.2	12818.5	13369.6	12979.5
Zmiz1	5223.03	5297.41	5334.91	5151.39	2259.82	2439.27	2257.2	2378.74	2158.62	2205.98	2281.73	2238.92	2317.23	4961.44	4763.58	4866.4	4059.31	2216.55	2086.29	2194.53
Ankrd26	150.522	113.27	140.763	142.794	37.1755	44.9259	38.2918	52.1606	24.0698	54.1855	24.6384	34.9246	43.6652	115.598	137.747	123.459	188.327	72.1775	70.0619	56.018
Aldh16a1	802.784	862.656	888.462	894.624	927.134	939.361	917.997	876.951	900.428	936.784	920.191	949.201	943.763	881.971	833.336	791.548	446.799	443.542	497.106	483.524
Hnrnpa0	4075.61	4274.7	4403.39	3798.09	4633.42	4863.23	4762.3	4535.8	4518.55	4693.3	4811.99	4359.34	4769.43	4578.26	3833.62	3985.25	3770.34	4251.49	4310.47	3984.16
Prrg2	205.631	186.321	193.756	184.983	172.359	187.872	174.329	177.129	157.547	184.439	163.899	163.397	167.714	193.377	217.928	200.356	176.89	185.1	176.823	228.986
Hnrnph1	3758.12	3656.64	3822.95	4004.71	4020.58	3899.37	3859.41	4105.48	4117.02	4371.31	4078.19	4301.96	4158.12	3475.79	3588.28	3446.27	1069.73	1511.07	1450.17	1424.04
Ift43	29.6109	45.9645	22.3564	45.4343	47.3142	65.3468	50.384	46.7272	42.6691	31.2609	51.4193	54.8815	44.6576	55.6584	34.9508	36.6849	69.3835	77.9983	84.5191	77.639
Id3	587.283	564.707	590.376	562.52	112.653	105.168	95.7296	113.015	92.9968	104.203	121.05	108.516	91.2999	622.232	628.429	628.582	1069.73	224.682	203.513	202.451
Tcap	0	2.46239	0	0	5.63265	2.04209	3.02304	7.60676	2.18816	3.12609	0	1.24731	5.95434	0	1.37062	0	0	0	2.22419	0
Arid1a	3907.82	4140.91	4120.21	3895.45	8172.97	8355.2	7833.71	9251.99	8212.16	7823.56	7581.13	8188.57	7910.34	3815.45	3849.38	3822.29	3077.27	5709.01	5648.32	5581.16
Crlf1	0	0	0.828016	1.08177	0	1.02104	1.00768	0	0	0	0	0	0	0	0	0	7.62456	12.8057	12.233	9.82772
Ctsd	42112.4	42724	42627.1	41670.9	39849.9	38988.6	40018	37745.8	38558.6	36382.4	36795.9	35166.6	35874.9	46461.9	45290.7	44208.9	118172	104795	108977	107010
Rplp1	15874.7	15855.3	15007	15764.6	19371.8	18683.1	18317.6	19429.8	19323.6	19137.9	18958.7	18856.8	19250.4	15641.4	15581.2	15084.6	15929.2	19810.4	21159.8	19476.6
Abhd8	124.201	119.836	141.591	129.812	111.526	96.9992	87.6682	94.5412	88.6205	100.035	100.696	111.01	87.3304	100.613	125.412	127.692	141.817	77.9983	87.8554	80.5873
Ift22	633.344	590.152	570.503	663.125	689.436	532.985	628.792	634.621	653.166	677.319	632.029	597.46	615.282	568.714	594.163	550.274	576.416	506.407	608.315	561.163
Mid1ip1	513.255	518.743	477.765	453.262	798.71	912.814	907.92	905.205	911.368	954.499	915.906	836.943	907.045	581.559	518.094	552.39	513.895	837.026	791.811	830.442
Ap2s1	2331.04	2390.98	2383.86	2317.15	2717.19	2719.04	2771.12	2671.06	2704.56	2500.87	2392.07	2594.4	2428.38	2359.06	2250.56	2408.51	2185.2	2390.01	2406.57	2499.19
Fgfrl1	13.1604	6.56636	9.10818	10.8177	15.7714	15.3157	9.06912	17.3869	12.0349	6.25218	7.49865	17.4623	10.9163	8.56282	11.6503	7.76027	33.5481	38.4171	33.3628	28.5004
4930432K21Rik	2.46757	2.46239	5.79612	5.40885	2.25306	0	0	3.26004	4.37632	1.04203	0	1.24731	1.98478	2.85427	4.79717	4.93836	12.1993	5.82077	11.1209	9.82772
Fhl2	9.04777	7.38716	13.2483	7.57239	5.63265	5.10522	3.02304	6.52008	3.28224	6.25218	5.35618	8.73115	8.93151	3.56784	2.05593	0	12.1993	8.14907	7.78465	6.8794
Emc10	1124.39	1152.4	1179.1	1015.78	1235.8	1332.46	1402.69	1208.39	1191.45	1218.13	1235.13	1238.58	1241.48	1181.67	1117.74	1164.75	1258.81	1313.17	1407.91	1362.12
Clstn3	5.75767	3.28318	8.28016	11.8995	2.25306	8.16835	5.0384	6.52008	4.37632	3.12609	7.49865	7.48384	0.99239	5.70855	4.79717	3.5274	1.52491	3.49246	2.22419	1.96554
Fbxw9	152.167	164.98	164.775	178.492	158.841	169.493	194.482	184.736	194.746	170.893	186.395	157.161	168.706	166.262	189.145	179.192	166.215	137.37	131.227	164.123
Spib	124.201	155.13	140.763	112.504	65.3387	57.1785	58.4454	48.9006	63.4566	68.7739	69.6303	54.8815	64.5054	123.447	130.209	146.034	22.8737	24.4472	11.1209	13.7588
Fnbp4	810.187	838.853	804.832	812.409	2135.9	2020.65	1942.81	2230.95	1992.32	2028.83	2010.71	2187.78	2004.63	792.775	873.084	854.336	460.523	1478.47	1017.57	1255
Cers4	43.5938	36.9358	36.4327	21.6354	34.9224	22.463	27.2074	13.0402	26.2579	30.2188	22.4959	28.6881	23.8174	54.9448	41.8039	50.089	51.847	43.0737	42.2596	36.3626
Scrn3	206.454	221.615	229.361	241.235	110.4	106.189	117.899	108.668	120.349	97.9507	123.192	107.268	120.079	219.066	215.872	226.459	200.526	146.683	140.124	123.829
Phax	579.88	527.771	505.09	530.067	439.347	391.06	426.249	455.319	384.022	411.602	413.497	370.45	426.728	535.89	537.968	555.212	486.447	300.352	288.032	358.712
Tle1	649.795	592.614	640.057	606.873	448.359	422.712	475.625	506.393	484.677	537.687	559.185	565.03	543.83	543.739	525.632	572.144	360.642	385.335	358.094	380.333
1700109H08Rik	20.5631	17.2367	20.7004	27.0443	10.1388	16.3367	15.1152	11.9535	10.9408	15.6304	11.7836	26.1935	10.9163	7.84926	17.818	18.3425	8.38701	4.65661	8.89675	8.84495
Relt	314.204	330.78	326.238	321.286	25.9102	53.0943	22.169	27.167	33.9165	29.1768	39.6357	22.4515	28.7793	348.222	361.843	364.733	54.8968	9.31323	5.56047	14.7416
Snrpb2	1163.87	1126.13	1119.48	1223.48	1188.49	1095.58	1237.43	1260.55	1276.79	1173.32	1227.64	1253.54	1190.87	1200.22	1148.58	1245.17	1046.09	1388.84	1318.94	1356.23
Ubc	2475.8	2539.54	2537.87	2532.42	6646.53	6465.25	6410.86	6274.49	6473.67	3461.62	3742.9	3688.29	3415.81	2469.66	2454.09	2438.84	3976.21	7752.1	7658.99	7668.57
Prpf31	1135.08	1101.51	1138.52	1131.53	1207.64	1248.74	1135.66	1173.61	1275.7	1099.34	1050.88	1148.77	1062.85	1147.42	1076.62	1126.65	1107.85	1179.29	1209.96	1164.58
Sertad1	465.549	462.929	486.874	440.28	1768.65	1754.15	1632.44	1794.11	1665.19	1396.32	1530.8	1572.85	1493.55	476.664	451.619	455.034	597.765	1195.59	1263.34	1165.57
Carhsp1	1109.59	1196.72	1102.09	1004.96	2025.5	2013.5	1895.45	1953.85	2003.26	1533.87	1630.42	1655.18	1736.68	1174.53	1095.81	1036.35	1034.65	1807.93	1708.18	1860.39
Elk3	1632.71	1683.45	1749.6	1559.91	802.089	788.246	739.637	729.162	677.235	488.712	480.985	523.869	525.967	1537.74	1506.31	1494.21	2060.92	1871.96	1789.36	1809.28
Herpud2	701.614	696.855	675.661	668.534	1568.13	1447.84	1488.34	1596.33	1376.35	1550.54	1566.15	1517.97	1361.56	703.579	695.589	732.993	1395.29	2833.55	2838.06	2878.54
Rdh13	231.129	203.557	217.768	208.782	268.114	222.588	271.066	274.93	250.544	316.777	319.228	316.816	315.58	219.779	243.285	211.644	385.04	480.795	485.985	486.472
Nutf2	499.273	528.592	465.345	516.004	524.963	480.912	564.301	538.993	553.604	559.57	572.04	579.998	540.853	519.478	524.947	533.342	494.834	530.854	571.616	505.145
Arpc5	22066.7	21021.4	20743.5	21789	29551.1	29301.9	28604	30619.4	29533.6	28502.6	27961.4	28825.3	29262.6	21013.2	21720.2	21201.8	13423.8	17999	18514.1	18455.5
Pou2f2	5559.44	5714.38	5825.92	5276.87	1865.53	2024.73	2044.58	1902.78	1903.7	2025.7	1777.18	1862.23	1717.83	5531.58	5193.27	5356.71	3273.98	1365.55	1214.41	1342.47
Mgst1	375.071	345.555	333.691	400.255	432.587	410.46	409.118	418.372	436.538	369.92	374.932	366.708	403.903	300.412	374.864	318.171	587.853	669.388	651.687	697.768
Nfib	10.6928	4.92477	7.45215	9.73593	1.12653	3.06313	2.01536	4.34672	4.37632	4.16812	3.21371	7.48384	7.93912	1.42714	3.42655	2.11644	0.762456	5.82077	8.89675	7.86217
Ubqln4	642.392	673.052	659.101	613.364	731.118	683.079	740.645	805.23	726.469	723.168	723.084	727.18	686.734	647.207	644.876	622.233	1054.48	1000.01	1083.18	960.168
Rps18	11736.6	10273.1	10115.9	10929.1	12866.1	12449.6	12029.7	13051	12462.7	12515.8	12153.2	12348.3	13042	10734.2	10947.1	10888.4	8082.03	9789.37	10663.9	9829.68
Rpl10	20716.1	20189.1	19528.8	20303.7	26301.1	25805.9	25321	26341.1	25352	24967	24450.9	24882.5	25939.1	20632.1	20691.5	21051.5	16316.6	19851.1	20303.5	19446.1
Rps15a	8248.28	7277.99	6867.57	7980.22	9537.2	9320.09	8909.91	9773.6	9601.64	9176.11	8800.2	9028.01	9508.09	7119.99	7366.39	7323.58	6766.79	8452.92	8637.63	8275.92
Ncaph2	1600.63	1584.13	1542.59	1566.4	1585.03	1608.14	1600.2	1534.39	1689.26	1682.88	1653.99	1461.84	1550.11	1666.9	1657.08	1640.24	1295.41	1320.15	1298.93	1281.53
Hipk1	2104.02	2134.07	2126.35	2187.34	2666.5	2577.12	2780.19	2516.75	2563.43	3179.23	3412.96	3140.72	3375.12	2055.79	2025.09	2081.16	3084.13	4625.18	4531.78	4559.08
Gprc5b	3.2901	1.64159	2.48405	6.49062	7.88571	15.3157	10.0768	18.4736	30.6342	15.6304	5.35618	12.4731	11.9087	1.42714	4.11186	4.93836	15.2491	18.6265	16.6814	18.6727
Man1a2	1243.66	1229.55	1364.57	1229.97	1324.8	1365.14	1274.72	1318.14	1292.11	1028.48	1141.94	1125.07	1093.61	1249.46	1241.1	1244.47	1762.8	1516.89	1678.15	1597.99
Acyp1	89.6552	60.7388	84.4577	78.9692	77.7306	93.9361	97.745	92.3678	83.1501	95.8667	88.9125	93.5481	103.209	102.754	111.02	93.8288	94.5445	142.027	146.796	112.036
Cd163	90.4777	111.628	105.158	126.567	56.3265	62.2837	81.6221	55.4207	59.0803	31.2609	28.9233	26.1935	30.7641	114.171	150.083	113.582	110.556	65.1926	60.053	59.9491
Hdac5	1796.39	1873.05	1830.74	1803.31	530.596	593.227	606.623	482.486	571.11	711.706	681.306	644.858	645.054	1746.82	1594.71	1659.99	1809.31	867.294	815.164	786.217
Rala	722.177	767.444	799.864	707.478	813.354	826.025	824.282	818.27	771.326	792.984	859.131	865.631	914.984	728.554	764.12	700.541	1156.65	1115.26	1226.64	1166.55
Vdac3	2300.6	2251.44	2209.15	2385.3	2704.8	2672.07	2729.81	2823.19	2755.99	2582.15	2492.76	2644.29	2536.55	2277.71	2321.14	2416.97	2317.1	2742.75	2793.58	2696.73
Vps72	380.829	390.699	372.607	405.664	333.453	365.534	332.534	346.651	326.036	376.173	363.149	345.504	363.215	398.171	387.2	369.671	529.907	534.346	509.339	482.541
Gabpa	905.6	856.089	853.685	799.428	1349.58	1341.65	1367.42	1360.52	1353.38	1510.94	1603.64	1440.64	1548.13	846.292	847.042	872.678	1012.54	1585.58	1585.85	1544.92
Dynll1	1978.17	1712.18	1674.25	1740.57	1328.18	1343.69	1313.01	1511.57	1402.61	1358.81	1325.12	1375.78	1390.34	1532.75	1556.34	1593.68	1255.76	1157.17	1195.5	1191.12
Pdcl	823.347	749.386	816.424	858.925	582.416	503.375	562.286	508.566	582.05	649.184	591.322	632.385	589.48	852.001	840.875	805.658	933.246	621.658	556.047	578.853
Tmem184b	701.614	703.422	715.406	652.307	1533.21	1437.63	1451.06	1622.41	1404.8	1211.88	1456.88	1445.63	1334.77	692.162	678.456	687.137	2251.53	3351.6	3481.96	3459.36
Nf2	925.34	994.804	1002.73	897.869	1452.1	1444.78	1469.2	1285.54	1329.31	1072.25	1209.42	1113.85	1110.48	960.463	983.419	963.685	1001.87	1246.81	1241.1	1160.65
Zmat5	194.938	185.5	216.94	176.329	203.902	197.062	188.436	211.903	194.746	209.448	211.033	164.645	182.6	208.362	178.18	196.123	205.101	174.623	199.065	186.727
Ewsr1	4115.09	4213.14	4405.05	4394.15	5658.56	5634.12	5520.07	5468.17	5563.39	5749.92	5431.16	5471.94	5630.82	4142.27	4166.68	4091.08	2974.34	4202.59	4198.15	4129.61
Ap1b1	4022.15	4213.96	4262.63	3922.5	3172.31	3166.26	3450.3	2904.7	3119.22	3002.09	2990.89	2755.3	2608.99	4491.2	4163.94	4243.46	5678.77	4508.77	4607.4	4440.16
Derl3	60.0443	86.1835	62.9293	71.3968	67.5918	86.7888	83.6374	82.5877	76.5856	54.1855	79.2714	72.3438	84.3532	49.9498	54.8247	59.2603	19.8238	31.4321	25.5781	26.5348
Bcl2l13	569.187	569.632	534.899	592.81	510.318	520.733	560.27	575.94	514.217	507.468	635.242	537.59	549.784	554.443	521.52	558.034	762.456	593.718	642.79	654.526
Dqx1	39.4812	39.3982	44.7129	59.4974	56.3265	62.2837	49.3763	49.9873	56.8921	46.8913	54.633	76.0858	48.6271	36.392	49.3423	37.3904	9.14947	13.9698	10.0088	22.6038
Ccl8	13.9829	3.28318	9.10818	10.8177	101.388	105.168	90.6912	117.361	120.349	33.3449	47.1343	74.8384	42.6728	7.84926	5.48247	16.9315	25.9235	107.102	108.985	133.657
Lnpk	448.276	450.617	424.772	401.337	581.289	650.405	611.662	690.042	584.239	589.789	598.82	603.697	582.533	383.186	426.262	441.63	506.271	637.956	649.463	720.372
Ascl2	231.952	266.758	279.042	233.662	28.1632	30.6313	52.3994	43.4672	36.1046	57.3116	68.5591	49.8923	37.7108	222.633	205.593	234.925	88.4449	16.2981	21.1298	14.7416
Pttg1ip	1680.42	1648.16	1706.54	1590.2	1840.75	2051.28	2021.41	1987.54	2056.87	1956.93	2031.06	1940.81	2035.39	1679.74	1776.32	1704.44	2311	2369.05	2512.22	2397.96
Trpm2	948.371	934.886	960.499	1092.59	606.073	647.342	615.693	565.074	643.319	605.419	609.533	591.224	572.609	994.715	1029.33	967.212	461.286	454.02	506.003	407.85
Ube2g2	1824.36	1874.7	1735.52	1741.65	2198.99	2147.26	2253.17	2023.4	2082.03	2150.75	2392.07	2160.34	2257.69	1970.16	1857.87	1725.6	1913.76	1853.33	1900.57	1872.18
Met	276.368	262.654	263.309	257.461	1625.58	1542.8	1503.46	1418.12	1431.06	1772.49	1899.3	1970.75	1930.2	201.226	222.726	215.171	145.629	1005.83	947.504	1016.19
Elk1	358.621	359.508	318.786	321.286	456.245	506.438	445.395	475.966	469.36	510.594	512.05	482.708	501.157	357.498	363.214	301.945	317.182	332.948	293.593	333.16
Nav1	647.327	702.601	721.202	725.868	481.028	532.985	470.587	447.712	438.726	480.375	493.839	490.192	478.332	852.001	762.064	810.596	1571.42	1449.37	1368.99	1335.59
Tnpo1	4078.9	4039.95	4145.05	4058.8	2665.37	2827.27	2805.38	2583.04	2659.71	3391.81	3486.87	3518.65	3632.15	3916.78	3834.99	3988.78	5181.65	3348.11	3367.42	3497.69
Rnmt	714.774	749.386	766.743	731.277	1074.71	964.887	1026.83	1042.13	1070.01	993.054	1050.88	1000.34	1022.16	640.071	708.61	701.247	686.21	912.696	901.908	948.375
Kcnq1	7.40272	1.64159	12.4202	6.49062	11.2653	5.10522	5.0384	4.34672	8.75264	10.4203	5.35618	2.49461	3.96956	14.9849	10.9649	8.46575	8.38701	8.14907	6.67256	3.93109
Srp14	1604.75	1425.72	1391.07	1572.89	1621.08	1527.48	1553.84	1631.11	1644.4	1628.69	1551.15	1569.11	1603.7	1425.71	1443.26	1454.7	1284.74	1577.43	1541.36	1524.28
Cdk9	1682.06	1690.84	1719.79	1761.12	1646.99	1568.32	1509.5	1624.59	1600.64	1732.89	1668.98	1677.63	1699.96	1684.02	1650.22	1581.69	1573.71	1316.66	1365.65	1293.33
Tor2a	338.058	353.763	337.003	320.204	297.404	278.745	300.289	279.277	268.05	328.239	322.442	301.848	292.755	331.096	354.305	349.212	490.259	443.542	384.784	383.281
Fpgs	182.6	218.332	192.928	182.819	122.792	135.799	112.86	111.928	107.22	150.052	134.976	143.44	141.912	229.056	184.348	208.116	177.652	104.774	96.7521	96.3116
Mkl2	719.709	783.859	813.94	724.786	470.889	396.165	353.696	393.378	388.398	543.939	585.966	591.224	589.48	774.936	709.295	740.048	1177.99	640.284	603.867	629.957
Cbx5	1070.1	1077.7	1061.52	1093.67	986.84	959.782	1051.01	1024.74	1041.56	1141.02	1139.79	1193.67	1232.55	1171.68	1138.98	1141.47	667.911	511.063	475.976	506.128
Apobec3	775.641	833.107	772.539	761.566	2597.78	2450.51	2360.99	2550.44	2397.13	2130.95	2118.9	2323.73	2138.6	752.101	766.861	800.014	438.412	1651.93	1601.41	1593.07
Sardh	9.04777	4.92477	5.79612	5.40885	1.12653	2.04209	2.01536	2.17336	1.09408	3.12609	3.21371	4.98923	0.99239	8.56282	6.85309	5.64384	0	1.16415	5.56047	1.96554
Vav2	1663.97	1771.28	1818.32	1632.39	867.428	832.151	912.958	753.069	820.56	866.968	969.468	863.137	879.258	1668.32	1605.68	1554.88	1217.64	734.581	719.524	737.079
Tex15	0.822525	3.28318	9.10818	4.32708	18.0245	21.4419	37.2842	13.0402	18.5994	27.0928	33.2083	32.43	37.7108	2.85427	4.11186	3.5274	3.81228	13.9698	8.89675	15.7243
Ppp2cb	1024.87	1127.77	1004.38	935.731	1414.92	1473.37	1489.35	1428.98	1452.94	1301.49	1321.9	1413.2	1370.49	1033.96	946.412	950.986	1039.99	1259.61	1227.75	1396.52
G0s2	51.8191	48.4269	53.8211	43.2708	4.50612	3.06313	0	0	1.09408	0	1.07124	0	0	52.8041	47.2863	53.6164	41.9351	0	3.33628	1.96554
Dmap1	200.696	238.851	215.284	195.8	167.853	148.051	158.206	154.309	152.077	135.464	156.4	154.666	156.798	255.458	227.523	217.993	215.013	145.519	149.021	191.641
Mcu	161.215	125.582	148.215	131.976	143.069	136.82	125.96	130.402	120.349	186.523	137.118	145.935	152.828	54.9448	72.6428	50.7945	77.7705	72.1775	71.174	78.6217
Oit3	13.9829	13.1327	24.0125	12.9812	9.01224	28.5892	18.1382	13.0402	15.3171	22.9246	13.9261	22.4515	23.8174	11.4171	17.818	16.226	43.46	43.0737	51.1563	41.2764
Bcr	67.447	71.4092	72.0374	73.5604	38.302	35.7365	29.2227	24.9936	24.0698	48.9754	46.0631	29.9354	32.7489	59.9398	63.0485	55.0274	63.2838	33.7605	35.587	37.3453
Fxyd5	2905.16	2906.44	3119.14	2855.87	3342.41	3510.35	3392.86	3351.32	3455.1	3010.42	2869.84	2904.98	2761.82	2800.76	2818.68	2864.25	4442.83	5246.84	5278	5381.66
Kcnd1	88.0101	82.0795	83.6297	80.051	42.8081	42.8839	62.4762	45.6406	37.1987	35.429	42.8494	37.4192	40.688	69.2162	100.055	118.521	12.9617	3.49246	10.0088	8.84495
Tfcp2	111.863	96.8538	110.126	113.586	33.7959	25.5261	30.2304	36.9471	41.575	33.3449	40.7069	41.1611	28.7793	103.467	121.985	110.055	166.215	60.536	46.7079	56.018
Pou6f1	820.057	838.853	829.672	854.598	583.542	668.784	642.9	590.067	671.765	576.242	596.678	547.568	538.868	741.398	834.021	737.226	594.715	412.11	419.259	389.178
Ubp1	1294.65	1222.16	1238.71	1302.45	1398.02	1377.39	1372.46	1507.23	1466.07	1429.66	1335.83	1368.3	1495.53	1170.97	1178.73	1154.87	891.311	1146.69	1005.33	1054.51
Nuak2	606.201	628.729	624.324	580.911	146.449	113.336	136.037	158.655	128.007	111.497	119.978	145.935	113.133	560.865	554.415	516.411	773.893	131.549	134.563	128.743
Ick	71.5597	58.2765	81.1456	59.4974	210.661	185.83	181.382	207.556	187.088	261.549	260.31	266.924	244.128	69.9297	82.2371	64.9041	109.794	118.744	103.425	99.26
Sdhb	2415.76	2468.95	2427.74	2360.42	2197.86	2229.96	2233.02	2313.54	2270.22	2234.11	2117.83	2074.27	2054.25	2521.04	2511.66	2488.23	2088.37	1952.29	1979.53	1947.85
Cox4i2	9.04777	9.02875	13.2483	20.5536	12.3918	10.2104	4.03072	6.52008	12.0349	8.33623	4.28494	4.98923	6.94673	11.4171	6.16778	11.9932	19.8238	16.2981	5.56047	11.7933
Snap47	296.109	393.982	333.691	295.323	280.506	251.177	282.15	277.103	293.213	256.339	282.806	255.698	263.976	296.131	337.857	301.24	495.596	437.722	434.829	427.506
Kdsr	106.106	124.761	98.534	107.095	107.02	82.7046	96.7373	94.5412	88.6205	120.875	115.693	137.204	141.912	131.297	129.523	135.452	146.391	93.1323	103.425	107.122
Vps4b	3295.86	3315.19	3297.16	3334.02	5077.27	4842.81	4974.92	4936.79	4724.24	4789.17	5187.99	4868.24	4875.61	3375.89	3275.78	3377.84	4487.05	6177	6224.39	6104.98
Rps25	11945.5	10565.3	10064.5	11563	13813.5	13444.1	13133.1	14578.9	13635.5	13116	12487.4	13555.7	13830.9	10494.5	10925.2	11078.1	8804.08	11592.6	11977.2	11376.6
Nxf2	2.46757	2.46239	6.62413	3.24531	1.12653	9.1894	1.00768	4.34672	5.4704	3.12609	5.35618	11.2258	1.98478	3.56784	4.11186	4.93836	4.57473	5.82077	4.44837	3.93109
Taz	1000.19	958.689	962.983	968.184	838.138	740.257	742.66	805.23	742.88	790.9	784.144	782.062	794.905	961.891	1057.43	988.377	625.214	626.315	624.997	670.25
Kif19a	31.2559	31.1902	36.4327	37.862	28.1632	32.6734	28.215	19.5602	29.5402	28.1348	37.4932	36.1719	24.8098	37.1056	37.0067	41.6233	41.9351	32.5963	28.9144	33.4142
Aldh3a2	845.555	808.483	899.226	856.762	763.787	771.909	783.975	745.463	751.633	772.144	773.432	803.266	744.293	864.132	851.154	880.438	1052.95	906.876	978.642	897.271
Tmem115	365.201	414.502	394.136	375.374	376.261	367.576	418.187	369.471	345.729	411.602	423.138	409.117	370.162	383.9	370.067	416.938	636.65	450.527	504.89	465.834
Hyal2	263.208	274.146	246.749	290.996	200.522	217.482	171.306	189.082	219.91	249.045	268.88	245.72	226.265	286.141	276.18	238.452	425.45	249.129	258.006	240.779
Ifrd2	421.133	415.322	417.32	406.746	425.828	404.334	414.157	406.418	439.82	395.971	434.921	541.331	399.933	425.287	418.724	397.89	339.293	266.591	303.602	317.435
Hyal1	31.2559	18.8783	28.9806	30.2896	18.0245	17.3578	43.3302	21.7336	20.7875	14.5884	17.1398	31.1827	27.7869	29.9699	19.874	28.9247	80.8203	58.2077	63.3893	52.0869
Tusc2	335.59	323.393	339.487	359.148	228.686	186.851	225.72	235.81	222.098	245.919	275.307	258.193	277.869	343.94	374.864	332.986	451.374	216.533	239.1	228.003
Nprl2	97.8804	117.374	102.674	118.995	75.4775	71.4731	82.6298	59.7674	87.5264	83.3623	76.0577	82.3223	59.5434	129.156	139.118	119.226	108.269	82.6549	74.5103	82.5528
Rassf1	191.648	210.944	227.705	205.536	387.526	341.029	360.749	397.725	369.799	346.996	313.872	341.762	288.786	186.241	200.11	204.589	283.634	295.695	260.23	281.073
Slc3a2	3691.49	4068.68	3955.43	3952.79	9480.87	9301.71	9005.64	8615.2	8970.36	8633.21	9162.27	8429.3	8733.04	3978.15	3887.76	3776.43	9801.37	17354	17820.2	18153.8
Nxf1	1674.66	1658.83	1736.35	1786	7905.99	7571.04	7520.32	8526.09	8250.45	6980.55	6079.26	6247.76	6492.22	1554.87	1632.41	1604.97	786.854	3018.65	2359.86	2567.98
Stx5a	695.856	638.579	688.082	712.886	902.35	888.308	837.382	900.858	884.016	936.784	914.835	854.406	960.634	651.488	694.218	630.699	750.256	954.606	871.881	990.634
Tnfrsf13b	962.354	958.689	930.691	963.857	469.763	477.849	541.124	461.839	470.454	500.174	529.19	488.945	500.165	894.102	960.118	886.788	659.524	380.678	407.026	417.678
Prox1	2.46757	1.64159	4.9681	0	2.25306	8.16835	4.03072	10.8668	4.37632	8.33623	7.49865	4.98923	4.96195	1.42714	1.37062	2.82192	0.762456	8.14907	2.22419	3.93109
2610507B11Rik	6731.54	6746.12	6911.45	6598.8	6381.79	6315.16	6620.46	6529.86	6272.36	6071.9	5992.49	6121.78	5911.67	6697.56	6916.83	6808.58	9004.6	8459.9	8281.76	8406.63
AI597479	377.539	332.422	399.932	346.166	253.469	256.282	237.813	276.017	243.98	350.122	308.516	352.988	306.649	360.352	347.452	383.075	381.99	230.502	232.428	256.503
Tmem86a	1885.23	1902.6	1915.2	1922.31	344.718	354.302	361.757	305.357	315.095	303.231	322.442	278.15	300.694	2017.97	1918.18	1901.27	2660.97	622.822	645.014	617.181
Tex14	4.11262	2.46239	4.9681	2.16354	4.50612	9.1894	9.06912	14.1268	7.65856	3.12609	6.42741	3.74192	4.96195	2.14071	2.05593	6.34932	19.0614	16.2981	22.2419	26.5348
Ifi35	446.631	380.849	436.365	444.607	2343.18	2042.09	1996.21	2397.22	2148.77	1954.85	1875.73	2182.79	2027.45	480.945	427.633	460.678	1152.07	2508.75	2426.59	2356.69
Rdm1	100.348	114.911	91.9098	117.913	144.196	148.051	126.968	108.668	120.349	131.296	107.124	97.29	122.064	127.729	127.468	138.979	70.9084	79.1624	60.053	88.4495
Nedd8	1671.37	1723.67	1677.56	1712.44	1864.41	1864.43	1984.12	1888.65	1886.19	2023.62	1971.07	1912.12	1921.27	1810.32	1650.22	1674.1	1601.92	1938.32	1948.39	1765.06
Gosr1	759.19	826.541	852.857	800.51	1485.89	1509.1	1505.47	1614.81	1549.22	1374.44	1452.59	1429.41	1408.2	820.604	786.735	771.795	1178.76	1469.16	1604.75	1568.5
Mrpl52	682.696	636.937	661.585	651.226	949.665	1032.28	964.35	1038.87	1110.49	987.844	858.059	951.696	886.205	626.513	569.492	610.24	495.596	697.328	755.111	809.804
Kansl3	694.211	719.837	735.279	697.742	1247.07	1219.13	1197.12	1226.86	1207.86	1057.66	1084.09	1017.8	1082.7	769.941	714.092	768.267	831.839	1055.89	983.091	1061.39
Eya4	31.2559	18.8783	22.3564	28.126	14.6449	24.5051	12.0922	13.0402	16.4112	14.5884	22.4959	26.1935	17.863	24.9749	24.6711	21.1644	165.453	160.653	176.823	163.14
Faf1	678.583	688.647	663.241	705.314	744.636	722.899	759.791	697.649	795.396	911.776	900.909	960.427	878.265	730.694	699.015	683.61	973.656	1071.02	1079.84	1080.07
Tsacc	23.8532	17.2367	17.3883	15.1448	12.3918	12.2525	19.1459	18.4736	13.129	15.6304	16.0685	18.7096	14.8859	15.6985	13.7062	9.87671	6.09965	13.9698	11.1209	11.7933
Mettl16	453.211	453.079	404.072	412.154	438.22	362.471	410.126	441.192	353.388	490.796	462.774	503.912	469.401	463.106	412.556	415.527	632.838	471.482	442.613	490.403
Pigyl	132.426	119.015	113.438	127.649	45.0612	60.2416	49.3763	55.4207	44.8573	43.7652	57.8467	74.8384	38.7032	132.01	126.782	134.747	111.319	73.3417	67.8377	69.7768
Rbm25	2159.95	2151.3	2225.71	2137.58	3122.74	3084.57	2884.99	3072.04	3045.92	3106.29	2957.68	3089.58	2970.22	2068.64	2027.83	2096.69	1930.54	3130.41	2858.08	3077.06
Psen2	1598.17	1580.85	1591.45	1473.37	1452.1	1579.56	1650.58	1497.45	1565.63	1647.45	1659.34	1646.45	1560.04	1554.15	1453.54	1461.75	1565.32	1455.19	1489.09	1496.76
Plcd1	46.8839	63.2012	51.337	80.051	36.049	34.7155	34.2611	34.7738	31.7283	39.5971	40.7069	17.4623	20.8402	59.9398	52.0835	65.6096	21.3488	13.9698	25.5781	25.5521
Fads1	1388.42	1534.89	1528.52	1526.38	918.122	909.75	960.319	832.397	801.96	853.422	859.131	839.438	823.684	1528.46	1409	1535.12	949.257	600.703	640.566	589.663
Lmbr1	71.5597	73.0508	60.4452	54.0885	58.5795	67.3889	46.3533	47.8139	48.1395	63.5638	76.0577	57.3761	58.551	73.4976	63.7338	65.6096	78.5329	71.0134	78.9586	114.002
Tnfrsf22	90.4777	73.0508	70.3814	73.5604	34.9224	28.5892	34.2611	29.3404	27.352	32.3029	39.6357	37.4192	26.7945	85.6282	74.0134	69.8425	60.9965	58.2077	55.6047	40.2936
Cars	1149.07	1273.87	1227.95	1139.1	1419.43	1389.64	1376.49	1345.31	1421.21	1681.84	1749.33	1681.37	1587.82	1193.09	1117.74	1132.29	1505.09	1715.96	1708.18	1737.54
Kdelr3	4.11262	1.64159	1.65603	2.16354	1.12653	3.06313	1.00768	0	3.28224	1.04203	0	2.49461	4.96195	0.713569	0.685309	0	2.28737	6.98492	3.33628	6.8794
Apip	328.187	301.232	293.946	333.185	288.392	288.956	325.481	312.964	356.67	310.525	322.442	318.063	325.504	293.277	305.648	324.521	261.522	300.352	291.368	247.659
Pdhx	300.222	328.318	293.946	349.412	273.747	268.535	289.204	271.67	278.99	263.633	280.664	285.633	233.212	328.955	352.934	348.507	317.182	301.516	316.947	341.022
Vac14	1484.66	1507.8	1577.37	1506.91	1458.86	1292.64	1412.77	1374.65	1414.64	1570.34	1586.5	1557.89	1535.23	1546.3	1467.25	1514.66	1585.15	1433.07	1384.56	1379.81
Mcoln2	224.549	211.765	178.852	236.908	2032.26	1998.18	1931.72	1984.28	1933.24	1515.11	1607.92	1846.01	1608.66	225.488	259.732	273.021	304.982	1472.65	1331.18	1436.81
Akt1s1	681.05	717.375	695.534	672.861	405.551	433.944	414.157	422.719	399.339	417.854	402.784	444.041	427.72	735.689	662.694	646.219	921.809	490.109	532.693	505.145
Tbrg1	455.679	500.685	519.166	518.168	520.457	584.037	607.631	590.067	623.625	645.016	710.229	728.428	652.993	505.92	505.758	491.719	579.466	701.985	676.153	702.682
Adssl1	335.59	351.3	316.302	290.996	218.547	248.114	231.766	233.636	206.781	212.574	184.252	214.537	157.79	356.784	354.305	367.555	1800.92	1749.72	1703.73	1631.4
Brf1	507.498	520.384	523.306	462.998	352.604	331.839	398.034	362.951	421.221	369.92	355.65	391.655	375.124	485.94	463.954	481.842	351.492	277.069	319.171	313.504
Vipr2	0	0.820795	2.48405	3.24531	25.9102	30.6313	44.3379	28.2537	28.4461	32.3029	35.3508	34.9246	47.6347	1.42714	0.685309	2.11644	0	3.49246	4.44837	5.89663
Odc1	3179.06	3397.27	3452.83	3219.35	9211.63	8518.57	8234.76	8028.39	8019.6	7410.91	7310.11	7258.08	7946.07	3343.07	3231.92	3382.77	3801.6	8672.94	8973.48	9272.45
Thg1l	179.31	169.084	173.055	170.92	164.473	151.115	172.313	197.776	168.488	155.262	118.907	137.204	124.049	186.241	147.341	184.13	174.602	147.847	155.693	151.347
Adam19	7.40272	9.02875	12.4202	6.49062	22.5306	12.2525	21.1613	14.1268	10.9408	2.08406	6.42741	13.7204	2.97717	11.4171	7.5384	14.8151	7.62456	13.9698	11.1209	5.89663
Pabpc4	1537.3	1603.83	1629.54	1398.73	1826.1	1803.16	1854.13	1680.01	1775.69	1755.82	1782.54	1751.22	1669.2	1581.27	1475.47	1590.15	1015.59	1398.15	1404.57	1294.31
Zfp296	0	1.64159	0	0	9.01224	22.463	17.1306	20.6469	10.9408	13.5464	10.7124	19.9569	15.8782	0.713569	0.685309	1.41096	1.52491	6.98492	6.67256	4.91386
Sugp1	461.436	491.656	486.046	524.658	451.738	467.638	437.333	440.105	442.008	491.838	509.908	451.525	437.644	477.377	473.549	466.322	597.765	554.137	611.651	607.353
Dhdh	493.515	510.535	504.262	494.369	504.685	514.606	530.04	436.845	439.82	436.61	474.557	444.041	455.507	492.362	482.458	506.534	517.707	440.05	480.424	461.903
Zfp790	213.034	219.973	213.628	203.373	98.0081	68.41	85.6528	97.8012	108.314	102.119	83.5563	135.957	115.117	211.216	186.404	187.658	279.821	154.832	191.28	167.071
Fuz	166.15	136.252	146.559	138.467	153.208	184.809	143.091	173.869	159.736	179.229	149.973	149.677	131.988	146.995	154.195	129.103	100.644	122.236	101.201	95.3289
Sptbn4	9.8703	9.84954	3.31207	6.49062	9.01224	4.08418	8.06144	4.34672	1.09408	9.37826	8.56988	3.74192	2.97717	5.70855	4.11186	10.5822	3.81228	2.32831	0	5.89663
Pgam1	2903.51	3037.76	2962.64	2805.03	5044.6	4747.86	4778.42	4535.8	4615.92	5196.6	5504.01	5610.39	5310.28	2997.7	2967.39	2888.94	5270.09	6053.6	6163.22	6242.57
Evi5	875.166	971.001	947.251	928.159	718.726	735.152	741.653	740.029	777.891	746.093	833.421	800.771	805.821	887.679	938.188	903.719	1360.98	1024.46	998.66	1078.1
Evi5l	233.597	259.371	276.557	230.417	193.763	187.872	215.644	169.522	208.969	195.901	223.888	203.311	220.311	284.714	259.732	274.432	241.698	181.608	191.28	175.916
Snapc2	193.293	211.765	235.157	235.826	153.208	141.925	130.998	133.662	150.983	121.917	145.688	157.161	164.737	198.372	173.383	206	256.185	221.189	221.307	184.761
Git1	1011.71	1053.08	1066.49	1023.35	1024.02	1059.84	1009.7	1049.73	1051.41	1144.15	1247.99	1249.8	1186.9	1069.64	1002.61	1027.88	1104.8	982.546	978.642	913.978
Gltp	4167.73	4425.73	4347.09	4105.32	4287.57	4301.66	4295.74	4210.89	4190.33	3821.12	4085.69	3781.84	3931.85	4232.18	4033.73	4269.56	3168.77	2685.7	2779.12	2711.47
Bnip2	3995.83	3900.42	4019.19	4143.18	4009.32	4050.48	4000.49	4152.2	3958.38	3973.26	3937.86	3929.02	3983.46	4039.51	4075.53	4016.29	3212.23	3710.16	3565.37	3702.1
Ccnt1	1006.77	971.001	981.2	1023.35	1418.3	1376.37	1371.45	1263.81	1307.43	1328.59	1391.53	1224.86	1292.09	1039.67	990.272	1025.77	1308.37	1334.12	1239.98	1339.52
Scarf2	286.239	310.261	332.035	269.361	986.84	892.393	1003.65	1055.17	954.037	894.061	801.284	941.717	863.38	268.302	271.382	244.096	47.2723	53.5511	63.3893	66.8285
Brms1l	216.324	209.303	245.921	239.071	132.931	173.578	150.144	186.909	165.206	154.22	172.469	157.161	152.828	219.779	253.564	205.295	288.971	281.725	221.307	215.227
Med15	2048.91	2156.23	2260.48	1902.83	2246.3	2338.19	2300.53	2264.64	2268.03	2670.72	2840.92	2626.83	2763.81	2080.05	1992.88	1957.71	2624.37	2942.98	2809.15	2762.57
Dhdds	939.323	857.731	926.55	831.881	841.518	872.993	886.759	832.397	819.466	849.254	975.895	894.319	831.623	907.659	832.651	838.815	963.744	940.636	925.262	907.098
Crybg2	1.64505	7.38716	4.9681	3.24531	4.50612	4.08418	7.05376	2.17336	4.37632	3.12609	1.07124	3.74192	1.98478	5.70855	2.74124	4.93836	3.04982	4.65661	5.56047	0
Ubxn11	46.0614	56.6349	36.4327	54.0885	41.6816	56.1574	32.2458	40.2072	56.8921	39.5971	48.2056	56.1288	49.6195	52.8041	54.1394	42.3288	32.0231	23.2831	27.8023	34.397
Tjap1	269.788	247.88	245.093	268.279	429.208	497.249	405.087	439.019	447.479	433.484	442.42	437.805	417.796	266.875	271.382	273.021	376.653	604.196	563.831	569.025
Rpl15	7378.05	7203.3	7047.25	7377.67	9629.58	9593.73	9072.14	9873.58	9596.17	9153.18	8814.12	9374.76	9166.71	6955.15	7046.35	7219.88	6554.83	8377.25	9011.29	8280.84
Tmem167	1597.34	1566.9	1449.03	1620.49	1529.83	1541.78	1427.88	1702.83	1497.8	1599.51	1484.73	1648.94	1523.32	1425	1547.43	1525.95	1604.21	1614.68	1633.67	1585.21
Steap4	0.822525	0	0	1.08177	21.4041	3.06313	7.05376	7.60676	9.84672	7.2942	10.7124	3.74192	3.96956	0	1.37062	0.705479	0	4.65661	8.89675	2.94832
Mplkip	340.525	321.752	300.57	315.877	242.204	230.756	206.574	249.936	254.921	139.632	172.469	175.87	186.569	282.573	273.438	327.342	237.886	249.129	239.1	272.228
Kif11	644.859	641.041	678.145	688.006	264.734	347.155	303.312	273.843	316.189	373.046	383.502	304.343	384.055	749.961	683.253	761.212	48.7972	22.1189	31.1386	19.6554
Rpa3	158.747	155.13	125.03	177.41	81.1101	100.062	102.783	80.4143	90.8086	89.6145	76.0577	77.3331	102.216	132.01	142.544	158.733	99.8817	46.5661	57.8289	62.8974
Mlkl	377.539	412.039	340.315	404.582	1876.8	1878.72	1738.25	1916.9	1680.51	1900.66	1905.73	2013.15	1871.65	410.302	398.85	401.418	720.521	1830.05	1675.92	1853.51
Tnpo3	1478.08	1548.84	1541.77	1461.47	2160.68	2015.54	1966.99	2242.91	1983.57	1993.4	2133.9	2089.24	1940.12	1542.74	1423.39	1441.29	1646.9	1918.53	1973.97	1926.23
Ttll5	102.816	103.42	115.922	112.504	99.1346	101.083	111.852	98.8879	103.938	110.455	93.1975	111.01	102.216	107.035	97.9992	88.8904	96.0694	101.281	120.106	91.3978
Zfp715	845.555	746.924	672.349	808.082	247.837	307.334	284.166	296.664	280.084	283.432	269.951	294.365	306.649	665.76	727.113	713.945	799.816	253.785	229.091	205.399
Cdh23	49.3515	36.115	42.2288	53.0067	63.0857	44.9259	65.4992	44.5539	41.575	32.3029	29.9946	28.6881	16.8706	47.0955	46.601	50.089	22.1112	20.9548	17.7935	14.7416
Rps5	10768.5	10113.8	10014	10806.9	12808.6	12285.2	12583.9	12805.4	12777.8	12885.7	12639.5	12762.4	12387	10053.5	10248.1	10230.2	8738.5	11147.9	11518	11263.5
Adgrl1	141.474	125.582	123.374	106.013	25.9102	30.6313	27.2074	28.2537	26.2579	18.7565	23.5672	14.9677	25.8022	104.181	110.335	114.288	12.9617	17.4623	5.56047	11.7933
Amotl1	35.3686	28.7278	26.4965	37.862	24.7837	38.7997	44.3379	23.907	29.5402	30.2188	32.1371	32.43	33.7413	25.6885	23.3005	31.0411	12.1993	26.7755	25.5781	30.4659
Etv5	3484.21	3778.12	3896.65	3608.78	1395.77	1376.37	1382.54	1339.88	1344.62	1383.81	1374.39	1204.9	1413.16	3719.12	3188.06	3528.1	2789.83	1399.31	1365.65	1361.14
Gfod2	14.8054	16.4159	10.7642	10.8177	6.75918	8.16835	11.0845	10.8668	3.28224	10.4203	10.7124	7.48384	4.96195	8.56282	12.3356	5.64384	42.6975	6.98492	8.89675	8.84495
Enkd1	48.529	54.9933	57.9612	72.4786	37.1755	27.5682	30.2304	42.3805	27.352	30.2188	40.7069	23.6988	39.6956	63.5076	67.1603	68.4315	45.7473	22.1189	35.587	23.5865
Atp6v0d1	3555.77	3585.23	3590.28	3542.8	5094.17	4922.45	4953.76	4898.75	5084.19	5011.12	5130.15	5196.28	4983.78	3442.26	3530.71	3454.73	2868.36	3256.14	3260.66	3044.63
Ptprs	956.596	934.065	1027.57	933.568	892.212	855.635	835.367	817.183	763.668	792.984	687.733	658.578	717.498	964.031	931.335	888.904	465.86	544.824	471.528	432.42
Slc41a1	135.717	126.402	156.495	173.083	322.188	267.514	311.373	271.67	278.99	274.054	247.455	268.171	291.763	133.437	128.153	118.521	194.426	224.682	212.41	232.917
Iglon5	1.64505	1.64159	1.65603	2.16354	10.1388	3.06313	5.0384	7.60676	4.37632	1.04203	3.21371	1.24731	3.96956	0	0.685309	0	0.762456	16.2981	15.5693	12.776
Igf2bp1	4.93515	3.28318	2.48405	1.08177	11.2653	3.06313	6.04608	8.69344	5.4704	8.33623	6.42741	6.23654	8.93151	0.713569	1.37062	2.82192	1.52491	4.65661	8.89675	11.7933
B4galnt2	20.5631	19.6991	19.8724	12.9812	24.7837	21.4419	20.1536	33.6871	15.3171	16.6725	16.0685	19.9569	12.9011	14.9849	15.0768	11.2877	12.9617	15.134	13.3451	10.8105
Zfp651	9.04777	12.3119	10.7642	6.49062	1.12653	1.02104	7.05376	4.34672	3.28224	2.08406	3.21371	3.74192	8.93151	6.42212	9.59433	4.93836	7.62456	2.32831	1.11209	3.93109
Nelfb	762.48	840.494	758.463	743.176	415.689	452.323	410.126	487.919	421.221	426.19	458.489	498.923	449.553	817.036	745.617	794.37	950.02	594.882	613.876	637.819
Card14	2.46757	0.820795	4.14008	2.16354	4.50612	1.02104	4.03072	1.08668	0	2.08406	0	1.24731	0.99239	3.56784	2.05593	6.34932	3.81228	0	1.11209	1.96554
Tmem175	273.078	256.088	258.341	290.996	236.571	223.609	238.82	264.063	241.792	228.204	244.242	235.741	190.539	267.588	248.767	277.959	384.278	321.306	328.068	323.332
Bcas1	3.2901	6.56636	0.828016	9.73593	1.12653	1.02104	0	1.08668	4.37632	3.12609	2.14247	1.24731	0.99239	4.28141	3.42655	2.11644	0.762456	1.16415	1.11209	1.96554
Tango2	266.498	252.805	273.245	257.461	188.13	218.503	194.482	220.596	194.746	201.112	203.535	209.548	210.387	288.282	309.76	280.075	217.3	203.727	205.737	213.261
Ndufs2	1826	1879.62	1904.44	1962.33	2174.2	2104.37	2047.61	2054.91	2033.89	1943.38	1941.08	2023.13	1914.32	1888.82	2010.01	1842.71	1676.64	1725.28	1892.78	1812.23
Atraid	443.341	446.513	388.34	448.935	370.628	487.038	379.895	390.118	445.29	424.106	365.291	439.052	387.032	426.714	457.787	462.795	381.228	386.499	381.448	378.367
Cad	638.279	559.782	665.725	546.294	363.869	349.197	384.934	427.065	398.245	344.912	377.075	439.052	389.017	605.106	598.275	586.959	671.723	494.765	459.295	422.592
Sh3bp5l	246.757	219.152	226.877	237.989	123.918	118.441	119.914	160.829	121.443	128.17	154.258	125.978	139.927	194.091	204.222	203.884	208.913	121.072	145.684	108.105
Atad1	1172.92	1140.08	1125.27	1166.15	2568.49	2427.02	2442.62	2691.71	2420.1	2271.62	2410.28	2409.8	2436.32	1185.24	1187.64	1195.79	1922.91	3410.97	3413.01	3477.05
Pten	2356.53	2162.8	2193.42	2396.12	2099.85	2073.74	2175.58	1963.63	2045.93	2564.43	2628.81	2596.89	2544.49	2210.64	2267	2291.4	2623.61	2593.73	2647.89	2599.43
Pea15a	7971.09	8236.68	8151.82	7859.06	9494.39	9205.73	9427.86	8797.76	9223.09	9571.04	9350.81	9463.32	9487.25	7774.33	7752.9	7732.06	6995.53	6931.37	7271.98	7205.68
Timm23	1128.5	1039.95	1105.4	1095.83	1350.71	1496.85	1427.88	1517.01	1568.91	1518.24	1442.95	1394.49	1527.29	1150.99	1137.61	1113.95	1096.41	1202.57	1377.88	1364.09
Tnfaip8l2	828.282	698.497	724.514	799.428	350.351	289.977	339.588	368.385	332.6	270.928	354.579	254.451	274.892	779.931	749.728	754.863	703.747	188.593	212.41	193.606
Trnt1	730.402	702.601	653.305	748.585	974.448	986.329	947.219	1097.55	943.097	882.599	859.131	1034.02	912.007	682.172	745.617	698.425	762.456	1081.5	1037.58	1134.12
Ehmt2	3363.3	3428.46	3410.6	3255.05	2976.29	2911	3025.06	3061.18	2935.42	3076.07	2903.05	2944.89	2929.54	3507.19	3244.25	3350.32	2285.84	1931.33	1854.97	1898.72
Elof1	760.835	743.64	687.254	742.094	598.187	664.7	604.608	623.754	628.002	689.823	641.67	611.181	632.153	763.519	788.106	766.151	539.056	416.767	461.519	457.972
Med16	552.737	601.643	607.764	540.885	531.722	550.343	563.293	491.179	571.11	583.536	604.177	604.944	567.647	531.609	541.394	555.212	561.167	520.377	579.401	560.18
St3gal1	922.873	1035.02	1076.42	919.505	1782.17	1707.19	1852.12	1594.16	1713.33	1953.8	2003.21	1787.39	1875.62	978.303	925.853	967.212	667.149	2214.22	2345.41	2332.12
Tmem259	1396.65	1338.72	1364.57	1287.31	1286.5	1237.51	1277.74	1207.3	1362.13	1445.29	1520.08	1262.28	1378.43	1346.5	1372.67	1314.31	1319.81	1278.24	1261.11	1264.83
Rnf170	210.566	215.869	243.437	212.027	208.408	161.325	196.498	183.649	190.37	165.683	143.546	138.451	153.821	241.186	196.684	261.027	237.124	222.353	212.41	205.399
Clip3	5.75767	6.56636	3.31207	4.32708	2.25306	5.10522	6.04608	0	0	1.04203	2.14247	3.74192	6.94673	4.99498	4.79717	4.23288	1.52491	2.32831	1.11209	0.982772
Dedd	240.177	283.174	226.048	247.725	487.787	415.565	444.387	462.926	473.736	429.316	374.932	389.16	371.154	249.749	245.341	278.664	234.074	396.976	451.51	399.988
Mcemp1	5.75767	6.56636	6.62413	8.65416	6.75918	10.2104	8.06144	17.3869	9.84672	6.25218	4.28494	6.23654	0.99239	9.27639	9.59433	8.46575	1.52491	1.16415	3.33628	3.93109
Nit1	342.17	325.035	292.29	369.965	297.404	322.65	310.365	302.097	327.13	319.903	282.806	288.128	333.443	363.92	386.514	354.856	353.779	341.097	348.085	327.263
Pax5	19.7406	8.20795	4.14008	7.57239	6.75918	11.2315	14.1075	9.78012	12.0349	14.5884	12.8548	9.97846	6.94673	5.70855	8.22371	6.34932	12.9617	9.31323	12.233	4.91386
Prdm15	164.505	131.327	123.374	140.63	74.351	63.3047	74.5683	88.0211	86.4323	67.7319	99.6249	92.3007	88.3227	114.885	124.726	125.575	186.802	103.61	103.425	132.674
Rnf168	698.324	702.601	660.757	725.868	282.759	277.724	279.127	254.283	286.649	257.381	250.669	300.601	231.227	746.393	739.449	715.356	677.061	322.471	234.652	307.608
Tctex1d2	209.744	172.367	190.444	197.964	175.739	191.956	179.367	160.829	180.523	179.229	142.474	198.322	187.562	196.945	201.481	208.116	143.342	165.31	167.926	145.45
Chp1	2226.57	2316.28	2227.36	2234.94	2508.78	2494.41	2541.37	2509.14	2561.24	2462.32	2520.62	2377.37	2524.64	2192.8	2127.2	2196.16	1746.02	2115.27	2048.48	2021.56
Trpv4	41.1262	51.7101	45.5409	42.189	58.5795	49.0101	35.2688	51.074	48.1395	79.1942	63.2029	61.1181	61.5282	64.9348	67.1603	68.4315	68.621	52.3869	75.6224	46.1903
Tvp23b	428.535	398.906	375.919	431.626	332.326	337.966	328.504	348.824	331.506	328.239	378.146	371.698	343.367	378.191	385.829	414.822	465.86	400.469	453.734	403.919
Dnajc7	2016.01	2140.63	2003.8	2039.14	1759.64	1733.73	1798.71	1922.34	1801.95	1680.79	1676.48	1633.97	1608.66	1933.06	1848.28	1925.25	1616.41	1899.9	1828.28	1915.42
Cacybp	1728.12	1662.93	1588.96	1723.26	2692.41	2595.49	2527.26	2807.98	2660.8	2443.56	2284.94	2653.02	2515.71	1611.95	1568.67	1731.25	1543.21	2852.18	2725.74	2856.92
Cluap1	118.444	111.628	134.967	112.504	94.6285	62.2837	67.5146	64.1141	77.6797	85.4464	69.6303	83.5696	84.3532	126.302	119.929	141.096	73.9582	47.7303	76.7344	52.0869
Zswim7	101.171	106.703	72.8654	83.2963	96.8816	85.7677	86.6605	77.1543	90.8086	83.3623	77.1289	92.3007	101.224	89.9097	91.1461	87.4795	34.3105	68.6851	53.3805	61.9146
Pigl	52.6416	77.9755	47.1969	50.8432	28.1632	41.8628	40.3072	46.7272	44.8573	38.5551	63.2029	47.3977	43.6652	46.382	56.1954	55.7329	92.2571	76.8341	62.2772	57.9835
Ndufa2	781.399	778.114	746.871	841.617	978.954	934.255	936.135	896.511	989.048	930.532	972.682	966.663	1023.15	816.323	757.267	778.849	764.743	1036.1	1055.38	1005.38
Pam16	151.345	116.553	135.795	141.712	138.563	133.757	114.876	163.002	160.83	142.758	126.406	168.387	168.706	130.583	137.062	114.993	141.817	167.638	161.254	143.485
Glis2	4.11262	3.28318	4.14008	7.57239	3.37959	5.10522	3.02304	6.52008	2.18816	3.12609	2.14247	6.23654	7.93912	4.28141	10.2796	5.64384	3.81228	2.32831	6.67256	1.96554
Cox6c	1759.38	1612.86	1636.16	1717.85	2078.45	1988.99	1906.53	2150.54	2060.15	1962.14	1981.79	2030.62	2054.25	1576.99	1639.95	1595.79	1317.52	1749.72	1820.5	1747.37
Bicc1	1.64505	4.92477	1.65603	1.08177	2.25306	0	1.00768	4.34672	1.09408	4.16812	3.21371	6.23654	3.96956	0.713569	0	0.705479	3.04982	10.4774	4.44837	4.91386
Ube2z	1922.24	1977.3	2011.25	1897.42	4070.15	3815.64	3988.4	3954.43	3862.1	3714.83	4035.34	3764.37	3846.51	1970.88	1961.36	1813.79	2607.6	3981.41	4237.08	4135.5
Tmem87b	632.522	549.933	597	587.401	1275.23	1332.46	1272.7	1461.58	1291.01	1158.74	1096.94	1148.77	1128.35	558.724	569.492	563.678	768.555	1449.37	1436.82	1523.3
Anapc1	2114.71	2045.42	2136.28	2095.39	1675.15	1692.89	1654.61	1681.09	1655.34	1714.14	1708.62	1707.56	1695	2132.14	2247.81	2176.4	2597.69	1905.72	1948.39	1939.01
Mertk	663.777	613.955	643.369	617.691	1286.5	1072.1	1053.03	1462.67	1115.96	659.604	686.662	764.599	683.757	682.172	772.344	744.986	1460.1	1530.86	1453.51	1515.43
Tsg101	1354.7	1342.82	1251.13	1400.89	1314.66	1289.58	1302.93	1335.53	1327.12	1336.92	1258.7	1309.67	1303.01	1250.17	1255.49	1325.6	1316.76	1350.42	1392.34	1451.55
Hps5	805.252	910.262	829.672	766.975	722.106	623.858	654.992	734.596	695.835	682.529	668.451	687.266	702.612	824.172	873.769	828.233	658.762	494.765	488.209	482.541
Map3k4	382.474	362.791	368.467	374.292	77.7306	81.6835	84.6451	82.5877	78.7737	101.077	88.9125	103.527	76.4141	377.478	343.34	354.151	460.523	124.564	139.012	114.984
Piezo1	5646.63	6031.2	6121.53	5253.08	24471.6	22903	21759.8	23951.5	22226.2	22581.8	23384	23369.6	24044.6	5645.04	5340.62	5396.21	9144.13	12160.7	11316.7	11844.4
Blk	9.8703	5.74557	0.828016	8.65416	2.25306	3.06313	3.02304	5.4334	6.56448	7.2942	4.28494	2.49461	4.96195	2.14071	2.74124	4.93836	3.81228	2.32831	2.22419	4.91386
Rnf166	608.668	618.88	655.789	554.948	420.196	408.418	414.157	337.958	447.479	440.778	445.634	463.998	461.462	601.538	594.163	538.986	552.018	351.574	344.749	362.643
Ankrd28	1231.32	1219.7	1159.22	1247.28	1841.88	1783.76	1885.37	1595.25	1743.96	1631.82	1655.06	1660.17	1689.05	1236.61	1279.47	1239.53	1710.19	2058.22	2002.88	2082.49
Ankrd52	1231.32	1288.65	1278.46	1240.79	1115.26	1173.18	1115.5	1226.86	1123.62	1100.38	1071.24	1227.35	1126.36	1255.17	1143.78	1215.54	1578.28	1193.26	1312.27	1304.14
Pkd2l2	184.246	179.754	193.756	167.674	153.208	139.883	147.121	166.262	169.582	147.968	148.902	133.462	168.706	166.975	185.034	155.205	99.8817	58.2077	61.1651	54.0525
Srp19	665.423	645.145	641.713	688.006	572.277	574.848	535.078	572.68	520.782	616.881	545.259	551.31	664.902	569.428	625.002	548.863	497.884	495.929	529.356	518.904
Wdfy2	3853.53	3918.48	4053.14	3984.16	4331.51	4274.09	4119.4	3932.7	3958.38	3407.44	3427.95	3649.62	3427.72	4187.22	4057.03	4183.49	3148.94	3642.64	3644.33	3530.12
Rbsn	574.945	585.227	577.127	551.703	470.889	509.501	465.548	460.752	466.078	485.586	555.971	491.439	532.914	538.744	540.709	513.589	847.851	507.571	534.917	552.318
Mrps25	318.317	253.626	301.398	259.625	246.71	276.703	230.759	246.676	253.826	239.667	211.033	235.741	223.288	281.146	267.271	266.671	282.871	317.814	292.481	300.728
Dguok	407.15	401.369	388.34	373.211	316.555	344.092	328.504	310.791	323.848	368.878	289.233	274.408	327.489	284	332.375	333.692	243.223	220.025	192.392	192.623
Camta1	145.587	128.044	149.043	167.674	146.449	157.241	115.883	144.528	115.972	162.557	146.759	164.645	182.6	156.272	175.439	148.151	91.4947	159.489	152.357	122.846
Csf1	44.4163	73.8716	85.2857	46.5161	1104	976.118	957.296	1038.87	982.484	781.522	849.489	888.083	852.463	47.0955	51.3982	67.0206	176.127	1952.29	1923.92	1836.8
Strip1	845.555	822.437	866.105	863.253	861.795	839.298	800.098	847.61	853.382	787.774	745.58	838.191	795.897	785.639	779.197	814.123	979.756	1231.67	1372.32	1224.53
Kif1a	1.64505	5.74557	4.9681	8.65416	52.9469	51.0522	56.4301	45.6406	26.2579	20.8406	17.1398	23.6988	29.7717	6.42212	2.74124	1.41096	3.81228	19.7906	13.3451	19.6554
Slc25a11	2257.01	2285.09	2269.59	2343.11	2165.19	2212.6	2197.75	2037.53	2188.16	2121.57	2102.83	2039.35	1965.93	2235.61	2309.49	2299.16	1722.39	1498.27	1578.06	1592.09
Cmc2	109.396	107.524	94.3939	131.976	88.9959	86.7888	87.6682	77.1543	92.9968	93.7826	72.844	79.8277	99.239	124.161	113.761	116.404	64.0463	43.0737	47.82	44.2247
Chfr	818.412	778.114	770.883	805.919	693.942	801.52	754.752	790.016	711.152	686.697	809.854	738.406	741.316	824.172	829.224	800.014	659.524	555.301	543.814	594.577
Ceacam16	27.9658	33.6526	26.4965	35.6984	39.4285	41.8628	28.215	24.9936	30.6342	26.0507	31.0658	26.1935	28.7793	21.4071	34.2655	23.9863	5.33719	2.32831	0	1.96554
Tex261	1301.23	1396.17	1422.53	1352.21	1168.21	1157.86	1231.39	1162.75	1157.54	1190	1280.13	1167.48	1182.93	1339.37	1358.28	1371.45	1700.28	1379.52	1304.49	1337.55
Fam120b	556.849	531.055	549.803	602.546	351.477	335.924	347.65	336.871	335.882	357.416	376.004	362.966	402.91	509.488	508.5	522.055	617.589	438.886	487.097	470.748
Tbp	349.573	342.272	343.627	374.292	326.694	334.903	306.335	364.038	311.813	323.029	313.872	399.138	374.131	317.538	339.228	382.37	312.607	292.203	282.472	267.314
Psmb1	2945.46	2777.57	2800.35	2958.64	3271.44	3218.33	3093.58	3332.85	3347.88	3096.91	3133.36	2947.39	3079.39	2665.89	2869.39	2858.6	2571.76	3015.16	3158.35	3093.77
Dll1	0.822525	0	0	0	91.2489	83.7256	79.6067	114.101	98.4672	73.9841	86.77	82.3223	70.4597	1.42714	2.74124	0.705479	0	199.07	244.661	207.365
Fhod1	695.856	656.636	747.699	690.169	95.755	126.609	133.014	89.1078	131.29	115.665	103.91	86.0642	76.4141	628.654	611.981	584.137	707.559	173.459	169.038	159.209
Slc9a5	43.5938	36.9358	43.8849	49.7614	45.0612	30.6313	44.3379	41.2938	30.6342	25.0087	14.9973	19.9569	11.9087	54.2312	45.9157	46.5616	13.7242	19.7906	11.1209	12.776
Elmo3	35.3686	29.5486	27.3245	36.7802	24.7837	19.3998	17.1306	21.7336	20.7875	18.7565	25.7096	31.1827	16.8706	24.2613	34.9508	24.6918	12.1993	8.14907	6.67256	8.84495
4931428F04Rik	37.0136	32.8318	33.1207	40.0255	28.1632	34.7155	36.2765	41.2938	36.1046	22.9246	25.7096	17.4623	32.7489	24.2613	36.3214	35.274	35.8354	31.4321	33.3628	52.0869
Tppp3	8.22525	11.4911	11.5922	14.063	11.2653	3.06313	4.03072	9.78012	10.9408	6.25218	1.07124	7.48384	8.93151	17.1256	17.1327	10.5822	8.38701	9.31323	7.78465	5.89663
Msh3	71.5597	72.23	83.6297	89.7869	73.2244	75.5573	71.5453	59.7674	55.7981	66.6899	76.0577	66.1073	60.5358	92.0504	111.705	73.3699	121.993	80.3266	85.6312	102.208
Tmem208	480.354	382.491	341.143	402.418	350.351	355.323	310.365	367.298	345.729	393.887	353.508	349.246	377.108	348.222	391.997	366.849	328.618	291.038	354.758	303.677
E2f4	1290.54	1281.26	1259.41	1241.87	956.424	983.266	911.951	947.585	955.132	964.919	971.61	942.964	952.695	1226.62	1154.06	1221.19	1107.09	917.353	885.226	995.548
Surf4	6411.58	6528.61	6554.58	6361.89	8193.25	8180.61	8222.67	8360.92	8192.47	8170.55	8034.26	7890.47	8008.59	6300.81	6173.27	6085.47	7424.79	8621.72	9322.68	8883.27
Surf2	265.675	250.343	228.533	300.732	173.486	170.514	200.528	218.423	169.582	167.767	166.041	197.075	197.486	216.211	255.62	237.747	168.503	125.729	122.33	135.623
Dnajb9	1075.04	1065.39	1020.94	1113.14	1172.72	1177.26	1371.45	1320.32	1206.77	1799.58	1682.91	1710.06	1915.31	956.182	1017	984.849	1906.14	2299.2	2391	2459.88
Naf1	239.355	237.21	245.921	183.901	390.906	332.86	347.65	322.744	308.53	419.938	453.132	427.826	424.743	249.035	207.649	234.219	315.657	360.888	320.283	312.521
Yes1	4.11262	4.10398	0.828016	5.40885	0	0	1.00768	2.17336	0	5.21015	5.35618	1.24731	0.99239	1.42714	1.37062	2.82192	1.52491	3.49246	3.33628	4.91386
Ppp1cb	2867.32	2689.75	2771.37	3043.02	4036.36	4329.23	4240.32	4275	4142.19	4177.5	4259.23	4223.38	4356.59	2901.37	2838.55	2935.5	3086.42	4192.12	4328.27	4211.18
Gorasp2	1886.05	1899.32	1819.98	1817.37	2075.07	2096.2	2118.14	2113.59	2136.74	2087.18	2242.1	2154.1	2261.66	1781.78	1730.41	1815.9	2371.24	2639.14	2596.74	2460.86
Tsen15	345.46	316.827	288.15	364.557	132.931	169.493	144.098	220.596	169.582	201.112	184.252	183.354	195.501	298.985	333.746	300.534	321.756	145.519	164.59	153.312
Efr3a	1765.14	1667.04	1709.85	1730.83	2213.63	2117.65	2075.82	2154.89	2089.69	2207.02	2471.34	2421.02	2454.18	1714.71	1731.78	1712.9	2011.36	2187.44	2201.95	2321.31
Trappc2l	603.733	638.579	548.975	665.289	682.677	638.153	617.708	673.742	619.249	660.647	591.322	652.342	636.122	578.704	608.555	638.459	558.118	565.779	649.463	637.819
Acsf3	143.942	185.5	154.839	176.329	112.653	110.273	115.883	73.8942	99.5612	93.7826	100.696	89.8061	108.171	145.568	162.418	162.966	188.327	133.878	152.357	142.502
Ddx19a	841.443	838.853	842.921	853.517	791.95	819.899	814.206	783.496	770.232	814.867	810.925	792.04	890.174	924.785	866.231	864.918	1085.74	961.591	986.427	888.426
Galns	1124.39	1206.57	1165.85	1098	1337.19	1367.18	1328.12	1267.07	1297.58	1407.78	1475.09	1408.21	1320.87	1315.82	1195.18	1221.89	2504.67	2830.06	2888.11	2800.9
Gata2	2.46757	10.6703	9.10818	7.57239	4.50612	6.12627	4.03072	2.17336	10.9408	9.37826	11.7836	4.98923	7.93912	7.13569	7.5384	5.64384	3.04982	11.6415	16.6814	23.5865
C8g	33.7235	21.3407	49.681	22.7172	21.4041	24.5051	25.192	22.8203	28.4461	22.9246	19.2822	31.1827	18.8554	25.6885	41.8039	27.5137	12.1993	15.134	10.0088	21.621
Rabl6	1695.22	1592.34	1697.43	1727.59	1427.31	1347.78	1407.73	1370.3	1333.68	1548.46	1510.44	1540.42	1553.09	1671.89	1750.97	1678.34	1719.34	1539.01	1491.32	1523.3
Edf1	1621.2	1639.95	1714.82	1669.17	2204.62	2160.53	2146.36	2150.54	2038.27	2012.16	2006.42	2058.06	1973.86	1681.88	1530.3	1534.42	1496.7	1838.2	1861.64	1966.53
Npdc1	6.5802	3.28318	2.48405	5.40885	5.63265	3.06313	6.04608	5.4334	2.18816	1.04203	1.07124	3.74192	3.96956	6.42212	3.42655	2.82192	3.81228	8.14907	13.3451	4.91386
Fbxw5	746.852	745.282	761.775	739.931	678.171	709.626	586.47	634.621	711.152	615.839	714.514	687.266	601.389	694.302	688.736	670.911	643.513	584.405	642.79	604.405
Slc25a13	187.536	191.245	200.38	209.863	205.028	188.893	216.651	173.869	205.687	255.297	258.168	233.246	214.356	249.749	208.334	207.411	346.917	277.069	292.481	295.814
Ube2i	2219.99	2229.28	2219.08	2039.14	2569.61	2595.49	2677.41	2726.48	2540.45	2584.23	2531.33	2468.42	2518.69	2143.56	2277.97	2230.73	2301.09	2649.61	2753.54	2709.5
Tsr3	235.242	260.192	260.825	226.09	216.294	187.872	224.713	215.163	187.088	217.784	188.537	208.3	192.524	230.483	235.746	246.212	221.112	194.414	206.849	133.657
Unkl	41.9488	41.8606	41.4008	34.6166	116.033	125.588	121.929	116.275	112.69	102.119	108.195	119.742	87.3304	39.2463	43.8598	29.6301	44.2224	112.923	107.873	114.984
Lrrk1	900.665	824.078	858.653	807	504.685	499.291	539.109	494.439	477.019	482.46	474.557	441.547	435.659	803.478	750.414	765.445	735.77	561.122	514.899	540.525
Actn1	2154.19	2006.02	2059.28	1893.1	1582.77	1562.2	1507.49	1449.63	1531.71	1194.17	1222.28	1290.96	1180.94	2080.05	1990.82	2026.84	2118.1	2193.27	2397.67	2209.27
Sirt2	1547.99	1744.19	1677.56	1503.66	2532.44	2394.35	2522.22	2402.65	2499.97	2411.26	2612.74	2438.49	2520.67	1628.36	1622.81	1602.85	1680.45	2102.46	2057.37	2105.1
Hnrnpl	3642.96	3792.89	3923.14	3705.06	3286.09	3354.13	3222.56	3237.22	3300.84	2997.92	3205.14	3169.41	3327.48	4203.63	4061.83	4063.56	3243.49	3020.98	3265.11	3222.51
Nolc1	1502.75	1536.53	1622.91	1513.4	2391.62	2536.27	2350.92	2376.57	2339.14	2463.36	2642.74	2447.22	2547.47	1564.14	1433.67	1577.45	1521.86	1729.93	1801.59	1826.97
Casd1	514.9	541.725	478.594	533.313	281.632	294.061	311.373	294.49	320.565	398.055	384.573	379.181	374.131	481.659	521.52	505.829	600.815	523.869	487.097	508.093
Cnksr3	677.76	645.966	604.452	576.583	3414.51	3659.42	3722.37	3488.24	3684.86	2809.31	2795.92	2509.58	2838.24	518.051	549.618	541.808	170.79	1546	1614.76	1610.76
Mtmr1	676.115	688.647	719.546	697.742	707.461	702.478	696.307	637.881	701.305	683.571	742.366	738.406	715.513	692.162	715.463	753.452	577.941	618.166	531.581	579.835
Hmgb3	92.1228	83.7211	111.782	114.668	60.8326	76.5783	64.4915	64.1141	83.1501	72.942	65.3453	93.5481	64.5054	109.89	103.482	118.521	23.6361	10.4774	16.6814	11.7933
Abca1	9347.17	10201.7	9710.98	9740.26	5731.78	6333.54	6109.56	5574.67	5846.76	5829.11	5633.63	5274.86	5894.8	9311.36	9817.06	9703.87	7194.53	4157.19	4045.8	4244.59
Nipsnap3b	1036.38	1003.01	1011.01	1040.66	1287.62	1263.03	1283.78	1327.92	1282.26	1390.07	1369.04	1455.61	1518.36	1019.69	1047.15	1052.58	985.855	1197.91	1183.27	1194.07
Lage3	382.474	341.451	354.391	337.512	325.567	379.828	320.442	356.431	323.848	313.651	359.935	331.784	401.918	388.895	420.095	385.897	316.419	318.978	319.171	281.073
Ubl4a	420.31	357.046	411.524	358.066	470.889	390.039	466.556	404.245	495.618	504.342	500.267	501.418	520.013	413.156	402.277	380.959	532.957	414.439	415.923	463.868
Gdi1	2251.25	2328.6	2204.18	2260.9	2569.61	2603.66	2499.05	2447.2	2397.13	2423.76	2431.7	2383.6	2336.09	2187.09	2274.54	2193.34	948.495	1371.37	1314.49	1379.81
Sash1	2486.49	2652.81	2628.12	2504.3	6847.05	7075.84	7147.48	6520.08	6815.02	6106.29	5964.64	5743.85	5821.36	2501.06	2430.11	2338.66	6091.26	10633.4	10175.7	10438
Gadd45b	264.03	299.59	280.698	233.662	4940.96	4786.66	4672.61	4887.89	4690.32	4525.53	4516.33	4550.18	4562.02	271.87	263.844	278.664	452.899	5976.76	5604.95	5817.03
Slamf6	37.0136	29.5486	35.6047	33.5349	24.7837	22.463	18.1382	19.5602	19.6934	9.37826	18.211	19.9569	7.93912	34.9649	34.9508	38.0959	23.6361	13.9698	21.1298	26.5348
Slamf1	8.22525	6.56636	9.9362	10.8177	30.4163	7.14731	20.1536	15.2135	20.7875	14.5884	7.49865	18.7096	8.93151	6.42212	8.90902	9.87671	3.04982	9.31323	14.4572	7.86217
Zdhhc12	153.812	164.159	168.087	189.31	82.2367	115.378	85.6528	130.402	109.408	117.749	121.05	147.182	99.239	184.814	178.18	174.253	258.472	157.161	135.675	131.691
Endog	90.4777	73.0508	63.7573	70.3151	49.5673	58.1995	34.2611	39.1205	64.5507	58.3536	48.2056	51.1396	50.6119	72.0704	81.5518	68.4315	90.7322	48.8944	63.3893	55.0352
Cybb	8601.14	8720.13	8834.94	8557.88	38366.2	37995.1	37795.1	38932.5	37360.6	32952.1	34257	34484.3	34973.8	9067.32	9080.35	9379.35	12932.8	46637.2	45007.5	46159.8
Golga7	1667.26	1630.92	1598.07	1673.5	1702.19	1674.51	1645.54	1787.59	1665.19	1420.29	1572.57	1716.3	1544.16	1600.53	1639.26	1635.3	2018.22	1804.44	1923.92	1884.96
Xk	45.2389	38.5774	45.5409	35.6984	27.0367	31.6524	28.215	17.3869	19.6934	25.0087	21.4247	36.1719	29.7717	44.2413	43.1745	40.9178	60.9965	53.5511	51.1563	55.0352
Pcolce2	1.64505	1.64159	1.65603	2.16354	3.37959	0	3.02304	5.4334	7.65856	0	2.14247	1.24731	1.98478	2.85427	1.37062	4.23288	0.762456	5.82077	1.11209	4.91386
Cd48	2470.86	2268.68	2200.04	2482.66	3337.91	3419.48	3327.36	3631.68	3428.85	3358.46	3370.11	3587.26	3419.78	2091.47	2319.09	2274.47	1847.43	2437.74	2441.05	2570.93
Clpx	516.546	549.933	533.243	539.803	385.273	369.618	388.965	428.152	387.304	443.904	396.357	430.321	430.697	521.619	513.982	524.171	699.172	572.764	576.064	513.007
Trabd	1363.75	1309.99	1231.26	1323	1182.86	1083.33	1110.46	1098.63	1039.38	1136.85	1050.88	1048.99	1134.3	1217.35	1312.37	1238.12	930.196	775.326	811.828	757.717
Dennd6b	75.6723	83.7211	71.2094	85.4598	128.424	127.631	91.6989	126.055	109.408	89.6145	96.4112	104.774	121.072	60.6533	89.0902	69.8425	45.7473	100.117	102.313	112.036
Cd83	593.863	717.375	619.356	551.703	4383.33	4150.54	4162.73	4106.56	4204.55	4206.67	4062.12	4022.57	4348.65	670.041	673.659	665.267	1064.39	4417.96	4431.69	4323.21
Ager	14.8054	17.2367	18.2164	31.3713	4.50612	6.12627	4.03072	6.52008	5.4704	2.08406	5.35618	2.49461	7.93912	31.397	28.783	20.4589	2.28737	0	2.22419	1.96554
Atf6b	1220.63	1176.2	1241.2	1165.07	1305.65	1294.68	1315.02	1205.13	1310.71	1185.83	1158.01	1137.54	1168.04	1268.01	1200.66	1171.8	1534.82	1515.73	1603.64	1570.47
Egfl8	21.3856	16.4159	25.6685	19.4719	1.12653	5.10522	4.03072	9.78012	3.28224	11.4623	9.64112	14.9677	5.95434	16.4121	24.6711	22.5753	9.91192	1.16415	1.11209	0
Notch4	13.9829	13.9535	17.3883	9.73593	2.25306	1.02104	3.02304	4.34672	0	2.08406	2.14247	1.24731	0.99239	9.27639	12.3356	8.46575	28.2109	3.49246	15.5693	12.776
Ppt2	569.187	613.955	582.096	533.313	542.987	532.985	566.316	503.133	576.58	529.351	524.905	491.439	521.997	586.553	548.933	586.959	778.467	820.728	862.985	872.701
Prrt1	13.9829	16.4159	13.2483	25.9625	4.50612	7.14731	14.1075	3.26004	9.84672	9.37826	6.42741	8.73115	0.99239	19.9799	16.4474	16.226	3.81228	1.16415	5.56047	1.96554
Rnf5	519.013	553.216	577.127	577.665	492.294	561.574	538.101	536.82	540.475	454.325	532.404	445.289	539.86	563.006	535.912	505.123	523.807	497.094	538.253	529.714
Cacfd1	549.447	515.459	530.759	514.923	241.077	285.892	244.866	279.277	227.569	291.768	339.582	301.848	263.976	503.066	509.87	489.603	686.973	371.365	390.345	396.057
Hivep2	1030.62	1112.18	1022.6	1039.58	5053.61	5004.14	4916.47	5032.42	4741.74	3325.12	3277.98	3365.24	3467.41	864.132	875.825	917.123	709.846	4185.13	4169.24	4171.87
Arnt	1056.94	1090.02	1092.98	1116.39	1128.78	1148.67	1179.99	1177.96	1051.41	1156.65	1159.08	1182.45	1236.52	1083.2	1117.05	1123.12	1242.04	1000.01	969.745	997.513
Mocs2	428.535	435.021	404.9	488.96	503.559	479.891	504.848	482.486	448.573	354.29	344.938	379.181	351.306	471.669	435.857	447.979	606.915	536.675	513.787	585.732
Nat9	278.836	250.343	262.481	312.632	172.359	184.809	190.452	156.482	202.405	164.641	157.472	148.43	155.805	284	254.25	256.795	308.032	277.069	301.377	294.832
Lpl	27428.7	27933.3	28294.2	27167.6	27413	28095.1	29173.3	26203.1	27455.9	27652.3	28114.6	27516.8	27120	27344.7	27430.2	27982.8	45049.7	44782.7	44493.7	45076.8
Atp6v0e	2590.95	2624.08	2561.05	2607.07	3426.9	3387.82	3320.31	3500.2	3432.13	3353.25	3471.87	3099.56	3250.08	2503.2	2555.52	2539.73	2481.79	2823.07	2979.3	2949.3
Zfp318	413.73	359.508	416.492	360.229	215.167	253.219	206.574	202.122	206.781	203.196	236.743	236.988	215.349	387.468	381.032	368.966	495.596	452.856	348.085	350.85
Srf	1334.96	1445.42	1490.43	1326.25	1159.2	1236.48	1243.48	1184.48	1264.76	1445.29	1572.57	1498.02	1514.39	1355.07	1327.44	1247.99	952.307	982.546	1022.01	979.824
Lama5	2.46757	1.64159	4.9681	4.32708	6.75918	5.10522	3.02304	6.52008	2.18816	3.12609	3.21371	9.97846	4.96195	5.70855	2.74124	3.5274	3.04982	8.14907	10.0088	13.7588
Steap2	3.2901	0	4.14008	2.16354	1.12653	3.06313	4.03072	2.17336	1.09408	2.08406	5.35618	2.49461	1.98478	2.14071	0	2.82192	3.04982	4.65661	7.78465	11.7933
Hspa8	36926.4	35996	35889.5	35453.9	50812.1	50935.8	50937.2	51626	51096.8	43202.5	42693	43943.9	42874.2	35550.7	37629.6	36603.1	23904.5	34616.1	35285.6	36068.7
Serac1	54.2866	73.0508	53.8211	72.4786	27.0367	45.947	34.2611	23.907	35.0105	40.6391	76.0577	59.8708	47.6347	74.9247	69.9015	64.9041	125.805	30.268	42.2596	45.2075
Pdzd11	453.211	489.194	459.549	499.778	558.759	573.827	552.209	602.021	574.392	489.754	576.325	571.267	545.815	435.277	463.954	421.877	486.447	586.733	579.401	636.836
Psma2	2744.77	2705.34	2561.88	2810.44	3474.22	3437.86	3462.39	3629.51	3567.79	3220.91	3104.44	3403.9	3341.38	2746.53	2828.27	2771.83	2963.67	3848.69	3767.77	3801.36
Mrpl32	419.488	378.387	392.48	488.96	465.257	480.912	447.41	494.439	438.726	473.081	455.275	465.246	473.37	398.885	435.171	406.356	422.4	495.929	498.218	513.007
Setdb1	1033.91	969.359	1030.05	1057.97	259.102	244.03	171.306	218.423	282.273	235.499	260.31	264.429	267.945	1028.97	1108.83	1001.08	962.219	320.142	306.938	318.418
Anxa9	99.5255	100.137	97.7059	97.3593	96.8816	118.441	106.814	115.188	111.596	101.077	94.2687	83.5696	85.3456	121.307	97.9992	94.5343	47.2723	53.5511	46.7079	62.8974
Arnt2	0	0	0.828016	0	12.3918	9.1894	6.04608	5.4334	4.37632	2.08406	5.35618	2.49461	12.9011	0	1.37062	1.41096	1.52491	11.6415	10.0088	9.82772
Prune1	178.488	187.962	178.024	160.102	118.286	105.168	98.7527	116.275	115.972	124.001	91.055	128.473	116.11	164.834	178.866	163.671	351.492	174.623	165.702	139.554
Cers2	3675.86	3755.96	3702.06	3498.44	4165.91	4156.67	4080.1	4240.23	4219.87	4204.59	4100.69	4027.56	3926.89	3607.8	3751.38	3646.62	4709.69	5278.27	5132.31	5185.1
Capza2	15823.7	14852.3	14952.3	15924.7	16735.7	17178	17118.5	17842.2	16642	16875.7	16291.3	17164.2	17759.8	14459	15407.8	15730.8	13150.1	16139.8	15762.8	16128.3
Plekho1	2172.29	2401.65	2272.08	2319.31	2771.26	2538.32	2579.66	2498.28	2658.61	2915.6	3119.44	2875.04	2921.6	2289.84	2286.88	2232.84	2417.75	1494.77	1434.6	1474.16
Vps45	312.559	297.128	284.01	307.223	290.645	343.071	388.965	343.391	310.719	312.609	303.16	349.246	297.717	316.825	322.781	303.356	350.73	275.904	305.826	311.539
Prpf3	412.085	443.229	397.448	362.393	415.689	398.207	411.133	407.505	426.691	463.703	454.204	435.31	396.956	381.046	385.829	431.048	387.327	448.199	393.681	397.04
Anp32e	1284.78	1348.57	1421.7	1315.43	1508.42	1496.85	1480.28	1437.68	1392.76	1339.01	1322.98	1438.15	1408.2	1489.22	1431.61	1463.16	1004.15	1104.78	1088.74	1055.5
Aph1a	1202.53	1297.68	1235.4	1205.09	1440.83	1383.51	1479.27	1449.63	1449.66	1387.98	1492.23	1368.3	1287.13	1259.45	1223.28	1295.26	1508.14	1536.68	1632.55	1545.9
Tab2	3963.75	4082.64	4209.64	3946.3	4715.65	4824.43	4765.32	4752.05	4661.87	4495.31	4554.89	4616.28	4689.04	4023.81	3998.78	4191.25	4204.94	6726.48	6290	6367.38
Ppil4	764.126	812.587	770.883	724.786	538.481	576.89	527.017	623.754	582.05	560.612	587.037	517.633	609.328	820.604	822.371	814.123	818.115	587.898	500.442	517.921
Cnih1	1678.77	1625.17	1499.54	1710.28	1757.39	1786.83	1805.76	1775.64	1683.79	1781.87	1650.77	1824.81	1692.03	1664.04	1674.21	1676.92	1323.62	1346.93	1323.39	1328.71
Eps8	471.307	527.771	539.867	553.866	312.049	314.482	297.266	251.023	291.025	239.667	229.244	215.784	197.486	550.875	556.471	538.281	521.52	416.767	397.017	407.85
Med22	833.218	857.731	856.997	816.736	316.555	308.355	322.458	343.391	327.13	278.222	243.17	255.698	306.649	793.488	721.631	780.26	667.911	197.906	239.1	190.658
Surf1	514.078	545.829	560.567	504.105	414.563	399.228	403.072	384.685	382.928	384.509	377.075	355.483	404.895	545.167	517.409	543.925	509.32	442.378	478.2	470.748
Med28	908.067	851.165	809.8	938.976	1292.13	1160.93	1143.72	1172.53	1229.75	1208.75	1236.21	1249.8	1158.12	945.479	899.811	883.966	1002.63	1238.66	1221.08	1161.64
Qdpr	1006.77	998.087	970.435	1011.46	1046.55	1126.21	1182.01	1059.51	1071.1	1149.36	1076.59	1118.83	1074.76	1026.11	1005.35	982.733	959.169	1033.77	1063.16	991.617
Sqstm1	7920.91	8336	7930.74	7481.52	33532.3	30850.9	31062.7	29464.2	29980	30335.6	32891.2	33044.9	31228.5	7687.99	7406.14	7538.05	34897.6	89954.1	94323.3	91726
Nfe2l2	2769.44	2836.67	2768.89	2849.38	4278.56	4484.43	4490.22	4203.28	4252.69	5034.04	5369.03	5097.75	4783.32	2562.43	2567.17	2699.16	3626.24	5565.82	5597.17	5778.7
Rxra	2213.41	2229.28	2168.58	2007.77	308.669	338.987	358.734	294.49	345.729	423.064	447.776	360.472	381.078	2394.74	2337.59	2265.29	1994.58	497.094	566.056	529.714
Adamtsl4	50.9965	51.7101	58.7892	49.7614	57.453	46.968	47.361	54.334	44.8573	38.5551	50.3481	58.6234	54.5815	42.8141	32.2095	53.6164	10.6744	15.134	18.9056	27.5176
Fcrls	42082	44982	43792.1	42366.4	51323.6	48781.4	50368.9	47770.5	49115.4	47369.6	48363.1	47425.1	47718.1	44448.9	44989.2	44732.3	17936	19540.3	20220.1	20113.4
Cd5l	8147.93	8295.78	7981.25	8076.5	11327.3	10459.6	10842.6	10577.7	10731.8	10107.7	10005.3	10269.1	10437	7427.54	7225.9	7277.02	11502.4	12614.8	13282.8	13147.5
Prpsap1	357.798	339.809	346.111	354.821	389.779	366.555	381.911	416.198	393.869	416.812	358.864	417.848	390.009	326.814	346.081	306.178	399.527	486.616	440.389	483.524
Ncapg	312.559	298.769	321.27	363.475	233.192	277.724	263.005	247.763	272.426	305.315	251.74	231.999	260.006	341.086	315.242	355.562	56.4217	50.0586	35.587	35.3798
Lcorl	593.863	615.596	602.796	607.955	612.832	677.973	684.215	682.435	635.66	746.093	802.355	789.546	811.775	585.126	611.296	606.712	657.999	632.135	566.056	587.698
Lta4h	727.112	791.247	698.018	660.962	954.171	962.845	899.858	970.405	925.591	905.523	939.473	854.406	853.456	692.875	674.344	668.795	733.482	696.164	749.551	722.337
Dstn	5113.64	5203.84	5161.03	5227.11	7392.29	7537.35	7575.74	7575.25	7450.68	7835.02	7571.49	7924.14	7904.39	5044.93	5542.78	5685.46	2976.63	4043.11	4227.07	4237.71
H2afy	3097.63	3139.54	3105.06	3009.48	3973.27	3849.34	4002.51	4005.5	3886.17	3777.36	3827.52	3633.41	3666.88	3207.49	2934.49	2942.55	2468.83	3010.5	2995.98	3015.14
Gtf2ird2	235.242	204.378	206.176	286.669	127.298	103.125	119.914	123.882	118.161	122.959	115.693	104.774	98.2466	220.493	242.599	240.569	166.215	80.3266	65.6135	66.8285
Bola1	86.3651	105.062	86.9417	100.605	51.8204	62.2837	60.4608	48.9006	61.2685	76.0681	77.1289	56.1288	73.4369	94.1911	111.705	86.774	99.1192	57.0435	74.5103	84.5184
Gatsl2	458.969	488.373	491.014	491.124	269.241	282.829	292.227	210.816	238.509	260.507	280.664	220.773	246.113	482.372	467.381	540.397	561.93	261.935	273.575	253.555
Fcgr1	2077.7	2060.2	2108.13	2189.5	4252.65	4126.04	3774.77	4757.49	4018.55	3114.63	3245.84	3557.32	3264.96	2285.56	2283.45	2288.58	9953.86	11021	11308.9	11580
Ncf1	11089.3	11163.6	11414.2	10958.3	8372.37	8626.8	8653.96	8932.51	8724.19	7333.8	7212.63	7399.03	7059.87	10640	10538	10225.9	10995.4	11492.5	11401.2	11582
Adss	1484.66	1458.55	1394.38	1530.7	2939.12	2895.68	2906.15	2733	2867.58	2445.64	2458.48	2448.46	2421.43	1567	1522.76	1561.93	2130.3	3265.45	3503.09	3297.2
Il17rb	5.75767	4.92477	4.9681	8.65416	0	2.04209	0	2.17336	4.37632	1.04203	2.14247	4.98923	0.99239	7.13569	3.42655	4.93836	2.28737	0	2.22419	0
Cacna1d	119.266	122.298	114.266	130.894	111.526	89.8519	107.822	104.321	102.843	88.5725	113.551	78.5804	93.2847	125.588	139.803	149.562	110.556	126.893	118.994	105.157
Chdh	4.11262	5.74557	11.5922	3.24531	0	3.06313	1.00768	3.26004	3.28224	2.08406	4.28494	3.74192	4.96195	8.56282	5.48247	6.34932	2.28737	9.31323	7.78465	0.982772
Actr8	391.522	354.584	378.404	358.066	184.751	148.051	181.382	146.702	213.346	188.607	164.97	152.172	145.881	408.875	394.738	381.664	432.312	223.517	204.625	212.279
Lrrc27	60.8668	79.6171	67.8973	78.9692	66.4653	68.41	66.5069	63.0274	70.0211	43.7652	49.2768	36.1719	49.6195	81.3468	98.6845	70.5479	176.127	193.249	133.451	125.795
Stk32c	2.46757	0.820795	1.65603	1.08177	3.37959	5.10522	2.01536	4.34672	6.56448	2.08406	2.14247	0	1.98478	0	1.37062	0.705479	2.28737	1.16415	4.44837	0.982772
Fnta	947.549	949.66	881.01	897.869	678.171	692.268	681.192	725.902	715.528	597.083	590.251	581.245	594.442	920.504	980.678	928.411	635.888	476.139	457.07	458.954
Skiv2l2	1004.3	1004.65	1007.7	948.712	1186.24	1253.84	1213.25	1221.43	1234.12	1147.27	1236.21	1198.66	1138.27	901.237	864.175	934.76	1062.86	1336.45	1216.63	1366.05
Lbp	99.5255	97.6746	115.094	91.9505	116.033	112.315	111.852	133.662	124.725	132.338	104.981	96.0427	122.064	112.03	111.02	112.877	59.4715	84.9832	87.8554	63.8802
Fli1	1853.15	1867.31	1920.17	1911.49	452.865	455.386	535.078	386.858	420.127	462.661	410.283	411.611	467.416	2017.97	1809.9	1896.33	1855.82	403.961	380.336	365.591
Stard13	2.46757	9.84954	8.28016	6.49062	5.63265	8.16835	4.03072	3.26004	6.56448	9.37826	10.7124	3.74192	5.95434	1.42714	3.42655	3.5274	5.33719	18.6265	12.233	12.776
Diexf	363.556	357.867	393.308	290.996	197.143	203.188	182.39	227.116	199.122	187.565	197.107	208.3	226.265	331.096	351.564	363.322	288.208	183.936	113.434	133.657
Hsd11b1	31.2559	23.8031	26.4965	42.189	27.0367	24.5051	30.2304	47.8139	18.5994	18.7565	27.8521	28.6881	22.825	27.1156	29.4683	29.6301	2.28737	1.16415	1.11209	1.96554
H2-M3	412.907	439.946	388.34	452.18	595.934	580.974	616.7	536.82	608.308	611.671	584.894	636.127	665.894	447.408	481.087	452.212	795.241	1076.84	1120.99	1071.22
Lonrf3	509.143	543.366	553.943	520.331	562.138	612.627	677.161	533.56	633.472	967.003	895.553	889.33	913.992	481.659	433.115	491.719	1117.76	722.939	825.173	757.717
Atp5e	1734.7	1421.62	1424.19	1602.1	1732.6	1593.85	1632.44	1774.55	1775.69	1973.6	1687.2	1868.47	1913.33	1565.57	1548.8	1500.55	1208.49	1477.31	1562.49	1424.04
Nelfcd	436.761	381.67	418.976	424.054	343.592	346.134	341.604	331.437	318.377	343.87	349.223	288.128	319.55	447.408	455.731	458.562	403.339	366.708	328.068	336.108
Ctsz	7929.96	8270.33	8082.27	7290.05	15697.1	15399.4	15189.8	15188.5	15165	14886.4	15442.9	15055	14554.4	8603.5	7830.34	7938.76	13441.3	19322.6	19774.1	19701.6
Prelid3b	1114.52	1094.94	1087.19	1131.53	1403.66	1418.23	1372.46	1459.41	1432.15	1355.68	1446.17	1418.19	1449.88	1173.82	1189.01	1270.57	876.062	967.412	1059.83	1032.89
H2-M2	0	0	0.828016	4.32708	11.2653	8.16835	16.1229	9.78012	8.75264	5.21015	6.42741	6.23654	6.94673	0	0	0	0	87.3115	93.4158	74.6907
Ube2a	1004.3	979.209	938.143	987.656	1196.37	1202.79	1193.09	1185.57	1217.71	1155.61	1091.59	1187.44	1120.41	947.619	1008.78	943.226	1007.2	1211.88	1187.72	1213.72
Slc25a5	9874.41	10025.2	9406.27	9984.74	12475.2	12547.6	12053.9	12707.6	12613.6	11587.4	11658.3	11914.3	11834.3	9727.37	9842.41	9840.73	6037.89	7257.33	7676.78	7556.53
Ppdpf	674.47	772.368	706.298	736.685	648.881	649.384	670.107	630.274	653.166	724.21	695.232	697.245	672.841	697.87	762.749	657.507	845.563	904.547	880.778	866.805
Eef1a2	5.75767	2.46239	3.31207	1.08177	1.12653	4.08418	3.02304	8.69344	2.18816	0	4.28494	4.98923	4.96195	2.85427	3.42655	1.41096	16.774	19.7906	31.1386	29.4832
Col20a1	26.3208	19.6991	28.9806	36.7802	27.0367	28.5892	33.2534	33.6871	29.5402	64.6058	69.6303	49.8923	37.7108	28.5427	34.9508	32.4521	14.4867	36.0888	12.233	22.6038
Pls3	244.29	247.059	230.189	267.197	332.326	344.092	394.003	309.704	366.517	274.054	322.442	285.633	305.656	210.503	185.719	196.829	507.795	690.343	712.852	723.32
Nkap	376.716	433.38	406.556	494.369	354.857	396.165	357.726	355.344	357.764	328.239	287.091	309.332	345.352	461.679	448.878	438.808	570.317	573.928	518.236	550.352
Ndufa1	442.518	417.785	372.607	402.418	467.51	491.122	440.356	493.353	496.712	481.417	445.634	480.213	440.621	379.619	385.829	438.808	295.833	358.559	441.501	421.609
E2f3	766.593	861.835	907.506	884.888	566.644	573.827	502.832	543.34	547.04	580.41	530.261	573.761	597.419	836.303	799.756	799.308	1056	504.078	510.451	539.542
Cr1l	1094.78	1021.89	991.136	1079.61	1294.38	1304.89	1294.87	1340.96	1361.04	1212.92	1189.07	1247.31	1228.58	974.735	1091.7	985.555	1234.42	1499.43	1515.78	1491.85
Ppfibp1	922.873	922.574	1006.04	975.757	1964.67	2033.92	1968	1992.97	1974.81	1695.38	1683.98	1732.51	1901.42	884.112	858.693	917.829	1601.16	5230.54	4872.08	4915.82
Cd46	8.22525	4.92477	4.9681	5.40885	5.63265	3.06313	1.00768	2.17336	2.18816	4.16812	2.14247	1.24731	5.95434	4.28141	10.2796	4.93836	2.28737	2.32831	3.33628	0
Cd34	17.273	20.5199	24.0125	21.6354	4.50612	0	3.02304	1.08668	3.28224	4.16812	1.07124	1.24731	1.98478	17.1256	21.9299	23.9863	60.9965	51.2228	54.4926	66.8285
Plgrkt	594.685	558.962	595.344	593.892	922.628	916.898	890.789	1010.61	859.947	901.355	933.046	992.857	909.03	577.277	583.884	607.418	334.718	401.633	425.932	436.351
Cd274	794.559	802.738	836.297	738.849	41035	39345.9	38048	39254.1	36453.6	30096.9	32473.4	33516.4	31990.7	830.594	810.721	845.87	1676.64	38449.7	36593.4	37769.9
Pdcd1lg2	1.64505	2.46239	3.31207	1.08177	4.50612	4.08418	1.00768	10.8668	7.65856	7.2942	7.49865	2.49461	3.96956	4.28141	2.74124	4.93836	1.52491	4.65661	3.33628	7.86217
Gtf3a	412.907	392.34	408.212	415.4	296.277	321.629	287.189	261.89	311.813	357.416	307.444	295.612	324.512	416.724	420.095	444.452	372.841	292.203	251.333	240.779
Mtif3	190.003	196.991	217.768	172.001	121.665	111.294	110.845	89.1078	120.349	134.422	106.052	106.021	112.14	181.96	206.963	172.137	250.085	112.923	105.649	128.743
Lnx2	116.799	123.119	132.483	125.485	105.894	88.8308	95.7296	96.7145	79.8678	75.0261	94.2687	79.8277	109.163	124.875	115.132	111.466	177.652	112.923	97.8642	102.208
Il19	0	0	0	0	13.5184	14.2946	13.0998	14.1268	19.6934	4.16812	4.28494	9.97846	10.9163	0.713569	0.685309	1.41096	0	30.268	43.3716	33.4142
Dyrk3	4.93515	7.38716	5.79612	5.40885	7.88571	4.08418	5.0384	5.4334	1.09408	12.5044	5.35618	6.23654	4.96195	7.13569	6.85309	2.82192	25.161	4.65661	5.56047	0.982772
Mapkapk2	4961.47	5354.87	5434.27	4680.82	26698.8	25620	26204.7	25547.8	25593.8	21947.2	22282.8	21802.9	21942.7	5232.6	4918.46	4901.67	4734.09	26879.1	27781.2	27439
Il10	176.02	184.679	184.648	170.92	702.955	670.826	628.792	620.494	598.462	548.107	608.462	653.589	644.061	142	150.083	145.329	84.6326	807.923	804.044	869.753
Lamp2	8974.57	8883.47	8685.06	8942.99	13788.7	13323.6	13815.3	13860.6	13073.2	12649.2	13390.4	13886.3	13448.9	8791.17	9255.79	9002.62	13054	16596.2	16517.9	16724.8
Atxn10	1224.74	1348.57	1296.67	1325.17	1338.32	1349.82	1363.39	1296.41	1432.15	1348.39	1281.2	1299.69	1306.98	1302.98	1288.38	1439.88	1287.03	1385.34	1313.38	1379.81
Foxred2	126.669	116.553	115.922	120.076	75.4775	73.5152	57.4378	69.5475	63.4566	60.4377	89.9838	64.86	62.5206	132.724	143.23	126.986	190.614	129.221	122.33	103.191
Eif3d	1979.82	1964.98	1894.5	1954.76	2556.1	2533.21	2528.27	2380.92	2555.77	2518.58	2575.25	2609.37	2437.31	1979.44	2096.36	1981.69	2435.28	2854.5	2870.31	2966.01
H3f3b	9170.33	9827.38	9891.48	9673.19	31191.4	30882.5	31927.3	30666.1	31127.7	29842.7	29011.2	28422.4	29764.8	9981.4	9527.17	9674.24	10089.6	23302.9	23369.5	23475.5
Nup50	1277.38	1315.73	1225.46	1205.09	1151.31	1145.61	1156.82	1142.1	1158.63	1134.77	1153.72	1269.76	1217.66	1253.03	1207.51	1248.7	1506.61	1153.68	1218.85	1109.55
Phf21b	5.75767	7.38716	10.7642	11.8995	5.63265	2.04209	3.02304	1.08668	3.28224	0	1.07124	6.23654	3.96956	5.70855	4.11186	8.46575	5.33719	0	1.11209	0
Ift27	131.604	135.431	143.247	143.875	135.184	119.462	129.991	139.095	144.419	145.884	106.052	117.247	137.942	118.452	150.768	134.747	101.407	104.774	95.64	93.3633
Pacsin2	3174.95	3404.66	3447.03	3141.46	4280.81	4539.56	4318.92	4279.35	4184.85	3893.02	4022.49	3867.9	4025.14	3365.9	3131.18	3204.29	3507.3	3564.64	3595.4	3634.29
Cmah	726.289	672.231	659.101	743.176	317.681	352.26	354.703	317.311	280.084	290.726	365.291	394.149	324.512	667.9	674.344	648.336	418.588	277.069	332.516	327.263
Ttll12	486.112	509.714	516.682	490.042	420.196	463.554	440.356	381.425	464.984	385.551	444.563	410.364	393.979	513.056	489.311	502.301	613.777	462.169	487.097	436.351
Bik	6.5802	5.74557	4.9681	6.49062	7.88571	5.10522	8.06144	13.0402	8.75264	12.5044	9.64112	18.7096	13.8935	5.70855	4.79717	4.23288	3.81228	3.49246	2.22419	0.982772
Scube1	4.93515	4.92477	4.14008	4.32708	7.88571	6.12627	6.04608	1.08668	6.56448	2.08406	1.07124	7.48384	1.98478	3.56784	2.74124	4.23288	0	1.16415	0	0
Tox4	2106.49	1903.42	2014.56	1960.17	6848.17	6849.16	6727.27	6735.24	6653.1	6094.83	6160.67	6151.72	5953.35	1990.14	1977.12	1948.53	2179.1	5206.09	5056.69	5332.52
Mrps18c	458.969	443.229	407.384	461.916	473.142	438.028	496.786	504.22	525.158	496.006	475.628	465.246	495.203	436.704	442.024	440.925	439.937	470.318	497.106	508.093
Srsf6	3876.56	3686.19	3889.19	3994.98	5227.1	5202.22	5273.19	5570.32	5243.92	4851.69	4720.93	4914.39	4791.26	3903.93	4020.02	3927.4	2776.1	4250.32	4007.98	4315.35
Plcg1	362.733	376.745	389.168	399.173	171.233	178.683	205.567	181.476	195.84	221.952	213.176	202.064	178.63	386.041	383.088	371.788	266.097	228.174	222.419	206.382
Kctd2	302.689	279.07	252.545	269.361	161.094	147.03	151.152	154.309	155.359	168.809	181.039	143.44	180.615	307.548	328.948	289.952	314.132	158.325	146.796	142.502
Kctd5	474.597	526.13	557.255	452.18	366.122	367.576	347.65	381.425	382.928	369.92	341.724	336.773	321.534	524.473	507.129	510.062	577.941	403.961	407.026	447.161
Etaa1	242.645	279.07	237.641	270.443	50.6938	51.0522	79.6067	73.8942	54.704	100.035	96.4112	94.7954	79.3912	269.729	259.732	261.733	263.81	65.1926	50.0442	56.018
Slpi	4.93515	3.28318	4.14008	7.57239	152.082	98.0202	108.829	85.8477	123.631	178.187	202.463	162.15	180.615	3.56784	1.37062	3.5274	3.04982	160.653	162.366	156.261
Sdc4	806.897	973.463	974.575	955.203	91984.5	89073.9	88268.7	86482.3	82955.3	60370	59132.2	58401.4	62779.6	1160.26	1115.68	1112.54	2124.96	85344.1	92568.4	88768.9
Il13ra1	67.447	79.6171	70.3814	70.3151	191.51	138.862	163.244	174.955	165.206	151.094	134.976	184.601	122.064	79.9197	69.9015	70.5479	95.307	217.697	223.531	245.693
Nbr1	931.921	881.534	931.519	905.442	577.91	534.006	550.193	480.313	519.688	640.848	621.316	599.955	628.183	853.428	930.65	848.692	1649.95	1144.36	1057.6	1085.96
Cyth1	1223.92	1310.81	1375.34	1248.36	2164.06	2063.53	2046.6	2099.47	2121.42	1534.91	1514.73	1683.87	1600.73	1302.26	1179.42	1163.34	1531.77	1823.06	1802.7	1685.45
Rnd3	168.618	177.292	195.412	186.064	2704.8	2555.67	2582.68	2336.36	2464.96	1820.43	1777.18	1703.82	1845.85	181.96	192.572	179.897	157.066	5193.29	5292.45	5240.14
Brca1	329.01	284.816	303.054	292.078	87.8693	140.904	139.06	126.055	155.359	155.262	162.828	143.44	178.63	302.553	296.054	335.103	139.529	57.0435	61.1651	58.9663
Cntnap1	20.5631	14.7743	28.9806	28.126	5.63265	4.08418	11.0845	4.34672	5.4704	9.37826	5.35618	6.23654	14.8859	12.8442	20.5593	18.3425	8.38701	9.31323	7.78465	5.89663
Nt5c3b	177.665	172.367	174.711	179.574	158.841	187.872	158.206	169.522	175.053	214.658	164.97	144.688	212.372	197.659	189.145	196.123	211.963	182.772	185.72	177.882
Coa3	783.866	684.543	621.012	724.786	589.175	559.532	625.769	620.494	611.591	618.965	579.538	573.761	661.924	794.916	788.791	709.007	715.946	576.256	652.799	583.766
Med24	634.167	600.001	616.044	558.193	369.502	399.228	416.172	441.192	392.775	456.409	504.552	444.041	444.591	633.649	566.065	561.562	606.915	483.124	421.483	468.782
Psmd3	2172.29	2222.71	2310.17	2097.55	2383.74	2409.66	2460.75	2414.6	2342.42	2229.94	2186.39	2147.86	2108.83	2328.37	2086.08	2148.89	2635.05	3025.64	3042.69	3034.8
Exosc10	1021.58	1093.3	1141.83	1015.78	1117.52	1217.08	1114.49	1081.25	1109.4	1207.71	1228.71	1227.35	1231.56	1033.25	999.866	1097.02	1437.23	1621.67	1663.69	1540
Glod4	582.348	590.152	639.229	573.338	654.514	726.983	595.539	637.881	658.636	535.603	589.179	604.944	580.548	682.885	633.226	587.664	733.482	715.954	750.663	723.32
Vps53	599.621	654.995	618.528	589.565	618.465	619.774	667.084	596.587	605.026	613.755	569.897	607.439	565.663	642.925	583.198	614.473	722.808	703.149	784.026	723.32
Taok1	1807.09	1879.62	2047.68	1940.7	3603.77	3727.83	3596.41	3763.17	3541.54	3448.07	3475.09	3482.48	3545.81	1748.96	1850.34	1911.85	2597.69	4420.29	4327.16	4432.3
Dnttip1	477.064	471.957	495.982	459.752	501.306	513.585	452.448	509.653	482.489	514.762	489.554	542.579	477.34	498.785	468.066	485.37	471.96	494.765	548.262	539.542
Acot8	300.222	306.157	337.831	273.688	259.102	277.724	229.751	245.59	243.98	261.549	282.806	249.461	276.877	301.126	320.725	284.308	221.112	211.876	177.935	169.037
Cd300lg	12.3379	11.4911	14.0763	12.9812	11.2653	10.2104	22.169	9.78012	15.3171	11.4623	10.7124	13.7204	15.8782	15.6985	9.59433	9.87671	6.09965	6.98492	8.89675	2.94832
Nlk	319.14	288.92	308.022	290.996	138.563	174.599	176.344	164.089	143.324	233.415	246.384	227.01	218.326	313.257	335.802	327.342	411.726	213.04	197.953	234.882
Traf4	5.75767	2.46239	4.14008	7.57239	10.1388	5.10522	6.04608	5.4334	6.56448	6.25218	3.21371	12.4731	6.94673	11.4171	5.48247	2.82192	19.8238	8.14907	8.89675	9.82772
Aldoc	73.2047	68.9468	86.1137	74.6421	67.5918	77.5994	79.6067	78.241	88.6205	64.6058	52.4905	53.6342	65.4978	80.6333	67.1603	62.7877	42.6975	43.0737	55.6047	50.1214
Rpl19	11441.3	11469	11331.4	11915.7	14497.3	13990.3	13761.9	14912.5	14982.3	14321.6	13613.3	14372.7	13699	10874.1	11168.5	11512	10108.6	13707.9	13666.5	13341.1
Nek8	28.7884	36.9358	38.0888	36.7802	23.6571	26.5472	20.1536	17.3869	26.2579	20.8406	27.8521	24.9461	17.863	24.2613	26.7271	29.6301	25.161	30.268	11.1209	22.6038
Cacnb4	3.2901	0.820795	0.828016	1.08177	9.01224	11.2315	16.1229	10.8668	8.75264	11.4623	11.7836	16.215	10.9163	0	0	0	0.762456	5.82077	5.56047	3.93109
Plxdc1	46.0614	49.2477	38.9168	53.0067	23.6571	31.6524	16.1229	28.2537	27.352	31.2609	23.5672	21.2042	26.7945	50.6634	54.8247	45.8562	203.576	97.7889	74.5103	110.07
Arl5b	202.341	209.303	183.82	169.838	1170.46	1117.02	1252.55	983.445	1137.84	932.616	901.98	913.029	941.778	159.839	209.019	183.425	394.952	2032.61	2035.13	1850.56
Zfp207	2660.05	2499.32	2516.34	2686.04	2453.58	2460.72	2469.82	2838.41	2528.42	2377.91	2168.18	2392.34	2346.01	2414.72	2556.89	2551.01	2129.54	2564.63	2409.91	2688.86
Psmd11	1633.53	1666.21	1603.04	1657.27	2447.95	2289.18	2287.43	2441.77	2251.62	2245.57	2323.51	2343.69	2308.3	1756.81	1651.6	1636.01	2182.15	3573.95	3397.45	3500.63
Timp2	1928	2096.31	2124.69	1925.55	1777.66	1897.1	1973.04	1785.42	1882.91	1721.43	1840.38	1576.6	1721.8	2146.41	2050.45	2127.73	2881.32	2745.07	2865.86	2733.09
Zc3h18	1233.79	1314.91	1298.33	1258.1	1340.57	1370.24	1283.78	1339.88	1251.63	1360.89	1411.89	1419.44	1362.55	1407.16	1172.56	1194.38	1229.08	1279.4	1102.08	1243.21
Top2b	1930.47	1860.74	1921	1814.13	2018.74	2141.13	2177.6	1966.89	1931.05	1990.28	1926.08	1930.83	2020.51	1809.61	1805.1	1885.04	1693.41	2149.03	2065.16	2067.75
Igfbp4	3538.5	3685.37	3781.55	3412.98	3029.24	3190.76	3068.39	2878.62	2970.43	2486.28	2602.03	2236.42	2494.87	4207.2	3787.7	3827.93	1333.53	1008.16	1066.5	1041.74
Cdc6	262.385	251.163	235.157	281.26	47.3142	63.3047	38.2918	38.0338	71.1152	52.1015	41.7782	42.4085	46.6423	306.835	281.662	267.377	119.706	58.2077	32.2507	39.3109
Suz12	1298.77	1281.26	1304.13	1248.36	1783.3	1723.52	1707.01	1796.28	1669.57	1835.01	1867.16	2001.93	1848.82	1366.48	1267.82	1370.75	1414.36	1883.6	1800.48	1798.47
Atad5	250.048	265.117	243.437	297.487	98.0081	121.504	111.852	101.061	112.69	117.749	114.622	98.5373	110.155	319.679	328.948	323.11	151.729	52.3869	54.4926	48.1558
Crlf3	1757.74	1879.62	1842.34	1792.49	6265.76	6172.21	6030.97	6566.81	6137.79	5647.8	5498.65	5685.23	5663.57	1710.42	1824.98	1793.33	1366.32	6532.07	6500.19	6485.31
Tns4	127.491	108.345	133.311	114.668	38.302	31.6524	27.2074	18.4736	33.9165	40.6391	24.6384	22.4515	16.8706	142.714	124.726	119.226	48.7972	18.6265	23.354	33.4142
Tnfaip1	834.863	853.627	841.265	801.592	656.767	743.32	662.046	654.181	807.431	853.422	865.558	865.631	858.418	849.86	860.063	844.459	1011.02	866.13	870.769	947.392
Abr	6451.06	6777.31	6674.64	6279.68	11889.4	11599.1	11373.7	11387.3	11204.5	9385.56	9621.83	9599.28	9509.08	6287.97	6278.8	6212.45	7860.92	15391.3	14951	16020.2
Rab11fip4	21.3856	9.84954	20.7004	15.1448	7.88571	11.2315	8.06144	5.4334	3.28224	6.25218	3.21371	3.74192	3.96956	17.8392	13.0209	11.2877	8.38701	25.6114	6.67256	21.621
Cd40	166.15	158.413	149.043	206.618	5076.14	4361.9	4382.4	5284.53	4571.06	3816.95	3703.26	4143.56	4211.7	199.799	177.495	193.301	484.159	6363.26	6394.54	6571.8
Slc35c2	1091.49	1146.65	1102.92	1070.95	812.228	818.877	817.229	743.289	835.877	725.252	761.648	783.309	769.103	1131.72	1066.34	1070.92	988.143	676.373	650.575	635.853
Zfp334	16.4505	14.7743	16.5603	22.7172	12.3918	4.08418	4.03072	9.78012	8.75264	3.12609	5.35618	3.74192	8.93151	12.8442	13.7062	16.226	16.774	4.65661	7.78465	5.89663
Elmo2	1172.1	1170.45	1136.04	1041.74	470.889	513.585	522.986	423.805	478.113	470.997	504.552	506.407	425.735	1104.6	1111.57	1074.45	1027.03	512.228	542.702	561.163
Wsb1	3206.2	2927.78	3041.3	3327.52	4992.78	4707.01	4755.24	4998.73	5062.31	4670.37	4693.08	5004.2	4969.89	2808.61	3336.77	3055.43	1504.33	2484.3	2210.84	2233.84
Ttpal	439.228	450.617	500.122	433.79	1356.34	1296.73	1294.87	1321.4	1298.67	1157.69	1276.91	1324.64	1202.78	480.945	463.269	507.24	591.666	1047.74	1137.67	1220.6
Rhot1	885.859	828.182	857.825	884.888	880.946	851.551	856.528	928.025	908.086	954.499	996.249	1031.52	990.406	864.845	855.951	899.486	997.292	1161.83	1141.01	1142.96
Ada	175.198	160.055	169.743	121.158	147.575	141.925	148.129	182.562	156.453	156.304	139.261	158.408	144.889	163.407	172.013	163.671	98.3568	97.7889	97.8642	105.157
Serinc3	24833.7	25878.9	26182.7	25462.7	29975.8	29993.2	30585.1	30072.8	29039.1	27476.2	28046	27735.1	28201.8	25519.4	25454.4	26298.9	15974.2	17926.8	18098.2	17999.5
Tha1	86.3651	96.033	76.1775	91.9505	122.792	76.5783	71.5453	74.9809	79.8678	44.8073	47.1343	81.075	58.551	84.9147	71.2722	79.0137	21.3488	19.7906	21.1298	16.7071
Pgs1	1185.26	1194.26	1110.37	1135.86	2253.06	2126.84	2054.66	2425.47	2369.78	1994.44	1790.03	2069.28	1955.01	1059.65	1096.49	1014.48	917.234	1294.54	1223.3	1297.26
Birc5	551.914	515.459	510.058	558.193	368.375	497.249	379.895	408.592	410.28	372.004	414.568	402.88	360.238	569.428	586.625	579.904	19.0614	23.2831	20.0177	20.6382
Afmid	28.7884	25.4447	31.4646	27.0443	13.5184	10.2104	18.1382	7.60676	9.84672	10.4203	10.7124	3.74192	8.93151	33.5377	30.1536	33.1575	9.14947	4.65661	7.78465	4.91386
Pigt	1651.63	1722.03	1751.25	1603.18	1711.2	1720.46	1817.85	1714.78	1815.08	1705.8	1674.34	1570.36	1532.25	1843.86	1609.79	1727.01	1791.01	1551.82	1672.59	1565.56
Etv4	3.2901	3.28318	0.828016	3.24531	2.25306	3.06313	1.00768	0	3.28224	2.08406	1.07124	1.24731	2.97717	2.14071	1.37062	3.5274	5.33719	5.82077	8.89675	5.89663
Dbndd2	134.072	133.79	174.711	165.511	144.196	128.652	106.814	147.788	130.195	136.506	130.691	109.763	145.881	146.282	152.824	128.397	122.755	84.9832	94.5279	123.829
Mmp9	3518.76	3936.53	4390.97	3711.55	4221.11	4677.4	4405.58	3891.4	4184.85	3585.62	3795.39	3331.56	2980.15	4567.55	4246.86	4388.08	1096.41	1396.98	1400.13	1450.57
Slc12a5	74.8498	60.7388	76.1775	99.5228	90.1224	100.062	103.791	69.5475	83.1501	91.6986	84.6276	78.5804	83.3608	86.3418	65.7897	66.3151	29.7358	26.7755	57.8289	31.4487
Ghdc	291.174	305.336	289.806	260.707	316.555	322.65	311.373	304.27	331.506	301.146	329.94	365.461	265.961	279.005	308.389	310.411	435.362	377.186	414.811	456.006
Pltp	14095.6	15641.9	15594	14656.9	21243	20649.6	21585.5	19938.4	20559.9	19103.5	19626.1	19207.3	18354.3	15316.8	14951.4	15141.7	8694.28	9993.09	10511.5	9912.24
Slc12a7	3431.57	3453.91	3456.14	3159.85	4457.68	4780.53	4813.69	4843.33	4882.88	4291.08	4459.55	4273.28	4253.39	3515.75	3366.92	3499.18	3336.51	3936	4106.96	3993
Ctsa	10085	10436.4	10321.2	9846.27	12011.1	11935	12182.9	11893.7	12057.9	11363.3	12024.6	11493.9	11347	11167.4	10627.8	10918	17669.9	20051.4	20646	20608.7
Zswim1	178.488	183.858	192.1	197.964	96.8816	128.652	107.822	98.8879	100.655	100.035	98.5536	143.44	102.216	199.086	175.439	197.534	196.714	53.5511	78.9586	63.8802
Slc12a4	929.453	986.596	983.684	825.391	1468.99	1389.64	1429.9	1477.88	1541.56	1342.13	1268.34	1332.12	1248.43	958.323	920.37	924.884	965.269	1337.61	1341.18	1332.64
Spata25	4.11262	8.20795	4.14008	6.49062	21.4041	14.2946	11.0845	16.3002	15.3171	12.5044	6.42741	0	5.95434	6.42212	8.90902	5.64384	0	0	0	1.96554
Myo1c	4334.71	4603.84	4838.93	4216.74	6754.67	6407.05	6482.41	6272.32	6434.28	4970.48	5230.84	5210	5109.82	4496.91	4064.57	4209.6	5691.73	5185.14	5166.79	5237.19
Crk	2522.68	2533.79	2449.27	2556.22	3170.05	3187.7	3110.71	3613.21	3278.96	3069.82	3243.7	3476.25	3432.68	2455.39	2578.82	2549.6	3722.31	3800.96	3774.45	3774.83
Cox7c	1736.35	1705.61	1665.97	1735.16	2007.48	1873.62	1752.36	2024.49	2083.13	1943.38	1782.54	2040.59	1913.33	1637.64	1732.46	1614.84	1471.54	1859.15	2105.19	1871.2
Pitpna	9525.66	9896.33	9806.2	9588.81	9445.95	9632.53	9603.19	9186.79	9479.11	8954.16	9009.09	8677.52	8731.05	9763.76	9434.65	9314.45	11276.7	11683.4	11928.3	11890.6
Mlx	498.45	476.882	448.785	462.998	379.641	396.165	376.872	440.105	449.667	404.307	404.927	437.805	432.682	435.99	479.717	460.678	575.654	568.107	560.495	513.007
Retreg3	773.996	856.089	760.119	778.874	575.657	578.932	557.247	573.767	553.604	636.68	750.936	710.965	687.727	785.639	854.581	760.507	1304.56	809.087	814.052	857.96
Dhx58	548.624	612.313	591.204	561.439	3450.56	3124.4	3038.16	3155.72	3069.99	2067.39	2107.12	2319.99	2172.34	632.222	583.884	622.938	2245.43	5105.98	4904.33	5075.03
Rab5a	1363.75	1368.27	1326.48	1340.31	2480.62	2436.21	2567.57	2756.91	2534.98	2448.77	2462.77	2440.98	2586.17	1305.12	1324.02	1286.09	1599.63	2665.91	2671.25	2789.11
Hspb9	4.11262	3.28318	6.62413	2.16354	7.88571	4.08418	4.03072	3.26004	8.75264	4.16812	4.28494	9.97846	4.96195	9.27639	13.0209	8.46575	12.1993	6.98492	7.78465	8.84495
Nkiras2	818.412	810.946	806.488	775.629	755.901	782.12	670.107	846.524	707.87	651.268	657.738	693.503	635.13	943.338	827.854	855.747	1069.73	871.951	849.639	911.03
Ppp2r5c	3490.8	3522.85	3382.45	3446.52	2720.57	3036.59	3093.58	2705.83	2946.36	3207.37	3123.72	3109.54	3175.65	3413.71	3335.4	3628.99	3522.55	3131.57	3091.62	3126.2
Ift52	838.153	833.107	858.653	921.668	818.987	794.372	713.438	782.41	763.668	765.891	724.155	708.471	745.285	802.051	878.567	876.206	853.188	835.862	894.123	897.271
Mybl2	177.665	174.009	157.323	159.02	118.286	120.483	114.876	140.182	163.018	161.515	143.546	159.655	155.805	191.236	170.642	179.192	50.3221	31.4321	37.8112	29.4832
B4galt5	1770.9	1964.16	1969.85	1729.75	13813.5	13591.1	13353.8	13020.6	12353.3	11824.9	13034.8	12716.3	12829.6	1881.68	1755.08	1714.32	1905.38	5223.56	5472.61	5253.9
Gdap1l1	8.22525	8.20795	9.10818	14.063	5.63265	5.10522	6.04608	2.17336	6.56448	12.5044	7.49865	13.7204	19.8478	13.5578	13.7062	11.9932	6.09965	3.49246	6.67256	12.776
Ddx27	923.695	975.105	953.875	929.24	1292.13	1263.03	1213.25	1209.47	1206.77	1304.62	1175.14	1221.11	1232.55	929.066	903.238	941.815	939.345	1323.64	1236.65	1287.43
Cyth3	732.047	746.103	763.431	673.943	880.946	975.097	876.682	937.805	835.877	744.009	859.131	849.416	851.471	758.524	733.281	692.781	701.459	874.279	789.586	851.08
Cyth4	17815.1	18353	18565.8	18046.1	19217.5	18956.7	18784.2	18633.3	18361.9	14100.7	14381.3	13902.5	14054.2	18736.9	18351.9	18212.7	11743.3	7738.13	7789.1	7920.16
Rac3	88.0101	81.2587	80.3176	65.988	100.261	100.062	87.6682	101.061	109.408	84.4044	91.055	96.0427	114.125	109.89	84.293	103.705	48.7972	55.8794	34.4749	42.2592
Rrp7a	1357.17	1396.17	1372.85	1218.07	2042.4	2060.47	2066.75	2013.62	2141.11	2070.51	2078.2	2192.77	2177.3	1330.81	1277.42	1246.58	1888.6	2449.38	2646.78	2722.28
Cyb5r3	2465.11	2513.27	2608.25	2457.78	3060.78	2960.01	2939.4	2893.83	3022.94	3011.46	3168.71	2997.28	2901.75	2379.75	2281.39	2424.73	2725.78	2902.23	3086.06	3028.9
Ints2	387.409	368.537	382.544	387.274	280.506	238.924	281.143	285.797	256.015	216.742	277.45	228.257	226.265	393.89	361.843	387.308	370.553	303.844	259.118	247.659
Med13l	1176.21	1167.17	1165.02	1107.73	3372.83	3390.89	3206.44	3446.95	3061.23	3048.98	3212.63	3272.93	3181.6	1133.15	1067.03	1097.02	1467.73	3974.42	4084.72	3868.19
Hist1h2bc	830.75	815.05	817.252	777.793	1111.88	1033.3	1021.79	1067.12	1026.25	910.734	848.418	937.975	996.36	739.257	762.064	726.644	479.585	490.109	497.106	514.972
Mafk	400.57	439.125	438.849	397.01	5282.3	5023.54	4880.19	4783.57	4614.83	3985.76	4291.37	4056.24	4137.28	426.001	432.43	371.082	680.873	5664.77	5672.79	5683.37
Med1	1065.99	1071.96	1031.71	1049.32	1488.15	1525.44	1382.54	1635.45	1502.17	1657.87	1552.22	1697.59	1674.16	970.453	986.845	1001.08	1230.6	1485.46	1523.57	1447.62
Erbb3	77.3173	87.0043	92.7378	85.4598	15.7714	30.6313	31.2381	13.0402	17.5053	25.0087	38.5645	38.6665	16.8706	81.3468	74.0134	82.5411	124.28	22.1189	25.5781	32.4315
Stard3	746.03	795.351	751.839	758.321	1385.63	1277.33	1251.54	1588.73	1427.77	1410.91	1427.96	1547.91	1380.42	773.508	757.267	738.637	1313.71	1863.81	1758.22	1757.2
Ikzf3	5.75767	6.56636	5.79612	5.40885	4.50612	2.04209	14.1075	13.0402	8.75264	5.21015	2.14247	7.48384	5.95434	5.70855	6.16778	6.34932	6.09965	2.32831	3.33628	2.94832
Mfng	459.791	480.986	477.765	409.991	200.522	215.44	192.467	171.695	179.429	186.523	201.392	207.053	197.486	417.438	470.122	456.445	173.077	116.415	76.7344	92.3806
Vmp1	3693.14	3517.11	3438.75	3703.98	3854.98	3917.75	4003.51	4133.73	4133.43	4130.6	4004.28	3939	4165.06	3229.61	3538.94	3375.01	2080.74	2429.59	2493.31	2455.95
Uchl5	458.146	497.402	470.313	466.243	522.71	527.88	558.255	547.687	578.768	492.88	576.325	506.407	489.248	513.056	479.717	531.932	548.206	596.047	581.625	588.68
Glrx2	304.334	310.261	294.774	353.739	323.314	283.85	274.089	265.15	254.921	287.6	281.735	266.924	259.014	331.809	318.669	323.815	329.381	285.218	269.127	283.038
Trove2	299.399	332.422	308.022	310.468	205.028	183.788	175.336	210.816	167.394	293.852	265.666	274.408	261.991	320.392	310.445	331.575	575.654	305.008	290.256	278.124
Stk4	2352.42	2298.23	2304.37	2302.01	2226.02	2424.98	2434.56	2525.44	2483.56	2417.51	2535.61	2263.86	2350.97	2354.78	2228.63	2216.62	1860.39	3288.73	3122.76	3287.37
Pmp22	845.555	881.534	921.582	858.925	1819.35	1664.3	1693.91	1587.64	1531.71	1557.83	1721.47	1549.16	1586.83	1068.93	977.251	1054.69	3514.16	4314.35	4347.17	4442.13
Gdf9	6.5802	8.20795	14.0763	5.40885	15.7714	4.08418	4.03072	2.17336	7.65856	7.2942	4.28494	6.23654	4.96195	12.1307	10.9649	8.46575	4.57473	5.82077	2.22419	3.93109
Zcchc10	224.549	229.002	220.252	231.499	157.714	162.346	158.206	181.476	146.607	130.254	148.902	160.903	177.638	210.503	231.635	229.281	242.461	167.638	136.787	155.278
Psmb6	1945.27	1918.2	1852.27	1987.21	2699.17	2755.8	2664.31	2600.43	2655.33	2760.34	2675.95	2672.98	2634.8	2115.73	2047.02	2014.85	2512.29	3391.18	3319.6	3436.75
Spag7	709.839	704.242	693.05	691.251	722.106	780.078	669.1	662.875	650.977	653.352	640.599	674.793	649.023	749.247	688.736	740.048	703.747	711.298	697.283	729.217
Pfn1	33198.7	33857	32950.1	31790	36643.8	36053.1	35729.3	36334.2	35221.7	36322	37313.3	35870.1	35188.2	34937.8	32134.8	31822.8	21967.1	23760.4	24392.7	23627.8
Tomm34	763.303	752.669	823.876	713.968	701.828	730.047	653.984	725.902	700.211	791.942	808.783	728.428	670.856	777.79	704.498	776.733	787.617	684.522	695.058	730.199
Ywhab	7308.96	7362.53	7230.24	7371.18	8448.97	8321.51	8628.76	8670.62	8192.47	7544.29	7627.19	7816.88	7780.34	7371.88	7304.71	7435.05	7331.01	7398.2	7792.44	7767.83
Ksr1	311.737	332.422	331.207	356.984	70.9714	79.6415	67.5146	49.9873	61.2685	65.6478	68.5591	64.86	70.4597	316.825	280.977	317.466	109.031	41.9095	54.4926	54.0525
Gpx3	118.444	123.94	128.343	120.076	139.69	142.946	135.029	119.535	144.419	110.455	112.48	114.752	124.049	130.583	111.705	112.171	104.456	109.43	121.218	113.019
Anxa6	4740.21	5051.17	5037.65	4626.73	6703.98	6575.52	6847.19	6637.44	6511.96	6003.13	6170.31	6058.17	5870.98	4895.79	4658.73	4870.63	3248.82	3633.32	3854.52	3836.74
Il12rb2	10.6928	13.1327	14.0763	14.063	10.1388	22.463	13.0998	18.4736	14.223	22.9246	35.3508	13.7204	28.7793	24.2613	10.2796	16.9315	17.5365	33.7605	17.7935	22.6038
Zkscan6	198.228	196.991	209.488	200.127	389.779	367.576	359.742	342.304	399.339	344.912	364.22	323.053	341.382	191.95	195.998	200.356	205.863	293.367	349.197	294.832
Kpna2	2633.72	2603.56	2676.98	2562.71	2384.86	2481.14	2394.25	2490.67	2516.38	2409.17	2491.69	2409.8	2348.99	2617.37	2658.31	2630.73	1363.27	1158.33	1185.49	1011.27
Smurf2	1425.44	1383.04	1415.91	1417.12	554.253	583.016	614.685	587.894	524.064	556.444	577.396	623.654	591.465	1255.17	1289.75	1297.38	1502.8	691.507	701.731	722.337
Cep95	116.799	96.8538	117.578	112.504	46.1877	62.2837	54.4147	53.2473	68.927	72.942	50.3481	61.1181	68.4749	106.322	102.111	117.815	82.3452	58.2077	53.3805	57.0008
Vezf1	406.327	441.588	446.301	435.953	695.069	634.068	660.03	731.336	656.448	658.562	625.601	697.245	642.077	433.136	398.85	482.548	643.513	961.591	940.831	928.719
Cuedc1	66.6245	55.8141	56.3051	55.1703	21.4041	25.5261	25.192	17.3869	20.7875	21.8826	25.7096	22.4515	23.8174	62.0805	51.3982	52.2055	65.5712	61.7001	58.941	43.242
Srsf1	3707.94	3577.85	3755.05	3711.55	3442.67	3354.13	3392.86	3378.49	3316.16	3015.63	3056.23	3329.06	3274.89	3687.01	3508.1	3589.48	2736.45	2804.45	2799.14	2611.22
Abi3	587.283	531.875	617.7	543.049	56.3265	51.0522	65.4992	57.594	54.704	48.9754	57.8467	43.6558	51.6043	537.317	540.024	510.062	308.032	68.6851	70.0619	63.8802
Kif3a	264.03	248.701	245.921	218.518	207.281	230.756	240.836	198.862	236.321	271.97	232.458	269.418	265.961	238.332	229.579	219.404	458.998	421.424	398.129	382.298
2021-09-08	1332.49	1374.83	1342.21	1263.51	1275.23	1286.52	1344.25	1324.66	1436.53	1398.4	1414.03	1335.87	1277.21	1313.68	1269.88	1311.49	2150.13	2082.67	2031.79	1963.58
Mtmr4	689.276	683.722	738.591	707.478	268.114	235.861	229.751	271.67	221.004	221.952	244.242	258.193	291.763	674.322	673.659	670.911	580.229	224.682	215.746	260.435
Mrm1	228.662	174.009	220.252	200.127	63.0857	58.1995	73.5606	60.8541	77.6797	117.749	92.1262	86.0642	114.125	206.221	201.481	192.596	311.082	102.446	71.174	97.2944
Kansl1	1251.88	1323.94	1299.99	1306.78	1198.63	1250.78	1208.21	1122.54	1228.65	1032.65	1026.24	1029.03	1070.79	1228.05	1235.61	1199.32	1617.93	1379.52	1291.14	1380.79
Gid4	340.525	343.092	333.691	324.531	219.673	229.735	234.789	254.283	215.534	284.474	269.951	290.623	272.907	332.523	348.137	348.507	585.566	321.306	355.87	300.728
Myo1b	1348.94	1358.42	1399.35	1299.21	1466.74	1447.84	1576.01	1431.16	1478.1	1568.25	1546.86	1420.68	1441.94	1347.22	1315.79	1343.94	542.868	552.973	522.684	592.611
Dhx40	304.334	320.11	285.666	281.26	536.228	501.333	548.178	507.48	470.454	591.873	560.256	634.879	565.663	319.679	339.228	304.062	354.542	328.291	382.56	426.523
Ypel2	18.9181	20.5199	17.3883	9.73593	9.01224	3.06313	7.05376	6.52008	12.0349	13.5464	6.42741	11.2258	8.93151	18.5528	21.9299	23.9863	23.6361	12.8057	4.44837	4.91386
Akap1	287.884	330.78	315.474	295.323	165.6	149.072	167.275	146.702	159.736	163.599	201.392	193.333	174.661	296.131	282.347	303.356	407.151	152.504	184.608	169.037
Nol11	625.119	632.833	664.069	617.691	566.644	621.816	610.654	600.934	596.273	614.797	647.026	663.568	625.206	699.297	618.149	669.5	755.594	721.775	668.368	689.906
Derl2	1200.06	1134.34	1085.53	1224.56	990.22	965.908	973.419	1045.39	1040.47	1031.61	1003.75	1067.7	1145.22	1116.74	1185.59	1183.09	1311.42	1228.18	1211.07	1116.43
C1qbp	1694.4	1703.15	1633.68	1599.94	1537.71	1635.71	1643.53	1651.75	1710.05	1633.9	1725.76	1652.68	1658.28	1682.6	1644.74	1729.13	1705.61	1675.22	1784.91	1699.21
Rpain	92.9453	91.1083	87.7697	101.686	83.3632	96.9992	90.6912	109.755	77.6797	87.5305	73.9152	107.268	76.4141	84.9147	104.167	88.8904	72.4333	80.3266	63.3893	66.8285
Slc13a3	88182.9	93055.2	93474.8	85710.8	118604	118439	118167	112735	116131	107243	110792	109364	107478	99986.7	97299.5	95923.3	19611.1	20210.9	20240.1	21970.8
Kcnab3	2.46757	7.38716	4.14008	5.40885	1.12653	2.04209	3.02304	1.08668	5.4704	3.12609	4.28494	3.74192	1.98478	2.85427	2.05593	3.5274	0	4.65661	2.22419	1.96554
Chd3	3495.73	3645.15	3755.05	3553.61	3942.85	3666.57	3730.43	3661.03	3560.14	3784.65	3922.86	3753.15	3969.56	3642.05	3425.86	3353.14	1856.58	2093.15	1989.54	2036.3
Kdm6b	530.528	631.192	613.56	558.193	2164.06	2164.61	2189.69	1812.58	1887.29	1606.81	1739.69	1450.62	1566.98	569.428	526.318	564.384	523.807	1256.12	1273.35	1284.48
Appbp2	853.781	817.512	906.678	920.586	2120.13	2049.24	2202.79	2128.81	1979.19	1604.72	1576.86	1705.07	1796.23	880.544	861.434	932.644	1206.2	2691.52	2853.63	2694.76
Adora2b	114.331	143.639	131.655	124.404	77.7306	64.3258	88.6759	63.0274	78.7737	47.9333	56.7755	61.1181	57.5586	134.151	130.209	124.87	187.564	121.072	130.115	102.208
Ncor1	3327.11	3294.67	3367.54	3299.4	2962.77	2918.14	2976.69	3064.44	2901.5	3025.01	3277.98	3065.88	3185.57	3139.7	3142.83	3230.39	3485.95	3710.16	3376.32	3474.1
Trpv2	1501.93	1561.15	1545.91	1496.09	2338.68	2305.52	2279.37	2239.65	2238.49	2084.06	2192.82	2230.19	2032.42	1580.55	1482.32	1502.67	1687.31	1719.45	1733.75	1779.8
Cenpv	47.7064	38.5774	62.9293	41.1073	61.9591	47.9891	61.4685	42.3805	36.1046	61.4797	65.3453	73.5911	53.5891	36.392	33.5802	38.8014	57.9466	60.536	38.9233	56.018
Pcgf2	71.5597	79.6171	84.4577	57.3338	40.5551	34.7155	28.215	51.074	32.8224	47.9333	28.9233	43.6558	37.7108	62.794	65.7897	69.8425	82.3452	22.1189	50.0442	39.3109
Cwc25	567.542	572.915	577.955	563.602	958.677	999.602	1050	963.885	956.226	944.078	937.331	804.513	880.25	570.141	518.094	549.569	587.091	701.985	648.35	647.647
Pip4k2b	2278.39	2394.26	2314.31	2212.22	812.228	894.435	851.49	847.61	792.114	770.06	750.936	792.04	746.278	2296.26	2179.97	2198.98	2389.54	853.325	857.424	836.339
Trim37	473.774	439.946	452.925	457.589	432.587	407.397	449.425	317.311	424.503	437.652	413.497	463.998	391.002	468.815	468.066	499.479	447.561	408.618	388.121	401.954
Ctdnep1	1413.92	1423.26	1495.4	1417.12	1748.37	1783.76	1811.81	1947.33	1738.49	1791.25	1818.96	1746.23	1716.84	1393.6	1410.37	1413.08	1489.84	1499.43	1643.67	1600.94
Elp5	535.464	569.632	553.943	564.684	1370.99	1392.7	1346.26	1398.56	1394.95	1374.44	1283.34	1272.25	1290.11	556.584	562.639	539.692	741.869	1253.79	1409.02	1418.14
Gabarap	6213.35	6416.98	6162.93	6380.28	8441.09	8552.27	8834.33	8839.06	8367.52	8346.65	8740.21	8410.59	8201.11	6185.93	6252.76	6129.91	7083.21	7974.45	8516.41	8387.96
Phf23	1649.16	1681.81	1706.54	1656.19	2473.86	2420.9	2621.98	2664.54	2491.22	2320.6	2213.17	2313.76	2303.34	1730.4	1707.11	1604.97	1643.85	1171.14	1078.73	1170.48
Acadvl	681.873	762.519	740.247	715.05	762.661	809.688	829.321	743.289	877.452	766.933	773.432	659.826	770.095	817.75	770.288	731.582	796.004	824.221	857.424	926.754
G3bp1	3617.46	3654.18	3580.34	3461.66	6527.11	6190.59	6289.94	5965.87	6071.05	6092.74	6378.13	6457.31	6323.51	3720.55	3628.71	3569.73	3219.85	5309.7	5428.13	5626.37
Atox1	1257.64	1211.49	1195.66	1270	1407.04	1456.01	1307.97	1590.9	1420.12	1355.68	1351.9	1330.88	1430.03	1098.18	1205.46	1224.71	930.196	1075.68	1185.49	1029.94
Sparc	60.8668	52.5309	48.025	64.9062	30.4163	33.6945	30.2304	18.4736	53.6099	39.5971	38.5645	18.7096	27.7869	10.7035	18.5034	15.5205	217.3	405.125	269.127	304.659
Mief2	180.955	160.055	180.508	157.938	292.898	265.472	244.866	264.063	247.262	317.819	279.592	308.085	338.405	192.664	187.775	169.315	204.338	139.698	147.908	158.226
Dusp14	0	1.64159	2.48405	6.49062	24.7837	14.2946	14.1075	17.3869	21.8816	8.33623	7.49865	7.48384	6.94673	0	0.685309	0.705479	3.04982	33.7605	28.9144	37.3453
Tada2a	111.863	105.883	106.814	111.422	39.4285	39.8207	36.2765	43.4672	53.6099	57.3116	46.0631	52.3869	49.6195	120.593	115.817	129.808	99.8817	34.9246	42.2596	60.9319
Ikzf1	3273.65	3306.16	3340.22	3226.92	4276.31	4179.13	4201.02	4509.72	4220.96	3019.8	3102.3	3340.29	3196.49	3154.69	3158.59	3280.48	2335.4	6518.1	6562.46	6678.92
Pnpo	317.495	276.608	308.022	312.632	230.939	293.04	258.974	261.89	259.297	279.264	278.521	248.214	290.77	297.558	295.368	311.822	370.553	288.71	355.87	325.297
Cog1	457.324	503.147	453.753	393.764	363.869	343.071	383.926	374.905	389.492	360.542	372.79	406.622	383.063	462.393	431.745	446.569	575.654	502.914	462.631	494.334
Cbx1	857.071	771.548	764.259	828.636	514.824	511.543	447.41	557.467	541.569	533.519	567.755	565.03	543.83	804.906	810.721	777.438	815.828	547.152	614.988	540.525
Cdk5rap3	491.047	508.072	507.574	474.897	452.865	483.975	446.402	441.192	484.677	453.283	474.557	436.558	427.72	490.222	437.913	501.596	452.136	484.288	543.814	486.472
Copz2	136.539	131.327	146.559	123.322	141.943	125.588	141.075	199.949	191.464	180.271	164.97	185.849	159.775	172.684	152.139	156.616	93.782	83.8191	97.8642	94.3461
Slc25a39	2416.58	2413.14	2378.89	2346.36	2819.7	2749.67	2849.72	2739.52	2754.89	2659.26	2692.01	2575.69	2585.18	2391.88	2301.27	2356.3	2677.74	2703.16	2859.19	2671.17
Sp2	278.013	363.612	355.219	351.575	425.828	448.238	455.471	422.719	399.339	548.107	614.889	431.568	485.279	354.644	307.704	354.856	366.741	427.244	423.708	484.507
Aatf	399.747	360.329	370.951	377.538	368.375	471.722	419.195	406.418	394.963	458.493	442.42	483.955	423.751	408.875	375.549	391.541	458.236	487.78	419.259	458.954
Dync1h1	7341.86	7766.36	7278.26	7297.62	11999.8	12424.1	11179.2	13001	11690.2	11619.7	11750.4	12728.8	11793.6	7192.06	7783.06	7780.73	11001.5	17141	16432.3	17323.3
Cpsf4l	4.93515	3.28318	4.9681	5.40885	1.12653	3.06313	2.01536	4.34672	2.18816	1.04203	2.14247	4.98923	0	2.85427	6.85309	3.5274	0	0	2.22419	0
Pex12	187.536	177.292	147.387	173.083	134.057	102.104	130.998	114.101	106.126	75.0261	96.4112	72.3438	85.3456	149.136	156.251	155.205	196.714	135.042	121.218	126.778
Ndel1	1538.94	1574.29	1615.46	1525.3	2826.46	2979.41	2767.09	2722.13	2741.76	2822.86	3071.23	2736.59	2924.57	1462.82	1530.3	1481.51	2012.88	2769.52	2768	2854.95
Slc25a35	43.5938	49.2477	47.1969	36.7802	50.6938	45.947	31.2381	42.3805	47.0454	33.3449	43.9206	26.1935	28.7793	52.0905	51.3982	36.6849	61.7589	40.7454	31.1386	46.1903
Zbtb4	3507.25	3615.6	3710.34	3458.42	947.412	947.529	988.534	861.737	901.522	976.381	1001.6	875.61	983.459	3378.75	3265.5	3171.84	2927.07	1181.62	1066.5	1046.65
Tnfsfm13	71.5597	93.5707	71.2094	67.0697	136.31	104.147	133.014	113.015	107.22	85.4464	91.055	99.7846	89.3151	99.1861	78.1253	108.644	84.6326	73.3417	90.0796	83.5356
Mpdu1	798.672	773.189	792.412	882.724	862.922	853.593	845.444	848.697	835.877	832.581	806.64	972.9	899.106	868.413	867.602	860.685	744.157	812.579	804.044	726.268
Fxr2	1139.2	1143.37	1146.8	1088.26	1367.61	1295.71	1239.45	1285.54	1323.84	1267.11	1320.83	1292.21	1217.66	1253.03	1114.31	1045.52	1312.19	1440.06	1422.37	1400.45
Atp5g3	3042.52	2811.22	2780.48	3033.28	3378.46	3123.37	3205.43	3580.61	3243.95	3375.13	3307.97	3247.99	3506.12	2990.57	3011.93	2910.81	2311	2753.22	2836.95	2734.07
Cd68	4258.21	4538.18	4420.78	4029.59	6128.32	6347.83	6269.79	5771.36	5995.56	5389.38	5790.03	5429.53	5187.22	5000.69	4836.23	4948.94	18654.2	22579.9	23114.9	22887.8
Acsl1	815.122	837.211	814.768	858.925	1500.54	1598.96	1614.3	1487.67	1586.42	1606.81	1661.49	1665.16	1596.76	812.755	778.511	808.479	990.43	2013.99	1962.84	2053.99
Abca5	4.11262	5.74557	4.14008	7.57239	14.6449	12.2525	20.1536	11.9535	8.75264	19.7986	33.2083	21.2042	29.7717	7.13569	4.11186	2.11644	8.38701	13.9698	22.2419	15.7243
Smyd4	80.6074	77.1548	71.2094	55.1703	36.049	45.947	31.2381	18.4736	29.5402	30.2188	36.422	27.4408	29.7717	112.744	102.111	79.7192	123.518	40.7454	36.6991	29.4832
Lsp1	739.45	726.404	695.534	675.025	761.534	686.142	761.806	741.116	764.762	603.335	670.593	588.729	647.039	652.202	577.716	657.507	632.838	675.209	717.3	596.543
Zfyve27	423.6	399.727	455.409	437.035	405.551	402.291	388.965	381.425	467.172	414.728	419.924	459.009	415.812	440.272	458.472	390.836	442.224	369.037	441.501	433.402
Avpi1	38.6587	41.8606	47.1969	46.5161	70.9714	55.1364	60.4608	56.5074	43.7632	41.6812	41.7782	39.9138	52.5967	39.9598	39.0626	33.863	41.1726	46.5661	56.7168	39.3109
Rad51d	194.116	207.661	204.52	191.473	78.8571	93.9361	84.6451	88.0211	94.0908	101.077	85.6988	99.7846	106.186	219.779	188.46	204.589	243.223	115.251	120.106	116.95
Pank3	1673.84	1713.82	1630.36	1726.51	1990.58	2039.03	2043.58	2066.87	1980.28	1941.3	2083.55	1981.97	2063.18	1686.16	1679.69	1686.1	1983.15	2130.4	2118.54	2182.74
Rars	1851.5	1937.9	1901.95	1885.53	5054.74	4964.32	5138.16	5051.98	4909.14	4397.36	4733.79	4597.58	4553.09	1806.04	1805.1	1816.61	2553.46	4323.67	4330.49	4409.7
Wwc1	5.75767	0.820795	4.9681	2.16354	0	2.04209	0	2.17336	6.56448	8.33623	2.14247	2.49461	1.98478	0.713569	2.74124	1.41096	9.14947	8.14907	6.67256	9.82772
Mrpl58	389.877	380.849	381.716	386.192	355.983	330.818	368.811	319.484	358.858	342.828	357.793	359.225	354.283	352.503	435.857	366.849	368.266	274.74	328.068	308.59
Fdxr	152.167	139.535	131.655	173.083	57.453	58.1995	60.4608	64.1141	56.8921	61.4797	63.2029	61.1181	56.5663	125.588	138.432	122.753	96.8319	55.8794	62.2772	50.1214
Mrpl45	933.566	926.678	883.494	921.668	1026.27	983.266	1033.88	936.718	942.003	896.145	903.051	967.911	942.771	921.931	962.174	928.411	786.854	726.432	753.999	746.907
Irf1	606.201	591.793	635.917	617.691	27600	26389.9	26559.4	25798.9	25540.2	22076.4	23156.9	22585	22317.9	680.745	713.407	668.089	480.347	28740.6	28593	28321.5
Slc22a5	158.747	184.679	187.132	152.53	82.2367	105.168	113.868	60.8541	94.0908	88.5725	84.6276	109.763	87.3304	159.839	156.936	168.61	197.476	123.4	108.985	125.795
P4ha2	65.802	73.8716	68.7254	72.4786	56.3265	41.8628	52.3994	43.4672	62.3625	63.5638	66.4166	61.1181	63.513	79.2061	65.1044	62.0822	278.296	260.77	298.041	311.539
Arrb1	8654.61	8473.89	8631.24	8425.91	4574.84	4778.49	4996.08	4319.55	4644.37	4358.81	4453.12	3694.52	4205.75	8251.71	7883.11	8079.86	2818.04	1633.31	1652.57	1600.94
Tm4sf5	4.93515	4.10398	1.65603	3.24531	10.1388	3.06313	8.06144	2.17336	4.37632	1.04203	5.35618	2.49461	1.98478	4.28141	4.11186	2.11644	2.28737	1.16415	1.11209	0
Cxcl16	1580.07	1604.65	1619.6	1591.28	2607.92	2431.11	2429.52	2524.36	2444.17	2374.78	2336.36	2362.4	2595.1	1516.33	1465.88	1444.12	1899.28	3856.84	3952.38	4020.52
Pelp1	785.511	827.362	775.851	733.44	584.669	637.132	571.355	604.194	607.214	642.932	641.67	614.923	580.548	839.157	829.91	780.26	840.989	681.03	691.722	766.562
Med11	375.071	375.924	354.391	353.739	377.387	285.892	378.888	350.998	353.388	334.491	364.22	371.698	371.154	335.377	359.787	347.096	295.07	299.187	236.876	285.987
Heatr9	0.822525	0	0.828016	0	90.1224	71.4731	67.5146	146.702	108.314	101.077	88.9125	108.516	100.231	0	1.37062	0	0	24.4472	22.2419	15.7243
Ccl6	1745.4	1726.95	1754.57	1965.58	1712.33	1695.95	1694.92	1662.62	1626.9	1348.39	1333.69	1319.65	1258.35	1992.28	2074.43	1997.21	2108.19	2542.51	2508.88	2357.67
Ccl4	644.859	737.895	698.018	629.59	58665.2	59253.2	57116.3	61138.8	59295.8	54991	55729.9	55340.5	56267.5	695.729	701.757	683.61	1864.97	81550.1	84933.9	80666.9
Natd1	369.314	369.358	382.544	347.248	163.347	144.988	175.336	102.148	126.913	132.338	168.184	158.408	149.851	356.784	352.934	423.288	410.201	125.729	90.0796	113.019
Map2k3	2214.24	2551.85	2441.82	2448.05	4058.89	3775.82	3767.72	3666.46	3682.67	3278.22	3362.61	3371.47	3260.99	2152.84	2161.47	2151.71	2792.88	2615.85	2594.51	2769.45
Ywhah	5775.77	5931.07	5897.13	6005.99	5408.47	5275.74	5455.58	5559.46	5413.51	5044.46	5158	5419.55	5229.9	6070.33	5821.7	5688.99	8301.62	7381.9	7547.78	7647.93
Sart3	780.576	728.866	756.807	752.912	705.208	691.247	660.03	659.615	645.507	714.832	672.736	715.954	644.061	790.634	709.295	704.774	837.176	719.447	683.937	738.062
E2f2	301.044	282.354	295.602	265.034	34.9224	25.5261	29.2227	15.2135	25.1638	31.2609	24.6384	29.9354	15.8782	291.85	293.312	322.404	134.955	10.4774	17.7935	8.84495
Slfn3	78.1399	92.7499	110.126	125.485	919.248	936.298	945.204	972.579	914.651	643.974	741.295	718.449	726.43	124.161	124.041	112.171	308.032	1714.8	1703.73	1753.26
Nars2	113.508	120.657	115.922	113.586	90.1224	99.0413	109.837	93.4545	84.2441	107.329	78.2002	93.5481	103.209	117.025	146.656	129.103	164.69	166.474	140.124	144.467
Slc35b4	714.774	751.848	749.355	724.786	477.649	455.386	490.74	492.266	457.325	484.544	486.341	481.461	486.271	744.966	723.001	739.343	910.372	444.707	528.244	542.49
Dalrd3	249.225	197.812	224.392	278.015	167.853	165.409	170.298	212.989	181.617	206.322	220.674	200.816	165.729	222.633	254.25	229.281	151.729	194.414	205.737	234.882
Fis1	1437.77	1373.19	1350.49	1425.77	1606.43	1521.36	1538.73	1622.41	1522.96	1560.96	1544.72	1712.55	1629.51	1390.75	1343.21	1347.47	1219.93	1339.94	1357.87	1411.26
Plod1	5042.08	5129.97	5183.38	4831.19	3275.95	3398.04	3401.93	3443.69	3571.08	3098.99	3059.45	3047.17	3000	5211.91	5000.02	4865.69	5612.44	4356.26	4626.31	4616.08
Rab3d	637.457	729.687	717.89	678.27	542.987	476.828	504.848	474.879	566.733	492.88	530.261	545.073	537.876	749.247	729.854	652.569	851.663	653.09	665.032	704.647
Mfsd3	98.703	103.42	89.4258	109.259	73.2244	101.083	117.899	81.501	102.843	89.6145	81.4139	93.5481	92.2923	106.322	94.5727	105.116	95.307	88.4757	101.201	115.967
Slc25a22	460.614	408.756	446.301	461.916	1027.4	980.202	965.358	1272.5	1068.92	1056.62	1103.37	1280.98	1148.2	427.428	430.374	395.069	650.375	1197.91	1255.55	1288.41
Atp6ap1	4366.78	4515.19	4474.6	4292.46	5253.01	5218.56	5316.52	5062.84	5189.22	5046.55	5069.08	4976.76	5178.29	4351.34	4313.34	4359.16	6431.31	7096.68	7443.24	7264.65
Dnase1l1	965.644	873.326	877.697	863.253	993.599	1035.34	1131.62	1091.03	1098.46	1059.74	1048.74	995.351	1007.28	853.428	879.252	860.685	1168.84	1523.88	1485.76	1529.19
Aldh3a1	5.75767	1.64159	6.62413	3.24531	6.75918	5.10522	5.0384	9.78012	3.28224	5.21015	6.42741	4.98923	0	7.13569	5.48247	7.76027	4.57473	8.14907	25.5781	30.4659
Ccl9	4559.25	4378.94	4307.34	4767.36	17313.6	16900.3	17189	17251	17015.1	11337.3	10752	11258.2	11524.6	4638.91	4907.5	4971.51	5800	18922.2	20039.9	19926.7
BC005537	18028.1	18367.8	18389.4	18954.8	12663.3	12049.3	12301.8	11824.2	11435.3	9588.75	10082.5	9928.57	10133.3	18887.5	18960.5	18884.3	23109.3	17331.9	17452.1	17615.2
Isyna1	1816.13	1920.66	1949.15	1739.49	2098.72	1936.92	2023.42	1902.78	2008.73	2064.26	2178.89	1940.81	1980.81	1863.13	1750.28	1782.04	1444.09	1534.35	1556.93	1555.73
Hars2	392.344	354.584	321.27	397.01	239.951	200.125	194.482	271.67	212.251	256.339	231.387	248.214	245.12	376.764	341.284	356.973	391.902	228.174	223.531	235.865
Tmem160	489.402	572.915	553.115	562.52	603.82	574.848	594.531	562.9	629.096	585.62	573.111	634.879	521.997	586.553	559.212	519.233	497.884	467.99	536.029	552.318
Rab5c	8068.15	8454.19	8295.9	7876.37	9751.24	9707.07	9656.6	9855.1	9444.1	9087.54	9333.67	9304.91	8948.38	8293.81	8036.62	7983.91	9914.97	11340	11852.7	11743.1
Mdh2	3245.68	3276.61	3276.46	3150.11	3397.61	3405.18	3313.25	3333.93	3275.67	3419.94	3351.89	3257.97	3235.19	3283.13	3071.56	3343.97	3203.08	3298.05	3411.9	3379.75
H13	2251.25	2378.66	2355.71	2259.82	2883.92	2842.59	2827.55	2846.02	2885.09	2991.67	2870.91	2882.53	2697.32	2295.55	2156.67	2136.19	3290.76	3490.13	3693.26	3390.56
Rnf145	1418.86	1460.19	1524.38	1380.34	1782.17	1891.99	1930.72	2046.22	1874.16	1943.38	1925.01	1794.88	1840.88	1510.62	1482.32	1506.2	897.41	1208.39	1131	1202.91
Scn1b	1225.56	1275.52	1302.47	1096.91	1183.98	1192.58	1216.27	1095.37	1121.43	1067.04	942.687	881.846	972.543	1305.12	1165.71	1133	588.616	486.616	499.33	499.248
Atp6v1e1	2746.41	2725.04	2724.17	2627.62	5586.46	5256.34	5230.87	5443.18	5368.65	4387.99	4208.88	4303.21	4439.95	2558.86	2531.53	2596.16	2840.15	5539.04	5484.84	5565.44
Chtf18	158.747	135.431	120.89	110.341	107.02	81.6835	92.7066	70.6342	103.938	81.2783	97.4824	67.3546	98.2466	139.859	135.006	145.329	49.5596	44.2378	51.1563	36.3626
Rps6kl1	10.6928	9.84954	9.10818	10.8177	23.6571	18.3788	19.1459	6.52008	18.5994	8.33623	13.9261	18.7096	5.95434	9.27639	8.90902	6.34932	10.6744	15.134	15.5693	11.7933
Ppp1r12c	3355.9	3465.4	3437.92	3223.67	1919.61	1917.52	1965.98	1884.3	2022.95	2133.03	2121.05	2009.41	2069.13	3340.22	3381.32	3113.28	1981.62	1417.94	1373.44	1352.29
Ahr	10.6928	4.92477	5.79612	7.57239	190.384	175.62	192.467	130.402	217.722	227.162	218.532	178.365	199.47	6.42212	4.11186	10.5822	22.8737	285.218	236.876	286.969
Map1s	1812.02	2054.45	2034.44	1754.63	1187.36	1100.69	1253.55	1076.9	1141.13	1269.19	1468.66	1307.18	1336.75	2030.1	1814.01	1801.79	1325.15	621.658	645.014	601.456
Tmem129	211.389	224.077	205.348	194.719	50.6938	76.5783	77.5914	78.241	74.3974	77.1102	85.6988	78.5804	77.4065	201.94	210.39	214.466	392.665	136.206	151.245	158.226
Nop9	806.897	780.576	869.417	743.176	755.901	720.857	750.722	748.723	773.514	688.781	767.004	723.438	718.491	788.493	849.098	850.103	867.675	757.864	718.412	712.51
Atp6v0a1	3777.86	4172.1	4104.48	3733.19	3355.93	3209.14	3318.29	2882.96	3147.67	3493.92	3721.47	3420.12	3564.67	4152.26	3745.22	3995.84	3842.78	3081.51	3066.04	3053.47
Psmc3ip	60.8668	66.4844	77.0055	65.988	37.1755	39.8207	35.2688	32.6004	17.5053	32.3029	44.9919	38.6665	39.6956	92.7639	90.4608	62.0822	33.5481	17.4623	18.9056	26.5348
Noxo1	10.6928	16.4159	17.3883	18.3901	10.1388	13.2736	11.0845	21.7336	10.9408	13.5464	17.1398	13.7204	17.863	8.56282	16.4474	7.76027	15.2491	17.4623	16.6814	9.82772
Zfp687	337.235	320.11	364.327	375.374	243.33	264.45	209.597	261.89	271.332	234.457	226.031	245.72	223.288	377.478	361.158	372.493	384.278	228.174	236.876	248.641
Gdpd2	5.75767	7.38716	10.7642	12.9812	15.7714	13.2736	10.0768	13.0402	8.75264	9.37826	10.7124	17.4623	10.9163	9.27639	4.79717	3.5274	0	0	0	0
D8Ertd738e	1080.8	1085.09	1098.78	1106.65	1051.05	1013.9	1092.33	1072.55	1065.63	1200.42	1017.67	1103.87	1049.95	1013.27	1022.48	1089.26	1086.5	1003.5	1096.52	1026.01
Calm3	5732.18	5815.33	5970	5643.59	6206.05	6196.72	6093.44	5951.75	5867.55	5761.38	5802.88	5622.86	5736.02	6061.05	5716.16	5612.09	4351.33	4543.69	4499.53	4637.7
Cops3	1116.99	1016.97	1043.3	1068.79	1053.31	995.518	1044.96	1052.99	1050.32	957.625	984.465	1076.43	1012.24	1053.94	1110.89	1122.42	797.529	731.088	707.291	768.528
Fkbp8	3371.53	3377.57	3339.39	3302.64	3744.58	3656.36	3629.66	3495.85	3645.47	3476.21	3538.29	3406.4	3526.96	3370.9	3305.93	3157.73	3119.97	3341.12	3565.37	3462.31
Ddx39b	3039.23	3041.05	3160.54	3045.18	3640.94	3587.95	3384.8	3495.85	3631.25	3730.46	3572.57	3769.36	3449.55	3086.9	3189.43	3045.55	2073.12	2417.95	2286.46	2389.12
Gipc1	1148.24	1099.87	1171.64	1113.14	931.64	894.435	954.273	963.885	943.097	895.103	821.637	821.976	907.045	1215.21	1175.99	1185.21	1236.7	946.457	896.347	1020.12
Tlcd1	12.3379	16.4159	18.2164	20.5536	16.8979	15.3157	11.0845	16.3002	14.223	13.5464	9.64112	9.97846	9.9239	14.9849	21.9299	21.8699	3.81228	13.9698	7.78465	6.8794
Plscr3	661.31	655.815	662.413	657.716	744.636	651.426	684.215	673.742	700.211	682.529	653.453	628.643	611.312	707.147	680.512	687.137	604.627	502.914	551.598	519.886
Ptger1	53.4641	67.3052	65.4133	63.8244	32.6694	30.6313	26.1997	27.167	21.8816	51.0594	34.2795	37.4192	28.7793	51.3769	67.8456	57.8493	34.3105	24.4472	16.6814	22.6038
Xab2	792.091	783.039	798.208	851.353	664.653	656.531	722.507	733.509	657.542	758.597	719.87	710.965	719.483	856.282	760.693	801.425	881.399	746.222	757.336	714.475
Cdc37	4140.59	4513.55	4375.24	4291.38	5294.69	5035.79	5073.67	5146.52	5389.44	4925.67	4997.31	4919.38	5003.63	4392.02	4356.51	4367.62	4065.41	5214.24	5199.04	5195.91
Rab4a	134.894	149.385	120.89	120.076	72.0979	99.0413	76.5837	86.9344	91.9027	102.119	116.765	101.032	109.163	108.462	119.244	105.116	128.855	74.5058	66.7256	80.5873
Trip10	314.204	346.376	293.946	287.751	1533.21	1248.74	1199.14	1609.37	1300.86	1373.39	1389.39	1567.87	1252.4	284.714	324.151	292.069	383.515	1208.39	1173.26	1206.84
Cops6	1204.18	1227.91	1258.59	1238.63	1305.65	1314.08	1371.45	1384.43	1320.55	1377.56	1372.25	1271.01	1313.92	1309.4	1273.99	1264.92	1349.55	1472.65	1467.96	1405.36
Ubb	6386.08	6494.95	6278.02	6261.29	10364.1	9951.1	9653.58	9848.58	9941.9	7401.53	7345.46	7337.91	7195.82	6723.24	6955.2	6503.11	8046.96	10990.8	11631.4	11691.1
Ap4m1	266.498	239.672	255.029	294.241	132.931	116.399	106.814	99.9746	110.502	190.691	146.759	173.376	150.843	275.438	276.18	300.534	211.2	102.446	91.1917	65.8457
Gyg	698.324	682.902	661.585	693.415	874.187	864.824	829.321	846.524	854.476	858.632	927.69	937.975	881.243	761.378	771.658	763.329	1027.03	1093.14	936.383	969.013
Rcn3	6.5802	4.92477	8.28016	18.3901	9.01224	9.1894	11.0845	1.08668	7.65856	4.16812	6.42741	0	1.98478	7.84926	6.85309	9.87671	12.9617	15.134	17.7935	6.8794
Slc6a8	588.105	582.765	605.28	519.25	682.677	672.868	664.061	711.775	703.493	864.884	869.843	854.406	836.585	616.523	564.695	507.24	2139.45	1918.53	1955.06	1982.25
Arid3a	588.928	589.331	664.069	594.974	143.069	164.388	162.236	163.002	182.711	163.599	173.54	205.806	170.691	635.076	611.296	584.842	605.39	220.025	201.289	220.141
Ubxn6	845.555	829.824	801.52	917.341	1113.01	1055.76	1071.16	1105.15	1009.84	1208.75	1161.22	1133.8	1100.56	767.8	888.161	845.87	751.019	873.115	883.002	872.701
Mydgf	974.692	1097.4	1088.01	1105.57	1203.13	1157.86	1216.27	1201.87	1210.05	1277.53	1243.7	1188.68	1223.62	1061.79	1093.07	1039.17	1473.06	1438.89	1502.44	1517.4
Ccdc12	878.456	865.939	866.933	883.806	505.812	437.007	478.648	505.306	506.559	581.452	520.62	556.299	517.035	801.338	762.749	740.753	568.029	499.422	477.088	534.628
Fmc1	72.3822	66.4844	73.6935	67.0697	45.0612	71.4731	51.3917	69.5475	71.1152	62.5218	61.0604	64.86	62.5206	67.789	66.475	69.8425	41.9351	40.7454	52.2684	62.8974
Akt3	546.156	537.621	538.211	623.1	461.877	456.407	403.072	512.913	475.925	388.677	382.431	422.837	405.888	482.372	545.506	482.548	634.363	722.939	762.896	755.752
Mrpl24	775.641	744.461	709.61	718.295	903.477	857.677	844.436	895.424	791.02	833.623	801.284	809.503	774.065	701.438	727.798	742.164	591.666	731.088	801.819	787.2
Gle1	356.976	414.502	394.964	391.601	340.212	332.86	292.227	324.917	358.858	388.677	397.428	364.214	420.774	446.694	386.514	400.712	334.718	253.785	271.351	269.279
Lyst	516.546	514.639	467.001	486.797	469.763	487.038	490.74	445.539	405.904	604.377	527.048	497.676	587.495	439.558	528.373	565.795	1123.86	898.727	908.58	977.858
Slc35e1	910.535	951.302	1030.05	878.397	847.15	910.771	933.112	862.824	822.748	788.816	776.645	782.062	869.334	1002.56	1011.52	906.541	1061.34	951.113	858.536	891.374
Calr3	6.5802	5.74557	12.4202	10.8177	11.2653	8.16835	6.04608	6.52008	5.4704	4.16812	7.49865	4.98923	4.96195	8.56282	8.22371	9.87671	10.6744	20.9548	8.89675	11.7933
Tmc4	7.40272	5.74557	10.7642	10.8177	4.50612	10.2104	8.06144	7.60676	3.28224	13.5464	12.8548	3.74192	3.96956	12.8442	15.0768	12.6986	5.33719	4.65661	2.22419	14.7416
Syne4	8.22525	4.10398	9.10818	6.49062	3.37959	3.06313	3.02304	5.4334	6.56448	3.12609	4.28494	11.2258	3.96956	9.98996	7.5384	11.2877	0	1.16415	0	2.94832
Polr2i	157.102	164.159	139.107	146.039	107.02	113.336	96.7373	107.581	118.161	132.338	117.836	123.483	123.056	165.548	148.027	158.027	175.365	126.893	149.021	135.623
Krt10	9.8703	26.2654	15.7323	20.5536	7.88571	4.08418	5.0384	17.3869	17.5053	12.5044	20.3535	7.48384	18.8554	20.6935	13.0209	23.9863	10.6744	15.134	0	15.7243
Rmnd1	302.689	270.042	250.889	350.493	107.02	151.115	117.899	113.015	94.0908	116.707	144.617	145.935	139.927	276.151	308.389	258.911	175.365	47.7303	83.407	62.8974
Esr1	41.1262	46.7853	48.025	80.051	61.9591	62.2837	42.3226	57.594	39.3869	57.3116	59.9892	66.1073	58.551	57.0855	50.0276	55.7329	69.3835	61.7001	80.0707	65.8457
Fbxo5	264.03	271.683	288.978	276.933	51.8204	44.9259	64.4915	61.9408	60.1744	69.816	52.4905	77.3331	69.4673	291.136	324.151	289.952	51.847	9.31323	8.89675	12.776
Mtrf1l	123.379	117.374	86.9417	115.749	52.9469	55.1364	59.4531	84.761	68.927	66.6899	69.6303	61.1181	72.4445	107.749	97.9992	110.76	78.5329	69.8492	62.2772	57.0008
Hdac2	966.467	1049.8	992.792	973.593	822.367	804.583	785.99	825.877	847.912	781.522	778.788	807.008	774.065	950.474	984.104	1026.47	1054.48	1005.83	963.073	970.979
Rwdd1	880.101	893.846	904.194	897.869	1154.69	1024.11	1043.96	1142.1	1100.64	1078.5	1036.96	1068.94	1122.39	871.267	899.126	828.233	718.233	852.16	868.545	896.288
Stxbp5	959.064	965.255	1027.57	932.486	660.146	701.457	687.238	645.488	706.775	837.791	834.492	783.309	762.156	950.474	928.594	1037.05	1282.45	966.247	965.297	918.892
Hint3	138.184	105.062	92.7378	94.114	109.273	112.315	109.837	129.315	114.878	130.254	104.981	118.494	87.3304	111.317	95.258	104.411	109.031	91.9681	107.873	104.174
Trmt11	97.0579	101.779	117.578	112.504	61.9591	61.2627	60.4608	69.5475	80.9619	94.8247	78.2002	62.3654	75.4217	110.603	113.761	100.884	113.606	77.9983	77.8465	73.7079
Katna1	513.255	448.154	487.702	540.885	1056.68	959.782	951.25	1177.96	1066.73	864.884	901.98	991.609	929.87	446.694	491.367	493.13	507.795	1206.06	1162.14	1199.96
Pcmt1	1089.85	1063.75	957.187	948.712	1324.8	1241.59	1271.69	1435.5	1307.43	1223.34	1266.2	1257.29	1335.76	1068.21	1111.57	1094.2	1052.95	1381.85	1435.71	1398.48
Lrp11	110.218	101.779	100.19	64.9062	132.931	123.546	122.937	147.788	150.983	111.497	127.477	128.473	111.148	96.3318	84.293	83.2466	166.215	246.801	264.678	237.831
1700021F05Rik	212.211	241.314	217.768	285.587	167.853	172.556	150.144	192.342	184.899	193.817	176.754	187.096	175.653	211.93	235.746	207.411	182.227	150.176	111.209	144.467
Sec63	1978.99	2092.21	2132.14	1990.46	2432.18	2625.1	2576.64	2511.32	2479.18	2391.46	2349.22	2221.45	2415.48	1905.23	1878.43	1990.86	1864.97	2473.83	2375.43	2436.29
Snx3	4092.88	4141.73	4110.27	4110.73	4533.16	4792.78	4471.08	4825.95	5014.17	4616.19	4738.07	4530.22	4294.07	4093.74	4093.35	4226.53	6429.03	6997.73	7370.96	7546.71
Aig1	55.1092	56.6349	64.5853	55.1703	225.306	214.419	245.874	217.336	243.98	133.38	118.907	163.397	135.957	45.6684	43.8598	46.5616	32.7856	88.4757	72.2861	106.139
Adat2	76.4948	73.0508	73.6935	109.259	72.0979	68.41	53.407	65.2008	74.3974	76.0681	74.9865	49.8923	75.4217	107.749	89.7755	78.3082	83.8701	71.0134	41.1475	52.0869
Pex3	324.897	305.336	318.786	318.04	292.898	307.334	327.496	316.224	287.743	328.239	278.521	320.558	286.801	324.674	311.13	357.678	305.745	339.933	339.189	296.797
Fuca2	1396.65	1605.48	1361.26	1626.98	1520.82	1433.55	1488.34	1463.76	1519.68	1352.55	1498.66	1499.26	1662.25	1554.87	1551.54	1572.51	1741.45	1734.59	1707.06	1697.25
Cep57l1	100.348	92.7499	89.4258	75.7239	48.4408	52.0733	41.3149	45.6406	42.6691	46.8913	41.7782	52.3869	31.7565	97.0453	103.482	106.527	55.6593	41.9095	42.2596	24.5693
Ltv1	722.999	764.16	716.234	721.541	1254.95	1225.25	1196.12	1259.46	1218.8	1237.93	1355.11	1345.84	1353.62	695.729	693.533	723.116	691.547	1128.06	1129.89	1150.83
Plagl1	2.46757	2.46239	1.65603	0	241.077	246.072	228.743	249.936	233.039	411.602	462.774	536.342	415.812	3.56784	2.05593	2.11644	3.04982	123.4	123.442	116.95
Cd164	1172.92	1158.96	1232.92	1287.31	2763.38	2725.17	2793.29	2868.84	2701.28	2213.27	2212.1	2297.54	2223.95	1369.34	1341.15	1422.25	1861.92	3700.84	3410.79	3537
Utrn	694.211	693.572	722.858	645.817	829.126	890.351	821.259	888.904	833.689	822.161	794.856	783.309	865.364	635.076	709.295	679.377	739.582	977.889	880.778	979.824
Smpd2	89.6552	114.091	109.298	116.831	86.7428	79.6415	86.6605	76.0676	78.7737	92.7406	73.9152	102.279	69.4673	112.03	106.223	103.705	100.644	62.8643	71.174	57.9835
Mical1	115.976	169.084	114.266	152.53	174.612	114.357	143.091	106.495	119.255	156.304	166.041	142.193	156.798	137.719	148.027	134.747	86.9199	60.536	68.9498	60.9319
Zbtb24	166.973	182.217	201.208	187.146	188.13	162.346	151.152	169.522	168.488	188.607	176.754	158.408	172.676	189.809	188.46	165.788	216.537	140.863	154.581	158.226
Rab32	4050.93	3946.38	3933.08	4078.27	6220.7	5916.95	5859.66	6233.2	5757.05	5696.77	5628.27	5826.17	5803.5	3764.07	3939.84	3772.2	3384.54	5883.63	5776.21	5945.77
Gtf3c6	436.761	473.599	438.021	465.161	485.534	399.228	381.911	485.746	455.137	431.4	427.423	407.87	428.713	434.563	442.024	464.206	423.163	409.782	428.156	414.73
Slc16a10	2336.79	2341.73	2360.67	2276.04	6560.91	6765.44	6853.23	6478.79	6825.96	8447.73	9125.85	8602.68	8490.89	2193.51	2337.59	2242.72	4882	10049	10533.7	10461.6
Rev3l	337.235	320.931	351.079	380.783	449.485	519.712	454.464	462.926	480.301	557.486	533.475	537.59	480.317	339.659	344.711	357.678	459.761	436.558	405.914	439.299
Traf3ip2	142.297	156.772	159.807	175.247	175.739	191.956	179.367	167.349	150.983	161.515	130.691	129.72	145.881	186.241	159.677	162.26	109.031	138.534	150.133	132.674
Fyn	797.849	804.379	838.781	781.038	1167.08	1038.4	1028.84	1021.48	1026.25	790.9	737.01	790.793	786.966	869.127	872.399	766.151	751.019	850.996	827.398	850.098
Tube1	46.0614	59.9181	52.9931	70.3151	13.5184	24.5051	35.2688	24.9936	27.352	32.3029	34.2795	44.9031	27.7869	60.6533	65.7897	75.4863	35.073	12.8057	18.9056	12.776
Lama4	7.40272	11.4911	10.7642	12.9812	5.63265	2.04209	3.02304	2.17336	1.09408	1.04203	1.07124	3.74192	0	0.713569	4.11186	2.82192	14.4867	18.6265	14.4572	1.96554
Prep	1902.5	2021.62	1882.91	1753.55	2799.43	2851.78	2990.79	2753.65	2831.48	2894.76	2991.96	2944.89	2962.29	1918.07	1784.55	1899.15	1468.49	1917.36	2039.58	1939.99
Tnfaip3	507.498	557.32	457.065	485.715	32147.8	32647.9	32989.4	29403.4	30811.5	25604.7	26660.9	24427.3	25969.9	385.327	542.765	456.445	1762.04	36711.6	35399	36492.3
Arfgef3	13.1604	18.0575	14.0763	6.49062	7.88571	11.2315	4.03072	17.3869	9.84672	15.6304	17.1398	24.9461	18.8554	13.5578	9.59433	18.3425	42.6975	22.1189	16.6814	12.776
Hebp2	51.8191	37.7566	56.3051	47.5979	45.0612	31.6524	43.3302	34.7738	31.7283	32.3029	31.0658	41.1611	37.7108	54.2312	50.7129	36.6849	20.5863	18.6265	23.354	19.6554
Reps1	698.324	696.034	698.846	666.37	1526.45	1643.88	1669.73	1594.16	1632.37	1721.43	1682.91	1668.9	1692.03	718.564	680.512	721.706	573.367	1239.82	1312.27	1306.1
Asf1a	176.843	161.697	148.215	170.92	328.947	352.26	309.358	403.158	353.388	360.542	370.647	390.407	339.398	172.684	154.88	182.014	131.905	862.638	821.837	800.959
Gopc	655.552	613.955	679.802	639.326	494.547	472.743	405.087	457.492	415.75	463.703	473.486	496.428	426.728	601.538	661.323	624.349	865.387	664.732	646.126	710.544
Qrsl1	180.955	163.338	182.164	170.92	76.604	61.2627	71.5453	48.9006	63.4566	61.4797	80.3426	77.3331	95.2695	166.262	183.663	184.13	192.139	75.67	95.64	75.6734
Rtn4ip1	167.795	140.356	183.82	166.593	100.261	94.9571	102.783	118.448	107.22	114.623	113.551	98.5373	75.4217	161.98	180.922	196.829	173.84	98.953	116.77	128.743
Crybg1	739.45	763.34	680.63	702.069	2668.75	2758.86	2568.58	2854.71	2608.29	2147.62	2296.73	2276.34	2248.76	697.87	731.225	733.699	1240.52	3146.71	3209.5	3197.94
Vta1	696.678	719.837	773.367	719.377	1185.11	1119.06	1155.81	1187.74	1194.73	1145.19	1023.03	1163.74	1115.45	762.805	717.519	772.5	807.441	1274.75	1306.71	1340.5
Smpdl3a	5651.57	5728.33	5674.4	5658.74	9901.07	10035.8	9947.82	10019.2	9816.08	10108.7	9795.37	10264.1	10384.4	5423.12	5507.15	5549.3	7767.14	9938.38	9771.97	10041
Reep3	1982.28	2156.23	2311.82	2094.31	4120.85	3930	4070.02	4181.55	3702.37	3519.97	3709.69	3698.27	3724.44	2178.53	2101.16	2055.06	2261.44	3256.14	3290.68	3404.32
Fabp7	74.0272	73.8716	73.6935	64.9062	458.498	405.355	416.172	495.526	487.96	390.761	340.653	335.526	356.268	72.0704	71.2722	81.8356	150.204	305.008	328.068	278.124
Pkib	437.583	389.878	417.32	428.381	324.441	389.018	413.149	375.991	401.527	368.878	294.59	338.02	391.994	450.975	461.898	426.11	568.029	677.537	642.79	689.906
Serinc1	4939.26	4949.4	4858.8	5208.72	8303.65	8481.81	8661.01	8428.29	8284.37	8497.75	8461.69	8738.64	8409.52	4830.15	5014.41	5086.51	6467.15	8987.27	9259.29	9355.01
Hsf2	361.088	375.924	362.671	413.236	306.416	350.218	313.389	341.218	338.071	341.786	308.516	326.795	315.58	403.88	379.661	373.904	418.588	536.675	458.182	499.248
Echdc1	78.9624	81.2587	104.33	102.768	75.4775	93.9361	89.6835	82.5877	88.6205	94.8247	134.976	83.5696	105.193	77.779	65.7897	89.5959	70.1459	62.8643	67.8377	69.7768
Ptprk	5.75767	0.820795	4.9681	3.24531	0	2.04209	3.02304	6.52008	3.28224	1.04203	0	1.24731	0.99239	0	2.05593	2.11644	6.8621	5.82077	3.33628	9.82772
Dcbld1	0	2.46239	1.65603	1.08177	4.50612	4.08418	8.06144	3.26004	9.84672	3.12609	9.64112	1.24731	4.96195	0.713569	0.685309	1.41096	5.33719	12.8057	6.67256	15.7243
Ccdc59	464.726	472.778	510.058	557.112	705.208	643.258	649.954	652.008	656.448	680.445	686.662	638.621	626.198	490.935	479.717	534.753	560.405	767.177	742.878	655.509
Ppp1r12a	1896.74	2027.36	1974.82	2066.18	2520.05	2475.01	2423.47	2477.63	2460.59	2210.14	2205.67	2165.33	2283.49	2029.39	1846.91	1948.53	2031.94	2726.45	2734.64	2793.04
P4ha1	1892.63	1822.17	1848.96	1824.95	4438.53	4185.26	4181.87	4388.01	4160.78	4572.42	4786.28	4862	4447.89	1762.51	1774.95	1762.29	4227.05	6683.41	6972.83	6907.9
2021-09-10	182.6	171.546	164.775	218.518	242.204	220.546	229.751	219.509	213.346	205.28	207.82	246.967	238.174	186.241	182.292	183.425	171.553	173.459	159.029	142.502
Lims1	4011.45	4148.3	4327.21	4146.42	7916.12	8014.18	8147.09	7640.45	7509.76	7078.5	7156.92	7190.73	7564.99	3981	4145.44	4273.09	4310.16	8828.94	8915.65	9323.56
Zwint	1497.82	1387.96	1415.08	1504.74	1861.03	1848.09	1870.25	1845.18	1830.4	2078.85	2071.77	2125.41	2107.84	1436.41	1368.56	1387.68	1783.38	2316.67	2475.52	2291.82
Ube2d1	385.764	432.559	386.684	414.318	626.351	631.005	616.7	732.422	625.814	651.268	648.097	712.213	652.993	366.061	402.277	435.281	424.688	520.377	518.236	463.868
Slc17a8	0	0	0.828016	0	1.12653	5.10522	3.02304	3.26004	9.84672	5.21015	1.07124	2.49461	0.99239	1.42714	0	0.705479	3.81228	3.49246	6.67256	10.8105
Cdk1	1164.7	1078.52	1146.8	1169.39	830.252	891.372	891.797	1006.27	914.651	829.455	791.643	840.685	817.73	1305.83	1374.05	1343.23	252.373	253.785	232.428	261.417
Atp2b1	3839.55	4337.08	4334.67	3773.21	9311.89	9481.42	9404.68	8278.33	8807.34	8686.36	9249.04	8544.06	9143.89	4276.42	3987.13	4160.92	5061.18	8767.24	8519.75	8544.22
Rhobtb1	344.638	386.595	412.352	355.902	491.167	595.269	645.923	478.139	549.228	434.526	419.924	381.676	465.431	406.734	361.843	442.336	434.6	479.631	470.416	491.386
Arid5b	190.826	168.263	158.979	175.247	1933.13	1971.64	1793.67	2240.73	1929.96	1684.96	1767.54	1862.23	1950.05	184.101	198.054	189.774	282.109	2647.29	2675.7	2607.29
Actr6	204.809	151.026	155.667	203.373	66.4653	79.6415	50.384	69.5475	76.5856	89.6145	61.0604	71.0965	87.3304	156.272	185.719	157.322	140.292	117.58	94.5279	112.036
Uhrf1bp1l	752.61	818.333	789.1	785.365	1222.28	1120.09	1219.29	1139.93	1138.94	1333.8	1489.02	1333.37	1530.27	741.398	744.931	799.308	2248.48	2374.87	2174.14	2129.67
Poc1b	338.058	345.555	330.379	346.166	369.502	352.26	360.749	339.044	357.764	384.509	408.141	341.762	333.443	417.438	363.899	380.253	200.526	180.444	147.908	171.002
Dusp6	1359.63	1451.99	1602.21	1482.02	229.812	207.272	215.644	194.516	238.509	287.6	311.729	299.354	307.641	1581.27	1462.45	1509.73	1768.13	172.295	173.487	175.916
Tmpo	2130.34	2157.05	2171.89	2011.01	1153.57	1186.45	1177.98	1159.49	1229.75	1283.78	1242.63	1194.92	1216.67	2369.05	2225.88	2373.23	1068.96	1050.07	993.099	995.548
Kitl	14.8054	17.2367	18.2164	11.8995	73.2244	70.4521	61.4685	68.4608	60.1744	56.2696	66.4166	76.0858	86.338	26.402	12.3356	5.64384	109.794	274.74	239.1	277.142
Psen1	2280.04	2331.06	2272.91	2059.69	2703.67	2587.33	2696.55	2698.23	2816.16	2755.13	2880.55	2639.3	2703.27	2285.56	2216.29	2167.23	2390.3	2580.93	2563.38	2517.86
Sgk1	1454.22	1455.27	1471.39	1522.05	1653.75	1626.52	1611.28	1569.17	1731.93	1300.45	1401.18	1223.61	1310.95	1377.19	1365.14	1325.6	1822.27	6454.07	6630.3	6445.02
Cep290	283.771	261.013	264.137	318.04	243.33	271.598	228.743	219.509	207.875	281.348	257.096	248.214	266.953	295.417	288.515	293.479	327.856	374.857	335.852	380.333
Ikbip	114.331	118.195	136.623	131.976	118.286	110.273	93.7143	90.1944	101.749	134.422	104.981	118.494	95.2695	137.719	127.468	143.918	233.311	172.295	182.383	188.692
Hbs1l	605.378	600.001	632.605	535.476	715.346	740.257	806.144	722.642	730.845	780.48	809.854	828.212	789.943	577.277	586.625	601.069	634.363	732.253	702.843	729.217
Epb41l2	2862.39	2861.29	3026.4	2821.26	4589.48	4421.12	4440.85	4547.76	4340.21	3839.88	3872.52	3951.47	3965.59	2728.69	2757	2697.05	3982.31	5381.88	5115.63	5378.71
Apaf1	495.16	482.628	512.542	531.149	1482.51	1431.5	1562.91	1590.9	1425.59	1146.23	1095.87	1151.26	1134.3	518.051	559.212	506.534	745.682	2181.62	2038.47	2071.68
Myb	9.04777	12.3119	11.5922	17.3083	23.6571	20.4209	18.1382	11.9535	31.7283	15.6304	18.211	18.7096	18.8554	13.5578	4.79717	11.2877	0	1.16415	2.22419	0
Med23	574.945	593.435	585.408	607.955	556.506	544.217	502.832	567.247	541.569	547.065	574.182	646.105	549.784	600.111	586.625	613.062	924.859	619.33	721.749	680.078
Ahi1	67.447	68.126	57.9612	57.3338	64.2122	70.4521	66.5069	59.7674	62.3625	73.9841	64.2741	38.6665	56.5663	60.6533	55.5101	69.137	110.556	98.953	107.873	113.019
Arg1	10.6928	9.84954	18.2164	25.9625	1.12653	0	5.0384	3.26004	2.18816	2.08406	5.35618	2.49461	2.97717	31.397	24.6711	16.9315	287.446	292.203	270.239	317.435
Nedd1	437.583	461.287	411.524	426.217	340.212	361.45	375.865	284.71	359.952	365.752	365.291	387.913	369.169	451.689	459.157	477.61	421.638	334.112	353.646	349.867
Pde7b	103.638	116.553	124.202	106.013	163.347	153.157	124.952	117.361	138.948	87.5305	122.121	94.7954	122.064	125.588	135.691	95.2397	732.72	500.586	498.218	513.007
Mtfr2	193.293	182.217	186.304	187.146	599.314	590.164	493.763	584.634	562.357	449.115	514.193	584.987	528.944	229.769	241.229	190.479	63.2838	202.563	214.634	199.503
Map7	22.2082	12.3119	27.3245	19.4719	94.6285	74.5362	69.5299	89.1078	79.8678	61.4797	79.2714	67.3546	86.338	22.8342	18.5034	11.2877	24.3986	53.5511	34.4749	38.3281
Ctgf	47.7064	36.115	52.165	43.2708	36.049	42.8839	65.4992	35.8604	51.4217	52.1015	43.9206	41.1611	40.688	9.27639	12.3356	10.5822	304.982	422.588	368.103	398.023
Stx7	4296.05	4342.01	4135.11	4322.75	5240.62	5290.03	5273.19	5282.35	5172.81	4982.98	5224.41	5226.22	5194.17	4263.57	4353.77	4369.03	4018.14	4555.33	4651.89	4752.68
Pex7	340.525	372.641	358.531	401.337	345.845	340.008	371.834	390.118	376.363	402.223	370.647	397.891	409.857	386.041	389.941	393.658	342.343	357.395	338.076	387.212
Ifngr1	2609.87	2612.59	2712.58	2640.6	1199.75	1248.74	1331.15	1281.2	1247.25	2004.86	1947.51	1692.6	1871.65	2517.47	2714.51	2654.01	2189.01	2972.08	2954.83	2985.66
Vnn3	22.2082	27.0862	23.1845	22.7172	47.3142	46.968	22.169	36.9471	38.2928	36.471	31.0658	44.9031	39.6956	30.6835	28.0977	28.9247	10.6744	27.9397	13.3451	34.397
Cdk17	959.064	1039.95	1029.22	1013.62	1488.15	1462.14	1658.64	1313.8	1454.03	1525.53	1592.93	1364.55	1532.25	972.594	907.35	924.178	815.065	981.381	1053.15	1016.19
Hal	2.46757	0.820795	1.65603	2.16354	6.75918	8.16835	4.03072	8.69344	2.18816	4.16812	4.28494	1.24731	6.94673	2.14071	0.685309	0.705479	1.52491	8.14907	8.89675	11.7933
Snrpf	353.686	388.236	399.104	360.229	512.571	466.617	442.372	459.666	400.433	473.081	487.412	485.203	464.439	411.729	368.011	384.486	300.408	466.826	402.578	446.178
Fgd6	1751.98	1795.9	1793.48	1745.98	2046.9	2148.28	2174.57	2144.02	1905.89	1781.87	1710.76	1879.69	1765.46	1578.41	1761.93	1769.34	1321.34	1376.03	1270.01	1270.72
Ndufa12	722.999	727.225	736.935	847.026	813.354	851.551	767.852	768.283	795.396	801.32	813.067	805.761	855.441	805.619	754.526	730.877	909.61	1039.59	1029.8	1015.2
Tmcc3	148.054	206.84	178.024	183.901	403.298	452.323	373.849	428.152	427.785	412.644	470.272	424.085	461.462	219.066	173.383	184.836	1338.11	1401.64	1282.24	1308.07
Cep83	1663.97	1644.05	1662.66	1602.1	1963.54	2055.36	2020.4	2024.49	2044.83	2186.18	2141.4	2083	2173.33	1639.78	1709.85	1767.23	929.433	1355.07	1282.24	1413.23
Socs2	2.46757	2.46239	3.31207	0	4.50612	4.08418	6.04608	0	3.28224	4.16812	1.07124	4.98923	2.97717	3.56784	0.685309	3.5274	2.28737	8.14907	3.33628	2.94832
Nudt4	1492.88	1462.66	1423.36	1556.67	742.383	741.278	825.29	671.568	695.835	801.32	764.862	773.331	802.844	1448.54	1474.1	1489.27	819.64	753.207	737.318	695.802
Nuak1	432.648	441.588	444.645	387.274	11.2653	15.3157	17.1306	8.69344	15.3171	13.5464	13.9261	18.7096	14.8859	412.443	406.388	388.719	318.706	77.9983	80.0707	70.7596
Tcp11l2	139.007	171.546	191.272	174.165	163.347	217.482	202.544	164.089	168.488	176.103	178.896	182.107	174.661	144.141	157.621	186.247	121.23	64.0284	84.5191	64.8629
Cry1	150.522	150.206	165.603	156.857	398.792	403.312	358.734	359.691	404.809	815.909	882.698	838.191	854.448	181.246	142.544	179.192	216.537	306.172	361.43	329.229
Btbd11	72.3822	68.9468	61.2732	72.4786	27.0367	42.8839	38.2918	30.427	31.7283	46.8913	33.2083	22.4515	32.7489	61.3669	69.9015	71.2534	26.6859	26.7755	47.82	42.2592
Timp3	4.11262	4.92477	7.45215	8.65416	13.5184	17.3578	22.169	31.5137	15.3171	12.5044	5.35618	6.23654	5.95434	0.713569	2.74124	1.41096	38.1228	105.938	46.7079	66.8285
Hsp90b1	15823.7	16105.6	16278.8	16145.4	19662.5	19516.2	18719.7	20330.7	19021.7	20351.9	20463.8	20692.8	20396.6	15971.8	15616.8	15890.2	20848.6	24385.5	24850.8	25489.2
Igf1	1996.27	1932.97	2009.6	2044.55	2612.42	2660.84	2644.15	2435.25	2468.24	2277.88	2193.89	2235.17	2205.09	2035.1	2016.87	1973.23	6130.14	6997.73	6821.58	6793.9
Washc3	486.935	458.004	432.225	480.306	487.787	539.111	468.571	508.566	484.677	486.628	485.27	531.353	496.195	484.513	487.94	433.87	430.025	586.733	541.59	465.834
Dram1	623.474	712.45	683.942	659.88	2213.63	2232	2180.62	2592.82	2309.6	1787.08	1845.74	2156.59	1957.99	702.152	703.127	742.164	577.179	1573.94	1440.16	1570.47
Sirt1	224.549	234.747	215.284	270.443	1808.08	1859.32	1806.77	1762.6	1723.18	1712.05	1651.84	1635.22	1549.12	242.613	233.005	256.089	350.73	2100.13	2155.24	2050.06
Herc4	1856.44	1911.63	2057.62	1992.62	1457.73	1495.83	1618.33	1681.09	1540.46	1475.51	1399.03	1550.4	1510.42	1801.76	1953.13	1873.05	1425.03	1455.19	1424.59	1316.91
Hnrnph3	269.788	231.464	253.373	241.235	272.62	227.693	216.651	230.376	219.91	207.364	188.537	209.548	185.577	246.895	254.935	263.144	134.192	236.323	282.472	207.365
Rufy2	246.757	247.059	243.437	229.335	150.955	143.967	125.96	166.262	101.749	147.968	156.4	167.139	170.691	219.066	237.117	272.315	162.403	100.117	116.77	110.07
Ccar1	1337.43	1261.56	1266.87	1244.04	1263.97	1155.82	1278.75	1265.98	1343.53	1416.12	1339.04	1355.82	1278.2	1135.29	1213	1226.83	1004.92	1140.87	1056.49	1067.29
Ddx21	4333.88	4519.3	4655.11	4283.81	7074.61	6926.76	6675.88	6685.26	6587.45	6799.24	6949.1	6776.62	7076.74	4452.67	4156.4	4300.6	4304.82	5760.23	5900.77	5944.79
Ddx50	1122.75	1172.1	1160.05	1232.14	1022.89	991.434	976.442	1056.25	1056.88	1012.85	1020.89	1056.47	1022.16	1145.99	1191.07	1214.84	1064.39	897.562	865.209	885.477
Srgn	1163.05	1238.58	1232.09	1226.73	9084.34	9007.65	9061.06	8977.06	8716.53	6759.64	6588.1	6573.31	6841.54	1150.27	1181.47	1166.86	1113.19	8834.76	9208.13	8956.98
Vps26a	3507.25	3384.14	3321.17	3409.74	5734.04	5560.61	5401.17	5649.65	5447.42	5096.56	5214.77	5357.19	5319.21	3378.03	3483.43	3397.59	3730.7	4617.03	4570.7	4634.75
Supv3l1	297.754	255.267	286.494	261.788	450.612	427.818	385.941	405.332	427.785	392.845	424.209	404.128	365.2	306.835	307.704	309	333.193	352.739	394.793	337.091
Aifm2	227.839	233.927	267.449	232.581	138.563	185.83	158.206	149.962	146.607	167.767	184.252	153.419	156.798	243.327	217.243	260.322	343.868	238.651	212.41	234.882
H2afy2	9.8703	8.20795	9.10818	10.8177	6.75918	3.06313	5.0384	2.17336	5.4704	1.04203	3.21371	3.74192	7.93912	5.70855	3.42655	15.5205	13.7242	8.14907	14.4572	8.84495
Tysnd1	454.034	458.004	401.588	422.972	230.939	202.167	218.667	240.156	241.792	219.868	219.603	204.558	193.516	416.724	433.801	414.116	492.546	303.844	313.61	276.159
Sar1a	1708.38	1717.1	1813.36	1572.89	2879.41	2840.55	2646.17	2701.49	2808.5	2805.14	2886.98	2942.4	2717.16	1698.29	1716.01	1806.73	2075.4	2934.83	3072.71	2970.92
Ppa1	299.399	308.619	288.978	245.562	919.248	801.52	898.851	932.372	887.299	803.405	800.213	875.61	870.326	299.699	302.907	275.137	507.033	1292.21	1257.78	1252.05
Eif4ebp2	2676.5	2666.76	2799.52	2567.04	2015.36	1930.79	1971.02	1829.97	1916.83	1939.22	2068.56	1892.17	1936.15	2598.1	2463	2555.25	2092.94	1040.75	1157.69	1152.79
Pald1	1979.82	2019.16	2042.72	2056.44	70.9714	96.9992	71.5453	57.594	74.3974	58.3536	64.2741	42.4085	59.5434	2003.7	1874.32	1783.45	1046.09	214.204	192.392	200.485
Sgpl1	6021.7	6316.02	6350.89	5739.87	14861.2	13817.8	13847.5	13246.6	12960.5	12275.1	13083	13302.5	12691.7	6466.36	6308.27	6395.88	8484.61	11057.1	11652.5	11379.5
Pcbd1	7.40272	6.56636	7.45215	4.32708	2.25306	5.10522	11.0845	9.78012	4.37632	5.21015	4.28494	7.48384	0	4.99498	6.85309	4.23288	0.762456	3.49246	7.78465	3.93109
Unc5b	64.1569	91.1083	91.0818	82.2145	73.2244	68.41	79.6067	81.501	59.0803	102.119	122.121	88.5588	94.2771	104.181	65.1044	91.0069	149.441	266.591	273.575	271.245
Slc29a3	1306.99	1264.02	1377.82	1202.93	1080.34	1068.01	1011.71	998.659	879.64	915.944	1063.74	1045.24	968.573	1283	1193.12	1287.5	1263.39	1116.42	1058.71	1086.95
Vsir	6965.96	7512.74	7326.29	6821.64	6733.27	6697.03	6794.79	6248.41	6878.48	6497.05	6372.78	6346.3	6595.43	7453.23	7354.05	7258.68	5203.76	4519.24	4782	4678.98
Slc16a7	390.699	336.526	349.423	353.739	350.351	303.25	358.734	310.791	288.837	352.206	335.297	306.838	340.39	396.744	396.109	388.719	344.63	285.218	289.144	297.78
Lrig3	9.04777	10.6703	6.62413	9.73593	1.12653	1.02104	3.02304	1.08668	2.18816	6.25218	9.64112	2.49461	4.96195	5.70855	10.9649	7.05479	6.8621	1.16415	0	2.94832
Anapc16	551.092	499.864	497.638	539.803	399.918	440.07	435.318	446.626	446.384	450.157	459.56	470.235	455.507	526.614	532.485	518.527	374.366	251.457	262.454	269.279
Ddit4	312.559	286.458	370.123	348.33	58.5795	65.3468	72.553	65.2008	68.927	13.5464	24.6384	14.9677	16.8706	356.784	308.389	326.637	189.089	45.402	32.2507	41.2764
Dnajb12	750.143	701.78	736.935	629.59	670.285	743.32	698.322	717.209	684.894	725.252	765.933	763.352	742.308	697.157	666.806	703.363	880.636	804.43	811.828	773.441
Micu1	1299.59	1195.9	1299.99	1194.27	1637.97	1618.36	1650.58	1689.79	1606.11	1711.01	1680.77	1743.74	1655.31	1287.99	1243.84	1264.92	1380.04	1629.81	1651.46	1661.87
Cand1	1935.4	2005.2	1877.94	1960.17	2722.82	2680.24	2780.19	2715.61	2759.27	2344.57	2431.7	2341.2	2363.87	1871.69	1835.26	1995.1	2171.47	2780	2874.76	2863.8
Tbk1	1715.79	1804.11	1726.41	1848.75	3497.87	3375.57	3360.61	3519.76	3391.65	3375.13	3313.33	3376.46	3442.6	1699.72	1772.9	1808.85	1929.01	3749.74	3328.5	3600.88
Pno1	1176.21	1044.87	1129.41	1129.37	1323.67	1295.71	1336.18	1343.14	1307.43	1360.89	1255.49	1279.74	1398.28	1061.08	1171.88	1144.29	1470.78	1649.61	1491.32	1578.33
Plek	12901.3	13916.6	13831.2	12269.4	66399.9	64162.4	65549.6	63995.7	62620.7	54769.1	56155.2	58985.2	56354.9	12989.8	12842	13380.8	20038.1	79548.9	79772.7	80643.3
Egfr	3.2901	3.28318	4.14008	3.24531	0	7.14731	8.06144	1.08668	3.28224	1.04203	7.49865	4.98923	8.93151	5.70855	2.74124	4.93836	3.81228	19.7906	21.1298	14.7416
Usp15	1536.48	1578.39	1542.59	1461.47	2629.32	2558.74	2540.36	2747.13	2612.66	2645.71	2468.13	2595.65	2531.59	1472.09	1529.61	1543.59	1686.55	2764.86	2472.18	2703.61
Vps54	1084.09	1093.3	1127.76	1126.12	1877.93	1862.38	1830.95	1959.28	1851.18	1464.05	1542.58	1556.64	1523.32	976.876	998.496	1040.58	999.579	1667.07	1525.79	1621.57
Tbc1d15	834.863	861.014	764.259	796.183	1849.76	1812.35	1805.76	1826.71	1751.62	2153.87	2291.37	2070.53	2062.19	839.157	794.959	876.911	1200.87	1781.15	1793.81	1865.3
Pcsk4	23.8532	24.6239	27.3245	35.6984	19.151	20.4209	16.1229	10.8668	8.75264	14.5884	19.2822	18.7096	19.8478	27.1156	29.4683	26.1027	10.6744	6.98492	6.67256	12.776
Rab21	1452.58	1406.02	1439.09	1464.72	1742.74	1665.32	1660.66	1705	1550.31	1613.06	1610.07	1695.09	1633.47	1511.34	1412.42	1416.6	2262.21	2356.25	2560.04	2467.74
2310011J03Rik	1193.48	1187.69	1168.33	1224.56	733.371	680.015	745.683	740.029	773.514	781.522	741.295	702.234	764.141	1220.2	1206.83	1127.36	931.721	761.356	870.769	801.942
Peli1	1296.3	1247.61	1258.59	1271.08	17630.2	17680.4	17714	18060.6	17451.7	16185.8	16157.4	15782.2	16470.7	1249.46	1222.59	1219.07	1284.74	19786	19807.5	20274.6
Apc2	5.75767	3.28318	4.14008	3.24531	2.25306	4.08418	1.00768	0	4.37632	0	0	3.74192	2.97717	2.85427	3.42655	6.34932	5.33719	2.32831	3.33628	4.91386
Thap2	105.283	114.911	96.0499	98.4411	22.5306	36.7576	15.1152	23.907	41.575	19.7986	23.5672	22.4515	21.8326	101.327	91.8314	81.8356	179.177	26.7755	23.354	44.2247
Slc1a4	164.505	204.378	157.323	184.983	156.588	215.44	191.459	156.482	164.112	219.868	220.674	205.806	205.425	166.262	138.432	181.308	249.323	160.653	175.711	194.589
Dock2	9049.42	9361.17	9356.59	8776.4	10530.8	10450.4	10840.6	10097.4	10144.3	9787.78	10268.9	9953.51	10028.1	9175.07	8739.06	9002.62	8373.29	9797.52	9520.63	9751.06
Rab1a	7333.63	7401.93	7487.75	7334.4	12469.6	11722.6	12060.9	12265.4	11717.6	11039.3	11597.2	11853.2	11600.1	7456.79	7093.64	7181.08	7719.1	10421.5	10300.2	10513.7
Gamt	176.843	234.747	228.533	187.146	247.837	223.609	267.035	191.256	246.168	228.204	232.458	205.806	229.242	244.041	202.852	178.486	166.978	145.519	187.944	158.226
Actr2	21387.3	22192.7	22213.2	21339	27851.2	27815.3	27658.8	27875.5	26299.5	25499.5	26498.1	26346.9	26764.8	21955.8	21374.1	21857.2	20482.6	26016.5	25931.8	26394.3
Ndufs7	625.119	659.099	618.528	652.307	646.628	619.774	647.938	609.628	575.486	647.1	610.604	587.482	584.518	709.287	699.015	637.048	800.578	729.924	838.518	837.322
Mum1	179.31	168.263	183.82	190.392	268.114	258.324	275.097	286.884	298.684	326.155	289.233	320.558	281.839	201.226	154.195	191.89	144.867	265.427	270.239	233.9
Meis1	23.8532	22.9823	28.1526	19.4719	6.75918	6.12627	4.03072	3.26004	3.28224	1.04203	7.49865	6.23654	3.96956	25.6885	19.1887	19.7534	16.0116	13.9698	4.44837	18.6727
Uqcr11	739.45	713.271	766.743	795.101	714.22	779.057	732.583	722.642	752.727	826.329	742.366	747.137	746.278	764.946	705.869	704.069	555.068	664.732	696.17	679.095
Cnot2	1056.12	1101.51	1089.67	1023.35	1106.25	1083.33	1070.16	1075.81	1019.68	1147.27	1205.14	1199.91	1150.18	1019.69	1025.91	1111.84	1162.74	1194.42	1185.49	1236.33
Tcf3	705.726	732.97	751.011	708.559	328.947	328.776	345.634	285.797	322.753	379.299	362.077	401.633	386.04	720.704	727.798	725.938	690.022	345.754	353.646	326.28
Frs2	546.979	540.083	500.95	511.677	1365.35	1253.84	1271.69	1389.86	1287.73	1251.48	1226.56	1171.22	1227.59	521.619	540.024	593.308	763.218	1384.18	1446.83	1391.6
Yeats4	729.579	717.375	746.871	787.529	713.093	717.794	638.869	693.302	733.033	667.941	673.807	705.976	663.909	779.217	783.309	770.384	600.815	493.601	567.168	515.955
Rab36	17.273	19.6991	29.8086	10.8177	13.5184	16.3367	9.06912	7.60676	7.65856	9.37826	6.42741	8.73115	24.8098	14.9849	25.3564	31.0411	10.6744	3.49246	3.33628	6.8794
Grb10	9.04777	6.56636	3.31207	9.73593	1.12653	8.16835	5.0384	6.52008	5.4704	9.37826	5.35618	3.74192	11.9087	4.99498	4.11186	2.11644	19.0614	9.31323	8.89675	5.89663
Adora2a	31.2559	36.115	39.7448	31.3713	345.845	317.545	365.788	357.518	349.011	307.399	352.436	338.02	336.42	18.5528	29.4683	19.7534	17.5365	471.482	564.943	589.663
Snrpd3	1010.88	1079.35	1004.38	967.102	1244.82	1234.44	1240.45	1180.13	1134.56	1184.79	1243.7	1137.54	1267.28	1118.16	992.328	1005.31	1015.59	1272.42	1302.26	1364.09
Ddc	0	0.820795	0	0	5.63265	4.08418	0	0	2.18816	8.33623	4.28494	0	0.99239	1.42714	0.685309	0	1.52491	0	2.22419	6.8794
Cpm	2.46757	4.10398	0	2.16354	0	4.08418	2.01536	2.17336	4.37632	3.12609	3.21371	0	2.97717	0	0.685309	6.34932	2.28737	3.49246	0	0.982772
Mdm2	2690.48	2612.59	2452.58	2627.62	8909.72	8870.83	8699.3	8830.36	8592.9	7830.85	8066.4	8136.19	7710.87	2401.16	2597.32	2467.77	7237.23	6991.91	7010.64	6999.3
E2f7	90.4777	77.9755	93.5659	93.0322	29.2898	33.6945	27.2074	29.3404	27.352	46.8913	31.0658	17.4623	49.6195	107.749	87.0343	93.1233	10.6744	3.49246	0	5.89663
Csrp2	17.273	17.2367	17.3883	18.3901	64.2122	54.1153	55.4224	72.8076	47.0454	41.6812	48.2056	38.6665	56.5663	15.6985	24.6711	14.8151	17.5365	53.5511	47.82	56.018
Osbpl8	5140.78	5561.71	5642.1	5341.78	17006.1	16675.7	16694.2	14843	15328.1	21687.8	22171.4	21454.9	22230.5	5729.24	5592.81	5931.67	11921.8	12556.6	13031.5	12677.8
Mknk2	1867.13	1913.27	1858.07	1747.06	977.828	1058.82	1120.54	1033.43	986.86	1218.13	1339.04	1133.8	1182.93	1792.48	1670.1	1704.44	3084.13	1677.55	1730.42	1643.19
Spata48	5.75767	4.92477	6.62413	1.08177	2.25306	5.10522	2.01536	5.4334	8.75264	4.16812	5.35618	7.48384	5.95434	3.56784	4.79717	4.93836	9.91192	2.32831	2.22419	6.8794
Zpbp	14.8054	7.38716	18.2164	18.3901	14.6449	14.2946	16.1229	6.52008	15.3171	17.7145	18.211	14.9677	10.9163	14.9849	15.7621	14.1096	11.4368	6.98492	11.1209	5.89663
Cabin1	989.497	1006.29	1017.63	1002.8	919.248	908.729	884.743	932.372	924.497	1042.03	1057.31	934.233	950.71	1070.35	1013.57	1006.72	892.073	832.37	820.725	804.89
Ap3d1	3098.45	3154.32	3142.32	3160.93	3120.49	3064.15	3150.01	2837.32	2919	3356.38	3420.45	3269.19	3443.59	2939.19	2875.56	2923.51	3697.91	3501.77	3628.76	3608.74
Phlda1	212.211	284.816	257.513	226.09	128.424	162.346	174.329	141.268	145.513	107.329	99.6249	134.709	129.011	209.789	228.893	222.226	202.051	332.948	319.171	336.108
Sf3a2	906.422	990.7	987.824	849.189	1145.68	1217.08	1079.23	1123.63	1155.35	976.381	1130.15	1021.54	1036.06	883.398	812.092	896.664	1021.69	1140.87	1194.39	1141.98
Mdm1	144.764	163.338	134.139	141.712	34.9224	43.9049	37.2842	39.1205	44.8573	52.1015	55.7042	53.6342	64.5054	153.417	132.265	159.438	66.3336	58.2077	50.0442	55.0352
Timm13	707.371	677.156	688.91	684.76	750.269	674.91	697.315	721.556	741.786	779.438	810.925	769.589	749.255	717.137	719.575	702.658	777.705	776.49	894.123	817.666
Vps13d	1278.2	1277.98	1183.24	1232.14	1425.06	1531.57	1452.07	1671.31	1469.35	1385.9	1328.33	1481.8	1345.68	1165.26	1315.79	1330.53	1669.78	2052.4	1985.09	1998.96
Llph	625.119	584.406	534.071	590.646	748.016	682.058	658.015	687.869	672.859	778.396	667.38	704.729	696.658	617.951	558.527	591.897	621.401	644.941	649.463	704.647
Tmbim4	1167.16	1159.78	1153.43	1187.78	1420.55	1481.54	1440.98	1551.78	1452.94	1482.81	1530.8	1435.65	1409.19	1126.01	1217.11	1195.08	1175.71	1504.09	1474.64	1415.19
Irak3	2275.1	2460.74	2484.88	2160.29	3515.9	3753.36	3749.58	3641.47	3761.45	4352.56	4428.49	4164.76	4133.31	2202.07	2269.06	2318.91	1521.1	3178.14	3182.81	3272.63
Helb	270.611	274.146	296.43	318.04	118.286	117.42	157.198	127.142	124.725	157.346	175.683	140.946	167.714	293.99	298.11	287.836	407.151	169.966	199.065	180.83
Prmt2	292.819	261.834	226.048	253.134	216.294	179.704	202.544	241.243	216.628	243.835	293.518	240.73	246.113	249.035	261.103	250.445	609.965	500.586	499.33	502.196
Dip2a	382.474	379.207	367.639	421.89	268.114	259.345	272.074	254.283	261.485	293.852	334.225	311.827	344.359	379.619	370.752	400.712	674.773	490.109	491.545	474.679
Hmg20b	438.406	477.703	490.186	523.577	532.849	505.417	505.855	610.714	532.817	571.032	505.623	491.439	515.051	516.624	443.395	508.651	365.979	442.378	388.121	383.281
4930404N11Rik	18.9181	15.5951	25.6685	32.4531	48.4408	71.4731	68.5222	49.9873	68.927	70.858	58.9179	74.8384	72.4445	18.5528	33.5802	25.3973	10.6744	24.4472	7.78465	9.82772
Fzr1	838.153	877.43	876.041	818.9	829.126	729.026	773.898	788.93	740.692	884.683	790.572	804.513	718.491	856.996	863.49	843.048	782.28	754.371	794.035	756.734
Ncln	1546.35	1599.73	1536.8	1490.68	1565.88	1467.24	1579.03	1496.36	1598.45	1495.31	1750.4	1623.99	1579.89	1576.99	1613.9	1566.16	2100.57	1933.66	2010.66	1875.13
Col6a2	1.64505	5.74557	13.2483	10.8177	4.50612	5.10522	5.0384	7.60676	3.28224	5.21015	10.7124	12.4731	5.95434	4.28141	1.37062	4.23288	21.3488	20.9548	36.6991	43.242
Hcfc2	754.255	717.375	669.865	636.081	263.608	257.303	272.074	265.15	271.332	298.02	259.239	288.128	296.725	654.343	642.135	745.692	629.788	256.114	271.351	258.469
Nfyb	259.095	293.845	308.022	265.034	283.885	276.703	305.327	295.577	273.52	296.978	340.653	314.321	312.603	245.468	256.991	246.918	205.863	240.98	227.979	251.59
Txnrd1	4176.78	4111.36	4224.54	4073.95	15937	14587.7	14859.3	14345.3	13603.8	15701.3	17250.1	16943.4	16501.5	4022.39	3864.46	3971.14	8521.2	23852.3	24353.7	24293.1
Ppm1m	608.668	701.78	682.286	716.132	522.71	558.511	528.024	529.213	552.51	496.006	500.267	533.848	540.853	670.755	684.624	680.788	388.09	264.263	281.36	255.521
D10Wsu102e	1020.75	994.804	1079.73	981.165	486.661	461.512	463.533	479.226	449.667	562.696	520.62	497.676	570.624	1054.65	927.909	968.623	1023.98	403.961	424.82	425.54
Aldh1l2	143.942	147.743	133.311	147.121	165.6	152.136	145.106	143.442	157.547	158.388	170.326	132.215	141.912	109.176	121.3	116.404	60.9965	72.1775	64.5014	76.6562
Wdr82	1366.21	1504.52	1361.26	1368.44	1071.33	1082.31	986.519	1019.31	915.745	1002.43	1064.81	1010.32	1011.25	1397.88	1415.16	1446.23	1447.9	1213.05	1241.1	1221.59
Glyctk	9.8703	8.20795	7.45215	3.24531	0	7.14731	5.0384	4.34672	1.09408	6.25218	3.21371	0	0	6.42212	5.48247	9.87671	4.57473	4.65661	3.33628	2.94832
Pofut2	830.75	819.154	893.43	878.397	1118.64	995.518	1033.88	1026.91	1100.64	1013.89	1042.31	1097.63	969.565	844.152	844.986	857.158	1012.54	1156	1213.29	1189.15
Slc36a1	809.364	780.576	777.507	772.384	146.449	148.051	188.436	146.702	181.617	155.262	157.472	190.838	175.653	740.684	721.631	774.616	593.953	186.265	207.961	203.434
Adarb1	8.22525	6.56636	5.79612	5.40885	7.88571	5.10522	4.03072	6.52008	4.37632	7.2942	4.28494	3.74192	6.94673	7.13569	5.48247	8.46575	25.161	22.1189	24.4661	22.6038
Appl2	928.63	880.713	937.315	935.731	568.898	609.563	602.593	530.3	602.838	630.428	609.533	632.385	569.632	855.569	931.335	905.13	843.276	1072.19	989.763	974.91
Sumo3	1561.97	1419.98	1442.4	1427.94	1395.77	1312.04	1312	1246.42	1245.06	1406.74	1365.82	1435.65	1390.34	1387.89	1395.98	1465.99	1547.79	1263.11	1290.03	1253.03
Hint1	3576.34	3187.97	3017.29	3475.73	3823.44	3643.09	3604.47	3711.01	3855.54	3895.11	3616.49	3864.16	3864.37	3280.28	3343.62	3167.6	2524.49	3001.19	3169.47	2909
Lyrm7	15.628	22.1615	27.3245	23.7989	19.151	14.2946	13.0998	17.3869	18.5994	8.33623	12.8548	9.97846	11.9087	26.402	32.8948	31.7466	17.5365	10.4774	16.6814	16.7071
Fbxw11	2479.91	2481.26	2519.65	2370.16	5638.28	5696.41	5753.85	5470.35	5531.67	5182.01	5301.54	5155.12	5169.36	2389.03	2414.34	2395.1	2991.11	6170.01	6338.93	6155.1
Stk10	2026.7	2147.2	2186.79	1961.25	793.077	783.141	876.682	747.636	841.347	729.42	768.076	607.439	727.422	2142.13	1779.75	1873.75	1497.46	817.236	757.336	748.872
Papolg	177.665	146.922	151.527	162.266	180.245	152.136	136.037	174.955	179.429	171.935	159.614	185.849	190.539	155.558	171.327	162.966	199.001	187.429	183.495	163.14
Rel	789.624	875.789	847.061	799.428	4969.12	5133.81	5146.22	4906.36	4739.55	4538.04	4232.45	4260.8	4648.36	795.629	776.455	780.26	834.889	6158.37	5779.55	5997.86
Pfkl	1297.94	1326.41	1314.89	1221.32	1819.35	1569.34	1586.09	1626.76	1549.22	2497.74	2852.7	2689.19	2608	1245.18	1235.61	1195.08	2320.92	2919.7	3005.99	2837.26
Il9r	4.11262	3.28318	1.65603	1.08177	1.12653	4.08418	2.01536	6.52008	3.28224	4.16812	3.21371	2.49461	0	4.99498	3.42655	4.93836	2.28737	0	6.67256	4.91386
Pus10	444.163	383.311	416.492	442.444	426.955	396.165	391.988	478.139	445.29	415.77	352.436	437.805	400.926	413.87	444.766	418.349	545.918	462.169	516.011	542.49
Rhbdf1	50.9965	46.7853	43.8849	42.189	40.5551	40.8418	40.3072	36.9471	51.4217	41.6812	40.7069	34.9246	50.6119	53.5177	43.8598	40.2123	29.7358	45.402	57.8289	51.1041
Pex13	647.327	610.672	596.172	650.144	797.583	764.762	783.975	837.83	805.243	774.228	769.147	800.771	793.912	598.684	665.435	662.445	678.586	662.403	718.412	681.061
1810043G02Rik	177.665	179.754	178.024	162.266	120.539	121.504	126.968	122.795	113.784	112.539	123.192	104.774	144.889	192.664	181.607	208.822	182.227	96.6247	105.649	107.122
Mpg	93.7678	115.732	92.7378	169.838	66.4653	74.5362	64.4915	80.4143	91.9027	85.4464	66.4166	78.5804	85.3456	104.181	113.761	104.411	78.5329	53.5511	52.2684	49.1386
Ahsa2	194.116	210.124	224.392	188.228	244.457	232.798	251.92	229.29	261.485	242.793	221.746	224.515	230.235	199.086	211.075	206.705	272.197	323.635	316.947	267.314
Nprl3	236.887	245.418	216.94	239.071	181.371	205.23	188.436	199.949	208.969	190.691	213.176	193.333	225.273	199.799	191.201	219.404	173.84	166.474	157.917	194.589
Xpo1	3029.36	2867.86	3051.24	3126.32	2330.79	2213.62	2256.2	2412.43	2171.75	2505.04	2545.25	2835.13	2623.88	2752.23	2921.47	2984.18	2180.62	1700.83	1658.13	1650.07
Cpeb4	1790.64	1884.55	1851.44	1829.27	11131.2	10935.4	10980.7	10015.9	9907.99	11494.6	12196	11446.5	12133	1785.35	1819.5	1880.1	3174.87	9889.48	10328	10477.3
Asb3	201.519	175.65	173.883	196.882	131.804	143.967	119.914	143.442	149.889	121.917	155.329	149.677	123.056	191.95	185.034	186.952	225.687	187.429	183.495	170.02
Cdc34	1451.76	1384.68	1322.34	1412.79	1234.68	1243.63	1258.59	1330.1	1376.35	1364.02	1348.69	1394.49	1429.04	1407.87	1470.67	1392.62	1544.74	1502.92	1549.15	1505.61
Tpgs1	246.757	263.475	291.462	247.725	174.612	190.935	177.352	183.649	143.324	185.481	179.968	158.408	145.881	271.87	276.18	279.37	336.243	168.802	175.711	190.658
Chac2	53.4641	58.2765	71.2094	86.5416	43.9347	61.2627	66.5069	57.594	62.3625	62.5218	79.2714	84.8169	74.4293	60.6533	59.6219	79.7192	90.7322	84.9832	81.1828	65.8457
Erlec1	549.447	574.557	544.007	578.747	469.763	475.807	494.771	486.833	540.475	487.67	564.541	533.848	508.104	537.317	540.709	600.363	614.539	633.3	637.23	589.663
Sptbn1	1001.01	974.284	948.079	975.757	842.644	960.803	885.751	851.957	854.476	789.858	774.503	793.288	813.76	1009.7	967.657	1071.62	1190.96	1168.81	1172.15	1145.91
Wdpcp	54.2866	60.7388	47.1969	64.9062	59.7061	49.0101	57.4378	48.9006	65.6448	43.7652	57.8467	48.645	59.5434	47.0955	50.7129	66.3151	67.0961	84.9832	96.7521	87.4667
Mdh1	3553.31	3619.71	3457.8	3612.03	3949.61	3846.27	3933.98	3887.05	4014.18	3860.72	3872.52	3813.02	3815.74	3469.37	3570.46	3624.05	3054.4	2942.98	3028.23	3042.66
Fstl3	0.822525	0.820795	3.31207	8.65416	4.50612	3.06313	1.00768	5.4334	1.09408	3.12609	1.07124	0	2.97717	2.85427	1.37062	6.34932	3.81228	2.32831	7.78465	7.86217
Ccng1	6688.77	6404.67	6432.86	6910.35	6038.2	6247.77	6597.28	6415.76	6481.33	6170.9	6092.11	6325.1	6085.34	6336.49	6784.56	6594.82	6426.74	5791.66	5745.07	5956.58
Fgf22	4.93515	8.20795	5.79612	3.24531	0	2.04209	1.00768	0	3.28224	1.04203	0	1.24731	0	4.28141	8.90902	4.93836	0	0	2.22419	1.96554
Nudcd2	790.446	713.271	756.807	829.718	662.399	618.753	600.577	637.881	602.838	611.671	627.744	652.342	682.765	729.981	842.245	749.219	635.888	550.645	569.392	573.939
Polrmt	347.928	324.214	345.283	328.858	144.196	127.631	141.075	143.442	109.408	141.716	147.83	188.343	130.996	308.975	321.41	303.356	340.818	138.534	139.012	148.399
Hmmr	607.846	617.238	642.541	646.898	467.51	530.943	461.517	442.279	521.876	474.123	464.916	444.041	488.256	679.317	697.645	761.212	35.073	45.402	42.2596	57.9835
Hcn2	64.9795	88.6459	75.3495	85.4598	69.8448	66.3679	72.553	69.5475	68.927	88.5725	95.3399	49.8923	56.5663	65.6483	82.2371	75.4863	22.8737	12.8057	17.7935	19.6554
Slc22a4	78.9624	57.4557	55.4771	64.9062	90.1224	66.3679	56.4301	63.0274	63.4566	61.4797	64.2741	64.86	58.551	73.4976	67.1603	65.6096	194.426	185.1	209.074	200.485
Cyfip2	3189.75	3419.43	3383.28	3131.72	4466.69	4570.19	4574.87	4005.5	4124.68	5056.97	5502.94	5027.9	5247.76	3200.36	3179.15	3262.84	2528.3	2640.3	2675.7	2658.4
Mgat1	1210.76	1322.3	1292.53	1214.83	3663.47	3474.61	3593.39	3692.54	3400.4	2585.27	2729.51	2939.9	2818.39	1320.1	1288.38	1276.92	1570.66	3653.11	3882.32	3518.32
Ppp2ca	4416.14	4617.79	4491.16	4283.81	6827.9	7103.4	6775.64	6968.88	6946.31	6502.26	6596.67	6690.56	6729.4	4573.98	4897.22	4668.86	5568.98	7781.2	7813.57	7652.84
Hnrnpab	8120.79	8658.57	8655.26	7723.84	12521.4	12528.2	12471	12529.4	12499.9	13017	13199.8	13056.8	12810.8	8861.1	8186.7	8540.53	8560.85	12599.6	12873.6	12637.5
Phykpl	198.228	201.095	199.552	220.681	328.947	284.871	311.373	267.323	280.084	286.558	258.168	250.709	252.067	240.473	228.893	204.589	182.227	244.472	244.661	200.485
Hspa4	5952.61	5721.76	5865.67	5618.71	6289.42	6142.6	6167	6285.36	6297.52	5685.31	5949.64	5967.12	5858.08	5614.36	5585.27	5721.44	7059.58	7613.56	7851.38	7787.48
Cnot6	1395	1304.24	1266.04	1425.77	1576.02	1515.23	1533.69	1618.07	1530.62	1233.76	1226.56	1343.35	1197.82	1304.4	1398.03	1384.15	1368.61	1459.85	1465.74	1459.42
Gfpt2	3.2901	4.10398	3.31207	0	11.2653	18.3788	11.0845	14.1268	6.56448	5.21015	11.7836	4.98923	2.97717	1.42714	1.37062	0	2.28737	5.82077	12.233	9.82772
Mapk9	1546.35	1460.19	1536.8	1499.33	1193	1201.77	1192.09	1216	1181.61	1196.25	1220.14	1274.75	1216.67	1470.67	1463.82	1439.18	1634.7	1582.08	1516.9	1530.18
Canx	11135.3	11399.2	11318.2	11026.5	14789.1	14384.5	14693	14485.4	14002	14300.8	15021.9	15142.3	15211.4	11298.6	11073.2	11434.4	14090.9	16045.5	16632.5	16507.6
Rack1	19602.4	18489.2	18095.5	19353.9	22793.1	21898.3	22791.7	22771.4	22786.4	22912.1	22302	22472.7	22747.6	18293.8	19470.3	18640.9	14813.8	18177.1	18364	18170.5
Rufy1	505.853	575.377	513.37	508.432	411.183	370.639	380.903	381.425	426.691	451.199	435.993	397.891	426.728	575.136	531.115	510.767	554.305	466.826	443.725	416.695
Rnf130	5385.07	5209.59	5117.97	5175.19	5741.92	5865.9	5900.97	5880.03	5869.74	6177.15	5835.02	5829.91	5839.23	5138.41	5316.63	5269.93	4349.05	4529.72	4854.29	4476.53
Ltc4s	21.3856	15.5951	16.5603	18.3901	23.6571	13.2736	17.1306	22.8203	12.0349	14.5884	13.9261	16.215	15.8782	19.9799	20.5593	18.3425	29.7358	40.7454	45.5958	26.5348
Rad50	704.904	701.78	677.317	680.433	376.261	318.566	379.895	335.784	347.917	358.458	384.573	415.353	384.055	709.287	732.596	721.706	796.004	502.914	380.336	422.592
Mrnip	17.273	17.2367	9.10818	10.8177	0	5.10522	4.03072	3.26004	9.84672	5.21015	4.28494	3.74192	5.95434	21.4071	11.6503	19.7534	7.62456	2.32831	0	5.89663
Clk4	416.198	421.889	432.225	473.815	319.934	296.103	296.258	316.224	296.496	276.138	280.664	236.988	275.885	392.463	429.004	414.822	276.771	227.01	234.652	195.572
Sar1b	1255.17	1044.05	1095.47	1059.05	1227.92	1241.59	1193.09	1223.6	1262.57	1324.42	1232.99	1289.72	1337.74	1117.45	1107.46	1111.13	1136.06	1252.63	1273.35	1369.98
Jade2	1587.47	1589.88	1679.22	1565.32	1693.17	1644.9	1643.53	1539.83	1619.24	1445.29	1573.64	1490.53	1562.02	1679.74	1567.3	1512.55	2243.91	1065.2	1156.58	1174.41
Pdlim4	412.907	410.398	413.18	403.5	177.992	165.409	177.352	141.268	180.523	201.112	213.176	169.634	177.638	432.423	412.556	381.664	545.918	401.633	334.74	337.091
Cdkl3	27.9658	36.9358	28.1526	35.6984	48.4408	36.7576	35.2688	38.0338	52.5158	37.5131	18.211	19.9569	38.7032	41.387	39.7479	34.5685	34.3105	23.2831	33.3628	35.3798
Ube2b	1672.19	1538.99	1553.36	1554.5	2251.93	2109.48	2251.16	2228.78	2175.03	2369.57	2246.38	2305.02	2298.38	1429.28	1647.48	1620.49	1697.99	2189.77	2120.76	2182.74
Cdkn2aipnl	806.074	709.988	737.763	766.975	379.641	396.165	351.68	357.518	341.353	368.878	337.439	309.332	363.215	782.785	833.336	813.418	862.337	383.007	417.035	344.953
Kremen1	996.077	1113.82	1095.47	977.92	6037.07	5727.04	5810.28	5721.37	5626.85	4245.23	4508.83	4391.77	4390.34	1077.49	979.992	1003.9	982.043	3786.99	3708.83	3877.03
Med7	401.392	375.103	379.232	412.154	327.82	316.524	304.319	369.471	295.402	338.659	349.223	308.085	367.184	359.639	322.095	343.569	360.642	337.605	334.74	297.78
Havcr2	120.911	126.402	134.967	113.586	57.453	74.5362	74.5683	78.241	80.9619	37.5131	40.7069	33.6773	47.6347	99.1861	89.0902	95.9452	433.837	367.873	378.112	352.815
Tnip1	3086.11	3443.24	3362.57	2951.07	8559.37	8226.55	8341.58	8054.47	8119.17	7046.2	6939.46	6829.01	7070.78	2820.02	2790.58	2824.74	2827.19	7615.89	7731.27	7842.52
Vdac1	3511.36	3568	3705.37	3493.04	4056.63	4212.83	4056.92	4133.73	4126.87	4132.69	4142.47	4259.55	4148.19	3753.37	3649.96	3597.95	3401.31	3757.89	3905.67	3839.69
Upp1	1.64505	0.820795	1.65603	2.16354	184.751	198.083	161.229	268.41	172.865	109.413	98.5536	108.516	104.201	2.14071	4.79717	1.41096	10.6744	213.04	247.997	253.555
Slu7	907.245	911.904	1034.19	917.341	1173.84	1060.86	1103.41	1119.28	1076.57	1172.28	1108.73	1106.36	1123.39	928.353	849.098	914.301	1437.23	1625.16	1589.18	1737.54
Ascc2	868.586	874.147	940.627	890.297	821.24	815.814	838.39	781.323	868.699	808.615	826.994	931.739	822.692	869.127	905.294	881.144	1100.99	1105.95	1092.08	1056.48
Hus1	198.228	248.701	235.157	195.8	260.228	240.966	241.843	287.97	286.649	246.961	248.527	305.59	234.204	210.503	233.69	201.767	304.22	374.857	378.112	360.677
Pttg1	223.727	234.747	206.176	215.272	443.853	422.712	405.087	430.325	442.008	403.265	356.721	472.73	384.055	209.789	189.831	228.575	372.841	863.802	745.103	774.424
Zfp607a	96.2354	93.5707	86.9417	87.6234	77.7306	57.1785	85.6528	78.241	73.3033	73.9841	65.3453	63.6127	77.4065	99.8996	94.5727	100.884	96.8319	55.8794	62.2772	60.9319
Tns3	3684.09	3787.15	3760.02	3422.72	5318.35	5037.83	4797.57	5024.81	4741.74	3912.82	4097.47	4172.24	4047.96	3654.19	3582.8	3609.23	5479.77	6930.21	7035.1	6784.07
Btg2	449.921	530.234	451.269	479.224	305.29	310.397	278.12	336.871	274.614	248.003	263.524	263.182	239.166	486.654	520.835	493.836	294.308	298.023	304.714	292.866
Gatsl3	12.3379	9.84954	9.10818	12.9812	15.7714	9.1894	15.1152	17.3869	7.65856	7.2942	13.9261	19.9569	13.8935	12.1307	19.1887	14.1096	26.6859	29.1038	25.5781	18.6727
Igfbp3	0	5.74557	2.48405	2.16354	3.37959	3.06313	3.02304	5.4334	3.28224	1.04203	4.28494	0	1.98478	4.28141	3.42655	2.11644	0.762456	0	13.3451	9.82772
Pes1	1881.11	2003.56	1986.41	1893.1	1872.29	1876.68	1945.83	1899.52	1960.59	1907.96	1942.15	1869.71	1871.65	1945.9	1973.69	1897.03	2317.1	2412.13	2499.99	2426.46
Tcn2	1061.88	1144.19	1141.01	1093.67	1351.84	1418.23	1345.25	1112.76	1212.24	1266.07	1302.62	1279.74	1274.23	1134.57	1070.45	1109.01	1588.2	1771.84	1975.08	1777.83
Myo1g	3095.16	3203.56	3220.98	2955.4	4972.5	5139.94	5106.92	5115	5123.57	4599.52	4504.54	4254.57	4293.08	3381.6	2944.09	3192.29	1165.03	1882.44	1942.83	1992.08
Smtn	166.973	186.321	199.552	193.637	59.7061	42.8839	48.3686	29.3404	37.1987	54.1855	64.2741	44.9031	37.7108	214.071	228.893	201.767	38.1228	29.1038	15.5693	26.5348
Arf5	1900.03	2027.36	2152.01	2082.41	2960.52	2952.86	2921.26	2987.28	2869.77	2762.42	2725.22	2725.37	2803.5	2095.04	2095.68	2009.91	1929.01	2217.71	2413.24	2371.43
2310033P09Rik	196.583	209.303	218.596	191.473	193.763	147.03	181.382	180.389	168.488	151.094	123.192	160.903	164.737	219.066	194.628	210.233	147.154	166.474	129.003	151.347
Guk1	270.611	290.562	232.673	301.814	289.518	282.829	290.212	321.657	271.332	273.012	269.951	278.15	288.786	296.845	287.83	275.137	250.848	250.293	308.05	282.056
Rnf185	412.085	467.032	423.116	438.117	417.943	367.576	370.826	360.778	323.848	435.568	458.489	416.601	431.69	459.538	417.353	392.247	597.765	386.499	382.56	400.971
Limk2	169.44	145.281	166.431	143.875	43.9347	41.8628	44.3379	48.9006	55.7981	56.2696	63.2029	49.8923	55.5739	136.292	153.509	160.849	165.453	69.8492	41.1475	58.9663
Patz1	305.979	317.648	321.27	351.575	30.4163	42.8839	52.3994	23.907	51.4217	38.5551	40.7069	44.9031	40.688	286.141	306.333	330.87	157.066	34.9246	27.8023	23.5865
Eif4enif1	758.368	736.253	666.553	671.779	512.571	541.153	551.201	533.56	550.322	552.275	535.618	538.837	527.952	712.142	679.142	714.651	770.843	677.537	665.032	637.819
Trim11	341.348	371.82	385.856	385.11	246.71	215.44	195.49	230.376	213.346	221.952	202.463	217.031	260.006	349.649	352.249	347.801	324.806	188.593	204.625	177.882
Ogdh	2594.24	2763.62	2746.53	2409.1	2838.85	2953.88	2918.24	2794.94	2826.01	2800.97	2963.04	3013.49	2871.98	2634.5	2499.32	2580.64	2417.75	2473.83	2483.3	2532.6
Drg1	1240.37	1164.71	1187.38	1174.8	1189.62	1179.31	1156.82	1186.65	1203.49	1175.41	1176.22	1293.46	1290.11	1227.34	1241.1	1243.76	1393.01	1417.94	1518.01	1418.14
Rtn4	10404.9	10931.4	10686.4	9879.81	14107.5	14125.1	14444.1	13763.9	14081.9	13413	13949.6	13636.8	13277.2	10578.7	10108.3	10012.2	22233.2	31008.4	31312.1	31032
Mtif2	407.972	403.831	347.767	400.255	155.461	204.209	173.321	172.782	201.311	197.986	173.54	173.376	195.501	393.176	415.983	379.548	357.592	225.846	242.436	259.452
Rps27a	12576.4	10829.6	10592.8	11983.8	13631	13046.9	12847.9	13817.1	13824.8	13467.2	13048.7	13399.8	13647.4	10829.8	11178.8	10899	8219.27	10441.3	10777.3	10339.7
Cfap36	262.385	230.643	259.997	250.971	254.596	245.051	222.697	273.843	235.227	229.246	235.672	248.214	254.052	249.749	253.564	282.192	243.986	209.548	209.074	249.624
Ppp4r3b	1228.03	1183.59	1257.76	1233.22	909.11	925.066	852.497	971.492	944.191	1094.13	1066.95	1132.56	1069.8	1100.32	1136.24	1195.79	1538.64	1251.47	1203.29	1273.67
Pnpt1	576.59	516.28	497.638	618.772	1410.42	1429.46	1402.69	1533.31	1531.71	1288.99	1161.22	1396.98	1341.71	532.322	540.024	519.233	708.321	1444.71	1196.61	1329.69
Efemp1	76.4948	65.6636	51.337	88.7051	2.25306	8.16835	16.1229	14.1268	14.223	11.4623	10.7124	9.97846	5.95434	2.14071	11.6503	12.6986	5.33719	8.14907	7.78465	4.91386
Myl7	0	0	0	0	0	0	21.1613	21.7336	0	0	0	0	0	0	17.818	17.637	0	0	0	0
Pold2	363.556	383.311	312.162	336.43	261.355	280.787	274.089	277.103	277.896	311.567	325.655	340.515	305.656	409.588	385.144	347.096	316.419	273.576	263.566	257.486
Zkscan17	176.02	201.095	225.22	219.599	181.371	147.03	141.075	124.968	122.537	145.884	153.187	130.967	176.645	213.357	202.166	227.164	275.247	284.053	258.006	274.193
Aebp1	5.75767	8.20795	18.2164	5.40885	12.3918	15.3157	17.1306	14.1268	13.129	15.6304	9.64112	9.97846	17.863	6.42212	4.11186	8.46575	64.8087	71.0134	63.3893	69.7768
Polm	131.604	158.413	152.355	127.649	93.502	88.8308	104.799	95.6278	101.749	80.2362	88.9125	77.3331	69.4673	109.89	141.174	136.158	59.4715	47.7303	40.0354	60.9319
Pgam2	21.3856	27.907	19.0444	14.063	36.049	44.9259	36.2765	42.3805	24.0698	22.9246	27.8521	17.4623	26.7945	25.6885	22.6152	23.9863	15.2491	24.4472	28.9144	19.6554
Dbnl	2570.39	2793.17	2770.54	2617.88	4023.96	3822.79	3787.87	3895.75	3832.56	3572.08	3486.87	3479.99	3307.64	2774.36	2782.36	2718.92	2196.63	3310.85	3239.53	3425.94
Mrps24	546.979	482.628	409.04	462.998	424.702	420.67	450.433	417.285	434.35	440.778	461.702	406.622	429.705	473.096	466.01	445.863	453.661	393.484	433.716	373.453
Ccdc117	402.215	422.71	425.6	459.752	433.714	346.134	337.573	359.691	335.882	333.449	349.223	364.214	346.344	421.719	450.248	423.993	577.179	317.814	374.775	343.97
Dynll2	2117.18	2206.3	2207.49	2060.77	1924.11	1968.57	1970.01	1901.69	1905.89	1932.96	1948.58	2058.06	1943.1	2368.33	2061.41	2076.23	1957.99	1618.17	1663.69	1575.38
Xbp1	2611.52	2861.29	2712.58	2620.05	4195.2	4199.55	4282.64	4236.97	4278.95	4153.53	3984.99	3997.62	3969.56	2483.93	2485.62	2472.71	2928.59	4043.11	3941.26	4179.73
Supt4a	597.975	480.165	511.714	538.721	593.681	543.196	598.562	559.64	568.921	591.873	536.689	601.202	586.503	580.131	523.576	531.932	507.033	477.303	517.123	508.093
2810021J22Rik	63.3344	91.9291	88.5978	95.1958	29.2898	21.4419	26.1997	18.4736	21.8816	13.5464	25.7096	28.6881	16.8706	102.04	84.9784	94.5343	111.319	17.4623	12.233	9.82772
Ska2	170.263	180.575	150.699	184.983	31.5428	37.7786	30.2304	52.1606	49.2336	43.7652	51.4193	42.4085	44.6576	211.93	195.313	194.007	25.161	10.4774	8.89675	2.94832
Prr11	522.303	537.621	510.886	514.923	263.608	333.881	277.112	306.444	311.813	349.08	340.653	291.87	282.831	548.734	575.66	590.486	41.1726	19.7906	27.8023	21.621
Smg8	406.327	424.351	425.6	408.909	564.391	541.153	511.902	623.754	495.618	481.417	491.697	599.955	517.035	420.292	386.514	393.658	583.279	725.268	669.48	727.251
Rnf187	1889.34	1985.5	1945.01	1835.76	2052.54	2075.78	2148.37	2146.19	1999.98	2016.33	1871.45	1999.43	1900.43	1943.05	1945.59	1893.51	2522.97	2098.97	2141.89	2066.77
Tubd1	101.993	78.7963	67.8973	86.5416	56.3265	43.9049	40.3072	49.9873	29.5402	51.0594	40.7069	46.1504	52.5967	80.6333	82.9224	80.4247	44.2224	25.6114	27.8023	28.5004
Mrpl22	249.225	195.349	209.488	242.316	175.739	185.83	187.429	182.562	200.217	191.733	198.179	188.343	169.699	228.342	237.802	200.356	231.787	196.742	235.764	228.986
Cnot8	928.63	934.065	871.073	889.215	432.587	423.733	451.441	494.439	461.702	506.426	453.132	507.654	423.751	861.991	867.602	802.836	907.322	665.896	650.575	648.629
Rps6kb1	614.426	687.826	674.005	680.433	684.93	758.636	677.161	697.649	740.692	682.529	745.58	668.557	744.293	669.327	679.142	658.212	487.972	582.077	554.935	525.783
Sap30l	191.648	174.829	204.52	182.819	129.551	168.472	156.19	144.528	156.453	176.103	174.611	155.913	163.744	196.231	185.034	160.144	218.062	202.563	167.926	159.209
Galnt10	536.286	497.402	473.625	510.595	334.579	341.029	388.965	326.004	331.506	352.206	364.22	334.278	306.649	525.9	503.702	521.349	558.118	409.782	377	370.505
Rnft1	619.361	671.41	611.904	713.968	983.46	942.424	934.119	1024.74	903.71	1018.06	1002.68	987.867	975.52	582.986	655.156	667.384	707.559	767.177	784.026	740.027
Mfap3	1182.79	1189.33	1181.58	1201.85	399.918	434.965	423.226	467.272	474.831	447.031	414.568	424.085	428.713	1167.4	1141.73	1121.71	1277.11	654.254	624.997	652.561
Fam114a2	739.45	729.687	673.177	737.767	640.995	604.458	583.447	597.674	501.088	639.806	617.031	710.965	648.031	699.297	696.96	652.569	753.306	678.702	636.117	703.665
Ppm1d	231.129	201.916	221.908	204.455	127.298	151.115	119.914	121.708	149.889	127.128	137.118	113.505	109.163	216.925	211.761	241.274	186.039	168.802	134.563	131.691
Znhit3	134.072	109.987	127.515	143.875	109.273	127.631	101.776	99.9746	118.161	103.161	119.978	107.268	130.003	120.593	161.733	129.103	100.644	125.729	84.5191	123.829
Myo19	45.2389	53.3517	67.0693	65.988	95.755	70.4521	85.6528	114.101	78.7737	72.942	63.2029	74.8384	82.3684	57.0855	47.9717	62.0822	73.1957	73.3417	96.7521	75.6734
Prpsap2	417.02	385.774	355.219	429.463	266.988	276.703	272.074	259.717	275.708	304.273	322.442	323.053	281.839	354.644	393.368	359.089	417.826	391.156	391.457	372.471
Ggnbp2	2003.67	1962.52	1891.19	1959.09	2258.69	2333.09	2265.26	2475.46	2216.61	2042.38	2035.35	2205.24	2053.26	1991.57	1980.54	2012.73	1871.83	1627.49	1559.16	1613.71
Acaca	865.296	905.337	982.856	814.573	775.052	717.794	746.691	728.076	793.208	637.722	711.3	785.804	687.727	878.403	846.357	921.356	621.401	518.048	507.115	489.42
Shmt1	106.106	137.894	74.5215	91.9505	100.261	102.104	109.837	97.8012	121.443	95.8667	97.4824	107.268	105.193	124.875	132.265	110.055	72.4333	88.4757	67.8377	86.4839
Llgl1	333.123	328.318	311.334	348.33	599.314	554.427	584.454	631.361	598.462	547.065	560.256	579.998	572.609	308.262	315.242	332.986	381.228	558.794	480.424	479.593
Drg2	737.805	717.375	755.151	650.144	647.755	606.5	699.33	643.315	698.023	604.377	650.24	679.783	659.94	707.147	686.68	733.699	974.418	963.919	888.563	971.961
Srebf1	1535.65	1701.51	1755.39	1658.35	1190.74	1237.51	1219.29	1177.96	1181.61	1509.9	1611.14	1529.2	1485.61	1851.71	1720.81	1797.56	1026.27	889.413	933.046	941.495
Tom1l1	45.2389	37.7566	43.0569	42.189	31.5428	31.6524	24.1843	34.7738	42.6691	36.471	24.6384	33.6773	28.7793	34.2513	43.8598	31.7466	47.2723	38.4171	41.1475	39.3109
Cox11	80.6074	87.8251	79.4896	75.7239	76.604	94.9571	105.806	93.4545	77.6797	96.9087	92.1262	87.3115	115.117	90.6232	87.7196	70.5479	100.644	91.9681	100.088	105.157
Stxbp4	26.3208	26.2654	24.0125	14.063	21.4041	12.2525	27.2074	19.5602	19.6934	20.8406	27.8521	12.4731	21.8326	24.9749	32.2095	30.3356	76.2456	23.2831	12.233	37.3453
Bzw2	228.662	261.834	293.118	261.788	326.694	343.071	313.389	332.524	355.576	359.5	373.861	329.289	376.116	239.046	251.509	254.678	267.622	443.542	400.354	416.695
Elac2	556.027	616.417	595.344	574.42	520.457	562.595	559.262	506.393	584.239	525.183	552.757	528.858	507.111	571.569	566.065	573.555	610.727	561.122	517.123	517.921
Pctp	1032.27	994.804	961.327	938.976	930.514	977.139	825.29	948.672	964.978	913.86	909.479	874.363	862.387	1010.41	941.615	907.952	1173.42	984.874	1095.41	1061.39
Twistnb	809.364	689.468	709.61	764.811	826.873	834.193	902.881	886.731	840.253	872.178	899.838	918.018	837.577	714.282	731.225	737.932	663.336	928.995	963.073	891.374
Atxn7l1	674.47	704.242	689.738	628.508	1084.85	1101.71	1132.63	1212.73	1100.64	922.196	1071.24	1063.95	958.649	607.961	596.219	608.829	664.099	1104.78	1090.96	1074.17
Sypl	2763.68	2809.58	2816.91	2766.09	3030.37	3015.14	2979.71	2953.6	2753.8	3166.73	3033.74	3251.73	3045.65	2700.86	2742.61	2847.32	3142.08	2923.19	2989.31	2967.97
Pdia6	7939.01	7878.81	7992.84	7812.54	10183.8	10104.3	9833.95	10758.1	9980.19	10489.1	10436	10962.6	10608.7	7700.12	7666.56	7564.86	11839.4	14563.6	15120	15188.7
Nampt	1470.67	1353.49	1320.69	1525.3	14286.7	13682	13329.6	15217.9	13642.1	11025.7	11553.3	12890.9	12032.7	1506.34	1565.93	1480.1	3726.88	13044.3	12546.6	12968.7
Pik3cg	5937.81	6083.73	6382.35	5946.49	4352.91	4952.06	5098.86	4602.09	4931.02	4453.63	4269.94	4033.79	4311.94	5645.04	5646.26	5798.34	3708.58	2752.06	2729.08	2993.52
Nbas	370.136	400.548	370.123	384.028	324.441	315.503	293.235	310.791	331.506	414.728	433.85	396.644	453.522	343.94	349.508	391.541	698.409	701.985	669.48	684.009
Tspan13	9.8703	13.9535	11.5922	15.1448	47.3142	42.8839	45.3456	40.2072	42.6691	50.0174	40.7069	64.86	48.6271	10.7035	11.6503	19.0479	86.9199	138.534	129.003	155.278
Rock2	1912.37	1914.92	1965.71	1987.21	2462.59	2640.42	2627.02	2626.51	2515.29	2555.06	2525.97	2513.32	2605.02	1863.84	1913.38	1957	1845.91	3001.19	2805.81	3182.22
Agr2	3.2901	4.10398	4.14008	2.16354	0	1.02104	3.02304	3.26004	3.28224	4.16812	1.07124	1.24731	2.97717	5.70855	3.42655	2.82192	1.52491	1.16415	6.67256	13.7588
Matn3	9.8703	7.38716	17.3883	10.8177	12.3918	20.4209	12.0922	17.3869	24.0698	14.5884	27.8521	19.9569	8.93151	14.9849	11.6503	14.1096	0	0	4.44837	0
Laptm4a	8294.34	8302.34	7792.46	8154.38	11728.3	11285.6	11295.1	11713.3	11257	11698.9	11904.6	12020.3	12108.2	7603.79	7767.3	7598.01	6947.5	9152.57	9158.09	9174.18
Fam49a	2556.41	2665.12	2673.67	2495.64	6033.69	6062.96	5988.64	5366.03	5606.06	7168.12	7324.03	6940.02	7288.12	2553.15	2463	2500.92	1989.25	3123.42	3032.68	3148.8
Snx13	1522.49	1581.67	1511.96	1493.92	1499.41	1522.38	1512.53	1519.18	1541.56	1427.58	1452.59	1459.35	1439.96	1513.48	1578.27	1566.87	2112	1866.14	1844.96	1901.66
Sdc1	45.2389	40.219	37.2607	34.6166	87.8693	93.9361	85.6528	76.0676	70.0211	56.2696	50.3481	66.1073	61.5282	34.2513	49.3423	45.1507	48.0347	59.3718	57.8289	76.6562
Lpin1	116.799	150.206	126.687	120.076	57.453	52.0733	57.4378	52.1606	52.5158	57.3116	62.1316	68.6019	65.4978	154.844	134.321	136.158	134.192	43.0737	45.5958	52.0869
Pum2	3717.81	3622.17	3633.34	3636.91	4120.85	4354.75	4239.31	4335.85	3962.76	4572.42	4534.54	4833.32	4531.25	3564.99	3480	3724.23	4367.35	5204.93	5098.95	5164.47
Nrcam	8.22525	2.46239	3.31207	3.24531	4.50612	0	5.0384	3.26004	9.84672	4.16812	3.21371	4.98923	0.99239	4.99498	5.48247	3.5274	10.6744	4.65661	11.1209	18.6727
Rgs9	7.40272	9.02875	6.62413	6.49062	59.7061	47.9891	57.4378	59.7674	48.1395	36.471	36.422	23.6988	39.6956	5.70855	4.79717	2.11644	2.28737	31.4321	21.1298	29.4832
Arsg	17.273	20.5199	18.2164	24.8807	22.5306	19.3998	27.2074	16.3002	14.223	23.9667	23.5672	11.2258	22.825	38.5327	27.4124	23.9863	34.3105	33.7605	38.9233	33.4142
Hs1bp3	629.231	609.851	658.273	613.364	230.939	230.756	212.621	197.776	194.746	281.348	296.732	294.365	263.976	615.81	595.534	555.918	868.437	257.278	262.454	245.693
Smc6	1326.73	1436.39	1431.64	1374.93	1385.63	1459.07	1394.63	1528.96	1428.87	1453.63	1352.97	1392	1434	1449.97	1391.18	1509.02	986.618	1061.71	841.855	944.444
Amz2	519.013	547.47	531.587	557.112	821.24	829.088	817.229	778.063	771.326	696.076	730.582	724.686	681.772	493.79	520.835	570.733	652.662	798.609	840.743	946.409
Gna13	4475.36	4877.17	4861.28	4381.17	18250.9	18265.5	18314.6	17512.9	17037	16351.5	16643.8	16196.3	16836.9	4651.75	4423.67	4551.05	6919.29	14420.4	14558.4	14368.1
Prkar1a	6764.44	6958.7	6899.86	6728.61	7075.73	6963.52	6896.56	7200.34	7124.65	6807.58	6716.64	6906.34	6880.24	6779.62	6646.81	6788.83	8013.41	8990.76	8855.6	8809.57
Fam20a	18.9181	13.1327	25.6685	16.2266	33.7959	17.3578	45.3456	15.2135	17.5053	38.5551	40.7069	34.9246	32.7489	38.5327	40.4332	21.8699	96.0694	62.8643	85.6312	75.6734
Abca8b	22.2082	22.9823	19.8724	24.8807	34.9224	40.8418	34.2611	24.9936	32.8224	34.387	48.2056	21.2042	35.7261	22.8342	17.818	25.3973	37.3603	40.7454	37.8112	40.2936
Rdh14	157.102	178.933	164.775	156.857	76.604	90.8729	90.6912	81.501	100.655	90.6565	109.266	83.5696	97.2543	186.241	158.992	158.027	232.549	130.385	100.088	126.778
Map2k6	23.8532	27.0862	25.6685	38.9437	38.302	42.8839	42.3226	20.6469	42.6691	38.5551	39.6357	14.9677	41.6804	25.6885	23.3005	33.1575	12.1993	5.82077	12.233	8.84495
Trappc12	539.576	499.864	488.53	468.406	413.436	412.502	439.349	346.651	403.715	387.635	387.787	390.407	368.177	493.79	531.8	486.781	577.179	417.931	415.923	462.886
Adi1	445.808	410.398	372.607	378.62	288.392	342.05	309.358	290.144	301.966	328.239	298.875	341.762	307.641	435.99	424.892	391.541	566.505	303.844	293.593	305.642
Rnaseh1	247.58	226.539	234.329	235.826	282.759	290.998	238.82	278.19	307.436	314.693	298.875	316.816	323.519	209.789	239.173	215.171	221.112	348.082	373.663	368.539
Ubxn2a	389.877	405.473	329.551	374.292	455.118	428.839	408.11	471.619	424.503	410.56	358.864	384.171	451.538	382.473	404.332	422.582	445.274	495.929	454.846	476.644
Fkbp1b	129.959	141.177	143.247	114.668	123.918	158.262	152.16	148.875	148.795	131.296	149.973	123.483	126.034	156.272	185.719	155.205	64.8087	53.5511	81.1828	68.794
Cmpk2	189.181	215.869	205.348	213.109	93033.3	84010.5	81732.9	98166.3	84812	64941.3	68146.6	76961.4	67732.6	356.071	328.263	325.226	1504.33	119517	126885	125596
Itsn2	3180.7	3347.2	3498.37	3352.41	3669.11	3651.25	3652.84	3768.61	3538.25	4080.59	4125.33	4137.32	4064.83	3203.21	3231.92	3272.01	3862.6	4098.98	4109.19	4108.97
Rsad2	446.631	516.28	510.058	504.105	283780	265059	263072	280345	261634	236784	248649	257424	244027	884.825	871.713	821.884	4668.52	307396	311555	313610
Rnf144a	27.1433	23.8031	38.0888	24.8807	212.914	179.704	241.843	147.788	200.217	196.944	186.395	223.268	224.28	24.2613	33.5802	22.5753	38.8852	103.61	83.407	95.3289
Id2	11033.3	11382.8	11203.1	11058.9	5353.27	5512.62	5430.39	4928.09	5022.92	5263.29	5573.64	5178.82	5236.84	9994.24	10286.5	10640	9917.26	3553	3321.82	3491.79
Ncoa1	709.839	686.185	758.463	675.025	413.436	450.281	399.041	396.638	384.022	508.51	500.267	459.009	456.5	649.348	716.148	740.048	926.384	667.06	570.504	594.577
Dus4l	60.0443	68.9468	75.3495	69.2333	47.3142	37.7786	36.2765	35.8604	43.7632	54.1855	47.1343	57.3761	46.6423	59.9398	55.5101	59.2603	80.8203	40.7454	58.941	45.2075
Rrm2	875.989	846.24	863.621	908.687	500.179	590.164	505.855	437.932	577.674	624.175	574.182	533.848	591.465	1016.84	981.363	1066.68	134.955	65.1926	76.7344	66.8285
Bcap29	1037.2	929.14	1012.66	1088.26	1017.26	1030.23	1067.13	1142.1	1012.02	1067.04	1084.09	1040.25	1045.98	1045.38	1024.54	1097.02	1057.53	1115.26	1138.78	1161.64
Cenpo	190.003	180.575	195.412	176.329	61.9591	58.1995	52.3994	61.9408	59.0803	66.6899	76.0577	51.1396	51.6043	211.93	191.887	223.637	115.131	46.5661	32.2507	28.5004
Klf11	30.4334	33.6526	16.5603	27.0443	75.4775	79.6415	83.6374	66.2875	99.5612	91.6986	106.052	114.752	102.216	29.2563	26.0418	19.7534	116.656	126.893	130.115	124.812
Adcy3	54.2866	54.1725	66.2413	54.0885	34.9224	35.7365	50.384	38.0338	35.0105	31.2609	50.3481	27.4408	24.8098	66.3619	63.0485	66.3151	124.28	48.8944	85.6312	82.5528
[truncated: 10,454 more rows]
