# Supplementary material for: Reduced mitochondrial calcium uptake in macrophages is a major driver of inflammaging
Source: Nat Aging. 2023 Jun 5;3(7):796–812. doi: 10.1038/s43587-023-00436-8 (PMC10353943; doi:10.1038/s43587-023-00436-8)
Supplement: Supplementary file 10 — Source Data Fig. 8 [file 43587_2023_436_MOESM10_ESM.xlsx]

## Sheet: Figure 8a
Time (s)	siNT	siMCU		siNT	siMCU
0	1.01936	1.00825		42.94	31.07
2	1.01863	1.02917		48.91	33.52
4	1.02017	1.02125		51.31	30.06
6	1.02855	1.00673		40.29	9.43
8	1.02145	1.00792		54.19	23.99
10	1.01671	1.00774			38.84
12	1.01563	1.00411			36.4
14	1.00936	1.02139			32.83
16	1.01405	0.998491
18	1.00781	1.00787
20	1.01005	1.00332
22	1.02879	1.00027
24	1.02463	0.992074
26	1.00603	1.00253
28	0.995587	1.02047
30	1.00014	1.01029
32	1.00221	0.998644
34	1.00329	1.01424
36	0.987929	1.0099
38	0.990722	0.991888
40	0.991459	0.983674
42	0.979182	0.981283
44	0.976442	0.97537
46	0.972266	1.0034
48	0.972808	0.984198
50	0.982595	1.00223
52	0.980141	0.999192
54	0.966377	0.973307
56	0.976494	0.980825
58	0.987235	0.984723
60	0.9939	0.975227
62	2.55012	2.53772
64	2.58054	2.63326
66	2.63554	2.71578
68	2.57464	2.7681
70	2.50584	2.76888
72	2.42144	2.71729
74	2.32358	2.6373
76	2.23319	2.5968
78	2.1554	2.52969
80	2.05857	2.47187
82	1.97606	2.39747
84	1.93513	2.34854
86	1.87824	2.27275
88	1.82251	2.24138
90	1.80617	2.20739
92	1.75146	2.14115
94	1.723	2.12665
96	1.71583	2.1015
98	1.68773	2.07623
100	1.67436	2.03405
102	1.64219	1.99101
104	1.63338	2.01039
106	1.60987	2.00327
108	1.59078	1.99891
110	1.56018	1.94799
112	1.58034	1.94577
114	1.53151	1.95417
116	1.54029	1.97369
118	1.50937	1.93967
120	1.52934	1.95892
122	1.50634	1.92057
124	1.49541	1.92599
126	1.48718	1.92635
128	1.49139	1.9174
130	1.4878	1.92338
132	1.47345	1.9358
134	1.47487	1.90861
136	1.44836	1.91952
138	1.4478	1.92311
140	1.44908	1.9159
142	1.43009	1.92155
144	1.42851	1.94571
146	1.46214	1.94169
148	1.42376	1.94309
150	1.44062	1.9463
152	1.41696	1.96794
154	1.40827	1.96526
156	1.43199	1.98491
158	1.42896	1.98601
160	1.42116	1.97606
162	1.41056	2.00025
164	1.42989	1.99386
166	1.42139	1.9966
168	1.41761	2.02903
170	1.41281	1.99309
172	1.42808	2.03057
174	1.42194	2.01382
176	1.41225	2.02945
178	1.40449	2.03225
180	1.3945	2.01496
182	1.39453	2.04547
184	1.41533	2.04938
186	1.40888	2.05619
188	1.39588	2.04332
190	1.40556	2.05243
192	1.39587	2.06261
194	1.41055	2.09299
196	1.393	2.08998
198	1.39413	2.0873
200	1.38336	2.08672
202	1.40144	2.08484
204	1.39526	2.08036
206	1.36197	2.0989
208	1.37393	2.07262
210	1.37236	2.11307
212	1.35931	2.11693
214	1.35073	2.12666
216	1.35817	2.12718
218	1.3461	2.13663
220	1.34615	2.16948
222	1.35509	2.161
224	1.35594	2.16229
226	1.32354	2.16651
228	1.32854	2.16155
230	1.31361	2.17464
232	1.33092	2.22406
234	1.30188	2.19561
236	1.30547	2.20656
238	1.30489	2.22655
240	1.31646	2.22792
242	1.31538	2.22966
244	1.31214	2.22026
246	1.29422	2.25859
248	1.29115	2.25816
250	1.29911	2.26068
252	1.29172	2.28358
254	1.2946	2.29097
256	1.2878	2.26279
258	1.30084	2.27568
260	1.29923	2.28721
262	1.29439	2.3086
264	1.29214	2.29788
266	1.29882	2.27691
268	1.28735	2.30059
270	1.29858	2.30224
272	1.30111	2.32117
274	1.28315	2.3106
276	1.29528	2.30794
278	1.29352	2.30212
280	1.30865	2.30924
282	1.31128	2.29943
284	1.29757	2.33541
286	1.30471	2.32828
288	1.30943	2.32802
290	1.30241	2.30224
292	1.2999	2.32824
294	1.32337	2.32864
296	1.30551	2.32287
298	1.2878	2.3421
300	1.29688	2.34984
302	1.29549	2.34783
304	1.30413	2.34844
306	1.32067	2.34283
308	1.32565	2.37249
310	1.32298	2.37309
312	1.31411	2.38303
314	1.3112	2.3862
316	1.31799	2.38676
318	1.3145	2.38535
320	1.29642	2.39639
322	1.32115	2.3782
324	1.29739	2.3904
326	1.30587	2.41539
328	1.32031	2.37292
330	1.31975	2.41731
332	1.29311	2.42738
334	1.31886	2.42573
336	1.32938	2.41922
338	1.31218	2.40691
340	1.32318	2.45451
342	1.32083	2.42934
344	1.32659	2.40512
346	1.30088	2.44676
348	1.32177	2.45121
350	1.32906	2.4479
352	1.33951	2.43554
354	1.33128	2.44594
356	1.33159	2.45176
358	1.33127	2.44039
360	1.95747	2.60849
362	1.85073	2.63798
364	1.87537	2.64028
366	1.89239	2.61193
368	1.87948	2.62838
370	1.89604	2.6374
372	1.91902	2.62792
374	1.9836	2.66609
376	2.006	2.65199
378	2.05684	2.70293
380	2.09401	2.74294
382	2.12942	2.77403
384	2.19176	2.7891
386	2.20589	2.81163
388	2.27686	2.8533
390	2.33963	2.8642
392	2.32649	2.8776
394	2.36175	2.93312
396	2.3886	2.93542
398	2.43892	2.96986
400	2.43535	2.99469
402	2.4636	2.99851
404	2.50186	3.01323
406	2.49223	3.03157
408	2.513	3.04583
410	2.52563	3.04624
412	2.53291	3.03792
414	2.54385	3.10439
416	2.5407	3.06805
418	2.56185	3.1156
420	2.56435	3.11739

## Sheet: Figure 8b
siNT																												siMCU
Minutes	Cell 1	Cell 2	Cell 3	Cell 4	Cell 5	Cell 6	Cell 7	Cell 8	Cell 9	Cell 10	Cell 11	Cell 12	Cell 13	Cell 14	Cell 15	Cell 16	Cell 17	Cell 18	Cell 19	Cell 20	Cell 21	Cell 22	Cell 23	Cell 24	Cell 25	Cell 26		Minutes	Cell 1	Cell 2	Cell 3	Cell 4	Cell 5	Cell 6	Cell 7	Cell 8	Cell 9	Cell 10	Cell 11	Cell 12	Cell 13	Cell 14	Cell 15	Cell 16	Cell 17	Cell 18	Cell 19	Cell 20	Cell 21
0	1.00401	1.00297	1.00567	1.00868	1.00228	0.996834	1.00146	0.998065	1.00139	1.00072	1.00937	1.00851	1.00506	1.00625	1.001	1.00249	0.997799	1.00305	1.00237	1.00155	1.00608	1.00233	1.00252	1.00108	1.00062	1.00544		0	0.997302	1.00231	1.00404	1.0004	1.00147	1.00856	1.0065	1.01251	1.00606	1.00377	0.998331	1.00497	1.01423	1.00194	1.0045	1.00382	1.00375	1.00444	0.998571	1.00028	1.00215
0.05	1.00027	0.989304	0.998346	0.996025	0.99457	0.998149	0.989746	0.999027	0.992785	0.994265	0.995814	0.989766	0.996484	0.994932	0.994565	0.993292	0.994516	0.995075	0.99569	0.998601	0.992556	0.9968	0.996269	0.992029	0.996291	1.00387		0.05	0.997075	0.994706	0.994919	1.00477	0.994413	1.00121	0.999146	1.01019	1.01367	1.00662	1.00329	1.00077	1.00316	0.997087	1.00072	1.00045	1.00039	0.998988	1.00809	1.00211	1.00148
0.1	0.994857	0.99951	0.996548	0.999906	0.998919	0.997154	1.00177	1.00022	1.00174	1.00288	1.00035	0.993468	0.997934	0.996412	0.998286	0.999589	0.999907	0.999114	0.999572	0.998132	0.998807	0.997728	0.998336	0.999609	0.998195	0.996156		0.1	0.995017	0.997051	0.993617	0.994939	0.99134	0.990309	0.995179	0.977853	0.994726	0.987336	0.99375	0.993336	0.995941	0.998989	0.994591	0.992209	0.991368	0.995347	1.00178	0.995602	0.993905
0.15	1.00364	1.00933	1.00571	0.998043	1.00669	1.01049	1.00161	1.005	1.00647	1.00154	1.0036	1.00443	1.0066	1.00553	1.0045	1.00518	1.00349	1.00202	1.00354	1.00292	1.0037	1.00404	1.00543	1.00128	1.00267	1.00542		0.15	1.00447	0.9894	1.00005	0.999121	1.00494	0.998982	0.995431	0.994238	0.994966	0.998747	1.0009	0.998958	0.992986	0.999249	0.996768	1.00299	1.00399	0.996872	0.993245	0.996288	1.00194
0.2	0.998991	1.00279	0.997564	0.996684	0.999999	0.995747	1.00366	1.00061	0.998976	1.00155	0.998079	1.0035	0.996608	0.999062	1.0013	1.00276	1.00399	1.00038	1.00032	1.0001	1.00107	0.99983	1.00148	1.00417	1.00137	0.995203		0.2	1.00296	1.00762	1.00769	1.00675	1.01269	0.999968	1.00604	1.00784	0.995831	1.00431	1.00164	1.00397	0.995601	1.0018	1.00362	0.998768	1.00244	1.00183	1.00239	1.00503	1.00311
0.25	0.998232	0.996101	0.996165	1.00066	0.997535	1.00163	1.00175	0.997075	0.998639	0.99905	0.992794	1.00032	0.997313	0.99781	1.00035	0.996688	1.00029	1.00036	0.998507	0.998698	0.99779	0.999266	0.995965	1.00184	1.00085	0.993911		0.25	1.00318	1.00891	0.999677	0.994019	0.995146	1.00097	0.997696	0.997373	0.994745	0.99922	1.0021	0.997995	0.998072	1.00094	0.999792	1.00177	0.998053	1.00252	0.995916	1.00069	0.99741
0.3	1.00567	1.00627	1.00684	1.00866	1.0056	1.00751	1.01637	1.00733	1.01058	1.00371	0.996897	1.00805	1.00602	1.0049	1.00667	1.00522	1.00749	1.00563	1.00567	1.00823	1.00705	1.00167	1.00366	1.00402	1.00989	1.00707		0.3	0.991219	1.00106	1.00125	1.0038	0.999505	0.998977	1.00876	0.990906	0.994537	1.00478	0.999824	1.00294	1.0019	0.997536	1.00579	1.00125	1.00222	1.00379	0.991385	1.00406	1.00398
0.35	0.996846	0.996137	0.997255	0.989667	0.99943	0.995768	0.997905	0.995675	1.00451	0.994116	0.992921	0.997291	1.00342	1.0026	0.998276	0.998388	1.00206	1.00184	0.999246	0.999943	1.00402	1.00048	0.998197	0.996701	1.00512	0.989344		0.35	1.01435	1.00757	1.01237	1.01085	1.00601	1.0042	1.02	1.01697	0.988528	1.01079	1.01664	1.0071	1.00666	1.00663	1.00751	1.01	1.01291	1.00827	0.996951	1.01449	1.01218
0.4	0.996902	0.999577	1.00347	0.996148	0.992717	0.996817	1.00529	0.997249	0.997915	0.992511	0.994684	1.00259	0.994819	1.00099	0.996567	0.999318	1.00216	1.00546	0.998007	1.00077	1.0044	1.00301	0.995667	0.993816	1.00203	1.00299		0.4	1.00471	1.00065	1.0063	0.999686	0.999211	1.00175	1.00599	0.988278	0.993584	1.00646	1.00453	0.9995	0.991889	1.00333	1.00146	1.00246	0.998723	1.00147	0.991524	1.00394	1.00719
0.45	0.99533	0.99491	0.997322	0.994087	0.993444	1.00205	0.994685	0.990157	0.998217	0.991523	0.991497	0.99786	0.986101	1.00026	0.993299	0.995721	0.995003	0.995708	0.991878	0.996197	1.00143	0.99398	0.995634	0.990897	1.00229	0.986983		0.45	1.0033	0.998801	1.00461	0.999812	1.00389	1.00367	1.01347	0.992424	0.987453	1.00391	1.00465	1.0062	0.997714	1.00283	1.00726	1.00445	1.00421	1.01416	0.996408	1.00555	1.00872
0.5	0.996265	1.00113	1.00407	0.995785	0.998702	1.00555	1.00558	0.99665	1.00006	0.995482	0.996556	0.99939	0.995806	0.999087	0.99745	1.00003	1.00097	1.00213	1.00253	1.00212	1.00559	1.00033	1.0015	1.00499	1.00631	1.00098		0.5	1.00504	0.998671	1.00498	0.99928	0.990424	1.00279	1.00584	0.983508	0.979176	1.00279	1.00098	1.0005	1.00477	0.998386	0.999181	0.995453	0.996322	1.00339	0.984113	0.994714	0.999658
0.55	1.00334	0.998578	1.00857	0.995497	0.996349	1.0002	0.999184	0.998215	1.00179	0.988178	0.993006	1.00008	0.994671	0.998714	1.00016	0.99923	1.00381	1.00518	1.00339	1.00231	1.00288	0.996052	0.997174	1.00523	1.00643	1.00389		0.55	1.00285	0.994479	1.00472	0.99246	0.99651	1.00945	0.998661	0.999542	0.976352	1.01146	1.00209	0.995711	0.99924	0.999657	1.00112	0.998461	1.00197	1.00315	0.985385	1.00013	1.00537
0.6	1.00161	0.998767	1.00118	0.992953	0.99897	0.996192	0.99828	0.996879	0.996961	0.995609	0.99251	0.997892	0.990198	0.998582	0.995145	0.995	0.998213	0.998347	1.0006	1.00055	1.00767	0.997218	0.997887	0.999048	1.00195	1.00629		0.6	1.01127	1.01601	1.01744	1.00388	1.01311	1.0026	1.01564	1.00344	0.998611	1.01416	1.00986	1.00781	1.0085	1.00688	1.01062	1.01203	1.00933	1.01265	0.997721	1.00982	1.01761
0.65	0.999775	0.998221	0.999875	0.995925	0.997478	0.996154	0.991145	0.9892	0.99716	0.988208	0.986071	0.995762	0.989267	0.999083	0.998168	0.994346	0.998928	1.00258	0.997729	0.999413	1.00332	0.996466	0.999917	0.99296	1.00052	1.00326		0.65	1.01205	1.00359	1.00892	1.00699	1.01223	0.990648	1.00439	0.998923	0.981754	1.00894	1.01148	1.01293	1.0077	1.00821	1.01697	1.00201	1.00562	1.00879	0.995103	1.00369	1.01156
0.7	0.998952	0.998521	1.00668	0.9997	0.997433	1.0008	0.996983	0.995267	0.996304	0.994467	0.995155	1.0086	0.988716	0.998061	0.996102	0.999799	1.00325	1.00381	0.998648	1.00147	1.00788	0.999556	1.00194	1.00254	1.01187	1.0122		0.7	0.999555	0.993354	1.00854	0.996712	0.992606	0.992272	1.00195	0.992468	0.97436	1.00935	1.00909	0.997757	0.992734	0.996365	1.00768	0.998882	1.00145	1.00182	0.990694	1.0026	1.01068
0.75	1.00235	0.996522	1.00642	0.999106	0.995914	0.994366	0.996416	0.992788	0.999027	0.991934	0.999451	1.00244	0.993827	1.00187	0.995399	0.999946	1.00407	1.00284	0.99905	1.00469	1.00614	1.00231	0.997831	1.00346	1.01306	1.01083		0.75	0.997515	1.01851	1.00611	0.996091	0.996874	0.987961	1.00438	1.0015	0.983316	1.00699	1.0086	1.00248	1.00152	1.00189	1.01032	0.996505	0.996041	1.00804	0.988522	0.995076	1.00819
0.8	1.00308	0.998075	0.996726	0.986764	0.993465	0.98577	0.991878	0.988902	0.98733	0.984768	0.99069	0.995187	0.980075	0.993987	0.991329	0.989535	0.993834	0.994213	0.99461	0.995774	0.996903	0.991627	0.990739	0.993376	1.0073	1.00137		0.8	0.997664	0.9998	1.00456	0.996162	0.993208	0.984589	1.00253	0.988338	0.974695	1.01545	1.00749	0.996563	1.00055	1.00167	1.00188	0.999175	1.00192	0.998998	0.978808	0.998188	1.00646
0.85	0.998666	0.997911	0.99726	0.994454	0.992816	0.988084	0.995752	0.990505	0.990971	0.986998	0.984935	0.994911	0.986938	0.998169	0.991935	0.995401	0.993723	0.998504	0.993365	0.999329	0.99573	0.996315	0.9964	0.999919	1.00845	1.0116		0.85	0.995406	1.00112	0.992248	0.998634	0.997804	0.979891	0.99462	0.995856	0.975645	1.00622	1.00812	0.998282	1.00588	1.00247	1.00224	0.994399	1.00554	1.00518	0.978376	0.996843	1.00659
0.9	1.00567	1.00608	1.00559	0.998952	0.994358	1.00027	1.0016	0.987571	0.996602	0.996776	0.99398	0.997673	0.986716	1.00107	0.997184	0.99968	1.00151	1.00613	0.999578	1.00358	1.00414	1.00404	1.00193	1.00479	1.0158	1.01045		0.9	1.00435	0.995591	1.00051	0.996614	1.00325	0.986057	1.00283	0.989661	0.974439	1.01926	1.00056	1.00331	1.02019	1.0013	1.00632	0.991816	0.998543	1.00523	0.982646	1.00011	1.01249
0.95	1.00287	1.00012	1.00108	0.993455	0.994981	0.992921	0.999082	0.99205	0.998444	0.998577	0.987744	0.994801	0.991942	1.00101	0.996565	0.997551	1.00034	1.00206	0.999025	1.00195	1.00183	1.00161	1.00548	1.00273	1.01299	1.00625		0.95	1.00637	0.993926	1.00956	1.00813	1.00855	0.972467	1.01117	1.0013	0.973565	1.01835	1.00825	1.00466	1.00642	0.999828	1.00521	1.00547	0.998274	1.01467	0.983441	1.00339	1.01365
1	0.998821	0.999275	1.00022	0.995675	0.991977	0.993818	0.996762	0.989792	0.999239	0.989598	0.991136	0.998451	0.984495	0.998562	0.997092	0.995309	0.99762	0.996139	0.99604	0.998326	1.00132	0.995334	0.995243	0.996624	1.01098	1.00238		1	0.99519	1.00683	1.00725	0.997347	0.99888	0.97523	1.00341	0.994004	0.978772	1.0151	1.00232	0.998809	0.994964	1.00019	1.00191	0.988004	0.992552	1.00516	0.984155	0.997203	1.01181
1.05	1.00072	0.996492	1.0004	0.994583	0.992293	0.999517	1.00213	0.985603	0.98796	0.982647	0.989367	0.992928	0.985401	0.998567	0.994672	0.993325	0.998191	0.998254	0.997772	0.998677	0.999461	1.00074	0.999056	0.991419	1.01005	0.995466		1.05	0.994726	0.998368	1.00752	0.995229	0.990452	0.963716	0.997611	0.994183	0.981708	1.01425	1.00691	1.00108	0.99208	1.00103	1.00249	0.995483	1.00055	0.998369	0.97966	1.00134	1.00473
1.1	1.00247	0.990818	0.99605	0.992683	0.993551	0.991768	0.998244	0.983085	0.988772	0.987482	0.978706	0.99972	0.982202	0.997971	0.99445	0.998049	0.999463	0.995159	0.997697	1.00008	0.998155	0.99736	0.997697	0.995692	1.00712	0.995068		1.1	1.0101	1.00662	1.01565	1.00433	1.00139	0.977016	1.00646	1.0025	0.977963	1.02584	1.00753	1.01049	1.01416	1.00893	1.01435	0.994319	1.00334	1.00892	0.982275	1.00232	1.01404
1.15	0.999371	0.998915	0.997486	0.994788	0.99818	1.00178	0.996272	0.990176	0.994476	0.989609	0.987361	0.997466	0.979868	1.00283	0.998335	1.0021	0.999176	1.00096	1.0028	1.00521	1.00543	0.998156	0.997759	0.995879	1.01397	0.998012		1.15	1.00656	1.00324	1.00583	1.00408	1.00632	0.964575	1.00422	0.994491	0.972636	1.01106	1.00272	1.0013	1.01424	1.0008	1.01085	0.992349	1.00429	1.0038	0.987627	1.00252	1.01181
1.2	1.00046	0.999856	0.997901	1.00391	0.994046	0.999792	0.996554	0.992002	0.996178	0.995821	0.986108	0.995704	0.989102	0.996338	0.998658	1.00323	1.00007	1.00128	1.0016	1.00218	1.00621	0.994124	0.998763	0.999257	1.01208	1.00045		1.2	1.0059	0.998086	1.00368	1.00189	1.00456	0.956021	1.0113	0.994894	0.977848	1.01951	1.0077	1.00538	1.00262	0.999938	1.01536	0.99591	1.00353	1.00468	0.982704	0.996733	1.00574
1.25	0.998685	1.00889	0.999832	0.997861	0.991571	0.998457	0.999755	0.98304	0.991499	0.989732	0.989524	0.993883	0.98069	0.996458	0.999038	0.997717	1.00126	0.997578	0.99953	1.00029	0.998707	0.994327	1.00326	0.99791	1.00931	0.989914		1.25	1.01164	0.980544	1.00515	1.00345	1.00174	0.945299	1.00427	0.993129	0.961733	1.02232	1.00767	1.00444	1.00053	0.99989	1.01461	0.995577	1.00615	1.0022	0.980886	1.00031	1.0138
1.3	1.00314	1.00032	1.00441	1.00245	0.995071	0.997952	1.00551	0.990889	0.997676	0.991343	0.989523	0.999728	0.98554	1.00787	0.998251	1.0009	1.00045	1.00207	0.999392	1.00367	1.00199	0.997201	1.00191	1.00572	1.01639	1.00102		1.3	1.01163	1.00681	1.00424	1.00569	1.00277	0.939084	1.01172	0.993091	0.985129	1.01733	1.01175	1.00715	0.99889	0.993609	1.01192	1.00083	1.00526	1.00158	0.973963	0.998942	1.01671
1.35	0.994666	1.00377	0.992608	0.99364	0.987651	0.998557	0.993657	0.9811	0.992459	0.986852	0.975996	0.988637	0.98248	0.994439	0.995258	0.996693	0.995727	0.995781	0.995813	0.995264	0.999528	0.991185	0.991846	0.998061	1.00506	0.991042		1.35	1.00996	1.00246	1.00397	1.00696	1.00401	0.929844	1.00539	0.994407	0.973286	1.01768	1.00835	1.00005	0.986378	1.00149	1.00468	1.00223	1.00462	1.00154	0.975009	0.997073	1.00731
1.4	1.00421	1.00324	1.00552	0.996333	0.993549	0.994915	1.0024	0.985293	0.992136	0.987103	0.984108	0.998249	0.984338	1.00164	0.997646	1.00154	1.00048	1.00114	0.997947	1.00537	1.00366	0.998878	0.997036	1.00431	1.01167	0.998527		1.4	1.01023	0.980724	0.996636	0.983689	0.983926	0.932494	0.996719	0.985935	0.967979	1.00714	0.996708	0.995975	0.992065	0.989497	0.995649	0.987693	0.994384	0.992665	0.972763	0.996898	1.00406
1.45	0.996414	0.998421	1.00399	1.00186	0.993584	0.992756	0.992607	0.982973	0.995139	0.984292	0.9787	0.9924	0.980854	0.994064	0.990954	0.997058	0.998183	0.998731	1.00203	1.00185	0.995711	0.996749	0.9984	0.999905	1.00771	0.988271		1.45	1.00272	0.992953	0.999384	0.993721	0.99557	0.932465	1.00199	0.98252	0.966762	1.01409	1.00688	1.00191	0.994386	0.996829	1.00455	0.994091	0.998529	0.997414	0.985322	0.996427	1.00813
1.5	0.994103	1.00062	0.994138	0.992338	0.990064	0.991456	0.997579	0.9759	0.988622	0.978938	0.974606	0.987338	0.983328	0.994702	0.991196	0.993413	0.994999	0.996011	0.992685	0.999691	0.989948	0.988121	0.995619	0.999238	1.01009	0.984123		1.5	1.0091	0.996093	1.00381	0.998126	1.00259	0.941129	1.00212	1.00459	0.973098	1.01866	1.0155	1.00147	1.00227	1.00261	1.00392	1.00023	1.00249	0.996363	0.992831	1.00422	1.00935
1.55	1.00072	1.00249	0.992582	0.997645	0.992273	0.99687	0.995107	0.980886	0.992631	0.982373	0.982201	0.985015	0.983238	1.00115	0.993482	1.00009	1.00089	0.998664	0.998845	1.00097	0.992358	0.995958	0.993884	0.999579	1.01599	0.98086		1.55	1.0026	0.994355	0.99767	1.00186	0.99803	0.923381	1.00659	0.996094	0.967535	1.00474	1.00344	1.0027	0.99594	0.990879	1.00279	1.00488	1.00109	0.998538	0.987407	1.00442	1.00582
1.6	1.00218	1.00737	1.00111	1.00095	0.99749	0.999704	1.00474	0.988025	0.996042	0.988124	0.984667	0.991878	0.987105	0.999575	0.995803	1.00369	1.00349	1.00368	1.00187	1.00806	0.999107	0.998816	0.998193	1.00157	1.01402	0.9873		1.6	1.00097	0.991368	1.006	0.994198	0.999909	0.920353	1.00426	0.993033	0.974176	1.00865	1.0059	1.00152	0.978512	0.993073	0.997914	0.999942	1.00201	0.992294	0.990609	0.995811	1.00288
1.65	1.00758	1.00862	1.00563	0.999034	0.997889	1.00303	1.00783	0.986925	0.99843	0.992549	0.984479	1.00164	0.986085	1.00683	1.00013	1.00229	1.00465	1.00262	1.00615	1.00828	1.00048	1.00577	1.00038	1.00561	1.01627	0.981199		1.65	1.00517	0.997648	1.00951	1.00205	0.995723	0.921109	1.00008	0.991551	0.971257	1.01271	1.00868	1.00561	0.991005	1.00644	1.00317	1.00387	1.01046	1.00764	0.989489	1.00461	1.0068
1.7	1.00201	1.01598	1.00875	1.00462	1.00236	1.00735	1.00803	0.988494	1.00318	0.98785	0.985754	0.999336	0.990287	1.0065	1.00274	1.00252	1.00582	1.00519	1.00619	1.0134	1.00354	0.996606	1.00294	1.00647	1.01536	0.990075		1.7	0.991314	1.00092	1.00271	0.994621	1.00043	0.924071	0.997706	0.982562	0.957812	1.00142	1.00059	0.99961	0.980037	0.993332	1.00026	0.994207	0.99602	0.99139	0.98643	1.00177	1.00025
1.75	1.00741	1.01135	1.00327	1.00158	0.997072	1.00515	1.00925	0.98709	1.00031	0.989767	0.98763	1.00049	0.984112	1.00225	1.00016	1.00214	1.00426	1.00776	1.00415	1.01075	1.00283	0.99805	0.999032	1.01012	1.01266	0.983026		1.75	1.00133	1.00775	1.00831	1.00987	1.00154	0.927509	1.00763	1.00158	0.975096	1.01847	1.01656	1.00699	1.00345	1.00453	1.00235	1.00351	1.00876	1.00654	0.997329	1.0108	1.0129
1.8	0.999745	1.00298	1.00155	0.994094	0.991081	0.998758	1.00161	0.978002	0.993163	0.988464	0.98418	0.997473	0.98337	0.999163	0.996192	0.997146	0.999823	1.00074	1.00274	1.00086	1.00211	1.00151	1.00116	1.00301	1.00787	0.979663		1.8	1.0077	0.992872	1.00841	1.00591	0.989557	0.923384	0.999961	0.996948	0.975509	1.00741	1.01145	1.00697	0.987405	0.999505	1.00154	0.994955	1.00103	0.998535	0.993361	1.00713	1.00075
1.85	0.998516	1.00064	0.993092	0.998305	0.989457	0.984188	0.99702	0.978752	0.987889	0.97508	0.975718	0.986334	0.978025	0.99116	0.987735	0.99477	0.994341	0.998847	0.995413	0.99729	0.992513	0.9931	0.99347	0.994275	0.99994	0.965006		1.85	1.00762	0.997163	1.00899	1.00528	1.00184	0.923014	0.998118	0.996313	0.973046	1.0157	1.01433	1.00222	0.992941	1.0017	1.00242	0.998697	0.998835	1.00469	0.999243	1.00364	1.00618
1.9	0.999083	1.00442	0.997909	0.998863	0.985567	0.995902	0.998114	0.979446	0.991755	0.988191	0.981614	0.988171	0.979192	0.999827	0.992567	0.99346	0.999837	0.999124	0.997814	0.999676	0.996039	0.99527	0.995735	0.99913	1.00138	0.964706		1.9	1.00338	1.01226	1.01565	1.00816	1.00424	0.922739	1.00801	1.00204	0.977826	1.01783	1.01304	1.01382	0.991192	1.00571	1.00375	0.99757	0.997	1.00483	0.996232	1.00657	1.01091
1.95	1.00295	1.00442	1.00161	1.00404	0.989077	1.00534	1.0043	0.984303	0.997818	0.99281	0.984835	0.994884	0.980691	1.00917	0.99206	0.999336	1.00282	1.00104	1.00491	1.00568	0.999853	1.00465	0.996231	1.00551	1.00276	0.965647		1.95	1.00061	0.997678	1.01419	1.00362	0.996144	0.929393	1.00614	0.990974	0.984457	1.01417	1.01438	1.00219	0.989751	0.996134	0.999355	0.993225	0.995944	1.00063	0.985173	1.0079	1.00403
2	1.00216	1.00616	0.998745	1.0018	0.99467	0.992183	1.0096	0.980301	0.996499	0.985802	0.983931	0.993633	0.98256	0.997805	0.99492	0.997388	1.00125	0.999264	1.00191	1.00535	0.999647	1.00025	0.999477	1.00134	1.00156	0.966131		2	0.997785	1.0022	1.01078	1.01256	0.994885	0.931953	1.00271	0.991041	0.975953	1.02117	1.01339	0.999166	1.00248	1.00129	1.00353	0.993568	0.996545	1.00066	0.987377	1.00622	0.998948
2.05	0.993856	1.00336	0.991093	0.99776	0.989379	0.99166	0.999172	0.978608	0.990189	0.981896	0.977474	0.991959	0.973245	0.988733	0.983745	0.989068	0.996381	0.992956	0.997867	0.999935	0.990501	0.99243	0.989911	0.992075	0.992545	0.95986		2.05	1.00963	1.00764	1.00716	1.00444	1.00345	0.925087	1.0052	0.998993	0.962703	1.01268	1.01421	1.0072	0.982169	0.99865	1.00234	0.996806	1.00216	1.00282	0.981839	1.00495	0.999139
2.1	1.00401	1.00395	0.99709	0.999751	0.988522	0.997858	1.00265	0.985477	0.991913	0.984816	0.973632	1.00226	0.979917	1.00148	0.993526	0.997097	1.00059	1.00227	0.9995	1.00473	0.998528	0.996317	0.994202	0.9979	0.996517	0.967724		2.1	0.999486	1.00986	1.00712	1.00721	1.00128	0.921249	0.999407	0.997057	0.965389	1.01031	1.00624	1.00063	0.985912	0.997209	0.997843	0.99647	1.00581	0.999489	0.978998	1.00109	1.00589
2.15	1.00213	1.00406	0.99921	1.00137	0.991952	1.00019	0.997322	0.98726	0.990547	0.982653	0.978113	0.993911	0.978123	1.00421	0.99497	0.993903	1.00105	0.998146	0.998325	1.00079	0.995905	0.991819	1.00058	1.00627	0.998128	0.965107		2.15	1.00742	1.00946	1.01486	1.01036	0.997643	0.923784	1.00865	0.994656	0.960004	1.01444	1.02593	1.00507	0.990011	1.00562	1.00476	0.992183	0.999927	1.00517	0.982443	1.00138	0.997814
2.2	0.998778	1.00245	1.00329	1.0062	0.996943	0.995982	1.00572	0.994803	0.993542	0.984443	0.982787	0.992482	0.976875	0.995753	0.994139	0.993771	1.00254	1.00292	1.00454	1.00796	0.998848	0.994009	0.999684	0.997403	1.0063	0.971806		2.2	1.00481	1.00391	1.00441	1.00799	1.0005	0.931141	0.997275	0.999307	0.969559	1.01927	1.01136	1.00639	0.992198	0.99599	1.00091	0.992977	0.999261	1.00096	0.976139	1.00581	1.00087
2.25	0.997843	1.00156	0.995525	0.997382	0.989744	0.990814	0.995001	0.989286	0.992159	0.985536	0.980602	0.993129	0.973691	0.995865	0.991568	0.994884	0.999853	0.997981	1.00016	1.00322	0.993869	0.994885	1.00026	0.998222	0.999134	0.957346		2.25	1.00648	0.992535	1.00799	1.00352	0.986439	0.931891	1.01107	1.01344	0.971893	1.01554	1.01437	1.00818	0.989858	0.999058	0.996137	0.992989	1.00275	1.0077	0.981505	0.99951	1.00015
2.3	1.00126	0.999113	1.00356	1.00128	0.992558	0.999289	1.00169	0.985898	0.991727	0.985591	0.97456	0.9954	0.974306	0.991219	0.9937	0.997263	1.00056	1.00328	1.003	1.00457	0.997344	0.996156	1.0011	0.995227	1.00596	0.959714		2.3	1.00916	1.00455	1.00805	1.00938	1.00356	0.933956	1.01266	1.00504	0.971293	1.01972	1.01246	1.00816	1.00306	1.00247	1.00342	0.997619	0.999204	1.00656	0.987198	1.00455	1.00527
2.35	0.999967	0.998501	0.996505	0.995709	0.992722	0.98811	0.990999	0.97752	0.989457	0.981679	0.971115	0.993574	0.969097	0.994095	0.987001	0.992824	0.996562	0.998909	0.994768	0.998792	0.991996	0.989983	0.991538	0.992184	0.994502	0.953524		2.35	0.988327	1.00072	1.00343	1.0031	0.990446	0.932576	1.00215	0.98844	0.966762	1.00977	1.00259	1.00732	0.996208	0.994078	1.00149	0.989429	0.996475	1.00541	0.977029	0.992108	1.00279
2.4	0.99481	0.998837	0.992389	0.995226	0.989617	0.991835	0.989114	0.979094	0.982546	0.975296	0.969909	0.983772	0.962598	0.986519	0.984585	0.98804	0.994829	0.994405	0.993587	0.999303	0.990782	0.986562	0.990082	0.989914	0.995652	0.947341		2.4	0.99947	1.00525	1.00742	1.00126	0.993416	0.921027	1.00117	0.99137	0.970967	1.01556	1.01675	1.00239	0.996765	1.00416	1.00063	0.995068	1.00432	1.00854	0.982957	1.00147	1.00394
2.45	1.00203	1.00773	1.00089	1.00393	0.997249	0.99934	1.00626	0.985172	0.991733	0.986432	0.975621	0.994812	0.970595	0.991502	0.994818	0.995513	1.00345	1.00372	1.00609	1.00262	0.996928	0.998454	0.999346	1.00442	1.00121	0.956223		2.45	1.00061	1.0089	1.00761	1.00517	1.007	0.921384	1.00913	1.00238	0.969149	1.00933	1.01941	1.00944	1.00171	1.00265	1.01196	1.00198	1.00626	1.01186	0.987486	1.00805	1.00953
2.5	0.99683	1.00218	1.00083	0.996971	0.990015	0.990637	0.992722	0.978243	0.989249	0.979121	0.973793	0.987409	0.969757	0.988166	0.987861	0.996522	0.996839	1.00281	0.99819	1.00132	0.993155	0.987497	0.993706	0.991413	0.994619	0.944963		2.5	1.00374	1.00262	1.00655	1.0037	1.0009	0.924238	1.00869	0.987835	0.971464	1.01442	1.01225	1.00541	0.997018	0.997902	1.0095	0.996585	1.01012	1.01103	0.977573	1.00659	1.00619
2.55	0.998704	1.00639	1.00316	1.00369	0.991013	0.997029	1.0017	0.982047	0.992758	0.983742	0.97313	0.997916	0.975826	0.992925	0.992413	1.00177	1.00185	1.00226	1.0023	1.00207	0.991794	0.993382	1.00298	0.999469	1.00455	0.954065		2.55	0.999286	1.01147	1.00849	1.01202	0.992909	0.924567	1.00323	0.985463	0.974122	1.01731	1.01366	1.00058	0.99158	1.00348	1.00839	0.994615	1.00696	1.01263	0.973931	0.999623	1.00319
2.6	1.00023	1.00551	1.00279	0.998819	0.993108	0.996828	0.998739	0.981571	0.986596	0.98127	0.97512	0.991112	0.968602	0.993342	0.989755	0.9943	1.003	1.0008	1.00279	1.00216	0.994093	0.993306	0.995169	0.995857	1.00016	0.947342		2.6	0.992652	1.00008	1.01107	1.00462	1.0002	0.913295	1.00378	0.995264	0.972889	1.00742	1.00581	1.00521	0.998837	0.993171	1.00088	0.989935	1.00266	1.00796	0.974521	1.00029	1.00076
2.65	1.00341	1.01235	1.00711	1.00171	0.993662	0.998214	1.00074	0.980134	0.985259	0.989049	0.972337	0.993286	0.971574	0.992129	0.989809	0.99979	1.00574	1.00186	1.00745	1.00675	0.997375	0.995109	1.00229	1.00382	1.00468	0.951831		2.65	0.990102	1.00688	1.01639	1.00633	1.00251	0.926761	1.00636	0.990396	0.960699	1.01165	1.01678	1.00533	1.00011	1.00249	1.00313	0.998954	1.00667	1.00644	0.979842	1.00323	1.00353
2.7	0.998402	1.00402	0.998771	1.00039	0.99093	0.992306	1.00144	0.978339	0.991503	0.980689	0.97538	0.991363	0.971171	0.988115	0.986948	0.992734	0.997593	1.00105	1.00102	1.00159	0.989058	0.989068	0.997304	0.99865	0.999688	0.941647		2.7	0.987127	1.00152	1.00717	1.0078	1.00303	0.91443	0.999714	0.983983	0.968515	0.997945	1.00513	0.996258	0.976193	0.999804	0.999824	0.984235	0.999872	1.00051	0.969705	0.998169	0.997916
2.75	0.992242	0.998837	0.995664	0.990553	0.989744	0.993061	0.989519	0.979121	0.983814	0.978418	0.967906	0.993731	0.967028	0.991321	0.984778	0.994141	0.996354	0.99813	0.996867	0.998309	0.989697	0.984297	0.994735	0.98937	0.998784	0.942244		2.75	0.997275	1.00744	1.01001	1.00234	0.997917	0.931151	1.01607	0.977961	0.974372	1.01349	1.0146	1.0001	0.994346	0.999618	0.999208	0.99169	1.00007	1.00539	0.97543	0.999593	1.00006
2.8	0.996221	1.00459	0.995425	0.998089	0.992086	0.989999	0.998446	0.982983	0.987626	0.976772	0.969484	0.99038	0.96684	0.987434	0.987013	0.992714	1.00074	0.996865	1.00453	1.00063	0.988548	0.993364	0.99304	0.993303	1.00475	0.942929		2.8	0.999115	1.00163	1.01343	1.01204	0.986417	0.921741	1.01266	1.00115	0.974273	1.01479	1.01435	1.00934	0.994767	1.00258	1.00433	0.988994	0.998055	1.00998	0.975495	0.999402	1.00466
2.85	0.999472	1.0028	0.994566	0.992713	0.989148	0.987313	1.00247	0.981461	0.985646	0.981898	0.970631	0.990697	0.969073	0.990783	0.988056	0.996674	1.00126	0.999381	1.00143	1.00917	0.99214	0.991069	1.00063	0.984555	0.998972	0.945405		2.85	0.998243	1.00396	1.01231	1.00522	1.0021	0.917863	1.00126	0.985618	0.960045	1.00105	1.00333	0.999653	0.993256	1.00008	0.993343	0.986304	1.0015	1.00979	0.971726	0.997442	0.996831
2.9	0.993297	1.00269	0.995496	0.995478	0.994289	0.997079	0.996423	0.984161	0.992616	0.9803	0.971932	0.988747	0.970195	0.990164	0.988228	0.992812	1.00243	0.999528	1.00348	1.00788	0.988752	0.986389	0.99691	0.995807	1.00456	0.943699		2.9	0.995587	1.01049	1.00879	1.00334	0.998855	0.923875	0.999586	0.996893	0.95971	1.00926	1.01575	0.998582	0.997258	0.995127	0.992747	0.986893	0.993701	1.00246	0.971736	0.991913	0.996172
2.95	0.998593	1.0085	1.00246	0.995798	0.994688	0.9978	1.00094	0.985644	0.99249	0.981982	0.972634	0.99198	0.967293	0.99279	0.992182	0.995866	1.00345	1.00149	1.0036	1.00893	0.98871	0.987758	0.997549	0.994182	1.00814	0.944067		2.95	0.996468	1.00065	1.01498	1.0072	0.994525	0.925076	1.01005	0.987754	0.977757	1.01026	1.01608	1.0114	0.98869	1.00361	1.00026	0.993065	1.0038	1.00927	0.977398	0.99945	1.00351
3	0.990655	1.00729	0.998877	0.991025	0.993526	0.996363	1.00629	0.976192	0.996604	0.978373	0.979826	1.01051	0.967393	0.993693	0.989001	1.00235	1.00383	0.997375	1.01855	1.00272	0.993338	0.990988	0.998438	0.997788	1.00937	0.964461		3	0.983732	0.987998	0.992529	0.993699	0.987782	0.907478	0.992024	0.98324	0.964554	1.00036	0.9929	0.991791	0.976242	1.01699	0.998121	0.997174	0.991834	0.99312	0.960473	0.988649	0.988925
3.05	0.989801	1.0075	0.996929	0.987839	0.992108	0.985858	0.992268	0.973478	0.996493	0.973924	0.974134	1.00384	0.962551	0.990653	0.985718	0.995942	0.995724	0.995681	1.01603	1.00609	0.985136	0.98525	0.995008	0.990465	1.00498	0.962989		3.05	0.986619	1.00212	0.999129	0.997727	0.995245	0.914235	1.00028	0.992144	0.969494	1.01097	1.00673	0.991942	0.988506	1.01477	0.99955	0.989328	0.996566	0.996621	0.962337	0.997375	0.99346
3.1	1.00285	1.01636	0.998833	0.99503	0.995146	0.99829	1.00446	0.982401	1.00111	0.97908	0.974077	1.01485	0.970868	1.0023	0.991918	1.00149	1.00407	1.00185	1.02007	1.01267	0.996294	0.991196	0.998623	0.999152	1.01165	0.966698		3.1	0.980869	0.998535	0.997499	0.986723	0.995136	0.916854	0.996725	0.982618	0.962474	0.998609	1.0011	0.991746	0.999282	1.00751	0.986569	0.983859	0.991594	0.995161	0.959589	0.99388	0.989147
3.15	1.00102	1.01249	0.99682	0.997044	0.996976	1.00203	1.00527	0.977981	1.00338	0.979363	0.979013	1.01059	0.971416	0.998915	0.991181	1.00438	1.00522	1.00154	1.02297	1.00932	0.989758	0.993337	1.00082	0.996195	1.00553	0.9652		3.15	0.987079	0.998007	1.00855	0.998128	0.998196	0.914452	1.00525	0.998061	0.956148	1.00653	1.00616	0.995318	0.985176	1.01356	0.991284	0.988117	0.996567	0.995863	0.964696	0.990176	0.993824
3.2	0.992465	1.00777	0.994576	0.989024	0.992111	0.994284	1.00327	0.974988	0.998687	0.976072	0.972044	1.00429	0.962004	0.998412	0.988304	0.999654	1.00313	0.999636	1.01334	1.00343	0.992854	0.983672	0.997501	0.990704	1.00704	0.960759		3.2	0.987844	0.994824	1.00326	0.993572	1.00184	0.915317	0.998161	0.985532	0.971833	0.997263	1.00531	0.997809	0.987444	1.01115	0.99062	0.991381	1.0008	0.9873	0.961709	0.989596	0.987152
3.25	1.00188	1.01	0.990884	1.0008	0.990838	0.997169	0.998558	0.977417	0.996081	0.976481	0.978377	1.00742	0.965865	0.996752	0.993957	0.996186	1.003	1.00114	1.01472	1.00764	0.993807	0.989963	1.00096	0.991873	1.01076	0.960903		3.25	0.997025	1.0112	1.02358	1.00605	1.00173	0.920211	1.00926	0.997095	0.968972	1.00221	1.01695	1.00579	0.998247	1.01598	0.997494	0.992502	1.00727	1.00386	0.967684	0.993837	1.00386
3.3	1.00002	1.01311	0.99237	0.99305	0.989996	0.999453	0.999797	0.977799	0.998027	0.977952	0.975893	1.00607	0.963961	0.996426	0.990894	0.996437	1.00652	0.999047	1.0159	1.00565	0.991753	0.986658	0.996642	0.99836	1.01567	0.976977		3.3	0.996554	1.00777	1.01721	0.995568	1.00952	0.918353	1.00783	0.989055	0.973428	0.998246	1.01181	1.00497	1.00717	1.01288	0.994828	0.989185	0.995006	0.995409	0.971832	0.990072	0.997592
3.35	0.99091	1.0088	0.988001	0.993171	0.987705	0.993436	0.99652	0.978425	0.991451	0.975525	0.968977	1.00094	0.960485	0.996792	0.989703	0.995309	0.999538	0.999237	1.0112	0.999995	0.988777	0.980573	0.990599	0.991402	1.01833	0.997957		3.35	0.99661	1.00704	1.02948	1.00377	1.0063	0.930046	1.00911	1.00116	0.97789	1.00758	1.02438	1.014	1.02497	1.01727	1.00085	1.00137	1.00563	1.00898	0.971909	0.985152	0.999861
3.4	0.999414	1.00752	0.992588	0.995671	0.991128	0.993969	1.00049	0.99172	0.996525	0.972688	0.974158	1.00535	0.959951	1.00116	0.991653	1.00018	1.00095	1.00014	1.0163	1.0025	0.992772	0.985517	0.995244	0.99711	1.02215	1.00126		3.4	1.00447	1.01292	1.0406	1.01017	1.01801	0.93847	1.01625	1.00748	0.982974	1.01721	1.02791	1.02827	1.05762	1.02674	0.995688	1.00208	1.01518	1.01717	0.984449	1.00067	1.01002
3.45	0.991566	1.00324	0.992507	0.996777	0.987794	0.994966	1.00278	0.989828	0.995624	0.972474	0.971523	0.992916	0.962938	0.996994	0.990314	0.995321	1.00257	0.999496	1.01233	1.0038	0.988785	0.986299	0.996913	0.99809	1.02818	1.00067		3.45	1.01408	1.02984	1.049	1.023	1.02522	0.952225	1.03607	1.01463	0.9936	1.01246	1.02918	1.03835	1.08673	1.02923	1.0087	1.00453	1.01709	1.02169	0.97419	1.00921	1.01236
3.5	1.00103	1.00854	0.993252	0.987892	0.988889	0.994684	0.997709	0.986059	0.996279	0.973849	0.974876	0.997507	0.960983	0.995695	0.98956	0.998722	1.00154	1.00112	1.01085	1.00586	0.991742	0.98286	0.993518	0.989985	1.02256	0.999098		3.5	1.01791	1.01381	1.03717	1.02082	1.01932	0.93185	1.015	1.00865	0.983471	1.0065	1.01809	1.03391	1.12318	1.01573	0.995919	0.999432	1.00856	1.01019	0.983419	0.99808	1.00745
3.55	0.998915	1.01511	0.992049	0.999101	0.986646	0.998668	0.999293	0.984568	0.998542	0.974825	0.977043	1.00009	0.965586	0.999114	0.990434	0.99878	1.00579	1.00142	1.01389	1.00489	0.991539	0.988184	0.997715	0.99664	1.02593	1.0057		3.55	1.00851	1.02096	1.05602	1.02136	1.02696	0.934709	1.01935	1.00416	1.00773	1.01617	1.03276	1.05607	1.25507	1.02083	1.00262	1.00565	1.01913	1.01721	0.981601	1.00693	1.01694
3.6	1.00366	1.01313	0.99321	0.999399	0.995902	1.00397	0.999247	0.985659	1.00522	0.974751	0.98085	1.00133	0.970267	0.999741	0.993461	1.0004	1.00661	1.00493	1.01597	1.00863	0.993124	0.990264	0.999487	1.00481	1.03757	1.03544		3.6	1.01483	1.03067	1.05535	1.02204	1.01928	0.934089	1.02946	1.01164	1.01291	1.00648	1.03489	1.0552	1.43079	1.02685	1.00416	1.0034	1.01714	1.02042	0.985325	0.999601	1.01919
3.65	0.999727	1.01157	0.998249	0.996644	0.990874	0.996209	1.00399	0.980628	1.00599	0.974751	0.978016	1.00088	0.968923	1.00046	0.990543	0.998047	1.00338	1.00129	1.01333	1.00455	0.991956	0.984652	0.997516	1.00442	1.04976	1.06925		3.65	1.01801	1.03609	1.07099	1.03086	1.02987	0.944283	1.03697	1.00999	1.02824	1.01936	1.04055	1.06648	1.97639	1.03292	1.00563	1.00544	1.0142	1.02648	0.997459	1.01357	1.02741
3.7	0.999987	1.01219	0.998335	0.992339	0.990037	0.993181	1.00093	0.981561	1.00664	0.975414	0.980067	1.00334	0.966595	1.00531	0.990816	0.997031	1.00825	1.00431	1.01305	1.00427	0.990843	0.99085	0.998543	1.01069	1.09012	1.17882		3.7	1.02474	1.03396	1.06894	1.0284	1.03697	0.942682	1.02802	1.01428	1.03099	1.01037	1.04646	1.06422	2.56013	1.03053	1.00258	1.00491	1.01675	1.03182	0.997486	1.0079	1.02548
3.75	0.99331	1.01374	0.997441	0.998636	0.986764	0.988564	0.998302	0.978445	1.00641	0.975271	0.976141	0.997902	0.966061	1.00323	0.989575	0.994395	1.00313	0.999914	1.01294	1.0006	0.991766	0.982437	0.998017	1.00807	1.08215	1.15096		3.75	1.03475	1.03866	1.07455	1.02891	1.03941	0.941354	1.03296	1.02581	1.0343	1.02677	1.05575	1.08466	2.48127	1.03315	1.01919	1.01151	1.0207	1.03663	1.00668	1.00715	1.02713
3.8	1.00097	1.01608	1.00415	1.00382	0.991312	0.995841	1.00935	0.983874	1.00825	0.984224	0.98421	0.999822	0.963518	1.00634	0.995023	0.999561	1.01198	1.00662	1.01753	1.00325	0.99618	0.988282	1.00081	1.01419	1.07603	1.11163		3.8	1.03357	1.03826	1.08889	1.03204	1.04083	0.94853	1.03958	1.02934	1.03986	1.02124	1.06102	1.08319	2.26018	1.04154	1.01663	1.01678	1.02496	1.03672	1.01365	1.01809	1.02516
3.85	0.999739	1.00606	0.996193	0.994961	0.988345	0.989913	0.994954	0.981896	1.00605	0.979007	0.978987	0.992904	0.9622	1.00101	0.990468	0.998365	1.00706	1.00184	1.01186	1.00151	0.991693	0.985517	0.997985	0.998911	1.06199	1.09137		3.85	1.03567	1.03026	1.09462	1.03346	1.03647	0.948243	1.05297	1.04159	1.05491	1.02238	1.06552	1.09018	2.13401	1.04452	1.02127	1.01553	1.03018	1.04519	1.01599	1.01745	1.0248
3.9	1.00248	1.0062	1.00198	1.00477	0.992396	1.00324	1.00663	0.98445	1.00833	0.978335	0.978196	1.00635	0.965338	1.00048	0.991321	0.999526	1.01001	1.00282	1.0173	1.0089	0.991861	0.986077	0.999651	1.00364	1.06007	1.0811		3.9	1.03181	1.03496	1.10608	1.02567	1.0337	0.946389	1.03859	1.02868	1.09769	1.02676	1.06061	1.0911	1.96797	1.03643	1.01617	1.00649	1.01673	1.03552	1.01086	1.01485	1.02343
3.95	1.0082	1.01591	1.00409	1.0051	0.989646	0.99699	0.998424	0.981424	1.00699	0.97662	0.977976	1.00946	0.965208	0.997978	0.992103	1.00322	1.0066	1.00475	1.01902	1.00613	0.989223	0.988086	1.00086	1.01215	1.05249	1.06637		3.95	1.04149	1.0382	1.17147	1.03683	1.03924	0.956591	1.04479	1.05536	1.20459	1.02711	1.07607	1.11217	1.83792	1.04089	1.02149	1.01185	1.02992	1.03705	1.01365	1.02195	1.03781
4	0.999991	1.0075	0.99797	1.00857	0.990443	0.994741	1.00469	0.982624	1.00595	0.973173	0.977505	1.00406	0.962482	1.00076	0.990826	0.997381	1.0094	1.00361	1.01715	1.00307	0.990216	0.988004	1.00104	1.00239	1.05316	1.06695		4	1.03866	1.05369	1.32657	1.03153	1.04399	0.950917	1.04803	1.04867	1.50673	1.02776	1.06874	1.10267	1.77431	1.04484	1.01962	1.00513	1.02793	1.03469	1.02256	1.02621	1.03391
4.05	1.00407	1.00985	0.996223	1.00783	0.985356	0.986328	0.996155	0.975612	1.00189	0.97141	0.975049	0.991952	0.957811	0.994803	0.991159	0.994705	1.00485	0.998275	1.01402	1.00182	0.985003	0.981925	0.995634	0.999142	1.04311	1.05753		4.05	1.0387	1.05767	1.77448	1.03796	1.04206	0.956196	1.05499	1.0847	2.32787	1.04168	1.09137	1.09867	1.70196	1.0444	1.01767	1.01892	1.0298	1.03782	1.016	1.02686	1.02771
4.1	1.0091	1.01537	1.00067	1.01612	0.996914	1.0052	1.00681	0.979695	1.00508	0.971436	0.977832	1.00481	0.962218	1.00158	0.993343	0.999712	1.0085	1.00532	1.02305	1.00839	0.996147	0.987341	0.999172	1.01608	1.05466	1.0615		4.1	1.04593	1.08323	2.80693	1.03126	1.04122	0.964049	1.04932	1.08406	2.74818	1.04932	1.11344	1.09184	1.66785	1.04755	1.0189	1.01189	1.03675	1.04138	1.02578	1.02067	1.03466
4.15	1.00503	1.0155	0.998669	1.01591	0.992863	1.00093	1.00661	0.977697	1.00622	0.972611	0.978488	1.00089	0.961405	1.0012	0.989858	0.998062	1.00521	1.00406	1.018	1.00802	0.991765	0.990054	1.00039	1.00483	1.06971	1.10453		4.15	1.0495	1.08276	2.60611	1.04008	1.05202	0.962039	1.05224	1.10099	2.46611	1.05822	1.17308	1.09639	1.66355	1.04677	1.01796	1.01896	1.03423	1.03858	1.02421	1.02894	1.03368
4.2	1.01022	1.01595	1.0073	1.02763	0.993647	1.00045	1.01591	0.979187	1.0063	0.972723	0.97619	1.00492	0.965627	1.00066	0.990848	0.999741	1.01338	1.00823	1.02053	1.00721	0.992051	0.991113	1.0037	1.0128	1.07109	1.11692		4.2	1.03845	1.07916	2.24378	1.04098	1.03618	0.951308	1.04807	1.07676	2.19138	1.04174	1.2782	1.08514	1.7093	1.04722	1.01724	1.01565	1.02904	1.03875	1.01052	1.02102	1.02776
4.25	1.00722	1.00812	0.997145	1.01966	0.990952	0.995475	1.00512	0.976878	1.00296	0.972676	0.979756	1.01126	0.960513	0.999251	0.990961	0.99887	1.00689	1.0031	1.01646	1.00608	0.986816	0.990239	0.997525	1.00067	1.0626	1.09457		4.25	1.04398	1.07406	1.96283	1.0352	1.03487	0.957615	1.06711	1.08947	1.90285	1.0369	1.37995	1.07711	1.9214	1.05281	1.01871	1.02484	1.04175	1.03336	1.01023	1.02704	1.03306
4.3	1.00351	1.00789	0.995607	1.01891	0.991832	0.994885	1.00486	0.97345	1.00189	0.972267	0.975197	1.00296	0.957029	0.996144	0.988093	0.997214	1.00692	1.00126	1.01808	1.0049	0.986559	0.987572	0.9973	1.00641	1.05278	1.08746		4.3	1.03739	1.08709	1.81024	1.03756	1.0305	0.965468	1.03637	1.10867	1.7048	1.03484	1.78187	1.07874	2.3575	1.04882	1.01276	1.01592	1.02632	1.03244	1.01756	1.02895	1.03119
4.35	1.00097	1.00497	0.999749	1.01582	0.992483	0.998134	1.00083	0.975962	1.00267	0.972676	0.979081	1.01203	0.963419	0.993848	0.991324	0.99379	1.01032	1.00341	1.01628	1.0014	0.986001	0.986275	0.999795	1.00513	1.05098	1.07415		4.35	1.04883	1.07789	1.70243	1.05204	1.03962	0.956111	1.06222	1.08649	1.60765	1.03443	2.00347	1.0782	2.47753	1.05159	1.013	1.01926	1.03522	1.03746	1.02155	1.0353	1.03258
4.4	1.00747	1.01449	0.998986	1.0149	0.990729	0.998128	1.00203	0.978777	1.00656	0.972118	0.975764	1.00218	0.963298	0.996311	0.99406	0.996508	1.01051	1.00369	1.01845	1.00812	0.991797	0.992013	1.00277	1.01039	1.05131	1.05643		4.4	1.04818	1.09295	1.66063	1.04276	1.03347	0.946032	1.04407	1.0921	1.5608	1.03838	1.8229	1.07568	2.37411	1.05171	1.02245	1.01823	1.03155	1.03771	1.02278	1.03639	1.03716
4.45	1.00601	1.01297	0.998044	1.01291	0.986145	0.999666	1.01184	0.979009	1.00697	0.969363	0.978915	1.00902	0.964031	0.994591	0.990115	0.99705	1.01113	1.00481	1.01935	1.00957	0.990908	0.98895	0.998902	1.00389	1.0506	1.03429		4.45	1.04675	1.11234	1.57793	1.04903	1.03319	0.958437	1.05058	1.11221	1.55672	1.03322	1.64307	1.07595	2.26504	1.04915	1.01487	1.01389	1.03199	1.04447	1.01916	1.04048	1.03514
4.5	1.01052	1.02089	1.00279	1.01473	0.993019	0.999483	1.0073	0.984999	1.00784	0.973943	0.977216	1.00626	0.960759	0.994029	0.997596	0.998142	1.01275	1.00787	1.02088	1.00852	0.991427	0.995529	1.00107	1.00361	1.04279	1.03358		4.5	1.05452	1.14488	1.54435	1.06133	1.04433	0.96823	1.04258	1.16888	1.53636	1.03429	1.51516	1.06328	2.0558	1.05181	1.02124	1.02062	1.0271	1.04132	1.01608	1.03351	1.03957
4.55	1.0084	1.0169	0.999602	1.02004	0.994228	1.00488	1.0085	0.980855	1.00706	0.971116	0.98054	1.01069	0.96276	0.995048	0.996276	0.999269	1.01608	1.01005	1.02047	1.01177	0.991161	0.98755	1.00218	1.00604	1.04212	1.04074		4.55	1.04175	1.18721	1.51507	1.0627	1.04326	0.951505	1.03893	1.17008	1.49691	1.02847	1.41113	1.07282	1.9222	1.05696	1.01729	1.01996	1.02901	1.0339	1.01484	1.03248	1.03065
4.6	1.00832	1.0143	0.999365	1.01228	0.986868	0.999483	1.00752	0.987579	1.00887	0.975199	0.977556	1.00154	0.964579	0.997896	0.995299	0.996506	1.01553	1.01087	1.02367	1.01215	0.987017	0.987759	0.998426	1.00561	1.04705	1.04266		4.6	1.04672	1.51284	1.44204	1.06251	1.04738	0.959388	1.03512	1.14684	1.43124	1.03424	1.33811	1.06516	1.85353	1.05454	1.01834	1.02118	1.03355	1.03678	1.01262	1.03171	1.03156
4.65	1.00754	1.01079	0.997235	1.00318	0.992045	0.994908	1.00533	0.979702	1.00446	0.970169	0.977642	0.999138	0.96545	0.992419	0.996716	0.998653	1.01321	1.00775	1.02107	1.01284	0.98876	0.989157	1.00089	1.00612	1.04478	1.03858		4.65	1.05677	2.30348	1.35439	1.07654	1.04995	0.961371	1.04976	1.14406	1.36174	1.03778	1.25112	1.06289	1.8318	1.05239	1.02168	1.01461	1.03583	1.03088	1.01409	1.03178	1.03145
4.7	1.01202	1.01667	1.00199	1.01157	0.993368	1.00457	1.0083	0.982449	1.00815	0.97305	0.977641	1.00765	0.962428	0.999814	0.999067	0.997982	1.01788	1.01025	1.01837	1.01394	0.98987	0.988896	1.00434	1.00602	1.04638	1.04774		4.7	1.05119	2.13445	1.27091	1.09437	1.03508	0.972941	1.04876	1.15485	1.29563	1.0262	1.18314	1.0652	1.90369	1.05496	1.01898	1.02112	1.03707	1.04029	1.01299	1.02983	1.03401
4.75	1.00721	1.01327	1.00305	1.01252	0.995107	0.994469	1.00604	0.985122	1.00888	0.976278	0.977771	1.001	0.956378	0.994854	0.995961	0.998229	1.01756	1.0104	1.02208	1.01098	0.986828	0.99114	1.00078	1.00922	1.04898	1.04117		4.75	1.06476	1.94315	1.21747	1.16636	1.04763	0.990243	1.05016	1.16055	1.24762	1.03493	1.1599	1.05646	2.0297	1.06238	1.02392	1.02416	1.04408	1.04297	1.01072	1.04414	1.03852
4.8	1.02025	1.01842	1.0047	1.01676	0.995984	1.00162	1.0103	0.990079	1.01145	0.971639	0.980514	1.00846	0.965486	0.99246	0.995414	0.998174	1.02086	1.01304	1.02437	1.00968	0.990274	0.990708	1.00582	1.00484	1.0474	1.04528		4.8	1.06663	1.69465	1.1499	1.41896	1.04506	0.969603	1.03867	1.14662	1.19101	1.02975	1.1346	1.05172	2.07663	1.05702	1.01435	1.01334	1.03625	1.0326	1.00558	1.02764	1.03679
4.85	1.01424	1.01619	1.00545	1.00745	0.993894	1.009	1.01079	0.980507	1.01344	0.975121	0.979761	1.01369	0.960543	0.997959	0.999697	1.00246	1.01787	1.0145	1.02588	1.01663	0.990802	0.99173	1.00598	1.00628	1.05128	1.0528		4.85	1.0807	1.54978	1.1206	2.6179	1.04744	0.984252	1.0457	1.14519	1.15577	1.02591	1.11261	1.05353	2.01848	1.06162	1.01744	1.01918	1.0397	1.03426	1.01039	1.03514	1.03869
4.9	1.00779	1.01647	1.00428	1.01235	0.992104	0.993313	1.01525	0.983721	1.0114	0.974688	0.974382	1.01161	0.96072	0.995031	0.995856	0.99868	1.01492	1.01456	1.0217	1.00928	0.989694	0.987449	1.00206	1.00555	1.05219	1.04709		4.9	1.06919	1.46483	1.09558	2.35989	1.05202	0.978324	1.04585	1.11379	1.11735	1.03516	1.09119	1.05383	1.89559	1.06332	1.0177	1.01865	1.03321	1.03203	1.01021	1.02881	1.04189
4.95	1.01037	1.0116	1.00273	1.01221	0.991253	1.001	1.00552	0.981163	1.00867	0.971301	0.981027	1.00502	0.95977	0.992686	0.996458	0.999554	1.01313	1.01116	1.02602	1.0091	0.986261	0.988694	1.0074	1.00192	1.03689	1.02573		4.95	1.06373	1.37413	1.06784	2.02759	1.04179	0.96277	1.03792	1.11255	1.07569	1.02333	1.08159	1.04892	1.77703	1.05077	1.01341	1.00785	1.0341	1.02823	1.00095	1.02555	1.033
5	1.0128	1.01954	1.00325	1.00964	0.993195	1.00083	1.01289	0.985821	1.01	0.976655	0.983198	1.00564	0.961938	0.993455	1.00055	0.996903	1.01729	1.01104	1.01927	1.01733	0.986247	0.987679	1.00023	1.00547	1.04089	1.02331		5	1.07056	1.31729	1.0664	1.81918	1.04934	0.997438	1.05061	1.11009	1.0663	1.03903	1.07272	1.06036	1.69398	1.06081	1.02217	1.02416	1.0487	1.03725	1.01967	1.04083	1.04989
5.05	1.0096	1.01603	0.995112	1.0051	0.994294	1.00178	1.00792	0.981066	1.00801	0.973758	0.977462	1.00838	0.964833	0.993919	0.998867	0.994097	1.01594	1.01081	1.02469	1.0107	0.986725	0.98945	1.00257	1.00509	1.0333	1.00995		5.05	1.06435	1.26699	1.05254	1.6415	1.04585	0.992409	1.03716	1.10889	1.0397	1.0294	1.06623	1.04803	1.60497	1.05547	1.02188	1.01929	1.03538	1.03606	1.00915	1.02612	1.03504
5.1	1.01229	1.01744	1.00012	0.995744	0.988916	0.995014	1.00651	0.976699	1.01173	0.966033	0.973066	1.00367	0.969024	0.992246	0.999937	0.995139	1.01577	1.01222	1.02192	1.00954	0.984805	0.98688	0.998651	1.00232	1.0306	0.996535		5.1	1.06824	1.24287	1.04608	1.61062	1.04298	0.996745	1.04428	1.09129	1.0307	1.02292	1.06966	1.05302	1.49734	1.05473	1.02602	1.01623	1.03192	1.03879	1.01025	1.03553	1.04027
5.15	1.00911	1.01747	1.0096	1.0057	0.994913	0.996854	1.00676	0.984013	1.01591	0.972574	0.978364	1.01182	0.970119	0.993211	0.995964	1.00131	1.01879	1.01226	1.02578	1.00868	0.986458	0.985491	1.00195	1.00471	1.02597	0.994437		5.15	1.06362	1.18895	1.04899	1.52565	1.04127	0.982553	1.03672	1.08106	1.01568	1.02878	1.06576	1.03814	1.38779	1.05317	1.02152	1.01735	1.03237	1.03065	1.01534	1.02828	1.03885
5.2	1.01279	1.00627	1.00045	0.997151	0.990937	0.998637	1.00287	0.976358	1.00944	0.963822	0.97253	1.00422	0.965789	0.989884	0.990627	0.994363	1.0162	1.00966	1.02034	1.00833	0.983257	0.982221	1.00134	0.995587	1.02227	0.97546		5.2	1.06488	1.17649	1.04172	1.49717	1.04717	0.989383	1.04823	1.0813	1.02293	1.03647	1.07102	1.04885	1.32636	1.05854	1.02677	1.02979	1.04224	1.04128	1.01847	1.03927	1.04203
5.25	1.01187	1.01714	1.00588	1.00609	0.995477	0.996685	1.00837	0.984298	1.01251	0.967826	0.978876	1.0122	0.965856	0.993949	0.993663	1.00203	1.01806	1.01123	1.02665	1.01416	0.987489	0.984408	0.998707	0.997126	1.02606	0.977246		5.25	1.0634	1.14788	1.03938	1.44561	1.04274	0.976458	1.04567	1.07756	1.00052	1.03299	1.07119	1.05304	1.25505	1.05964	1.03038	1.02748	1.05104	1.04598	1.00546	1.03323	1.03979
5.3	1.00819	1.01169	0.992734	0.991767	0.988629	0.994514	1.00115	0.97446	1.00854	0.964357	0.970087	1.00637	0.957012	0.988513	0.990021	0.991627	1.01105	1.00644	1.02049	1.00971	0.979623	0.980889	0.993071	0.996997	1.01969	0.9634		5.3	1.05214	1.11472	1.03313	1.36715	1.05028	0.983898	1.03484	1.07172	1.01094	1.03159	1.06987	1.05012	1.21249	1.06366	1.0338	1.02924	1.03993	1.04356	1.02005	1.02663	1.04029
5.35	1.01566	1.0158	0.999584	1.00378	0.994749	0.999318	1.01125	0.983373	1.01201	0.966307	0.977874	1.01167	0.966099	0.993389	0.993024	0.996949	1.0178	1.01174	1.02683	1.01448	0.982185	0.983643	1.00004	1.00486	1.02782	0.972221		5.35	1.0589	1.10468	1.02982	1.28495	1.05474	0.974356	1.04186	1.07225	1.00877	1.02662	1.05823	1.04651	1.15899	1.05442	1.02565	1.02426	1.03102	1.03171	0.997919	1.01958	1.03682
5.4	1.0088	1.01999	1.00287	1.0029	0.990406	0.998648	1.01544	0.981982	1.01488	0.971567	0.979055	1.01052	0.959245	0.992913	0.996783	0.998304	1.01672	1.01214	1.02567	1.0147	0.98359	0.986486	1.00101	1.00877	1.02335	0.979085		5.4	1.06568	1.08717	1.03098	1.22203	1.03649	0.961825	1.046	1.06258	0.997923	1.02958	1.05561	1.04174	1.12373	1.0586	1.01702	1.02481	1.03798	1.04063	1.00163	1.02938	1.03457
5.45	1.01683	1.0217	1.00398	1.00184	0.993089	1.00086	1.00979	0.982349	1.01397	0.974363	0.976207	1.01648	0.962727	0.996989	0.997057	0.997903	1.01597	1.01258	1.03308	1.00698	0.990818	0.987677	1.00068	1.00642	1.02972	0.982776		5.45	1.07729	1.08525	1.03943	1.17109	1.04946	0.967326	1.05173	1.0658	1.00426	1.03749	1.06077	1.04109	1.09213	1.05584	1.02544	1.02584	1.04473	1.03607	1.00803	1.02954	1.04811
5.5	1.01511	1.00837	0.999776	0.993693	0.99106	0.99819	1.0051	0.979867	1.00572	0.968247	0.971978	1.00194	0.958638	0.994952	0.993112	0.99567	1.01415	1.01018	1.02792	1.01146	0.985217	0.985208	1.00061	1.01095	1.02794	0.996531		5.5	1.07465	1.07492	1.0411	1.13833	1.06614	0.97797	1.0624	1.07105	1.00116	1.03527	1.0551	1.05584	1.0735	1.06126	1.03016	1.02889	1.0465	1.04718	1.01324	1.03694	1.04551
5.55	1.01702	1.01556	1.00719	1.00697	0.997198	0.997266	1.01454	0.990202	1.01818	0.975075	0.978088	1.01618	0.965893	0.995948	1.0066	1.00138	1.02191	1.01686	1.03076	1.01421	0.988973	0.987245	1.00545	1.01524	1.0546	1.03978		5.55	1.06492	1.04557	1.04432	1.10203	1.06104	0.975725	1.04689	1.0716	0.986875	1.03746	1.05996	1.04958	1.04287	1.05598	1.02628	1.02846	1.04135	1.04164	1.01398	1.02485	1.04095
5.6	1.02903	1.02222	1.01003	1.00901	1.00426	1.00554	1.01774	0.98835	1.01784	0.974434	0.981963	1.02357	0.961941	0.998877	1.00476	1.00398	1.02444	1.01921	1.03362	1.02347	0.990814	0.990688	1.01134	1.01895	1.06303	1.08385		5.6	1.07194	1.0481	1.03406	1.08394	1.03932	0.960584	1.04183	1.05892	0.991817	1.03382	1.05101	1.04218	1.02079	1.05302	1.02666	1.02258	1.04335	1.03878	1.01124	1.03283	1.03748
5.65	1.02391	1.02246	1.0043	1.01185	1.0004	1.0083	1.01123	0.98444	1.01619	0.972478	0.979827	1.01517	0.966636	0.990928	1.00572	1.00303	1.02131	1.01983	1.03152	1.01816	0.988838	0.987029	0.999828	1.01946	1.05711	1.05455		5.65	1.05811	1.03282	1.02402	1.06117	1.05543	0.956254	1.04346	1.04702	0.97994	1.02811	1.05036	1.03425	0.989469	1.05145	1.02739	1.01434	1.03244	1.03863	0.998879	1.0286	1.0352
5.7	1.01856	1.01704	1.00372	1.01093	0.997635	1.00413	1.01827	0.992541	1.01657	0.972446	0.981056	1.0214	0.967326	0.989193	1.00415	1.00076	1.02432	1.01714	1.03542	1.02239	0.98995	0.988147	1.00427	1.02281	1.05204	1.03892		5.7	1.05868	1.03568	1.03004	1.06099	1.04973	0.964173	1.04201	1.05051	0.980242	1.03138	1.03526	1.04468	0.996662	1.05538	1.03266	1.01659	1.02969	1.03827	0.997758	1.02615	1.03544
5.75	1.01581	1.01617	1.00103	1.00536	0.996808	1.00085	1.00867	0.982232	1.01551	0.96614	0.980769	1.01569	0.954746	0.986685	0.999241	0.997496	1.0149	1.01337	1.02729	1.01914	0.983987	0.985626	1.00216	1.02098	1.04189	1.0296		5.75	1.05776	1.03821	1.03167	1.05912	1.04998	0.983806	1.04514	1.04854	0.985763	1.03794	1.04903	1.03973	0.991462	1.05615	1.03298	1.02112	1.0345	1.04836	1.00325	1.02908	1.03519
5.8	1.02208	1.01457	1.00284	1.01015	1.00347	1.00613	1.01166	0.983094	1.01558	0.97238	0.983257	1.02421	0.964275	0.989579	1.00308	1.00099	1.01684	1.01683	1.03459	1.01884	0.990329	0.987924	1.00068	1.03026	1.04835	1.02664		5.8	1.06683	1.0323	1.0269	1.05574	1.05129	1.00985	1.0419	1.03936	0.98804	1.03302	1.05285	1.04241	0.991691	1.04831	1.0335	1.01819	1.03084	1.04359	1.00555	1.03294	1.04549
5.85	1.01836	1.01803	1.00693	1.01611	0.999677	1.00263	1.01333	0.990659	1.01926	0.969523	0.985342	1.0149	0.965222	0.993236	1.00683	1.00599	1.026	1.01696	1.03443	1.02167	0.988908	0.99088	1.00453	1.02825	1.04529	1.03861		5.85	1.04876	1.03203	1.0272	1.04268	1.05277	0.994654	1.03163	1.04033	0.979624	1.02908	1.05109	1.04308	0.970267	1.04626	1.02836	1.02181	1.03473	1.04478	1.00215	1.02099	1.0418
5.9	1.02303	1.02646	1.00813	1.00895	0.999968	1.01016	1.01764	0.984875	1.0182	0.970431	0.988648	1.02115	0.964352	0.992891	1.00557	1.00481	1.02349	1.02294	1.03798	1.02453	0.991799	0.989022	1.0075	1.03933	1.05313	1.04529		5.9	1.06166	1.02	1.03035	1.04439	1.04885	1.02634	1.02886	1.04031	0.977771	1.02788	1.03718	1.04017	0.964775	1.05668	1.0268	1.02357	1.03749	1.04863	1.00902	1.02915	1.04374
5.95	1.02551	1.019	1.00318	1.01028	0.99668	1.00118	1.01171	0.983023	1.01004	0.966626	0.98512	1.01829	0.960529	0.987324	1.0031	1.00086	1.02011	1.01562	1.03648	1.01789	0.983633	0.98338	1.00674	1.03742	1.04958	1.0469		5.95	1.05903	1.02285	1.04013	1.03411	1.05101	1.00807	1.04041	1.03468	0.977038	1.02501	1.05281	1.04076	0.973502	1.04963	1.02691	1.02973	1.03926	1.0424	1.00949	1.02966	1.05133
6	1.02534	1.01971	1.0066	1.01082	0.999978	1.00008	1.00876	0.990799	1.01754	0.966037	0.990036	1.01775	0.963338	0.991785	1.0053	1.00297	1.02515	1.01966	1.03584	1.01642	0.991188	0.986885	1.00619	1.04096	1.05156	1.06806		6	1.06565	1.03479	1.04536	1.04984	1.05858	1.01109	1.03924	1.03703	0.98782	1.03387	1.05122	1.04321	0.97864	1.05449	1.03076	1.03321	1.04961	1.05157	1.01364	1.0323	1.05319
6.05	1.03038	1.02433	1.00609	1.01201	1.00163	1.01022	1.01596	0.988109	1.01998	0.968491	0.989133	1.02022	0.960881	0.992795	1.00711	1.00351	1.02847	1.02258	1.04116	1.02628	0.992148	0.988286	1.00444	1.03777	1.06071	1.06831		6.05	1.05759	1.03666	1.04296	1.04942	1.04583	1.00792	1.0579	1.03368	0.992223	1.03096	1.04931	1.04411	0.976422	1.05668	1.03279	1.03307	1.05587	1.04084	1.00825	1.0337	1.04705
6.1	1.0344	1.02831	1.00752	1.01265	1.00259	1.00268	1.0186	0.987067	1.02146	0.973172	0.99086	1.02129	0.963954	0.993719	1.00903	1.00583	1.03129	1.02357	1.04127	1.0286	0.996356	0.991781	1.00912	1.04459	1.05624	1.0591		6.1	1.06305	1.02896	1.03199	1.04001	1.05046	1.00736	1.04601	1.03509	0.992012	1.04545	1.0442	1.04664	0.984316	1.05362	1.02686	1.0353	1.04516	1.04943	1.00963	1.0353	1.04804
6.15	1.02597	1.01509	0.999816	1.00468	0.996932	0.993253	1.00689	0.980443	1.0069	0.964314	0.983599	1.01721	0.956941	0.981985	0.999858	0.998975	1.02198	1.01381	1.03362	1.01233	0.982211	0.980316	1.00114	1.02834	1.04151	1.04944		6.15	1.05475	1.02407	1.04044	1.04379	1.04489	0.988003	1.04429	1.04063	0.983295	1.04055	1.05579	1.04221	0.982237	1.05698	1.02107	1.03036	1.04074	1.05044	1.01295	1.02642	1.04245
6.2	1.02931	1.01968	1.0063	1.00941	0.999853	0.998722	1.01084	0.98282	1.01767	0.961465	0.984875	1.02338	0.961361	0.985016	1.00739	1.00146	1.0265	1.01921	1.03733	1.01577	0.987616	0.989	1.0059	1.02667	1.04708	1.05017		6.2	1.05542	1.01803	1.0269	1.0338	1.0437	0.984772	1.04526	1.03986	0.977946	1.03093	1.03873	1.04576	0.973992	1.05264	1.02368	1.02756	1.03963	1.04738	1.00256	1.02391	1.0429
6.25	1.03038	1.02305	1.00912	1.01464	0.997805	1.005	1.02003	0.984906	1.02149	0.971671	0.987164	1.03033	0.963896	0.987214	1.01043	1.00617	1.03078	1.01763	1.04243	1.02413	0.993083	0.990626	1.00715	1.02623	1.04768	1.03772		6.25	1.06113	1.02304	1.03469	1.03577	1.04807	0.974091	1.0543	1.04262	0.989228	1.02993	1.04797	1.04198	0.976015	1.0627	1.02398	1.02933	1.03851	1.04876	1.01426	1.0345	1.04515
6.3	1.02801	1.0324	1.01206	1.01367	0.999714	1.00975	1.01434	0.987896	1.01709	0.974104	0.989114	1.02582	0.968791	0.991264	1.0116	1.00706	1.03282	1.01979	1.04618	1.02852	0.990775	0.991144	1.00577	1.02342	1.05191	1.05127		6.3	1.08417	1.03153	1.03703	1.03878	1.04756	0.979733	1.05103	1.03708	0.983637	1.03839	1.05259	1.05056	0.996079	1.06603	1.02842	1.02894	1.04166	1.0548	1.0136	1.035	1.04811
6.35	1.02736	1.02394	1.00658	1.00663	0.996889	0.996044	1.01179	0.981747	1.01371	0.968105	0.983716	1.02185	0.966435	0.990363	1.00708	1.00261	1.0289	1.01579	1.03937	1.0212	0.987914	0.986851	1.00215	1.02327	1.04791	1.04712		6.35	1.08302	1.02593	1.04321	1.04246	1.04865	0.969465	1.04546	1.0406	0.9821	1.04161	1.05031	1.0463	0.995087	1.06311	1.02961	1.0231	1.0346	1.05134	1.01936	1.03308	1.04631
6.4	1.03143	1.02328	1.00869	1.01388	1.00281	1.00621	1.01179	0.980324	1.01748	0.971521	0.98465	1.02641	0.962118	0.986244	1.01309	1.00768	1.03257	1.0211	1.04727	1.01879	0.991112	0.989642	1.00804	1.02994	1.05539	1.06517		6.4	1.07896	1.03056	1.0376	1.03397	1.03878	0.96378	1.03645	1.02318	0.978607	1.04092	1.04181	1.04811	1.00225	1.06306	1.02087	1.02211	1.03326	1.04533	1.00004	1.03698	1.0419
6.45	1.02597	1.01802	1.00835	1.00064	0.997603	1.00311	1.00607	0.982449	1.01305	0.968094	0.981044	1.02453	0.963575	0.986091	1.00213	1.00323	1.03401	1.01559	1.04275	1.02076	0.985556	0.982023	1.00245	1.03209	1.0493	1.0741		6.45	1.08737	1.03188	1.05235	1.0357	1.05443	0.9722	1.04885	1.03875	0.979568	1.03764	1.05092	1.05878	1.00987	1.06725	1.029	1.02148	1.03856	1.04674	1.0106	1.03994	1.04558
6.5	1.02494	1.02417	1.01362	1.01221	1.00316	1.00422	1.01859	0.985046	1.01711	0.970083	0.985573	1.03393	0.968694	0.996292	1.011	1.01121	1.03667	1.01985	1.04329	1.02103	0.990401	0.990055	1.00931	1.03078	1.06151	1.08076		6.5	1.08709	1.04149	1.04724	1.04143	1.05012	0.972973	1.051	1.03212	0.980003	1.05347	1.04558	1.06221	1.03201	1.07108	1.02823	1.01171	1.03357	1.04965	1.01179	1.03482	1.04327
6.55	1.03344	1.03326	1.01306	1.01784	1.0045	1.0103	1.02245	0.988531	1.02238	0.975336	0.985799	1.03781	0.973088	1.00129	1.01566	1.01144	1.03711	1.02309	1.04996	1.0256	0.995227	0.990849	1.01127	1.04718	1.06247	1.07353		6.55	1.0759	1.03576	1.03963	1.02947	1.05256	0.956704	1.0455	1.02685	0.986033	1.04383	1.05293	1.05888	1.07343	1.06015	1.02239	1.01275	1.03208	1.04675	1.01369	1.03161	1.04209
6.6	1.02791	1.02672	1.00974	1.00687	0.998391	1.00068	1.01827	0.985724	1.02295	0.971104	0.978902	1.03431	0.965506	0.993593	1.01252	1.00909	1.0388	1.02277	1.04316	1.02111	0.98961	0.987314	1.00677	1.06287	1.05062	1.04987		6.6	1.08185	1.04197	1.05165	1.04653	1.05929	0.97447	1.04808	1.05267	0.977302	1.05262	1.06025	1.06772	1.09304	1.06883	1.03748	1.02383	1.04067	1.05418	1.02317	1.03735	1.05086
6.65	1.02215	1.01734	1.00814	1.00504	0.998117	0.99951	1.01333	0.985758	1.01738	0.967562	0.976644	1.02566	0.969489	0.990036	1.00761	1.01344	1.03647	1.01698	1.04279	1.01818	0.98564	0.984237	1.00762	1.07828	1.04309	1.03759		6.65	1.0615	1.03551	1.03028	1.03919	1.04165	0.965946	1.04513	1.03827	0.967743	1.03882	1.04681	1.05061	1.10955	1.0637	1.02411	1.01186	1.02968	1.04823	1.00166	1.03286	1.03887
6.7	1.03196	1.02047	1.00713	1.00722	0.998246	0.995753	1.00548	0.987652	1.01115	0.969152	0.983484	1.02968	0.965015	0.996174	1.00999	1.00782	1.03319	1.01906	1.0489	1.02066	0.988759	0.984971	1.00663	1.10523	1.04926	1.04479		6.7	1.06628	1.05132	1.04187	1.03536	1.06325	0.964846	1.04074	1.0491	0.975009	1.0344	1.05841	1.06456	1.13908	1.071	1.02826	1.02591	1.03555	1.04775	1.01442	1.03221	1.04582
6.75	1.03472	1.02491	1.02192	1.00975	1.00226	1.00736	1.01228	0.990659	1.02593	0.969462	0.988947	1.03462	0.971249	0.999346	1.01889	1.01705	1.04586	1.02487	1.05397	1.02844	0.98912	0.988636	1.01184	1.16241	1.05523	1.0525		6.75	1.0648	1.02903	1.03719	1.03824	1.05841	0.955332	1.04267	1.05217	0.97252	1.03568	1.04935	1.05927	1.17546	1.06597	1.03045	1.01978	1.03132	1.05198	1.00759	1.03393	1.04112
6.8	1.02242	1.02833	1.01479	1.01395	1.00774	1.00583	1.01137	0.988785	1.0265	0.973355	0.985767	1.03726	0.974154	0.999509	1.01784	1.01839	1.0427	1.02332	1.06027	1.0251	0.994099	0.989658	1.00817	1.2367	1.05916	1.07461		6.8	1.07144	1.05937	1.0353	1.04106	1.0453	0.96395	1.04546	1.04029	0.982253	1.04434	1.05442	1.05914	1.2098	1.06637	1.03402	1.02349	1.03561	1.0562	1.00902	1.03099	1.04046
6.85	1.02569	1.01972	1.00496	1.00426	1.00293	1.00112	1.00988	0.983767	1.01956	0.964917	0.977142	1.02982	0.967407	0.991103	1.00852	1.01197	1.04128	1.0193	1.04971	1.01668	0.989815	0.980175	1.0085	1.55778	1.06225	1.08997		6.85	1.07618	1.03548	1.04165	1.0367	1.03983	0.957716	1.04303	1.03916	0.969809	1.03899	1.0504	1.05474	1.20423	1.06509	1.02546	1.02124	1.02845	1.05369	1.00401	1.01995	1.04255
6.9	1.02316	1.02305	1.01067	1.01131	1.00399	1.00449	1.01185	0.985312	1.0231	0.965282	0.981817	1.03043	0.967915	0.996109	1.01086	1.01403	1.04583	1.01647	1.05182	1.0194	0.989346	0.987155	1.00614	1.6809	1.0674	1.0949		6.9	1.08519	1.05093	1.04102	1.03786	1.04795	0.963839	1.04486	1.05361	0.977653	1.03601	1.04769	1.0532	1.22135	1.06934	1.02941	1.02097	1.03888	1.06185	1.01083	1.03261	1.03617
6.95	1.0232	1.02589	1.01341	1.00778	0.999374	1.00405	1.01793	0.979928	1.0218	0.967186	0.983753	1.03674	0.967351	0.996395	1.01519	1.01387	1.043	1.02268	1.05452	1.01832	0.988755	0.986258	1.00929	1.59762	1.06387	1.09326		6.95	1.08596	1.0436	1.03689	1.03655	1.04704	0.96359	1.04591	1.04088	0.968798	1.03553	1.04648	1.05599	1.2019	1.07151	1.03509	1.01948	1.03587	1.06072	1.00791	1.01959	1.03675
7	1.02392	1.02145	1.01097	1.00624	0.999002	1.00569	1.01849	0.982543	1.02282	0.962971	0.977583	1.02768	0.966344	0.996011	1.01656	1.01047	1.04273	1.01877	1.0512	1.02643	0.99399	0.987964	1.00577	1.49373	1.05934	1.08627		7	1.07844	1.04668	1.03316	1.04048	1.04014	0.963934	1.03353	1.03949	0.981641	1.04114	1.0563	1.05704	1.20633	1.06881	1.02631	1.01176	1.03054	1.06292	1.01213	1.02726	1.03535
7.05	1.0257	1.02127	1.01271	1.00148	1.00391	1.00267	1.01481	0.978748	1.02005	0.965717	0.974103	1.03386	0.965827	0.999852	1.01666	1.01115	1.04188	1.02165	1.05619	1.02046	0.992355	0.986538	1.00675	1.40436	1.05338	1.07884		7.05	1.08083	1.03438	1.03058	1.04196	1.0407	0.972552	1.03585	1.04601	0.972598	1.03544	1.04529	1.05107	1.20125	1.07136	1.03311	1.01727	1.03034	1.0526	1.00406	1.02563	1.03543
7.1	1.01919	1.01993	1.00225	0.999295	0.995649	0.995757	1.01387	0.976829	1.01397	0.963493	0.969713	1.03161	0.964745	0.997675	1.01089	1.01059	1.0357	1.01852	1.05033	1.02363	0.985216	0.982528	1.00105	1.36279	1.04486	1.06374		7.1	1.0772	1.0449	1.0377	1.03268	1.03989	0.969134	1.04489	1.05778	0.980546	1.03857	1.05288	1.05476	1.19857	1.07269	1.03831	1.01994	1.03436	1.05802	1.01766	1.03451	1.0429
7.15	1.03681	1.02933	1.01308	1.006	1.0055	1.00698	1.02345	0.987965	1.0288	0.971207	0.978752	1.04381	0.9722	1.00609	1.02033	1.0194	1.04452	1.02459	1.06163	1.02517	0.99149	0.99019	1.00931	1.328	1.05833	1.07173		7.15	1.07719	1.03243	1.03178	1.03213	1.03763	0.967742	1.02837	1.04482	0.972925	1.03469	1.04512	1.0488	1.17064	1.06919	1.03363	1.011	1.03233	1.0545	1.00093	1.02492	1.03799
7.2	1.02681	1.02776	1.01179	0.997863	1.0068	1.0054	1.02015	0.985164	1.03234	0.970913	0.982812	1.04039	0.968514	1.006	1.01727	1.01715	1.04032	1.02656	1.05948	1.02951	0.990691	0.98683	1.00811	1.2725	1.06165	1.09516		7.2	1.07114	1.03198	1.02956	1.03369	1.04305	0.968367	1.02932	1.04357	0.977197	1.02976	1.0501	1.04659	1.17505	1.064	1.02709	1.01274	1.02752	1.05536	1.00366	1.02394	1.0292
7.25	1.02502	1.02493	1.0133	1.00024	1.00221	1.00258	1.01513	0.979902	1.02433	0.96864	0.972808	1.04026	0.964176	1.00355	1.0137	1.01544	1.03681	1.01811	1.05891	1.02376	0.989129	0.986299	1.00786	1.2181	1.0555	1.09865		7.25	1.07796	1.03712	1.03664	1.0291	1.04723	0.965099	1.03865	1.05329	0.976575	1.04222	1.05358	1.05134	1.16418	1.07309	1.04065	1.02999	1.03815	1.05979	1.00809	1.02439	1.04055
7.3	1.03417	1.03095	1.0093	1.00669	1.00998	1.00566	1.02097	0.990435	1.03305	0.969383	0.982103	1.03647	0.970836	1.0104	1.02353	1.02068	1.04492	1.02692	1.06552	1.02798	0.996636	0.993272	1.01115	1.20155	1.06723	1.10978		7.3	1.07409	1.03196	1.03016	1.02705	1.04606	0.971891	1.02124	1.05186	0.983056	1.02939	1.0469	1.0399	1.14764	1.06463	1.0305	1.01362	1.02937	1.04939	1.00435	1.01811	1.02983
7.35	1.02498	1.02669	1.01458	1.00357	1.00975	1.0028	1.01845	0.98657	1.02732	0.965897	0.974425	1.03796	0.966173	1.00191	1.01968	1.01345	1.03547	1.02655	1.0619	1.02486	0.993334	0.98501	1.00913	1.15894	1.06086	1.09949		7.35	1.08527	1.04381	1.04185	1.04137	1.04591	0.974744	1.03873	1.06114	0.986995	1.04823	1.05961	1.05894	1.13443	1.07256	1.03323	1.02667	1.03852	1.06796	1.00532	1.04033	1.03965
7.4	1.03052	1.0171	1.01341	0.997882	1.00382	1.00276	1.01997	0.987178	1.02617	0.962958	0.969828	1.03348	0.963592	1.00351	1.01832	1.01056	1.03635	1.02532	1.06249	1.02565	0.992116	0.982375	1.00831	1.12846	1.05446	1.08246		7.4	1.07299	1.04484	1.04093	1.04096	1.04299	0.973013	1.02509	1.05089	0.974743	1.03804	1.04976	1.05536	1.11769	1.06367	1.03445	1.01274	1.03902	1.05628	0.994624	1.01265	1.03329
7.45	1.03466	1.02696	1.01622	1.00685	1.00845	1.009	1.0244	0.98397	1.02717	0.967935	0.975709	1.04585	0.96452	1.01369	1.02397	1.01385	1.03675	1.0268	1.06631	1.02902	0.993767	0.992208	1.01031	1.11154	1.05453	1.0866		7.45	1.07936	1.05383	1.04858	1.04346	1.05286	0.973951	1.03986	1.06145	0.974486	1.04339	1.06151	1.06216	1.09188	1.07551	1.03136	1.02432	1.03716	1.0632	1.00074	1.03151	1.0396
7.5	1.03082	1.02402	1.00831	1.00731	1.00538	1.00797	1.01483	0.987138	1.0273	0.968274	0.971118	1.04034	0.971252	1.00079	1.01771	1.01727	1.03729	1.02482	1.06146	1.02207	0.9902	0.988769	1.01007	1.09238	1.04967	1.08901		7.5	1.0676	1.0422	1.04149	1.03592	1.0373	0.971224	1.03271	1.04792	0.97594	1.04123	1.05716	1.05606	1.06763	1.06033	1.02018	1.01757	1.03059	1.05693	0.995923	1.02551	1.0296
7.55	1.03405	1.03155	1.01678	1.01019	1.01364	1.01602	1.01998	0.988809	1.03806	0.9761	0.982256	1.0489	0.978615	1.0183	1.0279	1.02361	1.04456	1.03463	1.07534	1.03442	0.998274	0.997316	1.01738	1.09604	1.0592	1.10156		7.55	1.07003	1.05134	1.03514	1.03195	1.04834	0.971439	1.0293	1.03748	0.979475	1.03723	1.05398	1.04672	1.0484	1.07151	1.02838	1.01756	1.02204	1.06177	1.00144	1.02438	1.02526
7.6	1.02335	1.02047	1.01186	1.00117	1.00152	0.996937	1.02091	0.980349	1.02551	0.965604	0.968564	1.04042	0.961579	1.00333	1.01597	1.00816	1.02863	1.01932	1.05926	1.0225	0.986104	0.979264	1.00059	1.07904	1.04867	1.09643		7.6	1.06777	1.06597	1.03547	1.04332	1.05165	0.981172	1.03986	1.04425	0.982311	1.03992	1.05342	1.04944	1.05606	1.06567	1.02484	1.01241	1.03397	1.05862	0.986952	1.02669	1.03307
7.65	1.02817	1.01873	1.00619	1.00625	1.01171	1.00339	1.01873	0.989024	1.0297	0.963384	0.974412	1.04587	0.967376	1.00272	1.02133	1.01507	1.03504	1.02898	1.06621	1.02431	0.992397	0.984658	1.0056	1.0749	1.05062	1.08879		7.65	1.06842	1.06985	1.03769	1.04245	1.04331	0.982958	1.02927	1.0372	0.973308	1.03482	1.05798	1.04583	1.03329	1.07415	1.02896	1.01756	1.03731	1.05766	0.999938	1.02245	1.02876
7.7	1.03042	1.03611	1.01454	1.02045	1.0087	1.01131	1.02202	0.991726	1.03463	0.972987	0.977816	1.04294	0.972435	1.00542	1.02202	1.02125	1.04561	1.03388	1.07008	1.03367	0.996942	0.986633	1.01178	1.08037	1.05514	1.09993		7.7	1.07143	1.05622	1.03367	1.04098	1.04593	0.957203	1.04289	1.04036	0.987688	1.03386	1.05571	1.04837	1.02123	1.07174	1.03317	1.02877	1.03478	1.0641	0.996963	1.02927	1.03476
7.75	1.03139	1.03259	1.01591	1.02248	1.01179	1.0101	1.02142	0.993116	1.03147	0.969215	0.977938	1.04928	0.969938	1.00943	1.02217	1.01717	1.04384	1.03219	1.07088	1.03549	0.997351	0.985625	1.0083	1.07932	1.04804	1.09167		7.75	1.06741	1.07059	1.03116	1.04552	1.04096	0.976264	1.02282	1.03663	0.982998	1.03085	1.04727	1.04904	1.00853	1.06507	1.02202	1.0222	1.03631	1.06427	0.996821	1.02443	1.02729
7.8	1.03777	1.02664	1.01465	1.01709	1.01056	1.0112	1.025	0.992506	1.03244	0.972198	0.977482	1.04488	0.971236	1.0062	1.02737	1.01927	1.0412	1.03408	1.06699	1.03441	0.992959	0.986092	1.01294	1.0712	1.04784	1.0904		7.8	1.06515	1.05574	1.04225	1.04664	1.04546	0.976329	1.03774	1.04771	0.97341	1.04077	1.05907	1.04786	1.00846	1.06879	1.03706	1.01303	1.03023	1.05867	0.999959	1.01596	1.02824
7.85	1.03807	1.03203	1.0197	1.0184	1.01089	1.00002	1.02327	0.990293	1.03307	0.97476	0.983467	1.04537	0.969128	1.01306	1.02758	1.01997	1.04609	1.0339	1.07031	1.03979	0.999099	0.992962	1.01533	1.06803	1.04946	1.10408		7.85	1.07085	1.05959	1.04493	1.05109	1.04615	0.978911	1.03582	1.05095	0.977855	1.0417	1.05103	1.05821	0.993132	1.07147	1.04344	1.02634	1.03304	1.07322	1.00322	1.03054	1.03315
7.9	1.0308	1.01987	1.0119	1.01382	1.00583	1.00197	1.01937	0.986499	1.02312	0.96563	0.972186	1.04303	0.963021	1.00056	1.02222	1.00994	1.03969	1.0293	1.06696	1.04017	0.989255	0.988503	1.01116	1.05173	1.03852	1.08395		7.9	1.06691	1.05903	1.02628	1.03849	1.04074	0.976525	1.03135	1.05373	0.975657	1.03668	1.04966	1.04281	0.9796	1.06595	1.03508	1.00906	1.02547	1.06506	0.99693	1.02406	1.02645
7.95	1.03603	1.02357	1.01392	1.02073	1.01853	1.00593	1.0282	0.992068	1.03616	0.969832	0.976139	1.05015	0.97442	1.00548	1.02674	1.01425	1.04353	1.03473	1.06986	1.03495	0.996581	0.99496	1.01425	1.05889	1.04591	1.08033		7.95	1.06579	1.0652	1.04189	1.0389	1.04508	0.972249	1.03082	1.05996	0.987271	1.04382	1.05249	1.05131	0.983093	1.06911	1.03731	1.01934	1.03364	1.06304	0.999207	1.02613	1.0344
8	1.02733	1.02423	1.01559	1.01526	1.00913	1.0015	1.018	0.990772	1.03257	0.962001	0.971128	1.04165	0.97405	1.00484	1.02639	1.01357	1.03959	1.03381	1.06667	1.03791	0.995631	0.98614	1.01346	1.04605	1.04722	1.10494		8	1.07065	1.06844	1.04944	1.0451	1.04773	0.995141	1.03928	1.05816	0.981776	1.041	1.05706	1.0569	0.974038	1.06919	1.04334	1.02645	1.04025	1.06627	1.00222	1.03133	1.03522
8.05	1.02661	1.03472	1.01395	1.01637	1.01173	0.998062	1.01867	0.986546	1.03402	0.970092	0.968028	1.04554	0.968529	1.00433	1.02751	1.02095	1.04148	1.03545	1.07057	1.03139	0.995398	0.991999	1.01142	1.03111	1.04695	1.09917		8.05	1.07049	1.06064	1.04192	1.04046	1.04703	1.00118	1.03925	1.06595	0.980158	1.03417	1.04774	1.05346	0.962829	1.07197	1.03461	1.01937	1.03073	1.06759	1.00009	1.02083	1.0299
8.1	1.02676	1.02653	1.00931	1.0123	1.00636	1.00002	1.01203	0.987032	1.03283	0.963813	0.971003	1.04598	0.964135	1.00029	1.02039	1.01294	1.03775	1.0327	1.0668	1.02794	0.991714	0.982088	1.00868	1.02608	1.03875	1.09232		8.1	1.06723	1.05802	1.04121	1.0448	1.04678	0.992315	1.04623	1.06329	0.989352	1.04031	1.05258	1.04794	0.963246	1.06428	1.04044	1.01572	1.03904	1.06954	1.00398	1.02917	1.02811
8.15	1.02702	1.03529	1.01638	1.02161	1.01483	1.00861	1.02904	0.994881	1.03475	0.970875	0.973332	1.05375	0.971764	1.00205	1.02806	1.01838	1.04498	1.04024	1.07266	1.03805	0.994989	0.989996	1.01133	1.03346	1.05727	1.11339		8.15	1.06538	1.05725	1.04692	1.04055	1.04902	1.00019	1.04061	1.06604	0.980813	1.04817	1.06386	1.05803	0.979488	1.0721	1.03696	1.01989	1.03255	1.07247	1.00995	1.02801	1.02782
8.2	1.0354	1.03406	1.01924	1.02025	1.0183	1.00202	1.0228	0.995644	1.04188	0.976938	0.975235	1.05295	0.971959	1.01209	1.03233	1.02726	1.04503	1.04339	1.08285	1.04174	0.996119	0.994204	1.01774	1.03478	1.05801	1.11144		8.2	1.06387	1.06791	1.04832	1.0447	1.05129	1.0137	1.04675	1.05556	0.995626	1.05233	1.05071	1.05164	0.976586	1.07272	1.03601	1.02568	1.03982	1.07068	1.01139	1.02981	1.03441
8.25	1.02558	1.02379	1.00889	1.00974	1.01419	1.00286	1.02216	0.98263	1.03098	0.96771	0.966197	1.04052	0.967976	0.996531	1.02259	1.01602	1.03544	1.03408	1.07051	1.02911	0.991194	0.986727	1.0092	1.0213	1.05185	1.10271		8.25	1.05646	1.04083	1.03553	1.03354	1.04094	0.99969	1.02974	1.05171	0.987653	1.03895	1.05709	1.04211	0.953053	1.05824	1.02692	1.01316	1.02041	1.06718	0.996956	1.02787	1.02531
8.3	1.03538	1.02792	1.01492	1.0143	1.0163	1.00363	1.02552	0.984142	1.03647	0.965419	0.967691	1.04808	0.970573	1.00385	1.02348	1.01797	1.03847	1.0361	1.07555	1.03916	0.994516	0.985865	1.01195	1.02599	1.05569	1.11333		8.3	1.05579	1.05058	1.04811	1.03983	1.03873	1.00539	1.03936	1.04123	0.989287	1.05113	1.06431	1.05267	0.960662	1.071	1.03565	1.01991	1.03438	1.07085	0.998926	1.03014	1.03702
8.35	1.02635	1.02551	1.00778	1.01025	1.00851	1.00371	1.01419	0.98087	1.03236	0.965343	0.966839	1.04086	0.965408	1.00327	1.02105	1.01046	1.03637	1.03609	1.07363	1.03047	0.991173	0.981491	1.00536	1.02405	1.05867	1.10375		8.35	1.04444	1.04953	1.0412	1.03918	1.05201	1.01793	1.03379	1.05412	0.987194	1.04999	1.04873	1.04712	0.962031	1.07017	1.03332	1.01919	1.02448	1.07161	1.0008	1.02407	1.02772
8.4	1.03077	1.03033	1.01496	1.01288	1.01415	1.01179	1.02033	0.989686	1.0408	0.965846	0.970114	1.04905	0.966636	1.00075	1.02621	1.01475	1.03598	1.03847	1.07122	1.03422	0.991444	0.990122	1.00759	1.02073	1.05658	1.09894		8.4	1.04929	1.04813	1.04551	1.04463	1.05165	1.03784	1.03331	1.05336	0.980105	1.04202	1.0515	1.05787	0.961265	1.06784	1.03859	1.02579	1.02578	1.08117	1.00314	1.02128	1.03333
8.45	1.04004	1.03034	1.01843	1.02172	1.02085	1.01247	1.02495	0.990752	1.0408	0.973518	0.972981	1.05325	0.976491	1.00548	1.0268	1.01534	1.04069	1.04099	1.0778	1.04141	0.996859	0.987773	1.01265	1.02792	1.05281	1.10407		8.45	1.04492	1.04518	1.04119	1.0414	1.03145	1.04001	1.02952	1.04233	0.985446	1.04963	1.05336	1.04321	0.952592	1.06584	1.01729	1.01896	1.0253	1.07022	0.994755	1.02171	1.02523
8.5	1.0342	1.03159	1.01812	1.02506	1.02103	1.01065	1.02403	0.984291	1.04467	0.966757	0.978797	1.05742	0.96995	1.00006	1.02481	1.0158	1.04194	1.04281	1.07819	1.03899	0.993917	0.991355	1.01192	1.02585	1.05364	1.10135		8.5	1.05235	1.05286	1.05346	1.05063	1.05	1.05594	1.02655	1.0536	0.98389	1.03913	1.0552	1.05677	0.964677	1.0679	1.023	1.02402	1.03523	1.07296	0.998197	1.02399	1.02741
8.55	1.03236	1.01702	1.01398	1.01545	1.01582	1.00065	1.02342	0.9819	1.03427	0.968071	0.970706	1.04636	0.966604	0.994964	1.02523	1.01493	1.0382	1.03891	1.07208	1.02953	0.990065	0.98314	1.00479	1.02337	1.04841	1.08213		8.55	1.05605	1.05161	1.05542	1.06142	1.05004	1.03712	1.03324	1.05536	0.990592	1.04915	1.06199	1.05483	0.95643	1.07609	1.03265	1.02103	1.04054	1.0763	1.00605	1.02462	1.02783
8.6	1.02853	1.02613	1.01955	1.02395	1.0134	1.00256	1.03144	0.985227	1.04086	0.964861	0.972327	1.05126	0.970658	0.996003	1.02529	1.01785	1.03925	1.04007	1.07966	1.03865	0.994162	0.984773	1.00825	1.02608	1.05383	1.09077		8.6	1.06293	1.05179	1.05432	1.05107	1.05671	1.06682	1.02772	1.05214	1.00175	1.06045	1.05888	1.0582	0.970732	1.06775	1.03787	1.0238	1.03954	1.07941	1.00748	1.03264	1.03774
8.65	1.03303	1.02312	1.01377	1.01966	1.0132	1.00147	1.02321	0.986142	1.03782	0.969509	0.969633	1.04875	0.966012	0.998781	1.02608	1.01565	1.0406	1.04017	1.07835	1.03186	0.991321	0.9879	1.00761	1.0218	1.05591	1.09377		8.65	1.05328	1.04119	1.04873	1.04077	1.05912	1.07233	1.03921	1.0464	0.990175	1.05231	1.05671	1.0501	0.957668	1.06523	1.02842	1.02043	1.03808	1.074	0.998828	1.02427	1.03094
8.7	1.03149	1.02631	1.01933	1.0249	1.02015	1.00492	1.021	0.992793	1.04908	0.972037	0.972684	1.04991	0.968604	1.00145	1.02947	1.01811	1.03927	1.0457	1.08083	1.03687	0.995718	0.989853	1.00646	1.02603	1.06411	1.11683		8.7	1.05334	1.03844	1.05145	1.04852	1.04962	1.06753	1.02483	1.05984	0.987233	1.04889	1.05949	1.04947	0.959598	1.06639	1.03588	1.02464	1.03987	1.07357	0.99866	1.02255	1.02868
8.75	1.02982	1.02495	1.0217	1.01842	1.01926	1.00023	1.02862	0.990162	1.04681	0.966449	0.975763	1.05136	0.974886	0.997609	1.02573	1.01326	1.03901	1.03862	1.08267	1.03555	0.995454	0.99046	1.0089	1.02164	1.05873	1.11739		8.75	1.05022	1.04701	1.0472	1.04427	1.04855	1.04795	1.03186	1.04241	0.986776	1.04822	1.05824	1.0537	0.957172	1.06645	1.03808	1.02646	1.03944	1.07163	0.99767	1.0272	1.02771
8.8	1.03548	1.02936	1.02173	1.02312	1.02155	1.00536	1.03021	0.98857	1.05523	0.966505	0.980842	1.04774	0.969732	1.00594	1.03442	1.01975	1.04239	1.0477	1.08397	1.04316	0.996315	0.994547	1.01112	1.02462	1.0612	1.12407		8.8	1.05703	1.05921	1.04358	1.04755	1.0496	1.02388	1.02834	1.04847	0.974914	1.04871	1.05469	1.05217	0.947159	1.06325	1.03555	1.01877	1.03206	1.07657	1.004	1.01842	1.02906
8.85	1.03209	1.02138	1.01546	1.01806	1.01883	1.0028	1.0253	0.986051	1.0488	0.967955	0.971512	1.04544	0.968726	0.99877	1.02984	1.01581	1.03988	1.04598	1.08375	1.0418	0.995587	0.993501	1.00993	1.02367	1.05387	1.12268		8.85	1.05355	1.05587	1.04578	1.04332	1.05431	1.02335	1.02182	1.04681	0.979423	1.04693	1.05048	1.04423	0.945967	1.06238	1.03516	1.01425	1.02683	1.07141	0.999068	1.02864	1.02703
8.9	1.03507	1.02398	1.02111	1.02113	1.02546	1.00941	1.03163	0.991323	1.05219	0.968473	0.972421	1.04869	0.970964	1.00078	1.02686	1.01848	1.03931	1.04666	1.08592	1.03944	0.998756	0.997063	1.01674	1.01643	1.05672	1.11513		8.9	1.05509	1.05244	1.04318	1.04365	1.05489	1.00822	1.03054	1.04913	0.988726	1.04818	1.06431	1.04638	0.96857	1.06584	1.0289	1.01934	1.03442	1.06928	1.00221	1.03689	1.02686
8.95	1.02257	1.02547	1.01289	1.01264	1.02248	1.00173	1.0188	0.988242	1.04864	0.962181	0.973364	1.0479	0.964876	0.996417	1.02883	1.00931	1.03454	1.04234	1.07974	1.03475	0.993678	0.991497	1.01073	1.01602	1.05545	1.1205		8.95	1.05427	1.06788	1.04544	1.0571	1.05526	1.01012	1.03235	1.05916	0.99631	1.05077	1.06329	1.05731	0.971829	1.06898	1.03519	1.0272	1.04417	1.07862	1.00993	1.02916	1.03068
9	1.02965	1.02759	1.01818	1.01624	1.02416	1.00684	1.02757	0.986736	1.04493	0.96357	0.976034	1.05015	0.964288	0.993947	1.03051	1.0134	1.03861	1.04566	1.08616	1.04055	0.994385	0.994402	1.01265	1.02252	1.05471	1.12448		9	1.05244	1.06964	1.03961	1.04819	1.05063	0.998695	1.02865	1.04377	0.99623	1.05176	1.06082	1.04636	0.959388	1.06621	1.03221	1.01823	1.02861	1.07341	0.999722	1.02204	1.02239
9.05	1.03651	1.02574	1.02347	1.0312	1.0333	1.00901	1.0302	0.994492	1.06035	0.97354	0.980646	1.05906	0.974358	1.00649	1.03742	1.02345	1.04924	1.04988	1.09557	1.04946	1.00672	0.999355	1.0206	1.02651	1.05968	1.11404		9.05	1.06222	1.09626	1.05483	1.06617	1.05846	1.00094	1.03804	1.05746	0.999892	1.06579	1.0593	1.06193	0.972954	1.07287	1.04255	1.02378	1.04408	1.0837	1.01814	1.03373	1.03127
9.1	1.03454	1.0253	1.01812	1.0268	1.02386	1.0035	1.03664	0.990594	1.05038	0.968754	0.972856	1.05387	0.969773	0.994427	1.03202	1.01482	1.0394	1.04644	1.08876	1.03968	0.998688	0.995701	1.01809	1.02315	1.05973	1.09976		9.1	1.06428	1.09587	1.04608	1.055	1.04976	0.984245	1.04245	1.06084	0.989308	1.05816	1.06233	1.05744	0.959261	1.06793	1.03562	1.02105	1.03818	1.08135	1.01526	1.03874	1.0323
9.15	1.02939	1.02427	1.01399	1.02204	1.02291	1.00735	1.02609	0.990967	1.05557	0.967458	0.972856	1.05358	0.966463	1.00198	1.032	1.01897	1.04068	1.04464	1.08531	1.0399	0.999954	0.993855	1.01251	1.02187	1.06049	1.11082		9.15	1.06057	1.13205	1.04912	1.05319	1.0543	0.980242	1.02545	1.05213	0.995076	1.04642	1.05325	1.05354	0.96183	1.06637	1.02982	1.0205	1.03355	1.08743	1.0124	1.02922	1.02539
9.2	1.02975	1.02862	1.02209	1.03191	1.02733	1.01008	1.02469	0.991206	1.05305	0.971413	0.97586	1.05838	0.968719	0.999692	1.03188	1.01735	1.0452	1.04926	1.0915	1.04258	0.997202	0.995007	1.01615	1.02504	1.0576	1.11555		9.2	1.06744	1.15881	1.04862	1.0602	1.0516	0.977956	1.02979	1.04194	0.990775	1.05268	1.06086	1.05824	0.959669	1.0693	1.03288	1.02306	1.03419	1.08432	1.01021	1.0318	1.03083
9.25	1.03094	1.03309	1.01997	1.03248	1.02654	1.0153	1.03927	0.992696	1.05548	0.968505	0.978239	1.05683	0.972168	1.00521	1.03577	1.01657	1.04196	1.0476	1.09525	1.04258	0.998892	0.993374	1.01261	1.02852	1.06631	1.12844		9.25	1.08003	1.1573	1.04667	1.07001	1.04255	0.971449	1.036	1.05056	0.991804	1.04763	1.05838	1.05286	0.962336	1.06942	1.02905	1.01961	1.04626	1.08477	1.01209	1.0357	1.03045
9.3	1.03522	1.02747	1.0229	1.03373	1.02916	1.01222	1.0301	0.99256	1.06032	0.975766	0.977906	1.05414	0.97577	1.00562	1.03985	1.02074	1.04361	1.04873	1.08998	1.0431	1.00589	0.998792	1.02094	1.03191	1.06445	1.1248		9.3	1.07355	1.16292	1.04612	1.06017	1.05102	0.972764	1.03374	1.04994	0.978583	1.05196	1.05612	1.04818	0.961155	1.06498	1.02753	1.01988	1.03372	1.07492	1.0122	1.02862	1.03105
9.35	1.03097	1.02489	1.01696	1.02358	1.0281	1.00807	1.03141	0.990287	1.05473	0.964399	0.984155	1.06273	0.968926	1.00426	1.04035	1.01633	1.04117	1.0457	1.09061	1.04583	0.997578	0.992557	1.01459	1.03249	1.0592	1.12915		9.35	1.08717	1.17044	1.0475	1.06189	1.0427	0.976243	1.0305	1.05231	1.002	1.0531	1.06412	1.05016	0.956881	1.06953	1.03177	1.02242	1.04137	1.08526	1.01375	1.0299	1.02742
9.4	1.02289	1.02075	1.0171	1.02293	1.02258	1.00495	1.02438	0.985132	1.05096	0.968661	0.982016	1.05151	0.965526	1.00052	1.035	1.01667	1.03216	1.04258	1.08893	1.03239	0.992806	0.989184	1.01197	1.03421	1.05514	1.10876		9.4	1.09457	1.17281	1.04817	1.06982	1.04881	0.994673	1.04587	1.08163	1.0032	1.05838	1.06109	1.05524	0.974748	1.07464	1.03757	1.02931	1.05192	1.09078	1.01855	1.04763	1.03851
9.45	1.02217	1.0247	1.01228	1.01909	1.02706	1.00405	1.02564	0.980279	1.04643	0.960973	0.972501	1.05412	0.974262	0.997336	1.03312	1.0112	1.03552	1.03361	1.09058	1.03326	0.988688	0.99027	1.00474	1.02189	1.0549	1.10219		9.45	1.07889	1.16491	1.04662	1.066	1.04931	0.979965	1.032	1.08544	0.991693	1.04124	1.05494	1.04768	0.968806	1.06891	1.02895	1.01615	1.03603	1.07432	1.0032	1.02833	1.02386
9.5	1.03121	1.03236	1.0187	1.02142	1.02798	1.00603	1.02473	0.986653	1.05429	0.966655	0.979019	1.05852	0.971706	1.00223	1.0383	1.01692	1.0422	1.0414	1.09205	1.04452	0.992593	0.990944	1.01147	1.03817	1.05588	1.11215		9.5	1.07991	1.17203	1.0583	1.06594	1.05878	0.97357	1.02859	1.08632	1.00675	1.04841	1.06379	1.05582	0.976931	1.06718	1.03464	1.03061	1.05353	1.08489	1.01314	1.02632	1.03116
9.55	1.02876	1.02354	1.01944	1.0218	1.02756	1.0049	1.03326	0.988454	1.05158	0.973277	0.974884	1.05522	0.998048	1.00126	1.03334	1.01567	1.03553	1.03953	1.09543	1.03723	0.995967	0.990673	1.01208	1.03781	1.05457	1.12534		9.55	1.06322	1.19803	1.04174	1.05987	1.04965	0.969917	1.03222	1.08108	0.986504	1.04927	1.05279	1.0483	0.955453	1.06964	1.03065	1.01998	1.03771	1.0751	1.00454	1.02731	1.0265
9.6	1.02688	1.02252	1.01762	1.03075	1.03028	1.00989	1.03755	0.992194	1.0528	0.969939	0.975763	1.05436	1.02558	1.0031	1.0381	1.02098	1.03818	1.04255	1.09644	1.04459	0.992219	0.991568	1.01663	1.04023	1.05507	1.12513		9.6	1.08216	1.24501	1.05253	1.06384	1.0628	0.992431	1.03042	1.09299	1.0078	1.05741	1.05381	1.05296	0.956679	1.0705	1.03674	1.02235	1.04685	1.08132	1.0107	1.03322	1.03318
9.65	1.03376	1.02953	1.02441	1.03202	1.03461	1.01704	1.0395	0.99331	1.05963	0.974974	0.979975	1.06729	1.05302	1.00757	1.04391	1.02062	1.04415	1.05081	1.09952	1.04533	0.994761	0.995163	1.01675	1.03807	1.05699	1.12158		9.65	1.06419	1.25446	1.05233	1.06093	1.05597	0.977425	1.02838	1.08939	1.00056	1.05526	1.05118	1.04596	0.964581	1.07777	1.03252	1.0207	1.04215	1.08211	1.00973	1.03759	1.0363
9.7	1.02407	1.02969	1.02328	1.02672	1.02908	1.00915	1.03249	0.989252	1.0559	0.973092	0.975788	1.06208	1.06919	1.0027	1.04216	1.01931	1.04404	1.04452	1.09962	1.04383	0.99136	0.995112	1.01415	1.0283	1.05892	1.11252		9.7	1.07193	1.29475	1.05061	1.0642	1.05968	0.980337	1.03381	1.1323	0.999758	1.05327	1.05536	1.04577	0.967313	1.06921	1.0259	1.02649	1.0523	1.0857	1.01471	1.04153	1.03551
9.75	1.02769	1.03374	1.02654	1.03214	1.03289	1.01494	1.0311	0.991643	1.05809	0.978859	0.974605	1.06021	1.0869	1.00403	1.04478	1.02599	1.04336	1.04611	1.10449	1.04711	0.998918	0.994887	1.0235	1.04286	1.06066	1.12213		9.75	1.0682	1.30997	1.04894	1.05925	1.06758	0.979599	1.03795	1.19723	1.00103	1.05214	1.06239	1.0495	0.95523	1.07094	1.02797	1.02467	1.05523	1.085	1.02185	1.02984	1.03946
9.8	1.02896	1.02628	1.0193	1.02702	1.02972	1.00672	1.029	0.987939	1.04936	0.965922	0.969763	1.06014	1.09636	1.00363	1.04266	1.01745	1.03975	1.04357	1.09725	1.04508	0.992967	0.992362	1.01955	1.0508	1.05427	1.11603		9.8	1.06124	1.28736	1.05471	1.06252	1.0658	0.994609	1.03209	1.27754	0.996309	1.05079	1.05266	1.04697	0.967167	1.07508	1.02671	1.03035	1.05109	1.08436	1.02116	1.03091	1.03555
9.85	1.02366	1.02591	1.01899	1.02374	1.03282	1.00301	1.0308	0.987183	1.04987	0.969315	0.97722	1.05909	1.11072	1.00494	1.0378	1.0212	1.03811	1.04089	1.0977	1.04217	0.988077	0.989214	1.01045	1.05647	1.05058	1.12158		9.85	1.07101	1.26981	1.04936	1.05625	1.06001	0.978914	1.04103	1.40287	1.00526	1.05892	1.06551	1.05106	0.955551	1.07111	1.0231	1.02933	1.05618	1.07868	1.02134	1.02967	1.02927
9.9	1.02907	1.03379	1.02203	1.02744	1.03278	1.01274	1.03087	0.991287	1.05203	0.974396	0.981549	1.0599	1.12962	1.00946	1.04106	1.02258	1.04016	1.04697	1.09835	1.04448	0.994934	0.993713	1.01557	1.05886	1.05184	1.12422		9.9	1.07151	1.25468	1.05268	1.06192	1.04603	0.971262	1.04231	1.92611	1.00388	1.0566	1.05436	1.0495	0.96368	1.06804	1.02596	1.02839	1.04685	1.08259	1.03012	1.03476	1.03589
9.95	1.02805	1.0231	1.01917	1.02311	1.02936	0.999478	1.0302	0.985731	1.04751	0.964864	0.967805	1.05557	1.14189	1.00062	1.0373	1.01738	1.03746	1.04095	1.09176	1.04131	0.986278	0.991884	1.01381	1.04948	1.05257	1.11597		9.95	1.06782	1.23762	1.05315	1.06053	1.05181	0.971074	1.03411	1.95991	1.01415	1.05941	1.05476	1.04527	0.971894	1.0671	1.02866	1.02923	1.04631	1.08473	1.04582	1.03198	1.03629
10	1.02488	1.03074	1.01926	1.02645	1.0383	1.00945	1.03138	0.990035	1.04903	0.970803	0.980596	1.06577	1.15975	1.00084	1.04245	1.01963	1.03937	1.04508	1.10096	1.04519	0.9908	0.994092	1.01428	1.0607	1.05404	1.10873		10	1.07072	1.21496	1.05288	1.05981	1.05774	0.965459	1.02632	1.8318	1.00946	1.05345	1.06557	1.04967	0.962501	1.06899	1.02531	1.02682	1.04133	1.08679	1.0503	1.03475	1.03748
10.05	1.02859	1.02358	1.0175	1.02446	1.03946	1.01049	1.03624	0.989957	1.05156	0.968249	0.975264	1.05704	1.17388	1.00008	1.04111	1.02324	1.04383	1.0432	1.0987	1.04601	0.992298	0.988587	1.01426	1.0565	1.05214	1.11073		10.05	1.06497	1.1994	1.0448	1.06763	1.06564	0.976763	1.02204	1.71796	1.0187	1.06189	1.05603	1.04496	0.959168	1.06559	1.01908	1.02639	1.04629	1.07661	1.04511	1.0292	1.03158
10.1	1.02755	1.03559	1.02677	1.02111	1.03764	1.019	1.03753	0.989028	1.05919	0.975071	0.977382	1.06429	1.19136	1.00012	1.04013	1.02459	1.04735	1.04721	1.09756	1.04879	0.995133	0.99316	1.01774	1.06477	1.05568	1.12644		10.1	1.05211	1.17595	1.04844	1.0687	1.06081	0.968139	1.03352	1.63229	1.00863	1.05658	1.06876	1.0501	0.967265	1.07165	1.02309	1.0349	1.05321	1.08024	1.05403	1.02618	1.03861
10.15	1.02296	1.03087	1.02124	1.02386	1.03982	1.01167	1.03272	0.987932	1.05772	0.973763	0.979622	1.06268	1.19608	1.00422	1.03911	1.02191	1.04795	1.04611	1.10264	1.0463	0.994915	0.992443	1.01676	1.06664	1.05717	1.10639		10.15	1.05571	1.14649	1.0499	1.07623	1.05715	0.963397	1.03252	1.55317	1.01541	1.06334	1.06548	1.05221	0.968288	1.06775	1.02249	1.03227	1.05532	1.0887	1.06913	1.02654	1.02674
10.2	1.02099	1.03422	1.02062	1.02935	1.0375	1.00954	1.03136	0.984795	1.0552	0.963696	0.97509	1.06311	1.19822	0.994622	1.0371	1.0232	1.0502	1.04454	1.09799	1.04446	0.989324	0.988488	1.01403	1.06602	1.053	1.10236		10.2	1.06661	1.12547	1.05245	1.0735	1.04793	0.97006	1.03883	1.47734	1.01514	1.05533	1.06383	1.05899	0.95985	1.07708	1.03145	1.03254	1.06092	1.09018	1.08369	1.0301	1.03509
10.25	1.01831	1.02854	1.02459	1.0284	1.03814	1.01208	1.03384	0.986063	1.05255	0.968252	0.9761	1.06182	1.1963	0.999164	1.03456	1.02221	1.04822	1.049	1.09628	1.04184	0.991334	0.990051	1.0137	1.0636	1.05549	1.0979		10.25	1.08572	1.11152	1.05489	1.07366	1.06551	0.957066	1.03602	1.39745	1.01466	1.06564	1.05523	1.05357	0.966778	1.07186	1.02666	1.02541	1.04847	1.09634	1.0825	1.03672	1.03088
10.3	1.0286	1.03378	1.02569	1.03034	1.0476	1.01801	1.04333	0.991791	1.06016	0.973549	0.980647	1.0666	1.19422	1.00999	1.04611	1.02637	1.0535	1.05178	1.10515	1.04988	0.990887	0.994556	1.01746	1.07952	1.0558	1.10518		10.3	1.09801	1.09412	1.04876	1.07294	1.0583	0.957262	1.02712	1.30902	1.00488	1.04704	1.05937	1.04466	0.969374	1.06649	1.02068	1.02704	1.03995	1.09051	1.1212	1.02524	1.02626
10.35	1.01846	1.0287	1.01935	1.02192	1.03614	1.01195	1.02819	0.98547	1.05439	0.967205	0.97799	1.0594	1.16898	1.0005	1.03679	1.02051	1.04481	1.04652	1.10083	1.04623	0.983858	0.989787	1.01231	1.08239	1.05467	1.10967		10.35	1.10165	1.08418	1.05159	1.07608	1.06765	0.970521	1.02755	1.24531	1.00198	1.05506	1.05687	1.05592	0.961145	1.0678	1.02788	1.02627	1.04947	1.09347	1.19258	1.03596	1.03301
10.4	1.02671	1.02814	1.02137	1.03011	1.03933	1.00555	1.03464	0.986838	1.05404	0.972147	0.981171	1.07377	1.16129	1.00379	1.03696	1.02217	1.05451	1.04908	1.10052	1.04693	0.986984	0.989215	1.01492	1.08744	1.05697	1.11911		10.4	1.11552	1.09235	1.06038	1.08396	1.06285	0.96625	1.05376	1.22823	1.01324	1.06191	1.06942	1.06076	0.970212	1.07428	1.02829	1.02563	1.04709	1.098	1.48231	1.04338	1.03878
10.45	1.0265	1.02268	1.02137	1.02219	1.03181	1.00426	1.03782	0.987348	1.05205	0.967913	0.970935	1.06154	1.14403	0.999516	1.03602	1.01653	1.04944	1.04387	1.10156	1.0473	0.988331	0.990492	1.01765	1.08887	1.05125	1.11065		10.45	1.10621	1.06704	1.04133	1.05772	1.04681	0.966384	1.03399	1.166	0.994896	1.05204	1.04684	1.04904	0.966191	1.06945	1.02211	1.02585	1.05324	1.08825	1.58567	1.03293	1.02997
10.5	1.02704	1.02749	1.02166	1.02616	1.03517	1.01393	1.03386	0.988428	1.05294	0.972273	0.976419	1.06314	1.14095	1.00261	1.03753	1.02126	1.0502	1.04742	1.10057	1.04614	0.98581	0.988289	1.01168	1.0986	1.05659	1.11698		10.5	1.12315	1.06551	1.04892	1.0635	1.06172	0.968303	1.03209	1.16854	0.998155	1.0559	1.06106	1.05308	0.969573	1.06389	1.02625	1.02766	1.04706	1.08652	1.51563	1.03759	1.03411
10.55	1.02502	1.02931	1.0225	1.02245	1.03452	1.01337	1.03001	0.980617	1.05529	0.971847	0.97484	1.06572	1.1289	1.00317	1.03107	1.0197	1.04863	1.04571	1.10169	1.04745	0.985697	0.987656	1.01194	1.11298	1.05428	1.1089		10.55	1.11073	1.06732	1.06146	1.0798	1.05602	0.972933	1.03275	1.13179	1.00997	1.0674	1.05958	1.05268	0.973205	1.07042	1.03547	1.02875	1.05225	1.09238	1.44775	1.03842	1.03468
10.6	1.02546	1.02716	1.02522	1.02506	1.0395	1.01459	1.03076	0.990128	1.05635	0.969256	0.981364	1.05954	1.10365	1.00215	1.04052	1.02216	1.04743	1.05041	1.09938	1.04693	0.989579	0.991484	1.01723	1.13115	1.065	1.11617		10.6	1.1068	1.07277	1.05638	1.08032	1.06356	0.966141	1.03192	1.13327	1.00416	1.06082	1.0615	1.05314	0.966036	1.07261	1.02807	1.02778	1.06015	1.08878	1.36819	1.03962	1.04034
10.65	1.03274	1.03049	1.02376	1.02869	1.04006	1.01391	1.0351	0.987844	1.05685	0.974045	0.975425	1.05847	1.07549	1.00417	1.03669	1.02293	1.04932	1.0498	1.10092	1.05558	0.993862	0.991795	1.01767	1.14628	1.06346	1.13082		10.65	1.10658	1.07502	1.05199	1.07095	1.07184	0.992143	1.03503	1.11572	1.01292	1.05498	1.06025	1.04732	0.971554	1.07516	1.02816	1.02729	1.04669	1.08918	1.36201	1.04396	1.03148
10.7	1.0407	1.02935	1.0288	1.03162	1.03889	1.01311	1.03279	0.990391	1.05828	0.973411	0.973412	1.06056	1.05004	1.00799	1.03845	1.02478	1.05268	1.0478	1.10389	1.05666	0.991179	0.991278	1.01381	1.12828	1.06703	1.10956		10.7	1.10212	1.06963	1.06033	1.07739	1.06294	0.999679	1.03847	1.12013	1.01345	1.05362	1.05844	1.04964	0.975974	1.0732	1.02833	1.02642	1.04203	1.0881	1.35996	1.03468	1.03255
10.75	1.0297	1.03155	1.02109	1.0233	1.03435	1.00529	1.03411	0.988142	1.05628	0.96938	0.974398	1.05644	1.02721	0.996565	1.03734	1.02018	1.04685	1.04805	1.10458	1.04753	0.98627	0.987483	1.01166	1.13691	1.05414	1.1079		10.75	1.09025	1.06997	1.04974	1.0679	1.07889	1.00602	1.03462	1.11234	1.02383	1.04563	1.06535	1.0561	0.971589	1.0705	1.02456	1.02648	1.05232	1.09078	1.36192	1.04544	1.03572
10.8	1.03915	1.03407	1.02971	1.03154	1.04451	1.01183	1.04525	0.988636	1.06231	0.974883	0.986686	1.06598	1.02197	1.00709	1.04127	1.02748	1.05699	1.05248	1.1072	1.05518	0.991672	0.993116	1.02037	1.15113	1.05853	1.10803		10.8	1.08624	1.07795	1.05398	1.08024	1.07252	1.02094	1.03247	1.11932	1.01045	1.05107	1.06402	1.05312	0.981767	1.07586	1.03384	1.03301	1.05592	1.09235	1.42061	1.04058	1.03678
10.85	1.03204	1.02495	1.02097	1.02316	1.04107	1.0166	1.03086	0.990927	1.0576	0.966646	0.977036	1.06139	1.0012	0.994574	1.03432	1.02362	1.0496	1.04873	1.10422	1.05136	0.987835	0.989649	1.01237	1.15409	1.05732	1.10638		10.85	1.09599	1.07896	1.06338	1.08686	1.07387	1.02964	1.03613	1.12075	1.01463	1.05562	1.06907	1.05907	0.9812	1.0758	1.02937	1.03119	1.05868	1.08889	1.42103	1.04543	1.04195
10.9	1.03068	1.02434	1.01631	1.01967	1.03424	1.00387	1.02936	0.9886	1.05632	0.968768	0.970564	1.05176	0.994497	0.99536	1.03046	1.02191	1.04804	1.04751	1.09849	1.04678	0.982931	0.990906	1.00937	1.1571	1.05636	1.11698		10.9	1.08155	1.06294	1.06174	1.07858	1.07583	1.01437	1.04194	1.11146	1.00817	1.04355	1.06617	1.05576	0.986006	1.07238	1.03597	1.03032	1.05816	1.09212	1.41226	1.04456	1.03702
10.95	1.03455	1.02966	1.02222	1.02313	1.04132	1.01056	1.04711	0.992119	1.06263	0.974099	0.976066	1.06093	0.983103	1.00011	1.03688	1.03133	1.05373	1.04987	1.10759	1.06106	0.989635	0.998517	1.01222	1.1922	1.06653	1.12973		10.95	1.08105	1.05795	1.06219	1.07547	1.06867	1.01583	1.03408	1.10935	1.01047	1.04723	1.06299	1.05152	0.983097	1.06703	1.0268	1.02665	1.04829	1.08381	1.36225	1.04621	1.03661
11	1.03556	1.02991	1.02128	1.0205	1.04292	1.00838	1.03695	0.988741	1.05634	0.967951	0.97484	1.06081	0.980343	0.993529	1.0322	1.02145	1.05062	1.04493	1.10214	1.04621	0.98255	0.999362	1.00884	1.24436	1.06523	1.11631		11	1.09052	1.06775	1.06259	1.08245	1.06356	1.02407	1.02989	1.13802	1.0146	1.05439	1.07327	1.05196	1.02462	1.0759	1.03655	1.03323	1.05488	1.09416	1.33114	1.03544	1.03585
11.05	1.02654	1.01826	1.02272	1.0125	1.0339	1.00602	1.02749	0.983629	1.05198	0.968724	0.973048	1.05124	0.979283	0.987615	1.03425	1.01815	1.04609	1.03618	1.09449	1.04685	0.983878	0.993927	1.01017	1.32302	1.06124	1.1163		11.05	1.10948	1.04648	1.06924	1.08042	1.0703	1.0198	1.03956	1.17902	1.01525	1.05152	1.0711	1.05911	1.01535	1.07728	1.03257	1.03955	1.05534	1.08987	1.2622	1.04251	1.03455
11.1	1.03507	1.02294	1.01906	1.01843	1.04059	1.0106	1.02737	0.988846	1.05032	0.967234	0.976608	1.05264	0.997515	0.985938	1.02978	1.01772	1.0476	1.0417	1.09737	1.05146	0.986947	0.99171	1.01017	1.42901	1.06124	1.11288		11.1	1.10062	1.05619	1.06082	1.08426	1.06508	1.01215	1.0388	1.24059	1.00918	1.05722	1.06946	1.05356	1.03482	1.07374	1.02716	1.03008	1.06306	1.08785	1.22783	1.0378	1.04067
11.15	1.04185	1.02533	1.02152	1.02375	1.04786	1.00888	1.03991	0.991964	1.0603	0.976154	0.979032	1.0643	1.01862	0.995236	1.03829	1.02764	1.05539	1.04679	1.09833	1.04727	0.985799	0.993606	1.01631	1.46597	1.06601	1.1016		11.15	1.10265	1.05848	1.05968	1.07816	1.07819	1.02074	1.03087	1.62276	1.0251	1.0561	1.06516	1.05035	1.05895	1.0731	1.02468	1.02806	1.06039	1.0912	1.24571	1.03774	1.03839
11.2	1.04214	1.02628	1.02507	1.02234	1.05336	1.00608	1.03427	0.989788	1.06042	0.975663	0.985072	1.06502	1.03129	0.999851	1.03412	1.02493	1.05357	1.04603	1.10322	1.05015	0.987368	1.0005	1.01592	1.45686	1.06535	1.10278		11.2	1.10446	1.04812	1.07282	1.0791	1.07163	1.01749	1.03617	2.3776	1.03409	1.05369	1.0667	1.04622	1.1479	1.07262	1.02192	1.02809	1.06345	1.09971	1.25975	1.03992	1.04211
11.25	1.05587	1.03312	1.02928	1.02862	1.04776	1.00944	1.04274	0.993041	1.06237	0.970134	0.979813	1.06526	1.04362	0.995099	1.03808	1.02998	1.06175	1.05251	1.10471	1.0539	0.990916	0.999391	1.01667	1.40293	1.06339	1.10544		11.25	1.10873	1.04537	1.05746	1.07597	1.0643	1.01066	1.02943	1.97423	1.02847	1.05785	1.06074	1.05338	1.68511	1.07296	1.01891	1.0272	1.05989	1.0918	1.34625	1.03644	1.03263
11.3	1.04663	1.03042	1.01988	1.02415	1.04361	1.00363	1.02765	0.991304	1.05119	0.9671	0.980696	1.05762	1.04727	0.99183	1.0334	1.02418	1.06029	1.04512	1.10112	1.05101	0.983693	0.991547	1.01486	1.33399	1.06148	1.09105		11.3	1.11225	1.04957	1.06176	1.07486	1.06043	0.995092	1.02647	1.79121	1.03508	1.05843	1.06811	1.04945	3.10606	1.07001	1.02014	1.02932	1.05844	1.0928	1.49577	1.04058	1.03388
11.35	1.04009	1.0309	1.02056	1.01922	1.03962	1.01146	1.03508	0.987063	1.05311	0.969294	0.982912	1.05302	1.0351	0.994912	1.03002	1.02454	1.05953	1.04417	1.09554	1.0482	0.985988	0.989593	1.01001	1.28732	1.05903	1.10198		11.35	1.11391	1.04627	1.05779	1.07406	1.06747	0.994058	1.03214	1.71054	1.02238	1.07093	1.0535	1.05284	2.51923	1.0754	1.02702	1.03138	1.05678	1.10292	1.5442	1.03237	1.03981
11.4	1.03753	1.02717	1.027	1.03128	1.0471	1.01026	1.04062	0.994946	1.05537	0.967399	0.991829	1.05435	1.02677	0.999631	1.0336	1.03011	1.06525	1.04798	1.10573	1.0517	0.988485	0.996469	1.01598	1.27017	1.06199	1.11035		11.4	1.11761	1.05266	1.06703	1.08202	1.06871	0.992632	1.02954	1.75208	1.02859	1.0775	1.06943	1.05426	2.17704	1.07797	1.03182	1.03821	1.06257	1.10372	1.52196	1.04232	1.03766
11.45	1.04266	1.03931	1.03002	1.02889	1.04971	1.01677	1.04467	0.996747	1.05923	0.973269	0.998555	1.06798	1.01285	1.00312	1.03713	1.03147	1.06177	1.05093	1.10572	1.05427	0.990933	0.999741	1.01993	1.27708	1.0654	1.11772		11.45	1.09873	1.05206	1.05827	1.08072	1.06714	0.967751	1.03099	1.94289	1.0249	1.06098	1.06485	1.05518	1.97921	1.06705	1.02461	1.02595	1.05907	1.10119	1.54307	1.04207	1.03489
11.5	1.029	1.03189	1.01838	1.02097	1.03899	1.0031	1.03195	0.98777	1.05018	0.962376	0.994234	1.05114	0.991942	0.994036	1.0296	1.02286	1.05063	1.04187	1.10157	1.04474	0.98225	0.992343	1.01159	1.25999	1.05602	1.10013		11.5	1.11637	1.06039	1.05903	1.08267	1.06539	0.97373	1.02792	1.90305	1.02116	1.0638	1.06208	1.04915	1.88316	1.07582	1.02445	1.02291	1.05016	1.1008	1.5511	1.03973	1.03478
11.55	1.03013	1.03429	1.02702	1.03083	1.04491	1.00936	1.038	0.996416	1.06103	0.973238	1.00827	1.06428	0.991652	0.994944	1.04123	1.03004	1.05817	1.04609	1.11021	1.04927	0.987598	1.00004	1.0166	1.24467	1.06249	1.11829		11.55	1.1158	1.03963	1.0611	1.10288	1.07114	0.985156	1.04098	1.81155	1.03602	1.06788	1.07798	1.05732	1.81277	1.07534	1.03114	1.0301	1.05795	1.1019	1.52331	1.0444	1.04173
11.6	1.02504	1.03612	1.02434	1.02549	1.04382	1.00397	1.0375	0.993344	1.05172	0.972064	0.997402	1.06312	0.982922	1.00076	1.02856	1.02159	1.0528	1.04702	1.10342	1.04868	0.981729	0.999093	1.0115	1.23873	1.0639	1.11672		11.6	1.1113	1.04996	1.06285	1.10324	1.05878	0.98009	1.02216	1.66536	1.0318	1.06845	1.06739	1.05604	1.6932	1.07744	1.02932	1.03055	1.06195	1.10985	1.45438	1.03247	1.04186
11.65	1.02622	1.03174	1.02469	1.01737	1.04307	1.00732	1.03435	0.9907	1.05038	0.970685	1.00563	1.0463	0.976782	0.996654	1.0289	1.0234	1.05026	1.04434	1.10158	1.04905	0.982923	1.00405	1.01789	1.20927	1.05571	1.11141		11.65	1.09997	1.04948	1.07667	1.11246	1.06211	0.975356	1.02909	1.53541	1.02864	1.06878	1.06481	1.05675	1.65105	1.07172	1.02909	1.02762	1.06523	1.10619	1.39547	1.03958	1.03797
11.7	1.02443	1.03581	1.02606	1.02112	1.04647	1.00439	1.04099	0.991268	1.05398	0.969992	1.01074	1.05662	0.968921	0.993856	1.02823	1.02361	1.04852	1.04574	1.10043	1.0455	0.980683	1.00517	1.0137	1.18738	1.05626	1.11865		11.7	1.10277	1.04651	1.07581	1.13116	1.05204	0.97533	1.0212	1.46664	1.02117	1.07012	1.05884	1.05153	1.55733	1.0778	1.02412	1.02567	1.05356	1.10954	1.42901	1.03748	1.03385
11.75	1.01819	1.02469	1.01309	1.01893	1.03788	1.00399	1.02708	0.984439	1.04883	0.963409	1.00771	1.05178	0.962469	0.989813	1.0292	1.01676	1.0418	1.04324	1.09769	1.04315	0.980477	1.0043	1.00764	1.1717	1.05126	1.11067		11.75	1.09978	1.04519	1.09121	1.13425	1.06507	0.982315	1.04176	1.4878	1.02742	1.06221	1.07328	1.05956	1.48679	1.07314	1.02821	1.02949	1.06492	1.10244	1.43667	1.03473	1.03798
11.8	1.02897	1.03965	1.02408	1.03304	1.04444	1.00665	1.04249	0.993666	1.05295	0.969199	1.0075	1.0524	0.972478	0.994451	1.03019	1.02602	1.05029	1.04476	1.1021	1.05191	0.982683	1.00437	1.01022	1.17772	1.05592	1.1209		11.8	1.08809	1.05184	1.09684	1.15216	1.07478	0.985388	1.03998	1.46913	1.03474	1.07323	1.07577	1.05584	1.40702	1.07557	1.03352	1.03697	1.07649	1.11206	1.45476	1.04031	1.03967
11.85	1.02413	1.03045	1.0224	1.02693	1.04286	1.00133	1.03614	0.989186	1.0516	0.962217	1.00782	1.04541	0.959776	0.993369	1.03056	1.02232	1.04468	1.04323	1.10114	1.04583	0.981358	0.99701	1.01324	1.16308	1.05443	1.11317		11.85	1.07188	1.04245	1.10718	1.18101	1.05611	0.971687	1.0324	1.40353	1.02127	1.05861	1.0701	1.05183	1.35742	1.07173	1.03568	1.03238	1.07854	1.10344	1.43597	1.04714	1.04276
11.9	1.02435	1.03512	1.03155	1.02585	1.04406	1.00466	1.04094	0.98541	1.05406	0.967943	1.00401	1.05039	0.960112	0.994785	1.03227	1.01865	1.04942	1.04337	1.10184	1.04766	0.979736	0.999612	1.01487	1.15586	1.05794	1.10669		11.9	1.0767	1.05023	1.11826	1.24963	1.07768	0.986774	1.03774	1.42664	1.03587	1.06346	1.07598	1.05696	1.32071	1.07697	1.03034	1.04308	1.0673	1.11314	1.40945	1.05056	1.03854
11.95	1.02158	1.032	1.02217	1.02059	1.03969	1.01245	1.03277	0.990171	1.04587	0.973143	0.999643	1.04506	0.963079	0.988371	1.03819	1.01944	1.04713	1.04266	1.10217	1.04641	0.98435	1.0033	1.01457	1.15688	1.0504	1.10275		11.95	1.06927	1.05239	1.14535	1.49385	1.07008	0.972994	1.02146	1.39783	1.01636	1.05086	1.07256	1.05494	1.32394	1.06919	1.02285	1.0435	1.06981	1.10152	1.41421	1.03715	1.03767
12	1.02581	1.04593	1.02757	1.03117	1.0538	1.01146	1.04027	1.00269	1.05937	0.975385	1.01406	1.05443	0.967419	0.996602	1.03661	1.02809	1.05068	1.05172	1.11299	1.05331	0.983473	1.00801	1.01945	1.17095	1.05614	1.10826		12	1.0621	1.05779	1.1741	2.59861	1.06088	0.974325	1.0252	1.39427	1.01359	1.04926	1.06513	1.04574	1.40734	1.06747	1.02261	1.0311	1.06515	1.09809	1.40744	1.0358	1.0361
12.05	1.02664	1.03888	1.02836	1.03391	1.04984	1.00976	1.04795	0.995976	1.05562	0.973569	1.01217	1.05702	0.961785	0.99984	1.04078	1.02344	1.05311	1.04705	1.11068	1.05385	0.984766	1.00497	1.01943	1.18172	1.05573	1.10011		12.05	1.07804	1.07369	1.27788	2.36403	1.07471	0.975216	1.03613	1.43375	1.03762	1.05567	1.08889	1.05848	1.70943	1.07769	1.02703	1.04099	1.07269	1.10633	1.42154	1.0333	1.04241
12.1	1.02416	1.04888	1.03539	1.0435	1.057	1.01283	1.0455	0.998653	1.05983	0.977431	1.02294	1.05242	0.966109	0.993337	1.04535	1.02749	1.05631	1.0488	1.11259	1.05571	0.990736	1.00817	1.03017	1.20171	1.0604	1.09735		12.1	1.07557	1.06696	1.40004	2.03936	1.06587	0.969957	1.03531	1.43146	1.02873	1.05308	1.08598	1.06373	2.1744	1.08346	1.03353	1.04567	1.08006	1.11247	1.38247	1.0375	1.043
12.15	1.0281	1.04733	1.03085	1.0418	1.04883	1.01657	1.04032	0.995444	1.05411	0.971024	1.01516	1.05361	0.967319	0.995709	1.04266	1.02648	1.05185	1.04992	1.12052	1.05975	0.989174	1.0066	1.02445	1.21073	1.06	1.10899		12.15	1.07057	1.08002	1.90077	1.79996	1.06276	0.981798	1.03635	1.4313	1.04136	1.05157	1.07417	1.06797	2.71959	1.08257	1.03469	1.04869	1.07771	1.10954	1.38538	1.04394	1.04525
12.2	1.02111	1.04244	1.02525	1.039	1.05226	1.00702	1.0496	0.997468	1.05495	0.9657	1.01812	1.04639	0.957998	0.998563	1.04336	1.02687	1.04852	1.0509	1.12201	1.04641	0.982262	1.00496	1.01949	1.23999	1.05821	1.11617		12.2	1.06713	1.09961	2.82469	1.66305	1.07302	0.980731	1.04449	1.46902	1.02468	1.05369	1.08032	1.06591	2.59028	1.08534	1.03609	1.04762	1.07665	1.10939	1.38411	1.03941	1.04876
12.25	1.02191	1.04009	1.03139	1.03524	1.04717	1.01473	1.0377	0.990301	1.05368	0.966862	1.01761	1.05277	0.959842	0.994454	1.0412	1.03108	1.04506	1.04608	1.12903	1.05746	0.986173	1.00544	1.01478	1.26779	1.06572	1.11908		12.25	1.06827	1.08045	2.65924	1.56047	1.08002	0.978934	1.04412	1.47072	1.02539	1.0431	1.08258	1.05655	2.2226	1.07072	1.02974	1.04475	1.07982	1.11092	1.33684	1.04207	1.04385
12.3	1.02887	1.04961	1.03085	1.04217	1.05361	1.01555	1.0464	0.994184	1.06189	0.96904	1.02025	1.05648	0.966798	0.994832	1.04902	1.03147	1.05314	1.05	1.14191	1.05701	0.985342	1.01037	1.01906	1.31374	1.06722	1.1253		12.3	1.06468	1.08641	2.26788	1.49802	1.07939	0.97469	1.03979	1.41032	1.02246	1.04798	1.07429	1.05683	1.94587	1.0707	1.03345	1.04649	1.08938	1.11849	1.31266	1.0437	1.04375
12.35	1.02359	1.04714	1.02634	1.03973	1.04969	1.01174	1.04182	0.990041	1.05117	0.962766	1.02279	1.05593	0.96466	0.994552	1.04695	1.0275	1.04611	1.04585	1.14118	1.05547	0.987269	1.00568	1.01728	1.30073	1.06061	1.12073		12.35	1.06443	1.08784	1.90989	1.47583	1.07182	0.975719	1.03436	1.34954	1.01905	1.04345	1.08412	1.05482	1.82594	1.07366	1.03235	1.04367	1.08698	1.11784	1.30559	1.03403	1.04767
12.4	1.02514	1.03692	1.02764	1.04068	1.05047	1.00871	1.04344	0.996307	1.05229	0.96947	1.01949	1.06008	0.971505	1.00159	1.04421	1.03467	1.04697	1.04655	1.14108	1.05625	0.988108	1.00822	1.01751	1.32813	1.06184	1.12823		12.4	1.05219	1.06864	1.65142	1.44024	1.06077	0.973576	1.03964	1.26051	1.01319	1.03913	1.08103	1.0487	1.7819	1.07233	1.02852	1.04381	1.07331	1.10929	1.35997	1.04283	1.0423
12.45	1.01511	1.04786	1.02363	1.03765	1.05038	1.00734	1.02831	0.989536	1.05277	0.964979	1.0129	1.04444	0.960458	0.992686	1.04502	1.029	1.04416	1.04317	1.13663	1.05172	0.982718	1.00631	1.01311	1.39504	1.06171	1.12683		12.45	1.05231	1.08327	1.47199	1.45846	1.06439	0.970433	1.03194	1.21092	1.02534	1.03564	1.07487	1.04708	1.87099	1.07094	1.01979	1.03281	1.07301	1.1072	1.36517	1.03391	1.04122
12.5	1.02631	1.05018	1.03042	1.04329	1.05248	1.00834	1.04042	0.994942	1.05408	0.967866	1.01717	1.05326	0.964156	0.997504	1.04881	1.03034	1.04909	1.04457	1.13579	1.05849	0.987238	1.00607	1.01667	1.41962	1.06445	1.12827		12.5	1.05934	1.08596	1.34748	1.55712	1.0655	0.959561	1.03423	1.16879	1.01304	1.03803	1.08297	1.05968	1.95664	1.07155	1.0269	1.04601	1.0828	1.10935	1.32991	1.03668	1.03605
12.55	1.02755	1.04962	1.02782	1.04367	1.0531	1.01767	1.04067	0.997347	1.0584	0.968881	1.01243	1.05707	0.962791	1.00011	1.06455	1.03536	1.05163	1.04488	1.13849	1.05446	0.99179	1.00927	1.02164	1.38668	1.06967	1.12953		12.55	1.05396	1.0787	1.26486	2.02744	1.06112	0.975482	1.03244	1.12726	1.02912	1.04199	1.07961	1.05556	1.91752	1.07566	1.02379	1.05682	1.09519	1.11087	1.32388	1.04144	1.03743
12.6	1.01958	1.04562	1.0237	1.03962	1.04768	1.00606	1.03533	0.997379	1.05154	0.970771	1.00872	1.05268	0.959098	0.998087	1.06919	1.03114	1.04647	1.03988	1.12665	1.05004	0.988576	1.00917	1.00897	1.33081	1.06333	1.12505		12.6	1.06414	1.08138	1.2171	2.09247	1.06743	0.984115	1.04583	1.11988	1.02123	1.05188	1.08225	1.06142	1.86905	1.07771	1.03213	1.06295	1.09913	1.10879	1.34953	1.03735	1.04467
12.65	1.01862	1.05164	1.03201	1.04407	1.05591	1.00706	1.04194	1.00248	1.05733	0.973276	1.01242	1.05501	0.964089	0.997783	1.08494	1.03156	1.0498	1.04353	1.12908	1.05944	0.994653	1.00998	1.0185	1.29821	1.06284	1.13159		12.65	1.05882	1.0885	1.19589	2.05941	1.06308	0.973242	1.04056	1.09583	1.04128	1.05284	1.08325	1.06886	1.78296	1.0823	1.03115	1.06023	1.09461	1.12037	1.33625	1.05151	1.04584
12.7	1.02396	1.04872	1.0273	1.03309	1.04821	1.00665	1.03258	0.998611	1.05155	0.969231	1.00853	1.05488	0.956391	0.991662	1.11678	1.0336	1.04668	1.042	1.12627	1.04999	0.989772	1.00752	1.01224	1.26835	1.05944	1.12115		12.7	1.05949	1.0864	1.15422	1.88113	1.07551	0.976374	1.03136	1.06691	1.02415	1.04374	1.07831	1.05924	1.76782	1.08196	1.02287	1.04561	1.07755	1.10407	1.30542	1.03759	1.03908
12.75	1.0178	1.06059	1.02195	1.03592	1.05414	1.01804	1.04356	1.00244	1.05664	0.970449	1.0152	1.05484	0.956723	0.999276	1.19523	1.03584	1.05319	1.04455	1.12254	1.05776	0.990428	1.00876	1.02059	1.24917	1.05927	1.11867		12.75	1.06022	1.07438	1.13899	1.7679	1.06546	0.973298	1.03913	1.06621	1.02938	1.05065	1.0764	1.06414	1.81855	1.07756	1.02865	1.04726	1.08223	1.1045	1.28993	1.03687	1.03749
12.8	1.02157	1.05326	1.02668	1.0337	1.05072	1.01501	1.04358	0.995407	1.04687	0.96541	1.00423	1.0546	0.959834	0.993468	1.48942	1.03039	1.04773	1.04351	1.12452	1.05745	0.993417	1.00187	1.01177	1.19372	1.05581	1.11139		12.8	1.05693	1.086	1.12468	1.74483	1.07795	0.977959	1.03532	1.06915	1.04027	1.04794	1.08159	1.06659	1.87044	1.08082	1.03493	1.05402	1.08541	1.10663	1.29042	1.05145	1.04194
12.85	1.02308	1.05119	1.03461	1.03749	1.05482	1.01491	1.03692	0.998786	1.0562	0.965261	1.00643	1.04626	0.957976	0.998948	2.5014	1.03157	1.05119	1.04476	1.12469	1.05958	0.993063	1.0084	1.01642	1.16645	1.05773	1.11055		12.85	1.05262	1.08615	1.12018	1.74753	1.06785	0.975222	1.04407	1.05583	1.03923	1.04738	1.08002	1.06334	1.81988	1.0776	1.03025	1.0456	1.0871	1.10276	1.2905	1.04415	1.04642
12.9	1.02253	1.05263	1.03758	1.03765	1.05379	1.01587	1.03603	1.00171	1.05115	0.963181	1.00602	1.05271	0.962177	1.00101	2.23522	1.03296	1.04996	1.04652	1.12452	1.05799	0.990354	1.0104	1.01631	1.15094	1.06063	1.11147		12.9	1.04714	1.06787	1.11968	1.76651	1.0684	0.970357	1.0358	1.05862	1.02622	1.04432	1.07843	1.06087	1.76834	1.07692	1.02651	1.03486	1.07565	1.09957	1.35671	1.0356	1.04077
12.95	1.02046	1.05447	1.03246	1.0363	1.04936	1.02508	1.03355	0.994277	1.05157	0.9661	0.999418	1.04403	0.955924	0.9971	1.96791	1.02736	1.04886	1.04164	1.11935	1.05197	0.988245	1.00871	1.01075	1.12898	1.05542	1.11815		12.95	1.05694	1.07713	1.11797	1.68951	1.06295	0.960723	1.0347	1.05343	1.02651	1.04868	1.08284	1.05826	1.77116	1.07861	1.02731	1.03538	1.08064	1.10698	1.41223	1.03798	1.04119
13	1.02538	1.05512	1.02937	1.03689	1.05139	1.01825	1.04118	1.00038	1.0515	0.97046	1.0054	1.04897	0.961434	0.999881	1.83696	1.03609	1.05355	1.04433	1.12217	1.05344	0.991417	1.01084	1.01973	1.11974	1.06138	1.12091		13	1.04733	1.0729	1.11965	1.58611	1.06886	0.963592	1.03465	1.03957	1.02636	1.03736	1.07785	1.06167	1.83983	1.06869	1.02561	1.03727	1.07788	1.09996	1.39671	1.03833	1.0386
13.05	1.02303	1.05654	1.03119	1.04483	1.04931	1.02261	1.04138	0.996513	1.05172	0.966019	1.00374	1.0475	0.961482	1.00059	1.78858	1.03545	1.05431	1.04505	1.11912	1.05844	0.99146	1.00832	1.02462	1.1138	1.06344	1.12502		13.05	1.05831	1.07309	1.13115	1.5465	1.06033	0.960323	1.02611	1.06655	1.02781	1.05066	1.08805	1.06308	1.8377	1.08057	1.03039	1.03856	1.0941	1.10816	1.43538	1.05279	1.04451
13.1	1.01769	1.05524	1.02733	1.03937	1.04446	1.01326	1.03513	0.993515	1.051	0.968409	0.99946	1.04973	0.95984	0.996988	1.77197	1.03141	1.05083	1.03742	1.11801	1.05377	0.985115	1.00781	1.01724	1.11191	1.0582	1.12698		13.1	1.06227	1.07814	1.1393	1.51278	1.07136	0.967561	1.03672	1.08016	1.02889	1.05298	1.07916	1.06275	1.83902	1.08278	1.02713	1.04584	1.09615	1.10799	1.35351	1.0426	1.04463
13.15	1.01929	1.06027	1.03143	1.04429	1.04863	1.01813	1.04062	0.995412	1.05534	0.96607	1.00382	1.05211	0.964638	1.00273	1.78071	1.03158	1.0509	1.04205	1.12122	1.05495	0.988274	1.00902	1.01989	1.10491	1.06182	1.13		13.15	1.06041	1.07806	1.13971	1.46949	1.05878	0.976504	1.04029	1.08215	1.03253	1.0392	1.07796	1.06291	1.90452	1.07432	1.02774	1.04001	1.08152	1.10331	1.29486	1.03862	1.04795
13.2	1.02258	1.06346	1.03573	1.04783	1.05457	1.01928	1.04662	0.998119	1.0588	0.971691	1.00463	1.05215	0.96481	1.0041	1.76784	1.03449	1.05564	1.04573	1.12515	1.05786	0.989459	1.01062	1.02075	1.10353	1.0641	1.13685		13.2	1.06134	1.09797	1.15806	1.40923	1.07411	0.973299	1.03707	1.10448	1.037	1.0462	1.09352	1.07164	2.17576	1.07511	1.02614	1.05048	1.09324	1.11081	1.32128	1.04494	1.05041
13.25	1.02421	1.06793	1.03168	1.039	1.05176	1.02416	1.03985	0.993712	1.05563	0.971947	1.00844	1.04746	0.959301	1.00891	1.69612	1.04017	1.05715	1.04717	1.13062	1.05476	0.99181	1.00945	1.02161	1.09266	1.07007	1.13787		13.25	1.05284	1.08317	1.19543	1.36406	1.07862	0.971293	1.04454	1.08884	1.03413	1.05115	1.09494	1.07375	2.20811	1.08124	1.02771	1.048	1.09492	1.1093	1.34581	1.0426	1.05028
13.3	1.02497	1.06219	1.03328	1.05318	1.06044	1.01852	1.045	1.00109	1.05685	0.969599	1.00842	1.04797	0.966115	1.00057	1.60094	1.03725	1.05425	1.04678	1.12762	1.06283	0.989491	1.00751	1.02547	1.09354	1.06468	1.13554		13.3	1.05615	1.08139	1.26944	1.29754	1.06374	0.987461	1.02995	1.11117	1.03358	1.04523	1.08689	1.08197	2.10472	1.07342	1.02368	1.04546	1.08451	1.10343	1.3059	1.03781	1.04451
13.35	1.01724	1.05999	1.03137	1.04095	1.05806	1.01714	1.04389	0.999089	1.05334	0.968789	1.00895	1.05466	0.960863	1.00512	1.50324	1.03661	1.05482	1.04381	1.12691	1.05747	0.989487	1.0049	1.01957	1.08643	1.06159	1.12285		13.35	1.05616	1.10687	1.50921	1.26151	1.07612	0.982479	1.04452	1.12799	1.04286	1.04976	1.08742	1.10139	1.98591	1.08118	1.03373	1.05552	1.10131	1.11218	1.3287	1.04178	1.05668
13.4	1.01482	1.06058	1.02798	1.04182	1.05317	1.01717	1.03924	0.997946	1.05386	0.96485	1.00802	1.04684	0.968928	0.999319	1.41023	1.0335	1.05387	1.04588	1.12488	1.05189	0.986075	1.00244	1.01475	1.08474	1.0549	1.12739		13.4	1.06106	1.11616	2.55111	1.2209	1.08452	0.983248	1.04389	1.17258	1.04261	1.05591	1.09644	1.09776	1.93064	1.08403	1.0256	1.05439	1.10347	1.11109	1.36684	1.04438	1.05059
13.45	1.02465	1.06922	1.03736	1.04481	1.05823	1.02494	1.05132	1.00225	1.05824	0.97272	1.01517	1.05492	0.960873	1.00614	1.3607	1.039	1.0604	1.04672	1.12776	1.06053	0.988468	1.00751	1.02322	1.07933	1.06498	1.12672		13.45	1.05336	1.12842	2.79284	1.18694	1.07181	0.989154	1.03489	1.2145	1.03976	1.04028	1.08975	1.09436	2.00493	1.07481	1.02519	1.05052	1.09643	1.1044	1.34475	1.04073	1.04496
13.5	1.0179	1.05537	1.02256	1.0395	1.0517	1.01394	1.03713	0.990369	1.04858	0.961512	1.00624	1.04746	0.953979	0.998429	1.29622	1.03678	1.05092	1.04099	1.12197	1.04885	0.981547	0.996448	1.01812	1.0698	1.05286	1.11185		13.5	1.06329	1.11533	2.50711	1.18741	1.07052	0.995877	1.03996	1.23131	1.02856	1.04488	1.07728	1.11455	2.38499	1.08421	1.02926	1.04674	1.08719	1.10303	1.32148	1.04335	1.04823
13.55	1.01369	1.06091	1.03179	1.0443	1.0538	1.01151	1.03653	0.996221	1.05728	0.96235	1.00726	1.0438	0.959215	1.01121	1.25007	1.03326	1.05467	1.04448	1.12461	1.05672	0.984855	1.00188	1.01811	1.07458	1.06507	1.11514		13.55	1.0634	1.11074	2.1995	1.17606	1.08072	0.990355	1.0457	1.24066	1.04817	1.04675	1.09377	1.11111	2.34634	1.08562	1.02936	1.04809	1.09978	1.11474	1.35972	1.03887	1.04475
13.6	1.02145	1.06193	1.03438	1.03916	1.05154	1.01787	1.04429	0.995303	1.05506	0.963286	1.01149	1.04947	0.96152	1.00258	1.21163	1.03604	1.05219	1.0456	1.1235	1.05384	0.984194	1.0006	1.01737	1.08192	1.05993	1.10872		13.6	1.05166	1.11725	1.90437	1.16782	1.08004	0.981309	1.04204	1.25216	1.04042	1.04072	1.07962	1.0945	2.10587	1.08036	1.02957	1.0509	1.09221	1.11697	1.37759	1.03636	1.04692
13.65	1.01813	1.05702	1.03309	1.04982	1.05758	1.01592	1.0478	0.992765	1.05579	0.972751	1.00642	1.04937	0.95846	1.00435	1.1803	1.03754	1.05702	1.05057	1.1254	1.05673	0.993032	1.00265	1.01932	1.07636	1.0641	1.1129		13.65	1.05975	1.11169	1.69486	1.19604	1.08327	0.993918	1.04489	1.31219	1.0428	1.04495	1.08709	1.10389	2.06882	1.08412	1.03219	1.05533	1.10493	1.12035	1.33894	1.04244	1.04995
13.7	1.02131	1.05419	1.03395	1.03845	1.05556	1.01613	1.03715	0.992025	1.04811	0.966055	1.00262	1.04538	0.955947	1.00266	1.15589	1.0375	1.05511	1.04394	1.1243	1.0554	0.988361	0.996655	1.01969	1.07584	1.06086	1.12118		13.7	1.05481	1.10683	1.52855	1.20221	1.07358	0.990611	1.04226	1.413	1.04731	1.04066	1.10855	1.09046	2.06201	1.09214	1.03863	1.05857	1.10517	1.12138	1.29717	1.042	1.05095
13.75	1.01389	1.05694	1.02734	1.04175	1.0542	1.00984	1.0398	0.991016	1.05081	0.967206	1.00472	1.04303	0.961965	1.00462	1.13999	1.03212	1.0546	1.04404	1.12013	1.0484	0.984086	1.00132	1.01606	1.07446	1.06681	1.10707		13.75	1.06241	1.09147	1.38969	1.21623	1.07869	0.973868	1.04209	1.41828	1.03357	1.0345	1.08591	1.08081	2.13304	1.07908	1.02567	1.04878	1.11132	1.11901	1.27571	1.03293	1.03851
13.8	1.01973	1.06107	1.02803	1.03438	1.05143	1.00681	1.03672	0.990313	1.04353	0.970019	1.00223	1.03866	0.957508	1.00155	1.11901	1.03113	1.04986	1.0419	1.12311	1.04934	0.98341	0.997666	1.01432	1.0705	1.06708	1.11061		13.8	1.06222	1.0934	1.29388	1.26554	1.06949	0.987234	1.04341	1.37254	1.05332	1.05171	1.09302	1.0786	2.20416	1.08616	1.03069	1.05813	1.12009	1.12061	1.2967	1.04531	1.0526
13.85	1.02055	1.05789	1.03582	1.0492	1.05527	1.01761	1.04561	0.994603	1.05864	0.97385	1.00944	1.04787	0.963165	1.01207	1.11808	1.03987	1.05963	1.05358	1.13093	1.06311	0.990962	1.00221	1.02664	1.07931	1.06848	1.11553		13.85	1.06211	1.08266	1.23214	1.39346	1.06568	0.982044	1.03057	1.34429	1.03996	1.05733	1.09349	1.07174	2.18978	1.08302	1.03587	1.04944	1.10296	1.11384	1.29317	1.03633	1.04339
13.9	1.01911	1.0588	1.03048	1.04447	1.0568	1.01158	1.04883	0.994801	1.05404	0.970694	1.01204	1.04777	0.963483	1.00765	1.1033	1.04046	1.05512	1.04804	1.12755	1.05596	0.991665	1.00246	1.02313	1.07783	1.06871	1.10735		13.9	1.05261	1.09593	1.1635	2.07959	1.07436	0.98266	1.03338	1.29769	1.0483	1.05102	1.08729	1.07645	2.08623	1.07573	1.03273	1.05222	1.10134	1.11495	1.2778	1.03648	1.0434
13.95	1.02005	1.05698	1.03049	1.04646	1.0568	1.0128	1.04165	1.00047	1.05276	0.96828	1.00933	1.05908	0.960909	1.0061	1.09005	1.03856	1.05583	1.05065	1.12735	1.05889	0.987563	1.00157	1.0189	1.08154	1.06765	1.12048		13.95	1.07142	1.09459	1.12519	2.23113	1.08214	0.989672	1.04329	1.24452	1.03624	1.05911	1.09815	1.07015	2.08569	1.08881	1.038	1.05843	1.10068	1.12019	1.28339	1.04022	1.04761
14	1.01773	1.05449	1.03089	1.04556	1.05848	1.01667	1.03945	0.999254	1.05554	0.967092	1.00457	1.05496	0.961783	1.00491	1.07661	1.04443	1.05806	1.04768	1.12817	1.05769	0.986707	1.00089	1.01986	1.08178	1.06632	1.11267		14	1.06869	1.09229	1.10701	1.93444	1.07038	0.997682	1.04098	1.1946	1.0515	1.05173	1.089	1.07111	2.18196	1.08937	1.03355	1.04759	1.10568	1.12193	1.25886	1.04348	1.03855
14.05	1.03181	1.06726	1.03886	1.05115	1.0621	1.02173	1.04904	0.999312	1.05979	0.974619	1.00922	1.05498	0.970863	1.01445	1.07533	1.04621	1.06663	1.05709	1.1312	1.06173	0.993888	1.00831	1.02677	1.07961	1.07264	1.1222		14.05	1.0618	1.10134	1.08313	1.73688	1.07841	0.986644	1.03554	1.1531	1.06531	1.05889	1.10758	1.07141	2.26118	1.09195	1.0443	1.06281	1.12231	1.12594	1.27237	1.0461	1.0529
14.1	1.02274	1.05897	1.02655	1.0519	1.05613	1.01418	1.04889	0.997623	1.05412	0.967991	1.00368	1.05266	0.964445	1.01	1.06473	1.04097	1.05696	1.04901	1.13039	1.05969	0.988298	1.00338	1.02476	1.07211	1.067	1.11952		14.1	1.06071	1.09227	1.06828	1.57849	1.07617	0.992647	1.0351	1.12248	1.05372	1.04508	1.09195	1.06437	2.5792	1.08411	1.03357	1.05041	1.09865	1.11889	1.2658	1.04259	1.05349
14.15	1.01794	1.05777	1.02811	1.05408	1.06291	1.01829	1.03617	0.996497	1.05403	0.965074	1.00201	1.04481	0.959458	1.01398	1.05664	1.04203	1.05772	1.04422	1.13233	1.05593	0.987611	1.0033	1.02408	1.07757	1.06876	1.1193		14.15	1.05869	1.09845	1.05941	1.48718	1.07339	0.987683	1.04387	1.10585	1.04444	1.04533	1.0893	1.06648	2.58854	1.08453	1.03341	1.04827	1.1019	1.11685	1.29005	1.05073	1.04259
14.2	1.0213	1.06204	1.02778	1.05399	1.05942	1.02324	1.04039	0.996852	1.05756	0.968778	1.00469	1.05803	0.962255	1.00845	1.05244	1.03997	1.06575	1.04957	1.12974	1.05908	0.988509	1.00085	1.02743	1.07464	1.07279	1.11773		14.2	1.05832	1.08794	1.05628	1.43078	1.07878	0.994091	1.03871	1.07333	1.04572	1.04881	1.10114	1.05936	2.46339	1.08674	1.02994	1.04784	1.1124	1.123	1.32488	1.0383	1.04152
14.25	1.01969	1.05113	1.02706	1.04838	1.06212	1.01484	1.04471	0.995176	1.05271	0.960654	1.00938	1.04983	0.962804	1.00591	1.04768	1.03846	1.05993	1.0442	1.12981	1.05038	0.985349	1.00145	1.02271	1.07366	1.06855	1.11971		14.25	1.06922	1.11269	1.04341	1.39291	1.06928	0.988185	1.0305	1.07811	1.04743	1.04566	1.10152	1.0637	2.4434	1.08787	1.02862	1.04994	1.11067	1.12175	1.41946	1.04865	1.04349
14.3	1.02246	1.06255	1.03587	1.05693	1.06557	1.02163	1.04794	0.999777	1.0595	0.97048	1.00751	1.05086	0.966831	1.01702	1.05119	1.04418	1.06653	1.05167	1.13297	1.06182	0.990947	1.00633	1.0303	1.08499	1.0728	1.12601		14.3	1.06079	1.10165	1.04864	1.37232	1.08689	0.978889	1.03512	1.06186	1.04062	1.05071	1.09373	1.05517	2.34907	1.08832	1.02563	1.04119	1.09711	1.11747	1.43157	1.0442	1.05011
14.35	1.01166	1.05912	1.03339	1.04228	1.05671	1.01305	1.04294	0.987928	1.05325	0.964557	1.00156	1.04026	0.956978	1.00499	1.0381	1.03358	1.0613	1.04638	1.13199	1.05254	0.983796	0.996977	1.0185	1.07694	1.06913	1.12063		14.35	1.06028	1.10497	1.04551	1.38075	1.0714	0.983917	1.03893	1.06179	1.04124	1.04791	1.10085	1.05835	2.25962	1.08841	1.02161	1.06207	1.11795	1.13068	1.45607	1.04278	1.04968
14.4	1.00923	1.05943	1.02252	1.04415	1.05535	1.01148	1.04185	0.984785	1.0435	0.960131	1.00046	1.02862	0.95199	1.00587	1.03512	1.03782	1.05962	1.04332	1.12582	1.05549	0.984388	0.991822	1.01796	1.07067	1.06568	1.11531		14.4	1.06186	1.11442	1.04765	1.36244	1.08313	0.995059	1.03979	1.05795	1.04297	1.0501	1.09847	1.05876	2.26533	1.08755	1.02309	1.05112	1.10867	1.13323	1.43321	1.04313	1.0466
14.45	1.01841	1.06236	1.03045	1.05051	1.0665	1.01391	1.0436	0.992637	1.05261	0.968582	1.0122	1.04637	0.962677	1.01449	1.03764	1.04211	1.06791	1.04983	1.13592	1.05814	0.988411	0.996621	1.0199	1.07183	1.06704	1.11927		14.45	1.06274	1.10902	1.04179	1.33107	1.08602	0.987246	1.03381	1.06911	1.04012	1.04774	1.09784	1.05699	2.15681	1.08811	1.02277	1.05373	1.1104	1.12756	1.40855	1.0349	1.04456
14.5	1.01767	1.06186	1.02906	1.05263	1.06012	1.01422	1.04143	0.989545	1.05319	0.972714	1.00345	1.04824	0.95533	1.00972	1.03836	1.04066	1.06021	1.04641	1.13447	1.0596	0.986356	1.00052	1.0182	1.07225	1.06675	1.11495		14.5	1.05801	1.10137	1.05605	1.32576	1.07974	0.996687	1.0328	1.07818	1.04562	1.05201	1.10658	1.05581	2.05581	1.09141	1.02734	1.05778	1.11121	1.12854	1.4576	1.04162	1.04693
14.55	1.01528	1.06043	1.02873	1.04138	1.06429	1.01695	1.04102	0.988812	1.04363	0.966595	1.00332	1.05266	0.957915	1.01114	1.03475	1.04437	1.06245	1.04425	1.13543	1.05818	0.985531	0.99595	1.02032	1.08533	1.06917	1.12829		14.55	1.05766	1.10111	1.0443	1.29871	1.0856	0.980725	1.0339	1.06532	1.05136	1.0417	1.10461	1.05397	2.03762	1.08802	1.02902	1.05571	1.10783	1.13023	1.42831	1.04328	1.04674
14.6	1.02117	1.07216	1.0325	1.06013	1.0663	1.02165	1.05062	0.997174	1.05891	0.970341	1.01616	1.05339	0.966534	1.0204	1.0389	1.04848	1.069	1.04788	1.13956	1.05915	0.993135	1.00293	1.02297	1.0822	1.0794	1.13708		14.6	1.05113	1.09907	1.04153	1.28103	1.0749	0.983009	1.03273	1.06974	1.04297	1.04571	1.09889	1.04916	2.33627	1.08609	1.02391	1.05137	1.10444	1.12201	1.42699	1.03808	1.04582
14.65	1.01384	1.05437	1.02722	1.04894	1.05759	1.01636	1.03397	0.995274	1.04767	0.961677	1.00314	1.03982	0.957102	1.00719	1.02891	1.03788	1.05985	1.04106	1.12942	1.04812	0.983669	0.993708	1.01485	1.08052	1.06257	1.12654		14.65	1.04494	1.10774	1.03879	1.24905	1.07929	0.986788	1.03724	1.06148	1.0434	1.0402	1.0883	1.05401	2.68315	1.09025	1.02798	1.04829	1.1052	1.12167	1.40356	1.0429	1.04361
14.7	1.0165	1.05926	1.02927	1.04955	1.05979	1.01232	1.03792	0.988698	1.04954	0.971822	1.00224	1.04076	0.957752	1.00782	1.02945	1.03933	1.06111	1.04095	1.13574	1.0535	0.984741	0.995282	1.01858	1.07807	1.06776	1.13631		14.7	1.0616	1.10862	1.04108	1.22213	1.07674	0.997843	1.04015	1.08515	1.05267	1.04579	1.09618	1.05313	2.86131	1.09032	1.03442	1.04925	1.1096	1.12801	1.39041	1.04865	1.04784
14.75	1.01348	1.05955	1.02701	1.05425	1.06321	1.00991	1.04309	0.988912	1.04759	0.963049	1.0076	1.04894	0.957305	1.01016	1.02873	1.042	1.06347	1.04356	1.13535	1.05806	0.984386	0.997505	1.01167	1.07837	1.06969	1.13668		14.75	1.06231	1.12065	1.05049	1.2116	1.07985	0.996904	1.04084	1.08887	1.0525	1.04213	1.09693	1.06097	2.88534	1.09432	1.03314	1.05202	1.11849	1.12389	1.3512	1.03736	1.04678
14.8	1.01565	1.06871	1.03052	1.0638	1.07146	1.01995	1.04801	0.990593	1.0576	0.971404	1.0074	1.04918	0.963843	1.02032	1.0338	1.04345	1.07213	1.04873	1.14169	1.06436	0.991252	1.00376	1.02286	1.08137	1.07014	1.14419		14.8	1.05928	1.11788	1.04859	1.20775	1.07979	0.993781	1.03753	1.10122	1.04297	1.03431	1.10244	1.05636	2.70002	1.08447	1.03262	1.05568	1.1109	1.11358	1.3107	1.03685	1.04656
14.85	1.01583	1.06471	1.02867	1.05028	1.06299	1.01161	1.04351	0.992747	1.05141	0.967673	1.00049	1.0459	0.961053	1.014	1.03196	1.0422	1.06709	1.04598	1.134	1.05344	0.983252	1.00001	1.01858	1.08536	1.07025	1.13287		14.85	1.0632	1.11921	1.04722	1.21254	1.07645	1.00255	1.03679	1.07547	1.05114	1.0469	1.0976	1.06251	2.60656	1.09266	1.02957	1.05686	1.11915	1.12186	1.37983	1.04599	1.05408
14.9	1.01813	1.06817	1.03416	1.03783	1.06439	1.0146	1.04163	0.988403	1.04988	0.966131	1.00209	1.04345	0.954469	1.01528	1.02821	1.03986	1.06673	1.04311	1.13405	1.05091	0.98199	0.998334	1.01828	1.0803	1.06963	1.12701		14.9	1.0603	1.12747	1.05323	1.20985	1.08044	0.991157	1.04371	1.09474	1.05068	1.04713	1.10403	1.06639	2.57073	1.09448	1.03087	1.06562	1.11619	1.12385	1.38775	1.04296	1.05168
14.95	1.01584	1.06153	1.02686	1.05815	1.0702	1.00724	1.04328	0.989044	1.05622	0.966551	0.999288	1.05135	0.961391	1.0174	1.03294	1.04273	1.06697	1.0474	1.13501	1.05418	0.98372	1.00192	1.01696	1.07447	1.07115	1.1273		14.95	1.05558	1.11677	1.04445	1.19064	1.08523	0.97733	1.03596	1.10317	1.04072	1.02981	1.09313	1.05458	2.46343	1.0854	1.02268	1.05239	1.10472	1.11468	1.33432	1.03683	1.04256
15	1.0094	1.06522	1.02881	1.08382	1.06336	1.0131	1.04666	0.98992	1.04847	0.967093	0.999506	1.04375	0.95221	1.01487	1.02525	1.03971	1.06777	1.04311	1.13085	1.04901	0.980916	1.00138	1.01541	1.07119	1.05896	1.11583		15	1.0565	1.14382	1.03844	1.18574	1.08011	0.997532	1.03924	1.11116	1.04361	1.0386	1.08998	1.06285	2.33781	1.09295	1.02503	1.0549	1.12307	1.11853	1.32473	1.04783	1.05545
15.05	1.01831	1.07002	1.03301	1.08557	1.07034	1.02246	1.04764	0.989769	1.05236	0.969134	1.00487	1.04773	0.955352	1.02056	1.03451	1.04275	1.06936	1.04506	1.13864	1.05493	0.983286	1.00151	1.01946	1.08156	1.06388	1.10767		15.05	1.06496	1.15914	1.04139	1.16853	1.07949	0.986984	1.0278	1.09409	1.04406	1.04032	1.09206	1.05579	2.20358	1.08825	1.02861	1.05447	1.11242	1.11585	1.29838	1.03812	1.0483
15.1	1.01862	1.06986	1.03742	1.09203	1.07633	1.01341	1.04505	0.994599	1.05085	0.97336	1.00965	1.04283	0.958732	1.0172	1.02899	1.04594	1.07054	1.04525	1.13749	1.05983	0.981814	1.00501	1.02098	1.07269	1.06555	1.12561		15.1	1.05882	1.17185	1.04402	1.16517	1.07503	0.989273	1.0339	1.10371	1.04725	1.0312	1.09032	1.05294	2.15187	1.09027	1.02665	1.06888	1.11364	1.12104	1.30778	1.04161	1.05416
15.15	1.02232	1.06992	1.0372	1.09919	1.0748	1.01716	1.04933	0.993273	1.05564	0.972402	1.01091	1.04452	0.962677	1.02255	1.03613	1.04649	1.07259	1.04833	1.13673	1.06459	0.986	1.00486	1.02609	1.07895	1.07759	1.12588		15.15	1.05919	1.18409	1.0464	1.1415	1.07492	0.9932	1.03212	1.09483	1.04977	1.03762	1.09488	1.06046	2.19874	1.09066	1.0328	1.06386	1.1179	1.12595	1.28355	1.04101	1.04908
15.2	1.01483	1.08072	1.03834	1.10156	1.08068	1.01801	1.0531	0.991974	1.05579	0.970591	1.01052	1.05038	0.961866	1.01974	1.03729	1.0431	1.07269	1.04889	1.13912	1.06063	0.98597	0.998231	1.02392	1.08021	1.07426	1.13304		15.2	1.06297	1.20685	1.04535	1.13096	1.06335	0.988081	1.0316	1.07165	1.0553	1.03577	1.09607	1.05365	2.25086	1.08951	1.02742	1.05634	1.11776	1.11946	1.23646	1.03706	1.04473
15.25	1.01543	1.07513	1.04157	1.11014	1.07703	1.02254	1.04488	0.992382	1.05191	0.971208	1.01194	1.04927	0.960621	1.01844	1.03972	1.04425	1.07355	1.04891	1.13796	1.059	0.98547	1.00332	1.01881	1.07659	1.07815	1.13755		15.25	1.05361	1.22878	1.03923	1.10145	1.07201	0.970249	1.03194	1.0909	1.0392	1.03685	1.08865	1.05795	2.31208	1.08742	1.02634	1.05445	1.10355	1.12052	1.21297	1.03018	1.04286
15.3	1.01155	1.06753	1.03695	1.10444	1.07195	1.01644	1.04137	0.988054	1.04564	0.962601	1.00244	1.04388	0.955087	1.01372	1.03709	1.04189	1.06687	1.03916	1.1325	1.05561	0.979581	1.00019	1.02072	1.08233	1.06498	1.14572		15.3	1.05658	1.23007	1.05321	1.10635	1.07455	0.994399	1.03859	1.09045	1.05999	1.03669	1.09764	1.05851	2.34926	1.08895	1.03104	1.05789	1.11457	1.12117	1.17747	1.03627	1.04567
15.35	1.01737	1.07439	1.04029	1.12641	1.08192	1.02787	1.05664	0.995527	1.05806	0.970197	1.01096	1.0542	0.965231	1.0249	1.04462	1.04936	1.07549	1.05015	1.1409	1.06258	0.991179	1.01437	1.03102	1.07876	1.07516	1.14548		15.35	1.06944	1.23418	1.05033	1.09417	1.09164	0.989416	1.03374	1.08301	1.05959	1.04087	1.10049	1.06045	2.40788	1.09791	1.02821	1.05666	1.11642	1.11892	1.17677	1.03245	1.05664
15.4	1.01239	1.06734	1.03877	1.11646	1.08437	1.0166	1.04487	0.984068	1.05255	0.96765	1.00429	1.04604	0.953797	1.01561	1.04452	1.04034	1.06793	1.04597	1.13274	1.06041	0.985497	1.00924	1.02379	1.06974	1.07058	1.13386		15.4	1.07848	1.21402	1.05003	1.09961	1.08881	0.994392	1.03564	1.0664	1.05508	1.04203	1.10406	1.05719	2.32853	1.09387	1.03212	1.06734	1.10526	1.13001	1.18679	1.04446	1.06185
15.45	1.00932	1.0756	1.03875	1.11081	1.08952	1.02021	1.04589	0.983349	1.05632	0.962882	1.00347	1.04321	0.961878	1.02385	1.05425	1.04322	1.0717	1.04165	1.13681	1.05969	0.985685	1.00992	1.0234	1.07394	1.06916	1.13385		15.45	1.0746	1.22433	1.05473	1.09019	1.08007	0.991937	1.03953	1.0835	1.05999	1.04418	1.10677	1.06132	2.33359	1.09892	1.0365	1.05913	1.11078	1.13274	1.24715	1.04345	1.05883
15.5	1.01813	1.06757	1.03472	1.11276	1.08426	1.01657	1.04393	0.981285	1.05653	0.963044	0.999684	1.04006	0.956573	1.0196	1.05299	1.03874	1.07118	1.04543	1.13101	1.06144	0.983204	1.01641	1.02066	1.07205	1.06407	1.12272		15.5	1.0749	1.20488	1.04773	1.07677	1.08416	0.998577	1.02693	1.07879	1.05149	1.03632	1.09323	1.05747	2.34043	1.09057	1.02805	1.05853	1.1144	1.13234	1.27652	1.04416	1.05745
15.55	1.01649	1.07596	1.03523	1.12022	1.09269	1.02211	1.05192	0.989727	1.05507	0.96654	1.00654	1.04613	0.958999	1.02294	1.07212	1.04468	1.07813	1.04521	1.13678	1.06571	0.986399	1.02763	1.02802	1.08125	1.0675	1.1236		15.55	1.0913	1.21828	1.05726	1.08798	1.08799	0.99362	1.04257	1.08428	1.05992	1.04776	1.10598	1.06037	2.403	1.10002	1.03071	1.0655	1.11048	1.14455	1.29967	1.04525	1.05524
15.6	1.01361	1.07855	1.04164	1.11274	1.10015	1.01912	1.05431	0.990611	1.06244	0.970577	1.00431	1.04558	0.963205	1.02696	1.07735	1.05191	1.07903	1.05097	1.13851	1.06638	0.98908	1.03062	1.03016	1.08506	1.075	1.12744		15.6	1.1035	1.20603	1.05902	1.07963	1.07011	1.00493	1.03536	1.08244	1.0495	1.03896	1.10175	1.05811	2.4453	1.09239	1.02804	1.05712	1.10114	1.1423	1.31107	1.04083	1.06259
15.65	1.01205	1.07073	1.03771	1.11146	1.09964	1.01359	1.04431	0.987387	1.05474	0.967015	0.998449	1.0411	0.952218	1.01929	1.06843	1.04214	1.07761	1.04519	1.13274	1.05631	0.982398	1.0295	1.02232	1.06735	1.07014	1.1207		15.65	1.10943	1.20963	1.05597	1.06531	1.07571	1.00273	1.02875	1.07634	1.05392	1.04187	1.10621	1.05978	2.61105	1.09751	1.02359	1.05775	1.10977	1.14354	1.2807	1.04617	1.05781
15.7	1.02098	1.08048	1.03706	1.10765	1.11222	1.01265	1.04814	0.988685	1.0574	0.96592	1.0059	1.04931	0.962028	1.02158	1.08372	1.04744	1.07781	1.04808	1.13587	1.06002	0.98377	1.02716	1.02328	1.07247	1.07306	1.13038		15.7	1.11578	1.18558	1.04607	1.07061	1.07901	0.981569	1.02591	1.07544	1.03509	1.03018	1.08808	1.05625	2.59285	1.09099	1.0214	1.04669	1.10072	1.13489	1.2431	1.03779	1.04849
15.75	1.01477	1.07273	1.03038	1.10348	1.11083	1.01705	1.0411	0.987417	1.06103	0.959561	1.00033	1.04612	0.963219	1.02208	1.0779	1.04485	1.07692	1.04346	1.12869	1.05795	0.9806	1.01978	1.02484	1.06788	1.06584	1.13267		15.75	1.13055	1.21011	1.06772	1.08115	1.08416	0.995597	1.03382	1.0864	1.05559	1.03883	1.11278	1.0647	2.46394	1.09915	1.03491	1.06663	1.11019	1.14852	1.20692	1.04722	1.05975
15.8	1.02254	1.08715	1.0463	1.10691	1.12285	1.02406	1.04988	0.989386	1.06756	0.971697	1.01017	1.05518	0.969567	1.02809	1.08748	1.05114	1.09093	1.05232	1.13874	1.06408	0.991227	1.02589	1.02845	1.08131	1.08103	1.14869		15.8	1.10456	1.19153	1.06183	1.07288	1.07772	0.986132	1.03168	1.08966	1.05108	1.02734	1.10311	1.05381	2.2299	1.09102	1.02528	1.05472	1.10408	1.14594	1.16389	1.0386	1.05858
15.85	1.01524	1.07594	1.03171	1.09485	1.12301	1.01305	1.04669	0.98433	1.05301	0.961054	0.996641	1.04177	0.954601	1.01896	1.07776	1.04607	1.08115	1.04774	1.1297	1.05397	0.981336	1.01396	1.01971	1.07551	1.07318	1.14405		15.85	1.10421	1.19459	1.05884	1.0741	1.08551	0.99027	1.03056	1.09922	1.05244	1.03275	1.11433	1.0555	2.10161	1.09923	1.03075	1.06275	1.10645	1.15317	1.1401	1.04095	1.0583
15.9	1.01194	1.07663	1.03142	1.08711	1.12297	1.01757	1.04069	0.986438	1.0563	0.964717	0.997066	1.04278	0.960749	1.01207	1.08125	1.04438	1.0798	1.044	1.1303	1.06193	0.985349	1.01299	1.02249	1.07022	1.07364	1.15497		15.9	1.09872	1.18267	1.06235	1.07444	1.08063	0.997745	1.03055	1.09874	1.05814	1.03812	1.10983	1.05663	2.05403	1.09433	1.03379	1.06172	1.11161	1.15111	1.11165	1.04818	1.05645
15.95	1.00769	1.08164	1.0297	1.09192	1.12859	1.02122	1.04227	0.984961	1.05431	0.966152	1.00051	1.05042	0.959412	1.01886	1.08041	1.04821	1.0763	1.04965	1.13209	1.06091	0.985443	1.01616	1.02589	1.07472	1.08049	1.14991		15.95	1.09251	1.17383	1.074	1.07104	1.07789	0.984141	1.03005	1.08275	1.05912	1.03764	1.10122	1.06004	2.00054	1.09497	1.03649	1.06085	1.11376	1.15395	1.08127	1.04548	1.06063
16	1.00902	1.08287	1.03866	1.08293	1.1343	1.02055	1.04375	0.984826	1.05934	0.96816	0.999021	1.04413	0.957302	1.01909	1.07768	1.047	1.07933	1.04889	1.12981	1.06111	0.984134	1.02218	1.02291	1.07315	1.08104	1.15892		16	1.08883	1.17325	1.06885	1.07083	1.07529	1.00021	1.03532	1.09275	1.05845	1.03098	1.10858	1.05531	2.02724	1.09345	1.03429	1.0575	1.112	1.14067	1.06259	1.04313	1.05634
16.05	1.02347	1.08498	1.03951	1.09809	1.14322	1.02787	1.05277	0.989353	1.05884	0.969608	1.00403	1.04778	0.962433	1.02301	1.07707	1.04916	1.08504	1.0515	1.1375	1.06439	0.989255	1.03603	1.02743	1.07276	1.08258	1.14763		16.05	1.09322	1.17071	1.07684	1.06292	1.07996	0.993867	1.04523	1.09893	1.07196	1.04154	1.10399	1.06492	2.07701	1.10178	1.02727	1.06881	1.13024	1.15256	1.05735	1.05024	1.06335
16.1	1.01503	1.07539	1.02995	1.07779	1.13363	1.02197	1.04371	0.984248	1.05945	0.96776	0.999094	1.04216	0.965189	1.02199	1.0691	1.04289	1.08228	1.0478	1.13002	1.05788	0.983373	1.03512	1.02226	1.07621	1.07199	1.1449		16.1	1.08998	1.16599	1.07498	1.066	1.06892	0.994032	1.03414	1.08268	1.05935	1.03502	1.10863	1.06445	1.99784	1.09827	1.03543	1.06043	1.11345	1.14854	1.03161	1.04936	1.0635
16.15	1.01335	1.0743	1.02735	1.07974	1.14178	1.02042	1.04395	0.980906	1.05065	0.966039	1.00044	1.04129	0.956169	1.02047	1.06002	1.03932	1.07987	1.0456	1.13328	1.05892	0.982532	1.03239	1.02616	1.07219	1.06746	1.14299		16.15	1.09075	1.16708	1.08085	1.07423	1.07406	1.00169	1.0391	1.07892	1.06042	1.0462	1.10378	1.06925	2.03481	1.10258	1.03119	1.0638	1.11863	1.15092	1.03562	1.0511	1.05871
16.2	1.01325	1.07801	1.03123	1.07628	1.1446	1.02515	1.04158	0.983426	1.05575	0.969315	0.995868	1.03979	0.959721	1.02306	1.06553	1.04735	1.08149	1.04631	1.13839	1.06296	0.981745	1.02698	1.02515	1.07654	1.0726	1.12814		16.2	1.08024	1.15562	1.08837	1.06569	1.07392	0.994772	1.03035	1.08261	1.05316	1.04907	1.09887	1.07108	2.14004	1.09802	1.0275	1.06079	1.1166	1.14187	1.03255	1.05039	1.06392
16.25	1.01031	1.07048	1.02668	1.07503	1.13576	1.01554	1.04347	0.975714	1.05492	0.963264	0.999538	1.04002	0.960243	1.02095	1.05523	1.04437	1.08008	1.04074	1.13199	1.0526	0.98013	1.01586	1.02171	1.06964	1.06477	1.1156		16.25	1.08624	1.16392	1.10005	1.07439	1.07785	0.990844	1.03578	1.07118	1.06111	1.03388	1.0996	1.07877	2.26348	1.10325	1.02782	1.06256	1.11806	1.14477	1.02288	1.0452	1.07163
16.3	1.01632	1.07538	1.03245	1.0803	1.14947	1.02108	1.04746	0.988986	1.06087	0.965039	1.00657	1.04102	0.95924	1.02291	1.05976	1.0473	1.08475	1.05041	1.13831	1.06477	0.988296	1.01821	1.02612	1.08815	1.06962	1.1161		16.3	1.07847	1.13456	1.10533	1.0705	1.07395	0.994392	1.02164	1.06622	1.05581	1.03194	1.09305	1.06501	2.26026	1.10059	1.0194	1.05156	1.12385	1.13814	1.01703	1.04491	1.0551
16.35	1.01875	1.08907	1.03969	1.08251	1.1547	1.02601	1.04788	0.994169	1.0645	0.971264	1.00639	1.04885	0.966833	1.02823	1.06417	1.05093	1.0856	1.05617	1.14451	1.06854	0.987598	1.02183	1.03512	1.0831	1.0767	1.10896		16.35	1.08736	1.1528	1.13832	1.07678	1.07937	0.993037	1.03637	1.06714	1.06618	1.04169	1.09746	1.08125	2.20379	1.10243	1.02988	1.06407	1.11186	1.1352	1.02783	1.05644	1.06374
16.4	1.01995	1.08731	1.04381	1.08565	1.15824	1.03587	1.05717	0.992669	1.0623	0.971406	1.00742	1.05282	0.972184	1.03249	1.06648	1.05583	1.09046	1.05439	1.1427	1.07198	0.9932	1.02161	1.03119	1.09378	1.07121	1.13433		16.4	1.10216	1.15408	1.18196	1.07923	1.08787	0.998687	1.04477	1.0691	1.07389	1.04041	1.12434	1.08194	2.02488	1.10829	1.02937	1.0666	1.11573	1.14087	1.03415	1.05189	1.06502
16.45	1.02117	1.08054	1.03168	1.07502	1.15124	1.01952	1.04025	0.987333	1.06057	0.964929	1.00257	1.03371	0.960822	1.02503	1.05855	1.05246	1.0794	1.04795	1.13295	1.06145	0.985732	1.01157	1.02351	1.07713	1.06917	1.11225		16.45	1.10951	1.166	1.27353	1.08536	1.09085	1.00778	1.03689	1.08001	1.06329	1.04286	1.10727	1.0914	1.88315	1.10133	1.02673	1.0701	1.12348	1.14067	1.03732	1.04736	1.07037
16.5	1.0093	1.07858	1.03023	1.07894	1.15194	1.01672	1.04444	0.982103	1.05914	0.965978	1.00246	1.0421	0.961736	1.02115	1.05564	1.04649	1.07883	1.04414	1.13297	1.05557	0.981818	1.01048	1.02451	1.07665	1.06269	1.12162		16.5	1.11692	1.17115	2.03387	1.07777	1.08419	0.9992	1.03612	1.06448	1.0548	1.03843	1.09507	1.09338	1.84294	1.10479	1.02395	1.06337	1.1109	1.13447	1.04489	1.05059	1.05914
16.55	1.01503	1.08015	1.03139	1.0736	1.15452	1.01806	1.04628	0.982334	1.05329	0.960349	1.00721	1.03981	0.962014	1.03098	1.06127	1.05433	1.08105	1.04848	1.13769	1.06161	0.981992	1.00875	1.02403	1.08557	1.06081	1.11619		16.55	1.11863	1.18735	3.20795	1.08605	1.08737	0.989783	1.03393	1.07911	1.0564	1.03133	1.1118	1.1021	1.89634	1.10614	1.02138	1.05965	1.10712	1.143	1.044	1.03802	1.05724
16.6	1.01406	1.07933	1.03718	1.08001	1.16408	1.02116	1.04507	0.985581	1.06207	0.968857	1.01287	1.05393	0.966317	1.02676	1.06635	1.05204	1.08604	1.04853	1.1371	1.06024	0.984035	1.01302	1.02705	1.08209	1.0684	1.10949		16.6	1.13194	1.19794	3.08658	1.07904	1.08285	1.00186	1.04665	1.08133	1.05885	1.03984	1.10922	1.10542	1.98328	1.10612	1.03053	1.06147	1.10106	1.13759	1.07145	1.04955	1.05921
16.65	1.015	1.07784	1.03295	1.07711	1.17051	1.01836	1.04806	0.987187	1.06267	0.970845	1.01505	1.05043	0.961938	1.03106	1.07527	1.05314	1.08588	1.05052	1.14065	1.06595	0.986187	1.01485	1.02805	1.09468	1.07469	1.11162		16.65	1.13756	1.18354	2.7124	1.08762	1.07725	0.99497	1.04659	1.08668	1.06258	1.0297	1.11739	1.10248	2.00556	1.10508	1.02646	1.06242	1.10922	1.13761	1.09878	1.03923	1.06077
16.7	1.01445	1.08242	1.03821	1.0691	1.17057	1.02403	1.05068	0.984057	1.05939	0.968525	1.02279	1.04542	0.965352	1.03302	1.08644	1.05122	1.0902	1.04811	1.13535	1.06425	0.983303	1.01309	1.02326	1.08281	1.07043	1.11644		16.7	1.15105	1.17879	2.31106	1.08248	1.08464	1.00281	1.04994	1.08187	1.07691	1.04827	1.11563	1.11206	1.97739	1.10799	1.02764	1.06796	1.11166	1.14899	1.14046	1.05537	1.06315
16.75	1.01082	1.06955	1.03372	1.071	1.1721	1.02137	1.04482	0.978961	1.05959	0.959544	1.02204	1.04599	0.958569	1.02633	1.07863	1.04875	1.08155	1.04633	1.13228	1.06037	0.982602	1.00656	1.02327	1.07949	1.0664	1.11081		16.75	1.1447	1.17879	2.10696	1.08759	1.07955	1.00468	1.04688	1.07551	1.07429	1.03814	1.10684	1.10494	1.96565	1.10063	1.02669	1.06304	1.12296	1.13939	1.21	1.05365	1.05945
16.8	1.01817	1.07596	1.04108	1.07655	1.18776	1.02084	1.05237	0.986942	1.06255	0.969569	1.02696	1.04171	0.961019	1.03394	1.09717	1.05831	1.09032	1.05122	1.13854	1.06725	0.986754	1.01722	1.0314	1.09231	1.06709	1.10729		16.8	1.1466	1.18004	1.90387	1.09051	1.08953	1.01423	1.03626	1.08237	1.06227	1.03508	1.10052	1.09646	1.91855	1.09945	1.02498	1.06296	1.11235	1.1369	1.3827	1.04818	1.05676
16.85	1.01357	1.07117	1.03001	1.06782	1.18074	1.02007	1.04494	0.980949	1.05028	0.961643	1.02351	1.04206	0.952701	1.03017	1.10044	1.04941	1.084	1.0454	1.13236	1.05923	0.978123	1.00614	1.02303	1.08522	1.06361	1.10282		16.85	1.13988	1.16181	1.73075	1.09102	1.0851	0.996334	1.04055	1.0911	1.07338	1.04398	1.11434	1.09559	2.11911	1.10731	1.0182	1.06997	1.12063	1.14113	1.41933	1.04639	1.0619
16.9	1.02276	1.09207	1.04256	1.08589	1.18971	1.02492	1.05422	0.992173	1.06657	0.975129	1.02273	1.04867	0.972177	1.03955	1.12879	1.05908	1.09315	1.0487	1.13956	1.06949	0.993593	1.01446	1.02897	1.09648	1.07142	1.10715		16.9	1.14071	1.17693	1.57762	1.09267	1.08676	0.998075	1.04065	1.08855	1.0769	1.04313	1.11398	1.08839	2.16537	1.11288	1.03499	1.07002	1.11823	1.14346	1.36308	1.05184	1.06205
16.95	1.01979	1.07561	1.03847	1.07907	1.19823	1.02558	1.04962	0.985415	1.05767	0.96825	1.01467	1.04448	0.961664	1.03876	1.16233	1.05431	1.09126	1.04531	1.13479	1.06611	0.989214	1.01018	1.02871	1.08662	1.06508	1.0892		16.95	1.1469	1.16903	1.43087	1.09301	1.0881	1.00932	1.04248	1.09876	1.0924	1.04722	1.1095	1.09068	2.07481	1.10861	1.02782	1.06777	1.1178	1.14431	1.32577	1.05514	1.0549
17	1.01093	1.07357	1.03299	1.076	1.19364	1.01606	1.04696	0.982609	1.05851	0.968845	1.0139	1.0442	0.965565	1.03723	1.23379	1.05439	1.08797	1.04369	1.13283	1.06077	0.986066	1.00782	1.02831	1.08132	1.06821	1.10215		17	1.14517	1.14439	1.31039	1.0915	1.08698	0.998053	1.04052	1.10515	1.07423	1.03802	1.10294	1.08619	1.90288	1.10133	1.02811	1.06738	1.1269	1.13947	1.32008	1.05452	1.05863
17.05	1.02304	1.08078	1.03981	1.08428	1.20696	1.0261	1.05713	0.992784	1.07156	0.971428	1.0276	1.04953	0.968787	1.04638	1.6338	1.06178	1.09459	1.05102	1.13864	1.07011	0.989432	1.01753	1.03187	1.09481	1.08359	1.10924		17.05	1.13679	1.14907	1.21601	1.08621	1.08237	0.994126	1.04353	1.09837	1.07781	1.03557	1.10771	1.07552	1.78192	1.10798	1.02464	1.06256	1.12549	1.14209	1.29246	1.05065	1.06465
17.1	1.01333	1.0779	1.03297	1.07814	1.19368	1.01549	1.04848	0.982516	1.06286	0.966088	1.02669	1.0371	0.966211	1.03694	2.51476	1.05574	1.08778	1.0434	1.12926	1.062	0.983517	1.00432	1.02957	1.09716	1.06448	1.1057		17.1	1.13717	1.14649	1.14719	1.093	1.09815	1.00647	1.04011	1.11105	1.06335	1.04715	1.11091	1.08394	1.74937	1.10614	1.03019	1.0733	1.12741	1.1506	1.32691	1.05467	1.05707
17.15	1.01465	1.07606	1.0323	1.08132	1.19433	1.02096	1.05292	0.988236	1.05634	0.963716	1.02336	1.04645	0.96448	1.03649	2.31564	1.05676	1.09139	1.03962	1.12842	1.06036	0.984494	1.00381	1.02675	1.08767	1.06738	1.10328		17.15	1.13322	1.15778	1.11854	1.09143	1.09775	0.997613	1.04251	1.11606	1.06723	1.04177	1.10467	1.07615	1.71298	1.11191	1.03213	1.06818	1.12236	1.14638	1.32461	1.05316	1.06806
17.2	1.01221	1.06842	1.03244	1.0763	1.20172	1.01709	1.05144	0.984995	1.0556	0.958884	1.01402	1.05033	0.960448	1.03891	2.08208	1.05306	1.09322	1.04049	1.13267	1.06114	0.987719	1.0023	1.0256	1.08562	1.06966	1.11344		17.2	1.13205	1.14751	1.08758	1.08933	1.07878	0.994982	1.04288	1.14518	1.07401	1.04097	1.09726	1.0744	1.80323	1.10503	1.02628	1.07126	1.13217	1.14699	1.36851	1.04513	1.057
17.25	1.01816	1.07133	1.03198	1.07348	1.19822	1.0178	1.04505	0.985755	1.05623	0.958687	1.0071	1.04568	0.96232	1.03909	1.90184	1.05177	1.0937	1.04121	1.12641	1.06498	0.989333	1.00231	1.02194	1.09405	1.07484	1.12796		17.25	1.12355	1.13955	1.07211	1.08732	1.08636	0.992044	1.02578	1.14258	1.06395	1.03328	1.10561	1.06954	2.22016	1.10367	1.02714	1.06428	1.12256	1.14052	1.34952	1.04613	1.06044
17.3	1.01387	1.07428	1.03318	1.07974	1.20263	1.02276	1.05277	0.993396	1.0645	0.971147	1.01006	1.04973	0.967732	1.04378	1.77884	1.05767	1.0964	1.05044	1.133	1.06485	0.989612	1.00806	1.0269	1.08689	1.07969	1.13972		17.3	1.11568	1.13448	1.04816	1.0909	1.06869	0.988624	1.03507	1.16689	1.06275	1.03568	1.09807	1.06513	2.51422	1.09564	1.02212	1.05887	1.11544	1.14332	1.32153	1.03434	1.05427
17.35	1.01821	1.08038	1.03732	1.07768	1.20796	1.01921	1.0508	0.991636	1.06249	0.968713	1.00709	1.05137	0.969291	1.0451	1.6803	1.05545	1.094	1.04781	1.13413	1.07246	0.987258	1.00484	1.02806	1.09723	1.07011	1.13754		17.35	1.12661	1.14598	1.05598	1.08103	1.08248	0.996222	1.042	1.21194	1.06991	1.03694	1.10898	1.07031	2.58663	1.10611	1.02181	1.06637	1.12651	1.15243	1.26927	1.05167	1.05863
17.4	1.02087	1.07432	1.03627	1.07928	1.20193	1.02823	1.04941	0.994172	1.05907	0.968646	1.01053	1.05188	0.961246	1.03796	1.67256	1.05486	1.09302	1.04933	1.13546	1.06771	0.989452	1.00562	1.03048	1.09459	1.07517	1.12688		17.4	1.1213	1.13739	1.05244	1.09335	1.07256	1.00051	1.03746	1.19175	1.06221	1.03745	1.11038	1.0722	2.39351	1.10234	1.02186	1.06567	1.12272	1.16043	1.22736	1.03951	1.05388
17.45	1.01066	1.0677	1.03217	1.06931	1.19481	1.01313	1.04836	0.990233	1.05514	0.964968	0.998165	1.04231	0.964816	1.03924	1.66046	1.05219	1.09262	1.04157	1.12453	1.05862	0.984801	1.00577	1.02524	1.0976	1.07614	1.13034		17.45	1.12683	1.14795	1.0537	1.09253	1.07542	0.999271	1.03386	1.18664	1.06148	1.03635	1.10613	1.07645	2.25174	1.10393	1.02596	1.0654	1.12341	1.16627	1.20807	1.05429	1.05115
17.5	1.01999	1.07628	1.03884	1.08121	1.18671	1.02436	1.05053	0.99949	1.0615	0.966353	1.00257	1.05389	0.964698	1.04802	1.65908	1.05927	1.10094	1.04794	1.13277	1.06963	0.987736	1.01336	1.03162	1.10496	1.07954	1.12963		17.5	1.10728	1.15437	1.05131	1.10103	1.07252	0.992895	1.03623	1.16344	1.06339	1.03732	1.11298	1.07772	2.12435	1.10754	1.02149	1.06438	1.12149	1.16546	1.20039	1.04302	1.05861
17.55	1.01817	1.07288	1.04288	1.07934	1.19215	1.02813	1.05778	1.00442	1.06095	0.972205	1.00009	1.04777	0.965302	1.04269	1.64993	1.05846	1.09984	1.04712	1.13777	1.06535	0.986647	1.01018	1.02709	1.10984	1.0821	1.13444		17.55	1.10734	1.14782	1.05047	1.10162	1.07555	0.997217	1.03665	1.1525	1.06445	1.03607	1.10208	1.0845	1.99974	1.11085	1.02635	1.06564	1.12552	1.17065	1.18813	1.04974	1.06005
17.6	1.02005	1.07468	1.03699	1.08388	1.17963	1.02493	1.06048	0.999205	1.0675	0.967115	0.999556	1.04524	0.965082	1.04938	1.60924	1.05587	1.09869	1.04797	1.12936	1.06675	0.987389	1.01391	1.02498	1.10653	1.07664	1.12882		17.6	1.09622	1.15359	1.04782	1.10156	1.08518	0.994768	1.03019	1.1628	1.08112	1.04353	1.1076	1.07425	1.88512	1.10507	1.02785	1.07081	1.12285	1.16288	1.2004	1.04668	1.05546
17.65	1.01717	1.07401	1.03729	1.07838	1.16365	1.01976	1.0413	0.987215	1.06452	0.968171	0.99589	1.03433	0.957809	1.04585	1.57695	1.05476	1.09403	1.04508	1.1291	1.06886	0.981682	1.00284	1.02096	1.10193	1.0702	1.11553		17.65	1.08531	1.16018	1.04777	1.11014	1.08063	0.9982	1.02858	1.16071	1.07377	1.04473	1.10929	1.08577	1.84941	1.10948	1.03077	1.07032	1.12224	1.16359	1.24537	1.05802	1.06609
17.7	1.01932	1.07601	1.04018	1.08736	1.16707	1.02515	1.04689	0.995449	1.06526	0.969471	0.994078	1.04412	0.965359	1.04204	1.55363	1.0564	1.09719	1.04678	1.13315	1.06876	0.984603	1.01009	1.02674	1.09381	1.07046	1.11247		17.7	1.09028	1.13922	1.05833	1.1141	1.08512	0.98937	1.04168	1.13185	1.07227	1.04042	1.10322	1.07631	1.76232	1.10275	1.01764	1.07303	1.13184	1.15612	1.31986	1.05129	1.05536
17.75	1.01517	1.06583	1.04082	1.08189	1.16543	1.01503	1.05539	0.993188	1.05628	0.966397	0.996736	1.05029	0.963277	1.04239	1.51213	1.05798	1.09546	1.04509	1.12707	1.07154	0.981921	1.00517	1.02575	1.10675	1.07599	1.11928		17.75	1.08443	1.17175	1.05561	1.11294	1.0771	1.00368	1.02713	1.13892	1.06249	1.04191	1.10601	1.08114	1.73489	1.106	1.02352	1.06502	1.12914	1.15791	1.33626	1.06218	1.05911
17.8	1.02464	1.0661	1.03374	1.08401	1.15469	1.02257	1.05584	0.99483	1.06252	0.968405	0.992875	1.0452	0.959779	1.03871	1.45477	1.06045	1.09672	1.04601	1.13526	1.06552	0.985515	1.00641	1.02554	1.10188	1.07317	1.13446		17.8	1.08398	1.15427	1.06828	1.12187	1.07413	0.989561	1.04341	1.11788	1.07741	1.03939	1.10002	1.07045	1.70732	1.10198	1.02522	1.07599	1.12456	1.1554	1.29833	1.04585	1.05247
17.85	1.01476	1.06529	1.03737	1.07963	1.14749	1.01781	1.04457	0.994872	1.05937	0.962158	0.994964	1.0475	0.960084	1.0408	1.39252	1.05502	1.09454	1.04437	1.12634	1.06084	0.980735	1.00266	1.02345	1.09855	1.07523	1.12677		17.85	1.09288	1.16215	1.07266	1.13131	1.08047	1.0015	1.04781	1.12527	1.07166	1.03403	1.11259	1.08392	1.71873	1.10314	1.02743	1.0709	1.13548	1.15733	1.30566	1.05966	1.05737
17.9	1.01385	1.0656	1.03588	1.07878	1.13895	1.02228	1.05272	0.988772	1.06114	0.963873	0.994646	1.0511	0.961651	1.04625	1.33951	1.05917	1.08963	1.04656	1.13214	1.06238	0.980804	1.00544	1.01875	1.1057	1.0759	1.11644		17.9	1.09107	1.14698	1.06983	1.14868	1.07516	0.990461	1.03792	1.1095	1.06573	1.03879	1.11245	1.08103	1.63824	1.09977	1.02954	1.07195	1.12414	1.15305	1.38115	1.05489	1.05808
17.95	1.01664	1.06767	1.04372	1.08998	1.14321	1.0309	1.06113	0.989547	1.06654	0.966071	1.00333	1.05602	0.966218	1.05088	1.2902	1.06415	1.09636	1.05123	1.13227	1.06167	0.986723	1.00714	1.02867	1.12655	1.08125	1.13084		17.95	1.10946	1.16547	1.07668	1.1576	1.09483	0.996542	1.04118	1.1051	1.0759	1.05395	1.11627	1.08405	1.65298	1.11284	1.03456	1.07919	1.14361	1.16132	1.46413	1.06038	1.06428
18	1.02202	1.06628	1.038	1.08614	1.14389	1.02981	1.05974	0.994018	1.07119	0.969185	0.999628	1.05123	0.961724	1.05068	1.24764	1.06583	1.10008	1.04633	1.13065	1.06627	0.990756	1.01052	1.02664	1.11518	1.08509	1.129		18	1.10316	1.14787	1.07338	1.16194	1.08678	0.998537	1.04674	1.10095	1.0797	1.048	1.11895	1.07607	1.61868	1.10893	1.03339	1.07217	1.13703	1.15524	1.45649	1.04261	1.05818
18.05	1.02636	1.06537	1.04265	1.08273	1.12906	1.03211	1.05764	0.99275	1.06926	0.968276	0.993198	1.04984	0.966207	1.05524	1.21009	1.0656	1.10442	1.04648	1.13182	1.06813	0.98893	1.00827	1.02532	1.11804	1.08327	1.13689		18.05	1.09064	1.16083	1.07129	1.21331	1.08141	1.00066	1.03246	1.0906	1.06089	1.04203	1.11055	1.07119	1.55709	1.10028	1.02893	1.06874	1.12734	1.15432	1.43024	1.04744	1.05916
18.1	1.01449	1.06499	1.03342	1.07288	1.1245	1.02142	1.05064	0.982741	1.06203	0.962427	0.992965	1.04505	0.957291	1.03953	1.18077	1.06227	1.09361	1.04303	1.12327	1.06322	0.981423	1.00106	1.02479	1.11808	1.07187	1.12077		18.1	1.08033	1.16458	1.07959	1.28314	1.08455	0.996395	1.03482	1.07642	1.07682	1.04364	1.11009	1.07568	1.57329	1.10898	1.03192	1.069	1.13776	1.15319	1.41078	1.05035	1.05455
18.15	1.00884	1.06186	1.03486	1.07595	1.1224	1.0192	1.0516	0.986504	1.06707	0.959469	0.988846	1.0448	0.960188	1.04921	1.15138	1.06293	1.08835	1.04574	1.12718	1.05965	0.979896	1.00029	1.02364	1.12982	1.07494	1.13155		18.15	1.07964	1.16335	1.07466	1.79332	1.0869	1.00015	1.03409	1.0719	1.07456	1.04095	1.1154	1.07967	1.57102	1.10756	1.03162	1.06588	1.12882	1.15911	1.36695	1.0487	1.05633
18.2	1.01843	1.05956	1.04356	1.07274	1.1201	1.02851	1.05213	0.984884	1.06988	0.967517	0.984515	1.05432	0.966354	1.04149	1.12901	1.06516	1.09818	1.04513	1.12391	1.05913	0.979804	1.00303	1.02563	1.12882	1.07987	1.12597		18.2	1.07671	1.16595	1.0829	2.32705	1.0925	1.00191	1.04724	1.07427	1.06267	1.03767	1.11768	1.08871	1.66825	1.10968	1.03175	1.07001	1.1375	1.15645	1.37098	1.0594	1.05764
18.25	1.0209	1.06836	1.04013	1.07457	1.11932	1.02136	1.059	0.984419	1.06982	0.9631	0.990559	1.04929	0.96323	1.04421	1.1159	1.06263	1.09524	1.04731	1.12422	1.06251	0.986852	1.00384	1.0261	1.13312	1.081	1.13817		18.25	1.06854	1.15857	1.09147	1.93841	1.09198	1.00126	1.05121	1.09245	1.07992	1.04749	1.11535	1.08602	1.97124	1.10981	1.02635	1.06829	1.14068	1.15994	1.34599	1.04801	1.06054
18.3	1.03112	1.0704	1.04356	1.07221	1.12212	1.03032	1.05291	0.995439	1.07686	0.978406	1.00141	1.05537	0.970746	1.05464	1.10387	1.07262	1.10444	1.05096	1.12736	1.06724	0.993588	1.0076	1.02999	1.15615	1.08964	1.13841		18.3	1.06557	1.16325	1.08921	1.65391	1.07857	0.988072	1.03697	1.083	1.06646	1.03665	1.13616	1.07356	2.1353	1.10761	1.02488	1.06243	1.11761	1.15036	1.34933	1.05046	1.05578
18.35	1.0175	1.0605	1.03963	1.07426	1.11306	1.01649	1.0528	0.991648	1.07154	0.964566	0.988145	1.04703	0.962409	1.04903	1.08691	1.06822	1.09913	1.04604	1.12556	1.06332	0.988051	1.0024	1.02562	1.15815	1.08035	1.12705		18.35	1.06697	1.15211	1.08992	1.51354	1.07902	0.991815	1.03815	1.06363	1.07799	1.03809	1.15132	1.07839	2.05336	1.10629	1.02695	1.06183	1.12853	1.15215	1.36019	1.0473	1.06609
18.4	1.02354	1.06804	1.04073	1.07377	1.1101	1.022	1.05169	0.989438	1.06653	0.965978	0.990188	1.05625	0.964016	1.04942	1.07937	1.06428	1.09945	1.04886	1.1244	1.06735	0.993498	1.00156	1.02332	1.18962	1.08197	1.12143		18.4	1.06184	1.15644	1.09072	1.41263	1.08529	1.01073	1.04719	1.07158	1.06877	1.04823	1.16002	1.073	2.13196	1.10729	1.02854	1.07213	1.13338	1.14648	1.42969	1.04954	1.06067
18.45	1.02909	1.07266	1.04396	1.07825	1.11511	1.03016	1.06076	0.991863	1.0716	0.971049	0.997362	1.04892	0.969958	1.05624	1.08379	1.07128	1.10258	1.05791	1.13052	1.07242	0.988464	1.0093	1.03232	1.23317	1.09043	1.12879		18.45	1.06316	1.16992	1.10087	1.33272	1.08088	0.996942	1.03768	1.07885	1.06438	1.04923	1.15701	1.06809	2.24097	1.10617	1.02536	1.0609	1.13614	1.14155	1.44469	1.04136	1.06283
18.5	1.02389	1.05867	1.0312	1.07237	1.10349	1.02193	1.04455	0.982961	1.06215	0.964057	0.985889	1.04538	0.952939	1.03821	1.06478	1.05438	1.09231	1.04098	1.11657	1.05459	0.983237	0.996759	1.02162	1.27344	1.07838	1.12407		18.5	1.05489	1.14925	1.1117	1.30276	1.08478	0.99598	1.04533	1.0936	1.06275	1.04431	1.14594	1.06788	2.36841	1.11144	1.01577	1.06191	1.12743	1.13714	1.40621	1.04327	1.05983
18.55	1.01436	1.05829	1.0316	1.07424	1.10354	1.02106	1.05529	0.988802	1.06527	0.964379	0.985567	1.03985	0.963744	1.04719	1.0642	1.05975	1.09521	1.04506	1.11969	1.05906	0.985652	1.00185	1.02313	1.3162	1.0826	1.12429		18.55	1.04511	1.16616	1.13655	1.27598	1.08818	0.984409	1.03697	1.09693	1.05512	1.04366	1.14785	1.0671	2.20519	1.10544	1.01484	1.06481	1.13707	1.1427	1.39451	1.04998	1.05468
18.6	1.02475	1.06323	1.04068	1.07171	1.1035	1.02112	1.05579	0.989265	1.06621	0.96758	0.993025	1.04998	0.960488	1.0522	1.06486	1.05992	1.09775	1.0466	1.12383	1.07018	0.987185	1.00165	1.02727	1.34079	1.08266	1.12805		18.6	1.06309	1.16463	1.16131	1.26163	1.08466	0.989354	1.04783	1.08784	1.07409	1.05303	1.15116	1.06546	1.93099	1.10933	1.01642	1.06107	1.13311	1.14572	1.38571	1.05724	1.06414
18.65	1.02215	1.0535	1.03343	1.06984	1.0989	1.01642	1.04489	0.983446	1.06396	0.963011	0.984479	1.04897	0.957593	1.0431	1.05622	1.05148	1.09492	1.03793	1.112	1.0578	0.981351	0.999042	1.02029	1.3277	1.07506	1.11452		18.65	1.05442	1.16263	1.1889	1.23554	1.07789	0.986691	1.04335	1.09019	1.07635	1.0446	1.12864	1.06468	1.737	1.11399	1.01786	1.06684	1.12185	1.14765	1.36843	1.0425	1.06377
18.7	1.02041	1.06229	1.04168	1.0746	1.10198	1.0216	1.05999	0.990051	1.06454	0.965766	0.989763	1.04792	0.964226	1.05224	1.05659	1.06211	1.0997	1.04708	1.11806	1.06243	0.988383	1.006	1.03173	1.34056	1.08062	1.12357		18.7	1.05339	1.15855	1.26187	1.25677	1.06917	0.992311	1.04204	1.10329	1.05799	1.04396	1.13768	1.0711	1.65414	1.1138	1.01502	1.06474	1.1276	1.15143	1.37228	1.05715	1.06223
18.75	1.01916	1.06077	1.03668	1.07298	1.09728	1.01541	1.05651	0.98449	1.0685	0.962851	0.979217	1.04486	0.956434	1.04805	1.05634	1.05675	1.09108	1.04717	1.12011	1.05523	0.986452	0.997368	1.02044	1.3335	1.07248	1.11847		18.75	1.05175	1.16866	1.5306	1.29386	1.08535	0.991231	1.03913	1.08212	1.07565	1.04064	1.12694	1.07031	1.61216	1.10862	1.01732	1.06825	1.12343	1.1595	1.38282	1.04418	1.06501
18.8	1.01724	1.05834	1.03375	1.07627	1.09434	1.01596	1.04805	0.984146	1.05962	0.96117	0.983524	1.04717	0.957532	1.04939	1.04904	1.05202	1.09364	1.04579	1.12046	1.05968	0.983881	0.998364	1.02473	1.29848	1.07206	1.11382		18.8	1.05422	1.21972	2.73372	1.42854	1.08748	1.00267	1.06063	1.09134	1.07707	1.04424	1.13758	1.07623	1.6129	1.11434	1.01659	1.07076	1.13577	1.1616	1.40133	1.05121	1.067
18.85	1.02815	1.06822	1.0381	1.07682	1.10086	1.02185	1.06136	0.991762	1.07193	0.972812	0.990245	1.05991	0.962034	1.0616	1.05815	1.05961	1.1031	1.04884	1.12317	1.06773	0.988765	1.00526	1.02945	1.28621	1.08065	1.12279		18.85	1.05793	1.20281	2.84199	1.66187	1.08295	1.00485	1.05821	1.07065	1.08671	1.0473	1.13304	1.07449	1.63222	1.11745	1.02489	1.06634	1.14233	1.15663	1.40004	1.0496	1.06571
18.9	1.02622	1.06666	1.03698	1.07466	1.10096	1.02144	1.0643	0.994337	1.06923	0.971296	0.99027	1.05954	0.964901	1.0575	1.05646	1.06253	1.10025	1.05152	1.1218	1.06615	0.989173	1.00289	1.02622	1.28005	1.07075	1.12678		18.9	1.05486	1.19033	2.42085	2.20508	1.09105	0.992714	1.05777	1.08369	1.08973	1.04395	1.11217	1.07553	1.64494	1.10768	1.01393	1.06273	1.13925	1.15381	1.39448	1.04641	1.06024
18.95	1.02315	1.06419	1.04184	1.07337	1.10187	1.02378	1.0585	0.992501	1.06628	0.970481	0.990942	1.05629	0.963195	1.058	1.05693	1.06154	1.10203	1.04996	1.12065	1.06111	0.989016	1.00544	1.02816	1.27015	1.07347	1.12222		18.95	1.05191	1.19403	2.08885	2.03914	1.08127	0.988624	1.0452	1.08387	1.09346	1.03986	1.10014	1.07319	1.7571	1.10896	1.01151	1.06839	1.14406	1.15578	1.35035	1.04931	1.06574
19	1.02993	1.063	1.04565	1.0733	1.09693	1.01902	1.05864	0.989955	1.06831	0.966855	0.988086	1.05591	0.962455	1.05769	1.05136	1.06034	1.10199	1.04878	1.11871	1.06393	0.985413	1.00456	1.02957	1.23336	1.07824	1.11997		19	1.04967	1.19848	1.84698	1.82557	1.09127	0.991042	1.051	1.07702	1.10388	1.04355	1.10708	1.07806	1.85108	1.10764	1.02155	1.06007	1.13635	1.16264	1.34217	1.04816	1.06319
19.05	1.03261	1.0641	1.0453	1.07723	1.09601	1.01528	1.05275	0.985887	1.06262	0.963115	0.988244	1.05926	0.963957	1.05156	1.0435	1.05503	1.09563	1.04758	1.1178	1.06453	0.983137	0.997508	1.02975	1.20766	1.07087	1.12013		19.05	1.04946	1.19636	1.64706	1.63321	1.0931	0.995857	1.05552	1.06601	1.09586	1.04279	1.11683	1.0714	2.25072	1.1146	1.02282	1.07196	1.14422	1.18629	1.34102	1.04168	1.0711
19.1	1.02505	1.06708	1.03618	1.08016	1.09536	1.01352	1.05367	0.983392	1.06392	0.965212	0.983422	1.04559	0.963068	1.05266	1.04711	1.05258	1.09484	1.04413	1.11791	1.06512	0.978176	1.00313	1.02427	1.18937	1.07249	1.12242		19.1	1.04712	1.17035	1.47935	1.49627	1.08065	1.00124	1.04808	1.07056	1.08089	1.04015	1.10972	1.07035	2.35984	1.10967	1.02017	1.0725	1.14193	1.20445	1.34867	1.04951	1.06434
19.15	1.03125	1.06114	1.04516	1.08205	1.1016	1.02092	1.05762	0.986337	1.07178	0.969551	0.990546	1.06419	0.956669	1.05762	1.05012	1.05821	1.09417	1.04744	1.12658	1.06869	0.98412	1.00501	1.03528	1.18254	1.07301	1.12308		19.15	1.04808	1.1473	1.35136	1.38888	1.08135	0.995741	1.05299	1.06175	1.0831	1.03666	1.11618	1.07047	2.42488	1.10654	1.01215	1.06708	1.14349	1.23314	1.35468	1.043	1.0643
19.2	1.02888	1.06432	1.04351	1.08038	1.09944	1.01504	1.05438	0.986326	1.07086	0.968852	0.986985	1.0527	0.957937	1.05201	1.04488	1.05247	1.09596	1.04113	1.12148	1.0593	0.976914	1.00091	1.02383	1.15994	1.06534	1.11704		19.2	1.03985	1.17159	1.24914	1.32319	1.08025	0.985572	1.03944	1.07057	1.0791	1.03373	1.10491	1.07147	2.49273	1.10852	1.01391	1.06396	1.14766	1.27985	1.35876	1.04529	1.05859
19.25	1.02943	1.06986	1.04551	1.07475	1.09562	1.02239	1.05259	0.988325	1.06864	0.970115	0.988391	1.04767	0.960412	1.04996	1.04238	1.0531	1.09821	1.0495	1.12053	1.06581	0.985	1.00329	1.02645	1.14923	1.07485	1.11321		19.25	1.04475	1.15495	1.17484	1.29005	1.07923	0.993263	1.03895	1.06095	1.11191	1.02802	1.10274	1.06326	2.32099	1.1096	1.02104	1.05855	1.13512	1.33053	1.32922	1.04441	1.06094
19.3	1.02641	1.07186	1.0466	1.08808	1.10343	1.01941	1.06072	0.992423	1.07442	0.97285	0.993317	1.056	0.963785	1.06204	1.05648	1.05808	1.10465	1.05249	1.13005	1.06888	0.983456	1.00815	1.03193	1.14161	1.0833	1.1117		19.3	1.05013	1.17272	1.14055	1.27101	1.09872	0.988219	1.04984	1.0674	1.14629	1.04268	1.11604	1.0685	2.22657	1.11443	1.01933	1.06684	1.14703	1.44453	1.35251	1.04479	1.06434
19.35	1.02937	1.07197	1.04607	1.07596	1.1014	1.01437	1.06209	0.995763	1.07866	0.976279	0.992265	1.05971	0.963193	1.06603	1.0534	1.05635	1.09894	1.0501	1.12641	1.06721	0.986443	1.00812	1.03088	1.14236	1.08227	1.11007		19.35	1.05458	1.17024	1.10953	1.26549	1.08327	0.9956	1.0538	1.08072	1.19426	1.05507	1.10417	1.07059	2.07861	1.1121	1.01831	1.06688	1.14401	1.56716	1.32887	1.05122	1.07777
19.4	1.03192	1.07062	1.0466	1.07978	1.10006	1.01915	1.06483	0.993609	1.07726	0.985438	0.994243	1.06066	0.958421	1.06467	1.05625	1.05928	1.10341	1.05294	1.12668	1.06828	0.987953	1.00703	1.03343	1.13495	1.08008	1.11869		19.4	1.05323	1.17116	1.09538	1.28919	1.1016	1.00184	1.05923	1.0655	1.2702	1.05131	1.10819	1.06954	1.92524	1.11533	1.02832	1.06693	1.15638	1.7219	1.30279	1.05611	1.07385
19.45	1.02473	1.06682	1.04289	1.0791	1.09794	1.01756	1.06301	0.983346	1.07465	0.97863	0.985606	1.05762	0.958305	1.05565	1.05018	1.05412	1.09829	1.04768	1.12446	1.06589	0.984714	1.00388	1.03491	1.1308	1.08041	1.10329		19.45	1.05416	1.16173	1.08745	1.30461	1.08927	1.00068	1.05361	1.08274	1.36086	1.04783	1.11285	1.07019	1.7697	1.11025	1.01995	1.06891	1.14351	1.85061	1.28309	1.05582	1.06513
19.5	1.03527	1.066	1.05306	1.08257	1.10528	1.0208	1.06604	0.996456	1.07759	0.987317	0.992918	1.05871	0.965181	1.06236	1.05448	1.06037	1.10361	1.05388	1.12641	1.0717	0.989176	1.00802	1.03348	1.13864	1.08849	1.12459		19.5	1.04329	1.16205	1.0693	1.30947	1.08528	1.00231	1.05218	1.06888	1.49635	1.05004	1.10905	1.06728	1.73934	1.111	1.0147	1.05961	1.13174	1.80236	1.27526	1.04886	1.0591
19.55	1.02782	1.07222	1.04073	1.0759	1.09402	1.01627	1.05634	0.985449	1.07541	0.984259	0.991508	1.06218	0.965191	1.06032	1.05472	1.0557	1.09906	1.05409	1.12449	1.06555	0.983608	1.00253	1.03121	1.13675	1.08348	1.13484		19.55	1.04405	1.17946	1.07568	1.3965	1.1032	1.00186	1.06566	1.07402	1.68914	1.05982	1.11426	1.08202	1.68606	1.11368	1.01819	1.06836	1.15297	1.7205	1.2617	1.05304	1.07406
19.6	1.03531	1.06825	1.04485	1.07194	1.09881	1.01734	1.05923	0.991471	1.07712	0.988342	0.992656	1.05557	0.962196	1.0624	1.05525	1.06008	1.10379	1.05367	1.1268	1.07029	0.986823	1.00422	1.02996	1.138	1.08403	1.12198		19.6	1.04672	1.1608	1.07887	1.60865	1.09468	1.01025	1.05068	1.07683	1.86912	1.05869	1.11424	1.07916	1.68117	1.11969	1.01883	1.06447	1.14724	1.65584	1.2695	1.05654	1.07235
19.65	1.02356	1.05936	1.04358	1.07221	1.09992	1.01445	1.06128	0.988803	1.07659	0.988469	0.984868	1.05031	0.961545	1.0567	1.05009	1.05278	1.0996	1.0487	1.1186	1.06179	0.980515	1.00043	1.02477	1.12546	1.08063	1.12343		19.65	1.04003	1.15576	1.06399	2.01918	1.08705	1.00154	1.04165	1.07806	1.84102	1.05129	1.11329	1.07407	1.64088	1.11087	1.01311	1.06299	1.14421	1.59292	1.31609	1.04602	1.06552
19.7	1.02397	1.06476	1.04176	1.06893	1.0961	1.01526	1.06434	0.988934	1.07046	0.984114	0.986813	1.04399	0.959063	1.05875	1.05158	1.05285	1.09738	1.04838	1.11681	1.06689	0.982123	1.00127	1.02603	1.13022	1.07991	1.13725		19.7	1.03892	1.1604	1.06657	1.9231	1.0875	1.0011	1.04917	1.0682	1.73883	1.04675	1.11227	1.07431	1.5386	1.11109	1.01041	1.05877	1.13211	1.55818	1.27947	1.04418	1.06385
19.75	1.02969	1.05593	1.04044	1.06443	1.09325	1.02214	1.05478	0.986743	1.076	0.978806	0.987434	1.04787	0.95814	1.06145	1.05076	1.0544	1.096	1.04987	1.12055	1.067	0.982645	1.003	1.02737	1.13314	1.08047	1.13416		19.75	1.04069	1.1627	1.07633	1.80484	1.09834	1.01157	1.05376	1.07411	1.61563	1.05337	1.11893	1.08957	1.46626	1.11138	1.01748	1.06407	1.15843	1.55726	1.22025	1.05599	1.07312
19.8	1.03002	1.06534	1.04264	1.06793	1.09288	1.01623	1.0668	0.99048	1.08361	0.980616	0.994118	1.04496	0.963739	1.07064	1.04907	1.05685	1.10013	1.05427	1.12208	1.07007	0.987292	1.00786	1.03091	1.14611	1.08731	1.14264		19.8	1.04419	1.16776	1.08121	1.80305	1.10986	1.00742	1.05816	1.07672	1.51454	1.05372	1.11225	1.08498	1.39593	1.11557	1.01442	1.06892	1.14632	1.53553	1.20379	1.05989	1.07265
19.85	1.02945	1.06445	1.04644	1.07324	1.09535	1.0263	1.05555	0.992186	1.07837	0.980393	0.988048	1.04459	0.961608	1.0668	1.0491	1.05845	1.09841	1.05025	1.12117	1.06642	0.982963	1.0011	1.02676	1.13256	1.08812	1.15508		19.85	1.04119	1.17272	1.07281	1.7629	1.11323	1.00923	1.05036	1.06642	1.44071	1.04663	1.11801	1.08807	1.36722	1.11155	1.00909	1.05254	1.14225	1.5009	1.21468	1.05522	1.07356
19.9	1.0273	1.06293	1.04075	1.06914	1.08698	1.0198	1.06277	0.986322	1.07361	0.981353	0.986241	1.04554	0.957761	1.06496	1.05131	1.054	1.10171	1.05045	1.11709	1.07076	0.983004	1.00167	1.02443	1.13498	1.09049	1.14707		19.9	1.04155	1.16869	1.07293	1.71032	1.11789	1.00329	1.05542	1.07594	1.37785	1.04913	1.12434	1.08472	1.39356	1.10483	1.01224	1.07039	1.15287	1.50358	1.20918	1.05738	1.06915
19.95	1.02832	1.05898	1.04896	1.06601	1.08775	1.01508	1.06493	0.989445	1.08213	0.98384	0.988976	1.0515	0.964909	1.07034	1.05298	1.06063	1.1004	1.05338	1.11637	1.07011	0.982422	1.00546	1.02456	1.13769	1.09057	1.14583		19.95	1.0413	1.16487	1.07679	1.72208	1.12636	1.01221	1.04949	1.07215	1.32082	1.04608	1.10534	1.08736	1.49306	1.11289	1.01259	1.06425	1.1435	1.57381	1.27017	1.05672	1.06966
20	1.03832	1.06793	1.04786	1.0706	1.09153	1.02418	1.06571	0.993228	1.07711	0.98434	0.99182	1.0438	0.960168	1.06501	1.05389	1.06019	1.10382	1.05193	1.12265	1.06934	0.985142	1.00633	1.03175	1.13375	1.08857	1.15282		20	1.04106	1.15996	1.09081	1.76585	1.12733	1.00469	1.06015	1.08789	1.28303	1.04729	1.1073	1.08123	1.94428	1.11997	1.01787	1.06902	1.1529	1.60807	1.37794	1.05096	1.07242
20.05	1.02853	1.06144	1.0437	1.06031	1.08809	1.01695	1.06224	0.987349	1.07785	0.980358	0.983412	1.04697	0.966098	1.0629	1.04971	1.05792	1.09756	1.0517	1.11728	1.06896	0.985525	1.00283	1.01963	1.13948	1.08963	1.15376		20.05	1.0482	1.16935	1.08314	1.83234	1.11465	1.00396	1.05684	1.07371	1.25506	1.0474	1.10785	1.089	2.39814	1.11445	1.01324	1.07343	1.17318	1.61579	1.38671	1.05819	1.08061
20.1	1.02423	1.05296	1.04044	1.05893	1.08157	1.01375	1.0559	0.981895	1.07081	0.967631	0.984115	1.04618	0.960782	1.05894	1.04324	1.05539	1.09286	1.04542	1.10896	1.05851	0.973588	0.992281	1.02136	1.14044	1.07337	1.14769		20.1	1.02647	1.14355	1.09416	1.77361	1.11435	0.996608	1.05096	1.07079	1.20458	1.03864	1.12287	1.07915	2.4302	1.11357	1.01328	1.07158	1.14642	1.59644	1.29961	1.05143	1.06611
20.15	1.02772	1.06541	1.04492	1.05955	1.08566	1.02031	1.05997	0.982809	1.07948	0.971267	0.986555	1.04093	0.958623	1.06668	1.0454	1.05299	1.10006	1.04842	1.11583	1.06906	0.983128	0.998469	1.02005	1.14507	1.0829	1.14743		20.15	1.04389	1.16346	1.0922	1.74603	1.11442	1.00093	1.04331	1.06525	1.19904	1.04855	1.12099	1.09043	2.16278	1.11457	1.01738	1.06795	1.14467	1.60826	1.24211	1.04911	1.07139
20.2	1.0278	1.07174	1.0503	1.0607	1.09551	1.02378	1.06452	0.993483	1.07579	0.977296	0.995166	1.0487	0.965148	1.0637	1.05478	1.06325	1.10181	1.05569	1.12193	1.06843	0.98426	1.00669	1.03016	1.13771	1.09146	1.15359		20.2	1.04159	1.16123	1.11118	1.81587	1.11652	0.998436	1.05004	1.08658	1.18966	1.05075	1.12732	1.08305	2.06326	1.11726	1.01964	1.07197	1.15819	1.58941	1.21943	1.04746	1.08103
20.25	1.03255	1.06037	1.04498	1.05689	1.09001	1.02469	1.06011	0.988467	1.07947	0.972442	0.988978	1.04797	0.962394	1.07078	1.05619	1.05324	1.10538	1.05442	1.11547	1.06653	0.982612	0.997788	1.02254	1.13656	1.08988	1.13995		20.25	1.0421	1.14401	1.1268	1.85658	1.10058	1.00479	1.04687	1.05904	1.16219	1.04038	1.12257	1.08158	1.91615	1.11041	1.00983	1.07389	1.15513	1.57538	1.2253	1.05396	1.07942
20.3	1.02267	1.05598	1.0386	1.05496	1.07854	1.01344	1.05424	0.985318	1.07116	0.965934	0.985549	1.03982	0.956228	1.05945	1.04369	1.05258	1.0942	1.04523	1.1096	1.05596	0.977208	0.994619	1.02152	1.14436	1.07814	1.14127		20.3	1.04162	1.15766	1.15777	1.87933	1.09738	1.01666	1.04788	1.0749	1.14608	1.0452	1.11747	1.08369	1.82645	1.11049	1.01586	1.07189	1.15684	1.55451	1.21577	1.05301	1.07242
20.35	1.03023	1.07003	1.04767	1.0594	1.0879	1.02876	1.0694	0.989496	1.07117	0.972581	0.989691	1.04832	0.961192	1.05849	1.05774	1.05824	1.10335	1.05331	1.12267	1.0641	0.977841	1.00364	1.02804	1.16899	1.08508	1.14551		20.35	1.05291	1.15842	1.22012	1.85267	1.11162	1.01186	1.0605	1.07369	1.13973	1.05348	1.12244	1.09135	1.75773	1.12654	1.02784	1.07943	1.17065	1.56253	1.1956	1.05341	1.0852
20.4	1.03086	1.07039	1.05012	1.05672	1.09051	1.02539	1.05712	0.991054	1.08038	0.975038	0.985367	1.04722	0.962838	1.06928	1.05928	1.05917	1.10657	1.05453	1.12476	1.06279	0.98646	1.00699	1.02639	1.17245	1.0803	1.1398		20.4	1.04159	1.17452	1.57366	1.7295	1.10851	1.01705	1.04729	1.06926	1.1289	1.04519	1.11867	1.08588	1.67023	1.1176	1.02247	1.08416	1.17965	1.50778	1.15923	1.05224	1.07682
20.45	1.03249	1.06601	1.04444	1.06018	1.0847	1.02145	1.05551	0.990896	1.07401	0.970923	0.98792	1.04405	0.961277	1.06038	1.05296	1.05687	1.10223	1.05213	1.11781	1.06471	0.978133	1.00425	1.02389	1.18439	1.08252	1.12815		20.45	1.05203	1.18691	3.27568	1.60832	1.11006	1.00757	1.06161	1.06035	1.10647	1.04717	1.12534	1.07945	1.66531	1.11727	1.02496	1.08304	1.16222	1.49429	1.12789	1.05368	1.07848
20.5	1.02768	1.06582	1.04735	1.05966	1.08702	1.02378	1.0639	0.986643	1.07568	0.9804	0.990193	1.0473	0.96299	1.06898	1.05752	1.05804	1.10467	1.05226	1.12318	1.06644	0.981366	1.01184	1.02324	1.20002	1.07972	1.12133		20.5	1.0492	1.21122	3.21735	1.53805	1.09361	1.01452	1.06769	1.09104	1.11454	1.04713	1.12148	1.08919	1.75294	1.12421	1.02464	1.08515	1.16849	1.51958	1.1191	1.05912	1.07503
20.55	1.02842	1.0695	1.05464	1.05808	1.08993	1.02063	1.06285	0.989308	1.07602	0.980824	0.992415	1.0456	0.965087	1.06707	1.05818	1.05929	1.10633	1.05757	1.12461	1.07212	0.983767	1.00866	1.02997	1.21981	1.08747	1.13805		20.55	1.03642	1.1845	2.82305	1.47279	1.10189	1.01597	1.06116	1.07384	1.09889	1.04679	1.12241	1.08927	1.76043	1.11721	1.02761	1.07405	1.16343	1.53307	1.09167	1.06205	1.07485
20.6	1.02998	1.07058	1.04883	1.05954	1.08964	1.02803	1.07026	0.989769	1.07797	0.970629	0.984922	1.05426	0.960079	1.06349	1.06565	1.06176	1.10704	1.05477	1.1254	1.0644	0.985018	1.01164	1.03052	1.22598	1.08213	1.14197		20.6	1.03085	1.18606	2.34501	1.44681	1.09987	1.0026	1.06715	1.07044	1.09147	1.03673	1.1103	1.07741	1.68621	1.11511	1.02585	1.0671	1.15586	1.61261	1.07641	1.04914	1.07553
20.65	1.02423	1.06548	1.03978	1.04923	1.07377	1.01541	1.05294	0.977576	1.07213	0.962825	0.978987	1.03562	0.951971	1.05301	1.07113	1.04959	1.09917	1.04908	1.11505	1.05972	0.973503	0.999482	1.0207	1.23218	1.0786	1.12806		20.65	1.03244	1.17984	2.06479	1.52179	1.09024	1.00726	1.05011	1.05598	1.1035	1.04224	1.11494	1.08483	1.70007	1.11329	1.02521	1.06871	1.15675	1.65041	1.05653	1.0475	1.07249
20.7	1.02408	1.06751	1.04333	1.04838	1.07851	1.01808	1.05609	0.98298	1.07838	0.96445	0.986654	1.04114	0.952151	1.06038	1.07422	1.05143	1.09873	1.0491	1.11305	1.05968	0.976503	0.999439	1.02352	1.28143	1.07749	1.14499		20.7	1.03607	1.1686	1.85924	1.6144	1.10237	1.0122	1.05194	1.06424	1.08713	1.03698	1.11591	1.09353	1.70855	1.11483	1.01864	1.07074	1.16292	1.63227	1.06271	1.05003	1.07644
20.75	1.02619	1.07078	1.04322	1.05647	1.07937	1.02637	1.05746	0.984626	1.08192	0.971064	0.989586	1.04526	0.962801	1.06005	1.07796	1.05116	1.10194	1.04978	1.12036	1.06363	0.981771	1.00248	1.02271	1.37091	1.0825	1.14954		20.75	1.03462	1.15939	1.72058	1.60141	1.08058	1.01245	1.05923	1.05673	1.08778	1.03825	1.11992	1.09126	1.72247	1.11045	1.01933	1.0701	1.15388	1.58891	1.05324	1.04751	1.07021
20.8	1.02333	1.07319	1.04682	1.05719	1.08078	1.02046	1.05937	0.991622	1.0763	0.966776	0.99398	1.03883	0.958358	1.05885	1.08185	1.05351	1.10295	1.05215	1.11871	1.05974	0.979883	1.00326	1.02481	1.50875	1.07598	1.15107		20.8	1.04435	1.16778	1.57936	1.60869	1.08741	1.00337	1.061	1.06677	1.08655	1.03626	1.12224	1.09674	1.81316	1.12092	1.0246	1.06686	1.16576	1.55533	1.04721	1.05067	1.07437
20.85	1.0272	1.07905	1.05216	1.06273	1.08906	1.02749	1.06788	0.99574	1.08115	0.97658	0.998413	1.05042	0.970231	1.05973	1.09581	1.06402	1.10256	1.05467	1.12125	1.06679	0.986084	1.00321	1.0287	1.65355	1.09019	1.16164		20.85	1.03984	1.15709	1.48323	1.57688	1.09	0.998475	1.05514	1.06832	1.06548	1.03921	1.11713	1.09646	2.00936	1.11878	1.0184	1.06923	1.15891	1.55904	1.03683	1.05072	1.07183
20.9	1.02501	1.06658	1.04413	1.06121	1.07705	1.01797	1.06044	0.992711	1.07777	0.97739	0.988436	1.03655	0.961633	1.06356	1.09842	1.05906	1.10211	1.05333	1.11911	1.06558	0.976299	1.00388	1.02482	1.59994	1.08651	1.14183		20.9	1.03722	1.16399	1.45906	1.6514	1.09801	1.01066	1.06108	1.06907	1.07081	1.04293	1.11601	1.10934	2.08978	1.1208	1.0292	1.07799	1.15109	1.54951	1.06212	1.05425	1.07702
20.95	1.02422	1.07546	1.04841	1.0691	1.08349	1.02668	1.07139	0.994136	1.08368	0.980708	0.990751	1.046	0.967713	1.06208	1.10811	1.06143	1.1056	1.05684	1.12303	1.07176	0.981439	1.00582	1.02813	1.52903	1.08991	1.16097		20.95	1.04613	1.1622	1.43874	2.02003	1.10173	0.994727	1.07106	1.07105	1.07758	1.04574	1.12633	1.11345	2.04479	1.12313	1.02208	1.06278	1.1598	1.53528	1.07346	1.05548	1.07429
21	1.01734	1.07067	1.04699	1.05865	1.07746	1.02248	1.06842	0.984746	1.07358	0.972275	0.98424	1.0386	0.960598	1.05118	1.1058	1.054	1.10186	1.05397	1.12069	1.06098	0.983657	0.996125	1.01942	1.48677	1.08941	1.14837		21	1.03328	1.16518	1.41483	2.00062	1.09895	0.99456	1.05849	1.05956	1.06664	1.03371	1.12279	1.10779	1.90106	1.11356	1.01787	1.06587	1.15323	1.54237	1.07773	1.05141	1.07099
21.05	1.02898	1.0728	1.05053	1.06738	1.08128	1.02732	1.06713	0.991526	1.07901	0.97256	0.988992	1.04113	0.958882	1.0534	1.12173	1.06109	1.10347	1.05581	1.12194	1.06767	0.980957	1.00556	1.02622	1.45259	1.08831	1.15684		21.05	1.03225	1.16174	1.41011	1.80151	1.09592	0.992068	1.05196	1.0716	1.06548	1.03166	1.12529	1.10092	1.85036	1.11534	1.02002	1.06547	1.1569	1.5814	1.12943	1.04424	1.07704
21.1	1.0339	1.07342	1.0544	1.06855	1.08669	1.02862	1.06947	0.992058	1.07959	0.978378	0.986088	1.04715	0.966214	1.05082	1.12458	1.06286	1.10431	1.05519	1.1192	1.06415	0.978904	1.00126	1.0268	1.42049	1.09267	1.15171		21.1	1.03813	1.15626	1.40723	1.65375	1.09538	0.997545	1.05052	1.06357	1.06445	1.03408	1.13618	1.11062	1.7932	1.11697	1.01467	1.06613	1.16399	1.60893	1.22824	1.0526	1.07759
21.15	1.02017	1.06709	1.04157	1.05658	1.07958	1.02066	1.06279	0.991922	1.07712	0.968994	0.982453	1.0472	0.966754	1.05152	1.13525	1.05968	1.09732	1.05054	1.11105	1.05933	0.979068	0.998338	1.02738	1.3592	1.08717	1.16743		21.15	1.03689	1.16974	1.40431	1.61113	1.10497	1.01418	1.06556	1.07186	1.0696	1.04016	1.12559	1.1263	1.79118	1.12013	1.01627	1.05859	1.16616	1.66205	1.39155	1.05634	1.07876
21.2	1.02769	1.07652	1.05026	1.06651	1.08196	1.02546	1.06589	0.988631	1.0804	0.972616	0.989634	1.04812	0.974347	1.05541	1.15986	1.05906	1.10456	1.05761	1.11964	1.06745	0.984042	1.00247	1.02744	1.33634	1.09125	1.16551		21.2	1.03675	1.17079	1.36455	1.54446	1.08779	1.00782	1.06702	1.07723	1.06737	1.04579	1.12829	1.1228	1.78747	1.11831	1.02575	1.06832	1.16397	1.67802	1.45686	1.06593	1.07971
21.25	1.02395	1.07374	1.04525	1.05862	1.07695	1.01974	1.05855	0.985688	1.07689	0.9684	0.982014	1.0358	0.96215	1.04611	1.18092	1.05577	1.10252	1.05197	1.11157	1.06053	0.982438	0.999981	1.02231	1.30932	1.08953	1.14628		21.25	1.03727	1.18014	1.33916	1.48276	1.10802	1.00477	1.05571	1.06683	1.07176	1.0415	1.14304	1.12783	1.80321	1.12247	1.0212	1.06897	1.17336	1.6373	1.47821	1.05899	1.08264
21.3	1.02375	1.07574	1.05174	1.06574	1.07907	1.02695	1.06374	0.99326	1.07826	0.974617	0.99458	1.04078	0.969748	1.05531	1.23317	1.05982	1.10845	1.06188	1.11778	1.06747	0.983587	1.00345	1.02875	1.30299	1.09591	1.16497		21.3	1.04087	1.18823	1.317	1.39403	1.08557	1.0154	1.06507	1.07379	1.08864	1.04893	1.13382	1.12162	1.7644	1.11413	1.02291	1.06851	1.15583	1.64764	1.42777	1.05794	1.08218
21.35	1.01639	1.07256	1.04707	1.06232	1.07749	1.02392	1.059	0.984115	1.07725	0.968203	0.985573	1.03917	0.963724	1.0455	1.28892	1.05939	1.10269	1.05282	1.11295	1.06174	0.984437	1.00055	1.02883	1.26507	1.08799	1.14906		21.35	1.03791	1.17615	1.29408	1.35156	1.09787	1.00928	1.05461	1.07333	1.06318	1.05563	1.1382	1.13557	1.64833	1.12429	1.02491	1.07164	1.1607	1.68252	1.37426	1.06555	1.08558
21.4	1.03145	1.08452	1.05722	1.06967	1.08852	1.02593	1.07031	0.992569	1.08786	0.977663	0.991842	1.05147	0.975861	1.05751	1.66097	1.06213	1.11036	1.06175	1.11999	1.07189	0.989405	1.00843	1.03263	1.24722	1.09192	1.15819		21.4	1.03091	1.16575	1.26803	1.31482	1.09686	1.00516	1.05546	1.08306	1.07464	1.04652	1.13058	1.13685	1.57928	1.11048	1.01475	1.06443	1.15777	1.69814	1.30827	1.05791	1.08034
21.45	1.02178	1.07516	1.04317	1.05762	1.07477	1.01915	1.06716	0.983174	1.07959	0.971435	0.984564	1.03239	0.963683	1.04305	2.46535	1.05579	1.10098	1.0538	1.11387	1.06568	0.981283	1.00276	1.02566	1.21998	1.08394	1.13626		21.45	1.03561	1.16334	1.28718	1.32474	1.10603	1.00704	1.05206	1.0751	1.06899	1.05627	1.12462	1.1439	1.54044	1.11605	1.01811	1.06497	1.16342	1.75674	1.2738	1.07343	1.08033
21.5	1.03404	1.07915	1.0534	1.06599	1.09018	1.02915	1.06243	0.995499	1.08864	0.986046	0.989612	1.04576	0.968191	1.05349	2.21703	1.0608	1.10529	1.06567	1.12177	1.07218	0.986202	1.00587	1.03148	1.21239	1.09405	1.15372		21.5	1.04635	1.17101	1.27486	1.31405	1.10576	1.00584	1.06588	1.06479	1.08768	1.05753	1.13333	1.15485	1.65051	1.11843	1.02591	1.07803	1.1618	1.87028	1.27272	1.07122	1.08512
21.55	1.02188	1.07411	1.04606	1.0633	1.08667	1.02311	1.06092	0.98777	1.07838	0.974938	0.985626	1.04673	0.962805	1.04554	1.9522	1.05687	1.09969	1.05416	1.11593	1.06757	0.979999	1.00126	1.02271	1.20586	1.08586	1.1448		21.55	1.03776	1.15761	1.26875	1.2889	1.094	1.00531	1.05631	1.08144	1.06488	1.04835	1.13551	1.15437	1.74351	1.11876	1.01916	1.07434	1.16808	1.8292	1.258	1.06416	1.07896
21.6	1.02919	1.0778	1.05567	1.06441	1.09056	1.02994	1.07546	0.99074	1.08367	0.977116	0.990328	1.04002	0.967094	1.05211	1.78745	1.06063	1.10391	1.05972	1.12108	1.06666	0.983051	1.00807	1.02805	1.19833	1.09392	1.1566		21.6	1.03618	1.1754	1.24311	1.27919	1.09203	1.00602	1.04999	1.08206	1.07375	1.05031	1.1233	1.16205	1.73888	1.11977	1.015	1.06706	1.16346	1.69679	1.20417	1.06462	1.0741
21.65	1.02751	1.07947	1.04869	1.06478	1.08852	1.02746	1.06473	0.991502	1.08241	0.974896	0.991066	1.04717	0.963431	1.046	1.69413	1.06163	1.10066	1.05906	1.11757	1.07023	0.98326	1.00328	1.02844	1.20585	1.09319	1.16143		21.65	1.02349	1.17387	1.21632	1.29667	1.09378	1.00307	1.06155	1.06961	1.0558	1.04369	1.1177	1.16254	1.70617	1.11934	1.02105	1.06265	1.16715	1.70075	1.18604	1.06949	1.07434
21.7	1.02376	1.07805	1.05164	1.05963	1.09027	1.02267	1.06236	0.990041	1.08162	0.975706	0.990373	1.0471	0.961724	1.04952	1.59821	1.0601	1.10211	1.05835	1.11689	1.06538	0.977649	1.0003	1.02595	1.18994	1.08202	1.14768		21.7	1.03488	1.16581	1.21393	1.38216	1.08678	1.00799	1.05767	1.0775	1.06658	1.0475	1.11888	1.16349	1.78842	1.11383	1.01412	1.0658	1.16466	1.71961	1.1406	1.06045	1.07708
21.75	1.03027	1.08226	1.05228	1.07048	1.08503	1.03145	1.06555	0.997653	1.08823	0.976125	0.992985	1.04791	0.962578	1.05144	1.54195	1.06207	1.10758	1.05922	1.12231	1.06951	0.985076	1.00443	1.02914	1.18319	1.09033	1.14876		21.75	1.0364	1.17189	1.17997	1.9879	1.09611	1.00853	1.06246	1.08255	1.0672	1.05591	1.1243	1.18276	1.75302	1.12311	1.02866	1.07793	1.18261	1.80557	1.13397	1.06698	1.07256
21.8	1.03207	1.08611	1.05397	1.0697	1.09257	1.02816	1.06804	0.994268	1.09484	0.978917	0.98736	1.05055	0.971398	1.04736	1.47792	1.06396	1.10471	1.06335	1.12219	1.06652	0.984709	1.00419	1.03076	1.18967	1.09677	1.15338		21.8	1.03427	1.18108	1.15677	2.25001	1.09197	1.01345	1.06519	1.07366	1.06853	1.04396	1.11895	1.19897	1.69152	1.1185	1.01718	1.06734	1.16901	1.85884	1.09008	1.05965	1.07712
21.85	1.03098	1.0827	1.0582	1.06494	1.08908	1.02058	1.06572	0.990884	1.08788	0.97704	0.991966	1.04357	0.971064	1.04707	1.41732	1.06269	1.10783	1.06116	1.11853	1.07116	0.985028	1.00589	1.03103	1.18261	1.09239	1.14342		21.85	1.02457	1.15809	1.12961	1.91893	1.09603	1.00063	1.05504	1.06659	1.06298	1.03572	1.11808	1.27112	1.58967	1.11627	1.02133	1.06896	1.17741	1.78372	1.07562	1.05035	1.07428
21.9	1.038	1.09016	1.05517	1.06877	1.08635	1.02819	1.07696	0.999745	1.09902	0.98049	0.998041	1.05208	0.97388	1.05184	1.37496	1.06854	1.10935	1.06911	1.12513	1.07465	0.98792	1.00651	1.03892	1.19424	1.10002	1.15224		21.9	1.03017	1.181	1.11857	1.71458	1.09767	0.997583	1.047	1.06492	1.06707	1.04587	1.12371	1.42595	1.57088	1.11409	1.03021	1.07787	1.17047	1.71731	1.06091	1.0661	1.07008
21.95	1.03494	1.08197	1.0527	1.06311	1.0856	1.02468	1.06773	0.992995	1.09044	0.97616	1.0022	1.04645	0.967746	1.04811	1.31689	1.06403	1.10556	1.05868	1.1188	1.07306	0.9866	1.00053	1.03153	1.18494	1.09148	1.14885		21.95	1.04173	1.19063	1.10412	1.59269	1.08135	1.0185	1.06558	1.06932	1.07198	1.04645	1.11842	1.97669	1.48395	1.12241	1.02669	1.08249	1.17891	1.63157	1.05498	1.06339	1.07895
22	1.02521	1.07718	1.0555	1.06418	1.0876	1.0267	1.07028	0.991249	1.09346	0.97215	0.994286	1.04674	0.965588	1.04549	1.26622	1.06002	1.10037	1.05993	1.11791	1.06948	0.982174	0.997157	1.03215	1.17156	1.08907	1.15297		22	1.05857	1.18574	1.09992	1.62406	1.08941	1.0124	1.061	1.09362	1.06852	1.04763	1.12819	2.43987	1.42779	1.12601	1.03281	1.08108	1.18523	1.67518	1.06164	1.06204	1.08317
22.05	1.02213	1.07965	1.05434	1.06685	1.08724	1.02821	1.06632	0.988001	1.08613	0.975406	0.995031	1.04227	0.967466	1.03531	1.22006	1.06009	1.10121	1.06056	1.1148	1.06948	0.980742	1.0031	1.02769	1.18326	1.09585	1.14307		22.05	1.04575	1.18218	1.07427	1.76824	1.09376	1.0022	1.07395	1.06717	1.05885	1.04303	1.13197	2.32635	1.34043	1.12178	1.02143	1.07453	1.17901	1.70134	1.05361	1.05902	1.07618
22.1	1.02987	1.08608	1.05345	1.06643	1.09126	1.02172	1.06575	0.99534	1.09082	0.97687	1.00232	1.04045	0.969327	1.04122	1.19538	1.06245	1.10926	1.06159	1.11965	1.07076	0.988036	1.00619	1.03448	1.19003	1.09149	1.15847		22.1	1.03331	1.17337	1.07685	1.88984	1.08567	0.995783	1.04468	1.0583	1.06522	1.03399	1.11405	2.15546	1.28553	1.11272	1.0192	1.07384	1.17834	1.79046	1.04012	1.05292	1.07034
22.15	1.02829	1.08663	1.05322	1.05714	1.08046	1.01908	1.06585	0.989278	1.08531	0.970622	0.99029	1.03494	0.962339	1.03394	1.16437	1.05707	1.09832	1.05516	1.11268	1.06547	0.98048	1.00241	1.02408	1.17975	1.09509	1.16096		22.15	1.0471	1.17339	1.07443	1.83685	1.0923	1.01312	1.05364	1.07697	1.06482	1.04914	1.12139	1.99971	1.24516	1.1155	1.02862	1.081	1.16948	1.81784	1.04099	1.06015	1.08267
22.2	1.03151	1.08515	1.05514	1.064	1.08623	1.02869	1.07337	0.999073	1.09146	0.972441	0.994802	1.04582	0.965585	1.04286	1.1477	1.06193	1.10735	1.06376	1.12233	1.07086	0.983041	1.00816	1.02782	1.18084	1.0962	1.16728		22.2	1.05253	1.18775	1.07406	1.7835	1.10394	1.01663	1.06315	1.08617	1.07261	1.05646	1.14038	1.89943	1.21682	1.1186	1.02704	1.07943	1.19155	1.71835	1.04281	1.07071	1.08534
22.25	1.03568	1.09055	1.05807	1.07986	1.08655	1.03325	1.07799	0.994251	1.08559	0.977924	1.00385	1.04364	0.968576	1.04085	1.13531	1.0623	1.10705	1.06618	1.12441	1.07264	0.990583	1.00437	1.03085	1.18532	1.09875	1.17228		22.25	1.056	1.17088	1.07757	1.7911	1.09813	1.01822	1.0613	1.07132	1.06072	1.04228	1.12641	1.82464	1.18529	1.1153	1.02025	1.07314	1.16655	1.69942	1.03655	1.0632	1.08537
22.3	1.03326	1.08946	1.05891	1.07071	1.08743	1.03137	1.0695	1.00166	1.08364	0.976287	0.99778	1.04022	0.966586	1.04425	1.1181	1.06307	1.1089	1.06869	1.12445	1.07052	0.988699	1.00119	1.03063	1.18758	1.09897	1.19086		22.3	1.04639	1.17918	1.08962	1.7243	1.10488	1.0063	1.064	1.09035	1.0676	1.04999	1.13413	1.76336	1.19943	1.12407	1.03087	1.0746	1.18959	1.85119	1.04117	1.06238	1.08476
22.35	1.02933	1.08401	1.05421	1.06665	1.08086	1.02659	1.05947	0.996797	1.0798	0.966436	0.996335	1.04748	0.962439	1.03458	1.11199	1.05746	1.10767	1.06225	1.12137	1.06699	0.982331	0.997589	1.02778	1.17205	1.09261	1.18106		22.35	1.04822	1.16508	1.08067	1.6756	1.09911	0.998565	1.045	1.07061	1.05597	1.0418	1.12653	1.6521	1.20878	1.11944	1.01852	1.0662	1.17192	1.77508	1.04921	1.062	1.07703
22.4	1.03278	1.09214	1.06126	1.0728	1.08286	1.02916	1.07018	1.00302	1.09108	0.976026	1.00128	1.0454	0.971245	1.04423	1.11536	1.06475	1.10725	1.0672	1.12886	1.07025	0.987181	1.00435	1.03229	1.18001	1.10255	1.1873		22.4	1.04251	1.16963	1.09879	1.62335	1.09004	1.00203	1.05196	1.07753	1.06615	1.0529	1.12282	1.58645	1.36164	1.10858	1.01451	1.06709	1.1737	1.70219	1.04515	1.05769	1.08465
22.45	1.03217	1.08437	1.05335	1.0626	1.0811	1.02119	1.0715	1.00066	1.08433	0.975652	0.997667	1.04077	0.961107	1.03823	1.1029	1.05878	1.10363	1.06008	1.11974	1.067	0.982249	1.00002	1.02731	1.18246	1.0947	1.17706		22.45	1.0491	1.16362	1.13882	1.60664	1.0858	1.00099	1.0683	1.09154	1.06736	1.05111	1.12153	1.50712	2.1513	1.12032	1.02047	1.06223	1.1767	1.67642	1.04723	1.05248	1.08483
22.5	1.02942	1.08984	1.05283	1.0677	1.08668	1.02938	1.06662	1.00334	1.08747	0.978559	1.00337	1.04223	0.965527	1.04354	1.10359	1.06324	1.10718	1.06533	1.12329	1.06763	0.98504	1.00045	1.02996	1.16588	1.10108	1.19165		22.5	1.05694	1.17056	1.21661	1.60668	1.09316	1.00518	1.05103	1.09918	1.0631	1.0444	1.13797	1.45812	2.7322	1.11656	1.01919	1.06868	1.16406	1.68969	1.04828	1.05801	1.08266
22.55	1.03594	1.0878	1.05776	1.06251	1.0852	1.0328	1.06555	1.00175	1.084	0.977419	0.998675	1.04899	0.968321	1.04302	1.09872	1.06419	1.1058	1.06472	1.1286	1.06956	0.990779	1.00154	1.02855	1.16537	1.1096	1.20078		22.55	1.0648	1.18603	2.24494	1.75286	1.09379	1.02956	1.05964	1.09059	1.07376	1.05255	1.12492	1.42372	2.64997	1.11533	1.01897	1.07022	1.18243	1.68097	1.07268	1.06652	1.08125
22.6	1.03154	1.09191	1.05632	1.06774	1.09262	1.03422	1.07902	1.00409	1.09166	0.979909	1.00417	1.05275	0.969873	1.0476	1.09208	1.06825	1.11243	1.06846	1.13275	1.07022	0.990307	1.00188	1.03711	1.18433	1.10768	1.21048		22.6	1.04805	1.21263	3.5829	1.88864	1.09848	1.01167	1.08008	1.10849	1.05926	1.04901	1.13213	1.38872	2.45066	1.11849	1.01552	1.06454	1.17663	1.58257	1.11491	1.05537	1.08615
22.65	1.02453	1.08026	1.05084	1.05763	1.07735	1.02108	1.06716	0.995616	1.07547	0.971195	0.995338	1.04621	0.961272	1.03584	1.08878	1.05852	1.10203	1.05783	1.11982	1.06651	0.982833	0.996475	1.02278	1.16082	1.09588	1.2041		22.65	1.04313	1.194	3.26212	1.82332	1.09496	1.02916	1.06227	1.09077	1.06921	1.04335	1.12525	1.36969	2.14845	1.1122	1.0208	1.0737	1.17562	1.52484	1.15026	1.0583	1.08283
22.7	1.03021	1.07976	1.05636	1.05769	1.08294	1.03455	1.07218	0.996672	1.08883	0.972539	0.997661	1.04116	0.968563	1.04084	1.09483	1.06266	1.10364	1.06814	1.11884	1.06724	0.984219	0.998953	1.03179	1.17222	1.10582	1.21197		22.7	1.05101	1.19213	2.62246	1.72148	1.08723	1.01653	1.07116	1.10179	1.05346	1.03872	1.1314	1.34422	2.03855	1.11102	1.01545	1.06407	1.16909	1.49731	1.28438	1.05979	1.08466
22.75	1.02812	1.08201	1.05346	1.06006	1.07622	1.02244	1.06716	0.995488	1.0823	0.966901	0.993931	1.04052	0.965846	1.04597	1.08819	1.06437	1.09864	1.05858	1.11422	1.06489	0.979787	0.996916	1.02722	1.16588	1.10133	1.22113		22.75	1.05523	1.17824	2.09011	1.63803	1.0939	1.03285	1.06854	1.09857	1.06132	1.04586	1.12584	1.32424	2.07086	1.11482	1.0182	1.06622	1.17271	1.43954	1.39537	1.06406	1.07912
22.8	1.0208	1.07398	1.05388	1.05872	1.08107	1.02064	1.06376	0.994385	1.08431	0.972559	0.995116	1.04482	0.965321	1.04107	1.08562	1.06339	1.10502	1.06496	1.11883	1.06949	0.977567	0.998969	1.02739	1.16523	1.10101	1.22137		22.8	1.04778	1.17362	1.72753	1.68272	1.08362	1.0166	1.05643	1.08354	1.03682	1.03255	1.13256	1.31811	2.16315	1.10889	1.00954	1.06659	1.15733	1.3823	1.35348	1.05102	1.08034
22.85	1.0294	1.07578	1.0584	1.06536	1.08441	1.02591	1.05935	0.996103	1.08705	0.979417	0.997534	1.04627	0.965221	1.05001	1.08535	1.06496	1.10815	1.06357	1.11343	1.06622	0.985702	0.999703	1.03075	1.17746	1.11088	1.23469		22.85	1.04197	1.16628	1.50657	1.74019	1.09318	1.01847	1.06347	1.08829	1.05691	1.03448	1.12159	1.30565	2.25974	1.10711	1.00551	1.06253	1.17055	1.29186	1.29349	1.05562	1.0851
22.9	1.03696	1.07965	1.05777	1.06368	1.08015	1.03151	1.07644	0.992998	1.08505	0.970418	0.997712	1.04528	0.965688	1.04931	1.08161	1.06446	1.10691	1.0612	1.11732	1.07148	0.983555	0.999057	1.0302	1.17339	1.10957	1.22784		22.9	1.05136	1.16607	1.38847	1.75719	1.09353	1.01579	1.06618	1.10947	1.06337	1.05038	1.14035	1.2962	2.34755	1.11901	1.01698	1.07248	1.17648	1.27487	1.25214	1.06279	1.09247
22.95	1.02599	1.08012	1.05829	1.05917	1.07918	1.02431	1.06686	0.996975	1.08243	0.969566	0.998012	1.04836	0.968882	1.05233	1.08123	1.0615	1.10457	1.06593	1.11233	1.06727	0.981565	0.999754	1.03117	1.17383	1.11159	1.22941		22.95	1.03811	1.15375	1.27123	1.87039	1.08145	1.01859	1.05714	1.10646	1.03952	1.03442	1.1232	1.24094	2.2138	1.10269	1.00669	1.05968	1.15073	1.20982	1.19277	1.05225	1.08568
23	1.03241	1.08494	1.06044	1.05509	1.08061	1.03304	1.07638	0.998344	1.08096	0.973007	0.997457	1.04948	0.969652	1.05246	1.07785	1.06333	1.10287	1.0672	1.11216	1.06977	0.984115	1.00258	1.0332	1.18129	1.11333	1.23898		23	1.0549	1.16502	1.21619	1.83992	1.09378	1.0185	1.06649	1.12477	1.0536	1.0454	1.13178	1.24299	2.07705	1.11692	1.01442	1.06714	1.16652	1.19343	1.16655	1.05612	1.08599
23.05	1.03042	1.08561	1.05455	1.05532	1.07545	1.0274	1.07351	0.999763	1.08266	0.972604	0.998467	1.04915	0.969543	1.05209	1.07648	1.06161	1.10221	1.06717	1.11348	1.07186	0.984284	1.00075	1.03109	1.1677	1.10994	1.23715		23.05	1.04502	1.16208	1.15352	1.78089	1.09639	1.02371	1.06391	1.10929	1.05337	1.03446	1.13857	1.20962	2.02782	1.11058	1.01612	1.06947	1.16345	1.16909	1.14873	1.05924	1.08586
23.1	1.03276	1.08412	1.05625	1.05642	1.07578	1.02762	1.0684	0.999617	1.0765	0.97852	0.99889	1.04598	0.965969	1.05863	1.07458	1.06168	1.10309	1.06501	1.11205	1.07344	0.982874	1.00394	1.03252	1.17181	1.11158	1.24293		23.1	1.05168	1.16661	1.11214	1.84603	1.09352	1.02474	1.0615	1.10783	1.06516	1.0412	1.12283	1.19856	2.00299	1.10532	1.01529	1.06445	1.16511	1.2226	1.11341	1.06585	1.09316
23.15	1.0295	1.0864	1.05986	1.05532	1.07896	1.03175	1.07133	1.00339	1.08199	0.97304	1.00187	1.05251	0.965283	1.05052	1.07891	1.06085	1.10732	1.06441	1.11498	1.0653	0.983713	1.0041	1.03084	1.18744	1.11519	1.25239		23.15	1.05959	1.16798	1.09955	1.90367	1.09425	1.01926	1.06872	1.09779	1.07885	1.04953	1.13237	1.18078	1.9812	1.11186	1.0203	1.06499	1.16402	1.31776	1.1043	1.07241	1.09331
23.2	1.03446	1.08676	1.05945	1.06472	1.08043	1.02621	1.08206	1.00338	1.08048	0.977695	1.00269	1.05111	0.968238	1.05523	1.07611	1.06156	1.10659	1.06711	1.11393	1.07356	0.988529	1.00417	1.0365	1.182	1.11077	1.26364		23.2	1.0533	1.1721	1.07773	1.98881	1.09053	1.01474	1.06716	1.10294	1.06014	1.04019	1.13214	1.15739	1.99869	1.11517	1.01818	1.06884	1.17931	1.47057	1.09688	1.06547	1.09077
23.25	1.0275	1.08049	1.05602	1.05907	1.07451	1.02579	1.07502	0.999004	1.07616	0.970167	0.998748	1.04432	0.969966	1.04821	1.0763	1.06171	1.10315	1.06424	1.11333	1.0683	0.987327	1.00267	1.03209	1.18697	1.10557	1.25293		23.25	1.04107	1.16825	1.07199	1.87538	1.08966	1.00659	1.05297	1.11233	1.07169	1.04007	1.1283	1.14568	1.99512	1.11583	1.01452	1.06221	1.18297	1.7822	1.0732	1.05872	1.08921
23.3	1.03115	1.08209	1.05911	1.06188	1.07628	1.03118	1.07191	1.00165	1.07622	0.980583	0.998216	1.04828	0.966449	1.04953	1.0826	1.06198	1.10683	1.06794	1.11376	1.07328	0.983563	1.00548	1.0362	1.17403	1.11103	1.26175		23.3	1.04284	1.15948	1.06353	1.80816	1.08398	1.01746	1.05474	1.11264	1.05838	1.03611	1.128	1.14139	1.99053	1.10875	1.01186	1.06783	1.17555	1.97502	1.07442	1.06086	1.08911
23.35	1.03149	1.08379	1.05343	1.06423	1.07306	1.02516	1.0786	0.99893	1.0796	0.972325	0.998994	1.0535	0.968895	1.04985	1.07968	1.06258	1.10733	1.06775	1.11246	1.0685	0.984916	1.00339	1.03123	1.17822	1.10687	1.24867		23.35	1.04366	1.1693	1.06885	1.76154	1.09476	1.00856	1.0671	1.1327	1.05071	1.04112	1.13968	1.12095	2.02388	1.10937	1.01283	1.0768	1.17291	1.72987	1.0698	1.05831	1.09656
23.4	1.03079	1.09113	1.05638	1.05736	1.06898	1.03736	1.07123	1.00154	1.07694	0.975066	0.99404	1.04483	0.963809	1.0471	1.08146	1.06085	1.10349	1.06647	1.10908	1.0728	0.9847	1.00456	1.03595	1.17354	1.10655	1.26799		23.4	1.04034	1.14774	1.06408	1.83219	1.08158	0.996581	1.04741	1.13039	1.05937	1.03922	1.12376	1.11819	1.94842	1.10456	1.01418	1.07698	1.1675	1.68817	1.08051	1.05789	1.08907
23.45	1.03353	1.09	1.05877	1.07296	1.0773	1.03779	1.077	1.00245	1.07894	0.97742	0.999569	1.05581	0.964851	1.04602	1.08411	1.06395	1.10919	1.06787	1.11318	1.07123	0.981828	1.00195	1.03622	1.18622	1.11714	1.27022		23.45	1.04356	1.15838	1.06232	1.79974	1.08535	1.01473	1.05355	1.15096	1.05395	1.04013	1.1334	1.13237	1.96189	1.1093	1.01914	1.07418	1.16923	1.65692	1.08714	1.06712	1.09304
23.5	1.02965	1.08314	1.05028	1.06364	1.07056	1.02823	1.07245	0.996343	1.07338	0.971678	0.990539	1.04016	0.962296	1.04206	1.07735	1.05849	1.10428	1.0639	1.10814	1.06852	0.980975	0.999647	1.03078	1.16952	1.11114	1.26552		23.5	1.04771	1.17853	1.06461	1.76819	1.08334	1.00966	1.05237	1.17687	1.05581	1.03962	1.13487	1.11335	1.87118	1.10904	1.01183	1.07099	1.17951	1.5165	1.09394	1.05949	1.08908
23.55	1.02747	1.08184	1.05488	1.06893	1.07089	1.03017	1.07397	0.997783	1.08048	0.976561	0.987541	1.04979	0.964241	1.0432	1.07739	1.0637	1.10488	1.06837	1.11344	1.06883	0.985037	1.00676	1.0303	1.18395	1.12089	1.27295		23.55	1.04294	1.1559	1.06326	1.73932	1.08567	1.01266	1.05957	1.1923	1.06247	1.0427	1.12999	1.11929	1.87825	1.11332	1.00872	1.07739	1.17883	1.43381	1.12056	1.059	1.09081
23.6	1.02736	1.07853	1.04975	1.06436	1.06673	1.02034	1.0724	0.999091	1.07551	0.973215	0.987768	1.0397	0.960632	1.04139	1.07055	1.05968	1.10556	1.06037	1.1077	1.06783	0.978534	0.996687	1.02995	1.18387	1.11567	1.26688		23.6	1.05812	1.15569	1.07391	1.72046	1.09167	1.00357	1.06092	1.17043	1.05562	1.04288	1.14417	1.12725	1.92984	1.11522	1.01584	1.08114	1.17967	1.34654	1.15167	1.06294	1.09974
23.65	1.03637	1.08273	1.05479	1.06482	1.07296	1.02939	1.07046	1.00743	1.07694	0.977087	0.991666	1.03469	0.964818	1.04628	1.08091	1.06127	1.10829	1.0669	1.11411	1.06481	0.985254	1.00243	1.03153	1.18193	1.12103	1.27515		23.65	1.05827	1.1642	1.07478	1.72824	1.08439	0.994833	1.0634	1.17421	1.0469	1.04758	1.14062	1.12133	2.03448	1.11102	1.01945	1.07958	1.16661	1.28928	1.25893	1.06544	1.08791
23.7	1.02906	1.08043	1.05237	1.06727	1.06512	1.02774	1.06364	0.999268	1.07163	0.970091	0.989831	1.04883	0.956638	1.03677	1.0754	1.05662	1.10227	1.06095	1.10671	1.07056	0.980566	0.998995	1.02893	1.1815	1.10886	1.27545		23.7	1.05624	1.16855	1.0682	1.74893	1.09796	1.00648	1.05713	1.18274	1.05717	1.04149	1.14102	1.10488	2.07636	1.10623	1.01631	1.0762	1.17586	1.25589	1.38673	1.05431	1.0917
23.75	1.02896	1.07858	1.05613	1.0662	1.06943	1.03031	1.07694	1.00285	1.07416	0.975216	0.99326	1.04103	0.965437	1.04168	1.08238	1.06094	1.10544	1.06415	1.1113	1.06818	0.981888	1.00535	1.0269	1.17907	1.11292	1.28337		23.75	1.06465	1.17691	1.08113	1.86315	1.13459	1.00958	1.07126	1.18134	1.06315	1.0365	1.13745	1.11622	1.96369	1.10877	1.02486	1.08055	1.18984	1.19667	1.44594	1.07132	1.09681
23.8	1.03342	1.07714	1.05352	1.06679	1.0676	1.02285	1.07012	1.00074	1.07172	0.973263	0.992676	1.03497	0.958947	1.03988	1.09406	1.05649	1.10385	1.06241	1.10694	1.06462	0.979867	0.998656	1.02878	1.19738	1.11102	1.26723		23.8	1.0575	1.18125	1.06925	2.02095	1.16987	1.02823	1.06436	1.15635	1.06094	1.04216	1.13857	1.10851	1.81606	1.10739	1.02004	1.07329	1.19414	1.16728	1.38894	1.06339	1.09495
23.85	1.03427	1.08127	1.06231	1.07139	1.0656	1.02835	1.07335	1.00208	1.06925	0.971972	0.996735	1.04521	0.960679	1.03892	1.11908	1.058	1.10208	1.06023	1.10863	1.06676	0.980845	0.998456	1.02947	1.19111	1.11475	1.27258		23.85	1.05696	1.20211	1.07536	1.9581	1.17915	1.0281	1.06077	1.1706	1.07596	1.04618	1.15927	1.1089	1.68092	1.10387	1.02195	1.07509	1.19179	1.12315	1.33858	1.06354	1.09516
23.9	1.02969	1.07634	1.055	1.07391	1.06509	1.02549	1.07071	1.00256	1.07107	0.974509	0.996984	1.04039	0.959874	1.0352	1.13346	1.05541	1.10459	1.06564	1.10817	1.07335	0.979456	0.999303	1.0314	1.19747	1.10991	1.28402		23.9	1.05132	1.19383	1.0908	1.88343	1.1632	1.00752	1.05172	1.16133	1.06258	1.04667	1.13429	1.0944	1.57648	1.10752	1.02214	1.07146	1.16975	1.07958	1.27013	1.06804	1.09215
23.95	1.02425	1.07456	1.05314	1.06589	1.067	1.02981	1.07143	0.998897	1.07368	0.972854	0.997886	1.04077	0.960766	1.0319	1.15167	1.06027	1.10608	1.06242	1.10953	1.0721	0.985977	0.999896	1.02843	1.19435	1.11575	1.29098		23.95	1.05915	1.18625	1.09716	1.85421	1.16363	1.01727	1.06245	1.15213	1.06746	1.05003	1.13935	1.08755	1.52929	1.10345	1.01902	1.06909	1.18763	1.07548	1.23027	1.06264	1.0938
24	1.02971	1.08189	1.05648	1.06643	1.06772	1.02537	1.06699	0.998035	1.07276	0.975152	0.992712	1.0474	0.969142	1.03822	1.15872	1.05929	1.10224	1.06294	1.11031	1.07012	0.984557	1.00206	1.03285	1.21043	1.11721	1.29186		24	1.0596	1.18845	1.10825	1.90817	1.16961	1.01612	1.05772	1.13504	1.06956	1.05172	1.1434	1.09591	1.54368	1.11606	1.02109	1.07174	1.1828	1.07415	1.20605	1.06813	1.09943
24.05	1.0361	1.08251	1.05668	1.06324	1.06652	1.02844	1.07837	1.00297	1.06953	0.975616	0.996619	1.04262	0.971944	1.04276	1.17409	1.05936	1.10464	1.06284	1.11059	1.06769	0.984713	0.999978	1.02988	1.20779	1.11581	1.34481		24.05	1.05987	1.1835	1.10811	1.79412	1.17845	1.02073	1.06141	1.11984	1.10364	1.04091	1.14184	1.07937	1.6494	1.10955	1.02102	1.07148	1.17146	1.06104	1.17765	1.06429	1.08619
24.1	1.03303	1.08079	1.05966	1.06635	1.07346	1.03011	1.07761	1.00561	1.07312	0.979177	1.00002	1.0439	0.965202	1.04197	1.17532	1.06184	1.10283	1.06384	1.11897	1.07252	0.988456	0.999756	1.03606	1.21229	1.1168	1.41046		24.1	1.07013	1.17738	1.11999	1.64993	1.17801	1.02794	1.06435	1.13077	1.29875	1.05505	1.15344	1.08775	1.92248	1.10948	1.01994	1.1487	1.21878	1.08323	1.16369	1.0709	1.10069
24.15	1.0274	1.08089	1.06021	1.06688	1.06964	1.0329	1.07521	1.00267	1.07184	0.976404	0.996737	1.04995	0.971234	1.0365	1.17257	1.06379	1.10202	1.06344	1.1155	1.0732	0.982887	0.99562	1.03259	1.21952	1.12483	1.73993		24.15	1.07059	1.17432	1.13562	1.55947	1.17172	1.02613	1.07104	1.13382	3.2488	1.07449	1.15082	1.07792	2.36928	1.10925	1.01739	1.17854	1.24524	1.08679	1.12571	1.06127	1.0964
24.2	1.03334	1.08223	1.05334	1.06815	1.07	1.03392	1.07626	1.00157	1.06886	0.974156	0.994418	1.05194	0.971402	1.03101	1.17149	1.06117	1.09704	1.06366	1.11923	1.06906	0.982192	0.999837	1.03316	1.2207	1.12689	2.02571		24.2	1.06631	1.17599	1.13997	1.48061	1.13948	1.01689	1.07406	1.12634	3.01037	1.07154	1.15196	1.07953	2.53242	1.11092	1.02166	1.19764	1.25339	1.08781	1.10719	1.06477	1.09998
24.25	1.03401	1.08256	1.05551	1.0618	1.07	1.03578	1.07151	0.999036	1.07209	0.977382	0.99192	1.04674	0.972401	1.03708	1.15745	1.06284	1.10412	1.06218	1.12181	1.07196	0.98364	1.00248	1.03094	1.23287	1.12701	1.83304		24.25	1.07649	1.16725	1.13357	1.45975	1.13949	1.02415	1.06189	1.13758	2.4841	1.07372	1.15789	1.07587	2.45539	1.11243	1.02025	1.23233	1.27384	1.09052	1.08934	1.06233	1.09343
24.3	1.02895	1.08277	1.05567	1.05393	1.06738	1.02997	1.07628	0.998539	1.0747	0.972574	0.990904	1.04855	0.970148	1.03436	1.16235	1.06077	1.09981	1.06084	1.12089	1.06784	0.976009	0.994912	1.03468	1.23636	1.12353	1.76098		24.3	1.08077	1.16996	1.14427	1.52496	1.14302	1.0293	1.0637	1.14296	2.08143	1.06624	1.14976	1.08809	2.30772	1.11467	1.02487	1.30517	1.35439	1.0956	1.07898	1.06433	1.09627
24.35	1.02722	1.08708	1.06035	1.05985	1.07011	1.03539	1.07544	1.00272	1.07065	0.976884	0.987668	1.038	0.970016	1.03997	1.16347	1.06097	1.10389	1.06357	1.12073	1.07418	0.980578	0.99941	1.03689	1.24523	1.12996	1.89146		24.35	1.07907	1.173	1.13833	1.57736	1.12928	1.03444	1.06188	1.13992	1.82897	1.06429	1.16744	1.08342	2.06833	1.11677	1.02573	1.29334	1.34456	1.11242	1.07722	1.07317	1.10043
24.4	1.03787	1.08805	1.06449	1.06474	1.06983	1.03411	1.08026	1.0029	1.07398	0.97739	0.991151	1.04603	0.964969	1.03599	1.17506	1.06302	1.10703	1.06575	1.12394	1.07208	0.978115	1.00116	1.03304	1.25425	1.13413	1.86119		24.4	1.07512	1.15785	1.14874	1.66189	1.11707	1.01005	1.04603	1.13859	1.67361	1.05079	1.15376	1.07702	1.91561	1.10724	1.01533	1.26836	1.31789	1.12316	1.06907	1.05944	1.0894
24.45	1.02075	1.07481	1.0582	1.06148	1.06558	1.02837	1.06477	1.00048	1.06908	0.968537	0.987937	1.03912	0.962901	1.0353	1.16556	1.05666	1.09687	1.0615	1.12016	1.0654	0.978149	0.995041	1.03261	1.23305	1.12177	1.77624		24.45	1.06812	1.16284	1.15426	1.95897	1.11194	1.01756	1.05737	1.15351	1.59544	1.05894	1.1498	1.08491	1.74521	1.1075	1.01856	1.26956	1.31646	1.16235	1.06835	1.07362	1.10151
24.5	1.02956	1.08873	1.0634	1.06222	1.07546	1.03458	1.07567	1.00675	1.07923	0.979421	0.997233	1.04373	0.96414	1.0355	1.17092	1.06682	1.10455	1.06388	1.12859	1.07392	0.982738	1.00386	1.0402	1.25466	1.12618	1.85192		24.5	1.05473	1.16656	1.18923	1.89271	1.09754	1.00902	1.05884	1.13798	1.52957	1.04611	1.14472	1.08331	1.63024	1.10271	1.00574	1.25842	1.32137	1.18617	1.0737	1.06351	1.0842
24.55	1.02751	1.07591	1.06013	1.0533	1.06499	1.03292	1.07029	0.999377	1.06999	0.970039	0.990825	1.0391	0.960011	1.03209	1.16861	1.05824	1.095	1.06034	1.12415	1.06798	0.97584	0.994338	1.03295	1.23301	1.12868	1.77429		24.55	1.0603	1.15816	1.28986	1.67632	1.1036	1.0077	1.06455	1.16261	1.56801	1.05013	1.15319	1.08172	1.57199	1.11118	1.00351	1.24901	1.31022	1.31354	1.08449	1.072	1.08559
24.6	1.03174	1.07956	1.06286	1.06026	1.07193	1.03201	1.07281	1.00651	1.07187	0.973025	0.994733	1.04392	0.965182	1.04199	1.16434	1.06144	1.10089	1.06099	1.12629	1.07635	0.980959	0.998635	1.0316	1.23651	1.12948	1.75391		24.6	1.0589	1.18202	1.5568	1.63946	1.10539	1.01174	1.06729	1.18003	2.45826	1.05289	1.17615	1.07158	1.59835	1.10825	1.00453	1.23142	1.30156	1.64767	1.09145	1.06909	1.09496
24.65	1.03253	1.08228	1.05919	1.06519	1.07342	1.03798	1.07866	1.00712	1.07871	0.980039	0.995575	1.04052	0.959955	1.03627	1.16014	1.06597	1.10104	1.06211	1.12933	1.06929	0.979422	1.00137	1.04127	1.25248	1.13245	1.72266		24.65	1.07238	1.19441	2.74271	1.92474	1.10866	1.01648	1.07234	1.18242	3.31336	1.06592	1.20983	1.08311	1.58792	1.11596	1.01161	1.20221	1.28949	2.00268	1.11026	1.08045	1.10474
24.7	1.03002	1.08235	1.05531	1.05991	1.067	1.03352	1.07249	1.00365	1.07448	0.977779	0.997591	1.04946	0.964592	1.03349	1.14894	1.06653	1.10246	1.06237	1.1253	1.07282	0.980128	0.996793	1.03018	1.24637	1.13308	1.68647		24.7	1.06695	1.18081	2.73217	2.08837	1.10428	1.00759	1.07676	1.19079	2.91162	1.06592	1.25592	1.08142	1.5137	1.11101	1.00642	1.17877	1.24781	1.82132	1.12013	1.07986	1.09217
24.75	1.03832	1.08735	1.06057	1.062	1.06953	1.03733	1.07443	1.01071	1.07178	0.977452	1.00126	1.04344	0.96429	1.04191	1.1454	1.0658	1.10383	1.06537	1.12747	1.07317	0.983527	1.00268	1.03941	1.27594	1.13549	1.72445		24.75	1.07284	1.18552	2.26052	2.03003	1.09984	1.0138	1.06483	1.18328	2.43767	1.06921	1.3383	1.08083	1.45385	1.11344	1.00777	1.1561	1.22831	1.74956	1.13626	1.10067	1.09327
24.8	1.03432	1.08331	1.0598	1.06269	1.07374	1.04052	1.07448	1.00372	1.07316	0.977489	1.0023	1.04281	0.967423	1.03655	1.13081	1.06518	1.10036	1.06326	1.12875	1.06865	0.98193	1.00146	1.03941	1.27985	1.13483	1.71468		24.8	1.07302	1.19496	1.89148	1.91447	1.10407	1.0255	1.0852	1.19519	2.09974	1.06879	1.53556	1.08205	1.42962	1.11865	1.01463	1.14813	1.22216	1.61092	1.2014	1.09183	1.104
24.85	1.03332	1.08178	1.0567	1.06606	1.06779	1.03715	1.06678	1.00449	1.07511	0.981845	0.992243	1.04225	0.95928	1.03114	1.12762	1.06095	1.10444	1.05966	1.12832	1.07366	0.982227	0.999182	1.03509	1.32086	1.13533	1.65215		24.85	1.07243	1.16947	1.64684	1.99959	1.09321	1.02522	1.07028	1.21645	1.95799	1.0541	2.00034	1.08185	1.40275	1.11444	1.01666	1.12385	1.23307	1.48469	1.36132	1.0958	1.10215
24.9	1.02663	1.07531	1.05458	1.0581	1.06394	1.02783	1.06591	0.994558	1.07225	0.970128	0.993295	1.04097	0.954012	1.02971	1.11898	1.05527	1.098	1.05283	1.12507	1.06589	0.977594	0.996614	1.0286	1.38758	1.12542	1.59011		24.9	1.07811	1.17087	1.44455	1.96913	1.09277	1.03062	1.06947	1.22765	1.82843	1.05557	2.09634	1.08117	1.40154	1.11255	1.01252	1.11791	1.20931	1.38196	1.44201	1.08542	1.09078
24.95	1.02425	1.07184	1.05722	1.05975	1.06351	1.02899	1.06591	1.00074	1.07247	0.970067	0.993886	1.03796	0.962541	1.03239	1.1198	1.06173	1.09821	1.05672	1.12858	1.07189	0.977249	0.999151	1.03308	1.56538	1.12343	1.53523		24.95	1.06281	1.15667	1.31768	1.85269	1.09037	1.01969	1.07154	1.26346	1.80191	1.06267	1.89693	1.07933	1.43939	1.11091	1.02027	1.11423	1.20219	1.31014	1.35375	1.09015	1.0965
25	1.0302	1.0788	1.06061	1.06821	1.06564	1.02956	1.07541	1.00778	1.07249	0.972786	0.996515	1.03985	0.961532	1.03233	1.12345	1.06184	1.10111	1.05577	1.13295	1.07147	0.981163	0.996946	1.03346	1.77215	1.12555	1.50153		25	1.05467	1.16793	1.2195	1.88241	1.09268	1.02263	1.06917	1.26973	1.74443	1.06872	1.77853	1.07853	1.56317	1.11633	1.01238	1.11035	1.20527	1.22377	1.28044	1.09119	1.09541
25.05	1.03094	1.07603	1.06375	1.06442	1.07342	1.03326	1.07089	1.00969	1.07931	0.978141	0.996231	1.04007	0.966355	1.03064	1.12323	1.06606	1.10583	1.05639	1.14057	1.07145	0.982378	1.00126	1.03766	1.72256	1.12788	1.48729		25.05	1.06906	1.1609	1.16768	2.04915	1.08515	1.02244	1.06482	1.25294	1.72535	1.06859	1.68448	1.08526	1.73263	1.11545	1.01185	1.09192	1.19638	1.1665	1.23175	1.08574	1.10048
25.1	1.0277	1.07231	1.05703	1.05588	1.06718	1.03409	1.07838	1.00612	1.07332	0.972777	0.995866	1.04973	0.959494	1.03051	1.12099	1.0594	1.1061	1.05502	1.13614	1.07212	0.980394	1.00074	1.03515	1.61238	1.13055	1.44343		25.1	1.0571	1.16531	1.1412	1.96069	1.09374	1.01312	1.0599	1.25695	1.67576	1.05856	1.68939	1.07643	1.82568	1.11935	1.00675	1.09413	1.19394	1.14046	1.2294	1.09227	1.09661
25.15	1.02137	1.07127	1.05888	1.05741	1.06255	1.03034	1.06785	1.00593	1.07444	0.977918	0.994663	1.03044	0.954747	1.02782	1.10623	1.0588	1.10354	1.05281	1.13371	1.06629	0.972713	0.991734	1.0266	1.57794	1.12121	1.40866		25.15	1.07545	1.16525	1.12154	1.89322	1.09186	1.02556	1.06752	1.25898	1.55627	1.05815	1.71863	1.07599	1.78141	1.11459	1.01618	1.09434	1.19423	1.10567	1.22781	1.09735	1.09909
25.2	1.01894	1.07215	1.05919	1.06541	1.0697	1.03353	1.07699	1.01043	1.07172	0.979624	0.994899	1.04578	0.960775	1.03292	1.11418	1.06656	1.10719	1.05398	1.13373	1.07477	0.981812	0.998419	1.03643	1.55512	1.12957	1.37158		25.2	1.07523	1.16093	1.0931	1.80298	1.09042	1.02127	1.06632	1.20996	1.44944	1.05624	1.70712	1.07423	1.74041	1.11192	1.00866	1.08953	1.18717	1.08304	1.23992	1.08211	1.10064
25.25	1.02343	1.07942	1.06416	1.05998	1.06976	1.03739	1.07888	1.01017	1.07149	0.980135	0.999282	1.02601	0.964068	1.03495	1.11566	1.06189	1.10214	1.05478	1.13259	1.07625	0.986667	0.998488	1.03551	1.51664	1.13366	1.35361		25.25	1.07378	1.14964	1.09598	1.75469	1.0825	1.00738	1.06789	1.20971	1.35273	1.05241	1.62482	1.0721	1.72663	1.11286	1.0102	1.08299	1.18579	1.06613	1.23337	1.08551	1.0948
25.3	1.02922	1.07716	1.06236	1.0717	1.07205	1.03707	1.08031	1.01035	1.07933	0.982721	0.99875	1.04547	0.962158	1.03586	1.11506	1.06437	1.10781	1.05664	1.14141	1.07545	0.984234	1.00263	1.03519	1.45475	1.14193	1.33664		25.3	1.07489	1.15414	1.08811	1.71689	1.08751	1.01521	1.06336	1.17657	1.27855	1.05306	1.53923	1.07815	1.75611	1.11336	1.01127	1.0793	1.19147	1.05748	1.24183	1.08703	1.09942
25.35	1.02364	1.06544	1.05534	1.06051	1.06338	1.02649	1.07187	1.0108	1.06817	0.975791	0.990232	1.03332	0.958598	1.02923	1.10593	1.06288	1.10103	1.05454	1.12883	1.07017	0.981663	0.997778	1.03719	1.41778	1.12792	1.31951		25.35	1.0636	1.15135	1.08525	1.76651	1.09483	1.01325	1.06652	1.16999	1.23247	1.05167	1.47953	1.07803	1.78187	1.11654	1.00984	1.08064	1.19549	1.0507	1.22365	1.08975	1.09451
25.4	1.03177	1.07503	1.06058	1.06828	1.06602	1.03454	1.07572	1.01852	1.06869	0.980525	0.996243	1.03688	0.960152	1.03294	1.1105	1.0649	1.1034	1.05704	1.13547	1.07559	0.987525	0.997469	1.03351	1.40681	1.13733	1.32084		25.4	1.06103	1.14872	1.08187	1.83385	1.08605	1.00372	1.06412	1.16403	1.19688	1.05167	1.43456	1.06531	1.77456	1.104	0.999587	1.08057	1.18143	1.03164	1.22438	1.08359	1.08834
25.45	1.03312	1.08536	1.06656	1.06758	1.07073	1.0355	1.08407	1.01479	1.07092	0.98186	0.998938	1.03879	0.960548	1.03311	1.11246	1.06473	1.1069	1.05631	1.12927	1.07339	0.985407	0.998054	1.03411	1.36962	1.14354	1.31728		25.45	1.06145	1.15534	1.08307	1.84007	1.08935	1.0091	1.05765	1.15038	1.18886	1.05613	1.39111	1.08256	1.89014	1.10976	1.01333	1.08131	1.18563	1.04029	1.2644	1.08703	1.09761
25.5	1.02592	1.07473	1.06442	1.06827	1.07242	1.03907	1.07934	1.01114	1.07205	0.981061	0.997144	1.04112	0.966747	1.03821	1.11019	1.06153	1.10253	1.04984	1.13476	1.07516	0.984463	1.00306	1.03562	1.33823	1.13355	1.30187		25.5	1.07218	1.15562	1.08056	1.80141	1.09399	1.02208	1.06902	1.13407	1.13945	1.04646	1.3609	1.07886	1.81541	1.10876	1.00505	1.08589	1.17533	1.03801	1.293	1.0819	1.10333
25.55	1.02643	1.0736	1.06055	1.05922	1.06325	1.03226	1.07942	1.01178	1.07082	0.978302	0.994446	1.04156	0.959172	1.0277	1.10539	1.05888	1.1035	1.05227	1.13166	1.07604	0.989879	0.99959	1.0367	1.3123	1.13491	1.29381		25.55	1.06072	1.15677	1.07963	1.63362	1.08953	1.01505	1.07486	1.11551	1.10562	1.04151	1.36187	1.08178	1.64338	1.10994	1.00817	1.08702	1.18795	1.04101	1.2809	1.08643	1.09955
25.6	1.02506	1.08293	1.06197	1.06929	1.07091	1.03765	1.07486	1.01463	1.07143	0.977594	0.99938	1.03758	0.962783	1.03229	1.10798	1.06225	1.1016	1.05581	1.1321	1.07787	0.986535	0.99831	1.03737	1.29697	1.13672	1.29004		25.6	1.07672	1.16082	1.09617	1.59484	1.13641	1.02772	1.07587	1.13142	1.10923	1.04879	1.40134	1.09275	1.53802	1.11988	1.01426	1.08809	1.19031	1.04014	1.26207	1.10043	1.10728
25.65	1.03215	1.07413	1.06514	1.06515	1.0678	1.03517	1.07887	1.01452	1.06717	0.978911	0.99543	1.0446	0.968369	1.0345	1.10363	1.06293	1.10581	1.04983	1.12977	1.08146	0.98749	1.00289	1.03956	1.27854	1.13333	1.28379		25.65	1.07009	1.16351	1.09525	1.70321	1.14544	1.03635	1.07963	1.09666	1.08016	1.04413	1.65779	1.08656	1.40176	1.11572	1.01157	1.08397	1.17801	1.04563	1.23065	1.08769	1.0991
25.7	1.02353	1.0719	1.05744	1.07009	1.06224	1.031	1.07734	1.0101	1.06861	0.972295	0.995687	1.03571	0.959435	1.03341	1.10335	1.05588	1.09759	1.04803	1.12121	1.07647	0.986359	0.993383	1.0349	1.27144	1.12931	1.28533		25.7	1.06837	1.1647	1.0938	1.81639	1.12656	1.03024	1.05999	1.12307	1.05713	1.05253	2.28041	1.0852	1.3298	1.11549	1.01426	1.08672	1.17683	1.04423	1.18403	1.11037	1.10413
25.75	1.02512	1.07129	1.05951	1.05933	1.06445	1.03155	1.07649	1.01454	1.06483	0.975258	1.0004	1.04349	0.966207	1.03509	1.10721	1.06068	1.09995	1.04847	1.12172	1.07489	0.98911	0.999108	1.03765	1.25724	1.1308	1.2896		25.75	1.06411	1.13862	1.11004	1.78507	1.15023	1.02798	1.06805	1.11424	1.02934	1.04258	1.98747	1.08511	1.32573	1.10368	1.00328	1.08929	1.178	1.05726	1.14569	1.09497	1.09863
25.8	1.02326	1.08292	1.06041	1.06828	1.06598	1.02985	1.0818	1.01893	1.06885	0.979173	1.00026	1.04367	0.966847	1.03877	1.10231	1.05862	1.10277	1.04835	1.11996	1.08278	0.992529	0.998833	1.03769	1.25916	1.12635	1.2933		25.8	1.0575	1.1347	1.11766	1.73331	1.14582	1.01497	1.07142	1.11484	1.02291	1.04478	1.76967	1.08327	1.32489	1.10207	1.01083	1.08439	1.18266	1.05583	1.13427	1.09086	1.10687
25.85	1.02773	1.08245	1.06548	1.06677	1.06571	1.03395	1.07567	1.01494	1.06553	0.978166	0.99533	1.03857	0.965476	1.03119	1.10314	1.06004	1.10644	1.04794	1.11842	1.08022	0.991439	0.996809	1.03781	1.24215	1.12555	1.28603		25.85	1.06043	1.15428	1.12983	1.64194	1.16324	1.02853	1.06685	1.11062	1.00827	1.05298	1.66693	1.08702	1.46786	1.10261	1.00798	1.08504	1.19058	1.06742	1.12119	1.09566	1.10498
25.9	1.02199	1.0794	1.06339	1.0584	1.06106	1.03107	1.07955	1.00893	1.06962	0.971764	0.990083	1.03792	0.960723	1.03703	1.09779	1.05649	1.09836	1.04358	1.1148	1.07474	0.989115	0.993942	1.03695	1.242	1.12482	1.29161		25.9	1.05103	1.14068	1.16187	1.58667	1.14189	1.01704	1.06592	1.09303	1.00594	1.03951	1.70479	1.0835	1.6935	1.10341	1.0147	1.07946	1.17902	1.07144	1.13797	1.10973	1.10067
25.95	1.02211	1.07279	1.06288	1.06193	1.06192	1.02964	1.08185	1.01403	1.06734	0.970621	1.00029	1.03407	0.963398	1.04077	1.10313	1.05614	1.10014	1.04509	1.1163	1.07657	0.98351	0.99478	1.03452	1.23808	1.12526	1.28731		25.95	1.04709	1.14737	1.20688	1.62379	1.13051	1.02147	1.0693	1.09721	0.992797	1.03645	1.6823	1.08125	1.80218	1.10304	1.00866	1.08432	1.16851	1.10928	1.12586	1.12142	1.10024
26	1.02312	1.0782	1.06159	1.06513	1.06478	1.02561	1.07678	1.01292	1.0674	0.972735	0.997041	1.03332	0.962604	1.04008	1.10238	1.05947	1.103	1.04856	1.11525	1.07816	0.989637	0.998389	1.03849	1.24079	1.13112	1.29113		26	1.05193	1.156	1.31557	1.73435	1.11981	1.02693	1.0757	1.09183	0.997226	1.05118	1.65725	1.08858	1.77963	1.10791	1.01528	1.0841	1.18974	1.12147	1.12122	1.17183	1.11047
26.05	1.02728	1.0729	1.06081	1.06572	1.05868	1.02837	1.07901	1.01133	1.06873	0.968111	0.997005	1.03059	0.96088	1.03346	1.10051	1.06078	1.10434	1.04334	1.11317	1.0725	0.988272	0.99434	1.03479	1.23619	1.13174	1.28126		26.05	1.05976	1.16983	1.63899	1.9749	1.11357	1.03019	1.06353	1.11592	1.00262	1.04504	1.5616	1.09701	1.66633	1.1078	1.00652	1.08222	1.17924	1.1262	1.11862	1.29165	1.10026
26.1	1.0239	1.07577	1.06025	1.0588	1.06155	1.03304	1.07495	1.01781	1.06781	0.964949	0.991706	1.03614	0.953552	1.03588	1.0986	1.05895	1.10202	1.04167	1.10896	1.07989	0.985716	0.997155	1.03237	1.23031	1.12745	1.28936		26.1	1.04888	1.1743	3.04386	1.98945	1.11577	1.0199	1.08069	1.09415	0.99535	1.04627	1.51022	1.09478	1.58724	1.10963	1.01418	1.07999	1.1623	1.15172	1.11968	2.71702	1.10754
26.15	1.02227	1.0797	1.05752	1.05685	1.06084	1.02663	1.07462	1.01118	1.06834	0.970454	0.996102	1.03349	0.963501	1.03466	1.10074	1.0592	1.10861	1.04176	1.10945	1.07401	0.985525	0.995794	1.03979	1.25447	1.12761	1.28943		26.15	1.05125	1.16751	2.93218	1.82435	1.09123	1.01365	1.07339	1.08176	0.989942	1.03489	1.41218	1.09208	1.50396	1.105	1.0121	1.08334	1.17047	1.18866	1.13473	2.24006	1.10381
26.2	1.02578	1.08011	1.06377	1.07072	1.06402	1.03853	1.08857	1.01978	1.07183	0.975792	1.00293	1.0435	0.967807	1.04061	1.10014	1.06104	1.11167	1.04912	1.11418	1.08231	0.989851	1.00296	1.04275	1.25427	1.1346	1.29314		26.2	1.04874	1.16356	2.39057	1.74985	1.09474	1.02403	1.07831	1.0942	0.987797	1.03886	1.34505	1.09105	1.45776	1.10984	1.01334	1.07742	1.17657	1.25578	1.15102	2.00812	1.10408
26.25	1.022	1.07232	1.06015	1.06406	1.06523	1.0345	1.08369	1.01256	1.07114	0.976056	0.997695	1.04159	0.965907	1.03637	1.0978	1.05912	1.10657	1.04156	1.11179	1.07844	0.988429	0.999552	1.03575	1.2499	1.12924	1.29665		26.25	1.04217	1.15148	1.96501	1.67963	1.09459	1.01765	1.07637	1.08745	0.980882	1.04071	1.26713	1.09688	1.39599	1.11019	1.01019	1.07655	1.18171	1.39842	1.18608	1.91733	1.10806
26.3	1.02761	1.0794	1.05842	1.06004	1.06059	1.03082	1.07525	1.01505	1.06917	0.969876	0.993276	1.0392	0.964352	1.03411	1.09628	1.06219	1.10531	1.03789	1.11213	1.08128	0.988788	0.996143	1.03541	1.25357	1.13041	1.29801		26.3	1.04812	1.15525	1.68536	1.60934	1.11229	1.03407	1.08482	1.08914	0.99014	1.04464	1.25409	1.10417	1.4308	1.1117	1.01861	1.08599	1.181	1.78412	1.18439	1.86915	1.10457
26.35	1.02199	1.07155	1.05983	1.05847	1.05867	1.03156	1.07015	1.01401	1.06665	0.967285	1.00093	1.03203	0.967586	1.03124	1.09556	1.05831	1.10237	1.03758	1.10557	1.07474	0.98424	0.998751	1.03573	1.25375	1.12794	1.29302		26.35	1.05232	1.17134	1.52347	1.53197	1.10955	1.02419	1.08489	1.08913	0.99078	1.04441	1.2027	1.10652	1.60009	1.10623	1.02274	1.08901	1.19156	1.91871	1.18171	1.83303	1.1154
26.4	1.03494	1.07931	1.06902	1.06563	1.06606	1.03838	1.08637	1.02332	1.07366	0.979318	1.00168	1.04385	0.972725	1.04558	1.10668	1.0693	1.11263	1.04678	1.11403	1.08451	0.99299	1.00539	1.04288	1.26309	1.13238	1.30171		26.4	1.04889	1.15458	1.39755	1.50782	1.09121	1.02322	1.08067	1.0825	0.981768	1.04144	1.17417	1.10596	1.61098	1.1068	1.01587	1.08459	1.17686	1.76964	1.19862	1.62678	1.10967
26.45	1.02705	1.07908	1.05322	1.06005	1.06054	1.03	1.08912	1.01592	1.06292	0.972861	0.995322	1.03784	0.965532	1.03971	1.10438	1.05709	1.10502	1.043	1.10943	1.08407	0.988885	0.9983	1.03938	1.26438	1.13071	1.29608		26.45	1.04183	1.14802	1.31189	1.49134	1.09332	1.009	1.06832	1.07391	0.97649	1.04423	1.15212	1.10722	1.63597	1.10383	1.01101	1.07565	1.17445	1.66031	1.29544	1.47505	1.1073
26.5	1.01821	1.06902	1.05772	1.05738	1.05767	1.02686	1.07039	1.00874	1.06049	0.970655	0.995421	1.03247	0.958968	1.03031	1.09733	1.05486	1.10155	1.03678	1.10529	1.07438	0.978888	0.995551	1.03212	1.26379	1.12969	1.30893		26.5	1.04933	1.14879	1.2537	1.46324	1.10536	1.01407	1.0627	1.08065	0.979755	1.04119	1.13973	1.10217	1.69036	1.10674	1.00633	1.07651	1.17622	1.55664	1.37887	1.35363	1.11515
26.55	1.02049	1.07136	1.05226	1.05619	1.05266	1.02146	1.0739	1.00724	1.0581	0.967918	0.990913	1.03317	0.959979	1.02915	1.10037	1.05119	1.09783	1.03876	1.10333	1.07203	0.982266	0.993423	1.03228	1.26785	1.12833	1.31137		26.55	1.05469	1.13813	1.20166	1.42891	1.09683	1.01809	1.0684	1.07641	0.96989	1.03487	1.12635	1.10927	1.72015	1.10574	1.0149	1.07572	1.16847	1.53383	1.36827	1.27148	1.10758
26.6	1.0224	1.07501	1.0603	1.06261	1.05831	1.03118	1.08118	1.01314	1.06504	0.966815	0.999402	1.04097	0.963971	1.03351	1.10628	1.05878	1.1071	1.03699	1.11042	1.08027	0.986346	0.996999	1.04159	1.2897	1.13317	1.30832		26.6	1.06552	1.1405	1.1638	1.38936	1.112	1.00575	1.06753	1.07598	0.969522	1.03685	1.11826	1.11423	1.71019	1.11088	1.01183	1.07639	1.17239	1.4624	1.28582	1.20909	1.10661
26.65	1.02526	1.08025	1.05766	1.07063	1.06182	1.0323	1.08852	1.01263	1.06633	0.970672	1.0005	1.03638	0.972348	1.04176	1.11585	1.06266	1.1093	1.04689	1.11035	1.08273	0.988668	1.00088	1.04195	1.28716	1.13714	1.30994		26.65	1.06955	1.13726	1.12574	1.34527	1.09296	1.01534	1.06489	1.0709	0.966867	1.04268	1.12859	1.12532	1.74383	1.10892	1.01103	1.07275	1.1672	1.43635	1.21029	1.16736	1.11166
26.7	1.01631	1.07708	1.05947	1.05646	1.05662	1.02677	1.07653	1.01038	1.06221	0.966016	0.992313	1.03778	0.96322	1.02931	1.10452	1.05488	1.0975	1.03676	1.10371	1.07329	0.979286	0.994844	1.03394	1.29923	1.12861	1.31403		26.7	1.07092	1.14294	1.11977	1.33492	1.09914	1.0149	1.06762	1.08275	0.970894	1.04256	1.11729	1.1325	1.75161	1.11037	1.00914	1.076	1.17778	1.37699	1.18234	1.14192	1.11049
26.75	1.01586	1.0742	1.05757	1.05246	1.05537	1.02922	1.07788	1.01429	1.0636	0.968559	0.987955	1.02963	0.963367	1.03145	1.10043	1.05732	1.09694	1.03624	1.10283	1.07396	0.982763	0.994563	1.03283	1.29895	1.13487	1.31948		26.75	1.07487	1.15533	1.11067	1.41118	1.10305	1.021	1.06471	1.08792	0.972566	1.03542	1.12774	1.12966	1.65139	1.10915	1.01859	1.0757	1.17684	1.34788	1.17434	1.11128	1.10919
26.8	1.02549	1.0824	1.06909	1.06638	1.06217	1.03771	1.08681	1.02125	1.06946	0.976377	1.00016	1.0406	0.972175	1.04181	1.12159	1.05953	1.10978	1.04458	1.11392	1.08755	0.987508	1.00375	1.04657	1.33879	1.13875	1.34336		26.8	1.0721	1.13661	1.09511	1.87672	1.09956	1.02858	1.07292	1.09823	0.969706	1.04303	1.1443	1.12776	1.52254	1.10598	1.01368	1.0751	1.1814	1.32767	1.21263	1.1047	1.11326
26.85	1.01682	1.07719	1.05732	1.06343	1.0534	1.03331	1.08225	1.00758	1.06352	0.970473	0.996707	1.03561	0.966995	1.03429	1.11875	1.04945	1.10032	1.03731	1.10054	1.06882	0.982489	0.997032	1.03698	1.3183	1.13615	1.34184		26.85	1.07772	1.14207	1.09564	2.19758	1.09961	1.01893	1.06543	1.09907	0.965019	1.04194	1.19167	1.13854	1.4269	1.10439	1.00857	1.0765	1.16502	1.33609	1.24039	1.08911	1.10436
26.9	1.01936	1.06759	1.054	1.05899	1.05324	1.02593	1.08186	1.00695	1.06152	0.968325	0.995279	1.02858	0.958966	1.03175	1.12865	1.05053	1.1006	1.03445	1.1083	1.07861	0.98301	0.993716	1.03503	1.32998	1.13069	1.33633		26.9	1.08957	1.12857	1.09455	1.85613	1.10545	1.02283	1.06215	1.08767	0.965866	1.0354	1.42456	1.1342	1.33633	1.10098	1.00978	1.07068	1.15894	1.38271	1.2379	1.07133	1.09962
26.95	1.02255	1.07175	1.05635	1.05825	1.05675	1.03473	1.0711	1.01075	1.06281	0.967497	0.997324	1.03283	0.967431	1.03652	1.14774	1.04757	1.1013	1.04238	1.10024	1.07087	0.983627	0.999732	1.03902	1.32866	1.13394	1.33936		26.95	1.09247	1.12747	1.09282	1.61385	1.09777	1.01116	1.06448	1.07926	0.968133	1.04431	2.22733	1.12205	1.27006	1.09561	1.00866	1.07703	1.16994	1.55468	1.21447	1.06061	1.09701
27	1.02415	1.07563	1.06103	1.06473	1.05848	1.03409	1.08379	1.01338	1.06273	0.973544	0.998934	1.0327	0.967237	1.03585	1.20198	1.05011	1.10305	1.03987	1.1051	1.07881	0.984152	1.00076	1.03815	1.36919	1.13447	1.3456		27	1.10296	1.14679	1.09205	1.47507	1.09444	1.01185	1.07249	1.09113	0.979431	1.04571	1.92883	1.12118	1.23604	1.106	1.0133	1.07695	1.17344	1.9956	1.23187	1.06438	1.10263
27.05	1.01756	1.06757	1.05567	1.05634	1.04904	1.02678	1.07316	1.00717	1.0555	0.967569	0.987582	1.02164	0.958205	1.02754	1.38251	1.03848	1.09394	1.03261	1.0996	1.07245	0.979823	0.998908	1.03601	1.35886	1.12989	1.3569		27.05	1.08941	1.13234	1.10319	1.4365	1.1	1.00829	1.06852	1.09773	0.983444	1.04292	1.69776	1.1197	1.23272	1.10861	1.01916	1.0816	1.17696	1.90941	1.29723	1.07045	1.10892
27.1	1.02901	1.07369	1.06579	1.06749	1.06125	1.03332	1.07757	1.01595	1.06396	0.977697	1.00351	1.03619	0.967076	1.03564	2.87408	1.05604	1.10587	1.04135	1.10831	1.08585	0.989675	1.00462	1.04486	1.40448	1.13871	1.34934		27.1	1.0873	1.12656	1.09672	1.41841	1.10495	1.00926	1.06734	1.09509	0.970103	1.0452	1.52738	1.11137	1.272	1.10355	1.01124	1.07824	1.15945	1.76896	1.33266	1.06646	1.10914
27.15	1.01904	1.07395	1.0583	1.05925	1.05105	1.02949	1.0739	1.00814	1.0563	0.96898	0.995921	1.03515	0.964559	1.03004	2.58513	1.04549	1.10145	1.03668	1.10373	1.07413	0.985404	1.00019	1.03779	1.48064	1.12375	1.34664		27.15	1.07682	1.13134	1.09597	1.38827	1.09553	1.01684	1.06969	1.08798	0.978476	1.04561	1.42965	1.11045	1.45094	1.09924	1.00893	1.07618	1.1678	1.7294	1.33685	1.06395	1.11037
27.2	1.02656	1.07303	1.05762	1.06511	1.06027	1.03212	1.0774	1.0106	1.059	0.97214	0.991368	1.0319	0.966988	1.03441	2.26456	1.05123	1.10233	1.03665	1.10385	1.0733	0.983927	1.00015	1.04239	1.58438	1.12363	1.35133		27.2	1.08156	1.13975	1.0954	1.35265	1.10407	1.00981	1.07074	1.07851	0.971667	1.04571	1.3479	1.10796	2.09466	1.10261	1.01829	1.07592	1.18451	1.77261	1.31973	1.06868	1.10991
27.25	1.02632	1.07378	1.06096	1.06196	1.07889	1.03083	1.08797	1.01415	1.06289	0.973439	0.995422	1.03497	0.966276	1.03006	2.02527	1.0524	1.10513	1.03474	1.10252	1.07796	0.98869	1.00128	1.04202	1.70774	1.12637	1.36155		27.25	1.08658	1.1315	1.10169	1.26758	1.10676	1.02792	1.05183	1.07933	0.97693	1.04203	1.28741	1.10619	2.31776	1.10079	1.02086	1.07252	1.17353	1.75799	1.29759	1.07324	1.10613
27.3	1.0153	1.06645	1.05102	1.0542	1.09901	1.02527	1.07403	1.00625	1.0588	0.968067	0.985373	1.02993	0.964409	1.02043	1.81926	1.04221	1.09227	1.03212	1.09637	1.06798	0.979416	0.995623	1.03347	1.73484	1.12419	1.36015		27.3	1.07858	1.12321	1.10852	1.21745	1.10868	1.01097	1.06881	1.07517	0.978975	1.03721	1.27123	1.09996	2.10066	1.10062	1.01923	1.07324	1.15896	1.65163	1.2518	1.07297	1.0959
27.35	1.01831	1.06572	1.05675	1.06567	1.1284	1.02669	1.085	1.00743	1.05871	0.971165	0.991364	1.03302	0.968216	1.03482	1.68574	1.04759	1.09848	1.03616	1.0996	1.07347	0.980475	1.00318	1.03913	1.71296	1.12792	1.36828		27.35	1.07379	1.13126	1.11519	1.17207	1.11632	1.01355	1.06012	1.09492	0.970516	1.05453	1.25278	1.10428	1.88703	1.1013	1.01587	1.07629	1.16801	1.50315	1.23083	1.07737	1.10304
27.4	1.02903	1.07879	1.06494	1.06544	1.13898	1.03207	1.08401	1.01402	1.06919	0.978061	0.999705	1.03555	0.965819	1.03822	1.59369	1.04917	1.10466	1.04373	1.10594	1.07751	0.9898	1.003	1.04946	1.67162	1.12806	1.38059		27.4	1.07857	1.13946	1.12287	1.13998	1.11403	1.00237	1.05901	1.08144	0.971202	1.03851	1.21649	1.09131	1.78723	1.09824	1.01361	1.07802	1.15914	1.42739	1.20558	1.06928	1.0985
27.45	1.02931	1.08049	1.06526	1.06715	1.15005	1.03764	1.08455	1.02054	1.06345	0.973954	0.992475	1.03986	0.972211	1.03519	1.51118	1.05369	1.1052	1.04278	1.10417	1.07718	0.989645	1.00585	1.04639	1.64251	1.13266	1.37986		27.45	1.07935	1.14146	1.14607	1.12537	1.10007	1.01963	1.06373	1.0997	0.965685	1.04676	1.22537	1.10503	1.73416	1.10532	1.02133	1.07955	1.17794	1.38295	1.2128	1.08207	1.11073
27.5	1.02987	1.076	1.06188	1.06778	1.16024	1.03608	1.08143	1.02094	1.05959	0.974007	1.00026	1.04129	0.968224	1.04336	1.44756	1.0528	1.10845	1.04624	1.10717	1.07899	0.991308	1.00566	1.0494	1.61599	1.1342	1.37908		27.5	1.09123	1.14251	1.18336	1.10307	1.10742	1.02337	1.07123	1.1009	0.971325	1.04073	1.20448	1.10147	1.68746	1.10642	1.02176	1.0798	1.15838	1.35702	1.21246	1.08365	1.1072
27.55	1.01843	1.06669	1.05803	1.06255	1.15771	1.02807	1.0818	1.01144	1.05662	0.966396	0.991636	1.02711	0.966239	1.03326	1.37792	1.04288	1.09662	1.04136	1.09645	1.07391	0.981469	0.999274	1.04401	1.56038	1.12413	1.39528		27.55	1.07837	1.13366	1.22437	1.09369	1.07834	1.00846	1.05283	1.08902	0.96075	1.03444	1.17487	1.08714	1.62282	1.09037	1.00779	1.06635	1.15474	1.31137	1.22977	1.05672	1.0894
27.6	1.02692	1.07425	1.06021	1.06027	1.16573	1.03206	1.0839	1.01428	1.06073	0.970225	0.996141	1.03786	0.966265	1.03265	1.34791	1.05126	1.10281	1.04356	1.10099	1.0779	0.985678	1.00297	1.04214	1.54248	1.11963	1.38969		27.6	1.08649	1.15243	1.48629	1.08469	1.08668	1.01424	1.05743	1.10773	0.973921	1.0361	1.16694	1.09065	1.55492	1.09735	1.01557	1.07543	1.16341	1.25436	1.25931	1.06332	1.10238
27.65	1.02288	1.07189	1.05934	1.05918	1.16861	1.03592	1.07719	1.00825	1.05473	0.962952	0.989758	1.03058	0.967964	1.02956	1.30626	1.04482	1.10006	1.04209	1.09843	1.07577	0.984993	1.00047	1.04585	1.58589	1.11977	1.39072		27.65	1.08042	1.15707	3.86252	1.1004	1.0893	1.02206	1.06544	1.11609	0.968908	1.04124	1.17001	1.09708	1.52414	1.09927	1.01073	1.08342	1.16485	1.2163	1.28978	1.05577	1.09485
27.7	1.02514	1.07296	1.06129	1.06799	1.17525	1.03269	1.08446	1.01131	1.06591	0.967358	0.995404	1.03259	0.969885	1.03172	1.28661	1.04886	1.1042	1.0436	1.09955	1.0773	0.984418	1.00291	1.0446	1.59752	1.11684	1.41062		27.7	1.08345	1.15206	3.54321	1.09773	1.09566	1.00561	1.06689	1.09741	0.979623	1.03302	1.16907	1.09336	1.56168	1.09854	1.00674	1.07906	1.16106	1.17422	1.26953	1.05014	1.09868
27.75	1.02311	1.06675	1.05923	1.06529	1.17827	1.02895	1.07201	1.00975	1.06031	0.972484	0.991405	1.03408	0.966796	1.02955	1.24555	1.04626	1.10104	1.04221	1.09838	1.07389	0.979974	0.998803	1.03973	1.61645	1.11389	1.40274		27.75	1.09678	1.1521	2.89898	1.09347	1.09168	1.01485	1.07668	1.12137	0.978437	1.03437	1.1675	1.10737	1.6136	1.09964	1.00926	1.0955	1.18308	1.16329	1.26568	1.05004	1.09673
27.8	1.0254	1.07143	1.06726	1.06718	1.19343	1.03697	1.08503	1.01315	1.06524	0.974669	0.995767	1.0284	0.969849	1.03618	1.22424	1.04993	1.1049	1.04339	1.10306	1.07907	0.989194	1.00157	1.04188	1.65675	1.11493	1.41352		27.8	1.0979	1.15105	2.36376	1.107	1.098	1.02132	1.06715	1.14207	0.971262	1.03913	1.17194	1.09936	1.76232	1.09729	1.01421	1.09916	1.16841	1.14623	1.24465	1.05273	1.10396
27.85	1.02885	1.07484	1.06247	1.06499	1.22398	1.03354	1.0786	1.00513	1.06108	0.969404	0.993181	1.0336	0.966435	1.03487	1.19673	1.04776	1.10667	1.04219	1.0982	1.07857	0.982238	1.00079	1.04112	1.60271	1.11562	1.42921		27.85	1.09178	1.13524	2.01414	1.10465	1.08367	1.00947	1.07062	1.14595	0.97829	1.03392	1.14643	1.09319	1.87828	1.0995	1.00703	1.09294	1.17586	1.13571	1.25675	1.045	1.09521
27.9	1.03165	1.07072	1.05876	1.06647	1.24432	1.0386	1.08906	1.01472	1.06723	0.975786	0.995358	1.0437	0.968549	1.03577	1.18423	1.04949	1.1053	1.04467	1.10222	1.07935	0.986081	1.005	1.0492	1.57884	1.11171	1.42033		27.9	1.08626	1.14829	1.83345	1.15057	1.09044	1.01219	1.06742	1.14166	0.981907	1.04403	1.14774	1.09604	2.05888	1.09942	1.0125	1.10034	1.18054	1.14938	1.28337	1.05482	1.09975
27.95	1.02296	1.06426	1.05499	1.06184	1.2278	1.02772	1.07437	1.00918	1.05701	0.965462	0.990931	1.03513	0.96741	1.0322	1.15366	1.04191	1.09602	1.03838	1.09588	1.07781	0.986681	0.998727	1.03969	1.53654	1.10909	1.40892		27.95	1.08456	1.15229	1.72092	1.29793	1.08297	1.02239	1.07727	1.15234	0.977265	1.03451	1.13274	1.09016	2.14763	1.10148	1.01295	1.0973	1.18079	1.15369	1.37231	1.05175	1.09925
28	1.02846	1.0691	1.06522	1.06287	1.24239	1.03248	1.08018	1.01526	1.06699	0.968964	0.995313	1.03716	0.965967	1.02996	1.14912	1.05053	1.10383	1.04348	1.09949	1.0782	0.987807	1.00696	1.04449	1.48879	1.11302	1.41427		28	1.07974	1.1334	1.60404	3.02356	1.07742	1.0094	1.07278	1.14643	0.971559	1.0314	1.13501	1.0993	2.0746	1.09789	1.00884	1.08902	1.16608	1.15394	1.35795	1.0469	1.09536
28.05	1.02426	1.06897	1.06214	1.05868	1.2605	1.02738	1.07487	1.0116	1.06209	0.968249	0.985976	1.02419	0.96169	1.02725	1.13766	1.04381	1.10077	1.04108	1.09609	1.06724	0.983757	1.00046	1.04206	1.45616	1.10476	1.4249		28.05	1.08124	1.14756	1.51564	2.8066	1.07669	1.00606	1.07146	1.13921	0.982025	1.0378	1.13776	1.10171	1.97876	1.10157	1.01374	1.09106	1.17648	1.21288	1.3286	1.05242	1.09706
28.1	1.02444	1.06614	1.06651	1.0641	1.25968	1.03471	1.08867	1.01488	1.06401	0.969572	0.989779	1.03232	0.968731	1.0287	1.12599	1.04839	1.10773	1.04113	1.09801	1.07969	0.984832	0.998878	1.04339	1.42081	1.11034	1.42718		28.1	1.08333	1.14639	1.42963	2.53287	1.08065	1.02366	1.0724	1.15598	0.97814	1.03215	1.13767	1.10736	1.89686	1.1014	1.01702	1.0937	1.18928	1.29526	1.29575	1.05785	1.10018
28.15	1.02289	1.06984	1.06106	1.06332	1.2687	1.03515	1.08332	1.00965	1.05973	0.964005	0.991177	1.03626	0.965519	1.02368	1.11827	1.04668	1.10762	1.04361	1.10078	1.08011	0.980856	1.00274	1.04629	1.40597	1.10893	1.43923		28.15	1.07634	1.14447	1.36247	2.24509	1.08648	1.01214	1.07343	1.17316	0.986458	1.03207	1.13825	1.10167	1.77308	1.10271	1.01225	1.10083	1.18195	1.53492	1.26544	1.06227	1.1045
28.2	1.02345	1.07002	1.06194	1.06295	1.27619	1.03891	1.08249	1.01524	1.06619	0.969513	0.989247	1.04	0.970919	1.0224	1.11594	1.04819	1.10956	1.04434	1.09982	1.0833	0.989127	1.00123	1.04799	1.38464	1.11391	1.46048		28.2	1.06617	1.14673	1.28846	2.0152	1.08415	1.00837	1.0718	1.17273	0.978006	1.03872	1.144	1.10232	1.71282	1.10139	1.01148	1.09691	1.17675	1.98802	1.23768	1.06922	1.10212
28.25	1.02668	1.06889	1.06912	1.06588	1.27519	1.03878	1.07704	1.01405	1.06299	0.971924	0.981401	1.04135	0.967313	1.02842	1.10907	1.04909	1.11076	1.04634	1.09919	1.07984	0.984881	1.00184	1.04992	1.38428	1.11023	1.47935		28.25	1.06206	1.13414	1.22493	1.79065	1.086	1.00341	1.0689	1.21162	0.971513	1.03458	1.13718	1.09813	1.74695	1.10174	1.01525	1.09561	1.17951	1.982	1.22589	1.07942	1.09876
28.3	1.0215	1.07381	1.06025	1.06965	1.27885	1.03971	1.0859	1.01339	1.06404	0.969744	0.986728	1.03586	0.962524	1.01964	1.09878	1.04605	1.10346	1.04515	1.09506	1.07811	0.979348	1.00056	1.04903	1.34124	1.10613	1.49368		28.3	1.06881	1.15015	1.17853	1.64033	1.08183	1.01107	1.07037	1.22844	0.990804	1.03911	1.15588	1.08795	1.84222	1.10419	1.01626	1.10085	1.1814	1.73695	1.22525	1.08563	1.10298
28.35	1.02645	1.06622	1.0609	1.06649	1.27797	1.0331	1.08494	1.01109	1.06061	0.970616	0.981299	1.0419	0.962725	1.02471	1.09892	1.04557	1.11036	1.04267	1.0946	1.07803	0.984793	1.00416	1.05119	1.32638	1.10227	1.51502		28.35	1.07122	1.13976	1.14648	1.58412	1.08909	0.998528	1.07179	1.26632	0.982833	1.03596	1.16413	1.09975	1.8837	1.10469	1.02394	1.08748	1.17852	1.60173	1.2013	1.09227	1.10066
28.4	1.02148	1.06486	1.06067	1.07031	1.27591	1.03254	1.08132	1.00715	1.05483	0.963435	0.98275	1.0352	0.957627	1.01894	1.09288	1.04118	1.10529	1.04082	1.09345	1.0765	0.976133	0.996874	1.04598	1.31533	1.10853	1.53503		28.4	1.07115	1.14215	1.14014	1.5382	1.07787	1.01169	1.07399	1.30124	0.987884	1.03725	1.16221	1.09108	1.87118	1.10475	1.02106	1.0949	1.17634	1.56114	1.19184	1.07834	1.08828
28.45	1.02157	1.0652	1.06409	1.07151	1.27324	1.03517	1.081	1.00971	1.06202	0.965485	0.98397	1.0342	0.963582	1.02014	1.08379	1.04151	1.10835	1.04134	1.09422	1.08229	0.984078	0.996595	1.04441	1.30025	1.10596	1.56967		28.45	1.0596	1.13275	1.11281	1.50867	1.07751	0.992511	1.05897	1.37673	0.993228	1.03567	1.15458	1.10312	2.03817	1.10028	1.01361	1.08969	1.17186	1.50161	1.20003	1.08973	1.0942
28.5	1.0274	1.0688	1.07119	1.07225	1.28111	1.04202	1.09402	1.01388	1.05898	0.971041	0.988359	1.04215	0.966279	1.02463	1.08885	1.05035	1.1117	1.04556	1.09638	1.08205	0.9854	1.00182	1.05234	1.29178	1.10851	1.61985		28.5	1.0673	1.14319	1.11378	1.61403	1.07957	1.00229	1.07691	1.68522	0.9927	1.03895	1.17193	1.09891	2.3092	1.10554	1.02348	1.09125	1.18184	1.44028	1.24233	1.08438	1.09782
28.55	1.02998	1.07439	1.06917	1.07491	1.29896	1.0394	1.09166	1.01614	1.06393	0.968603	0.987343	1.0432	0.968565	1.0236	1.08704	1.04954	1.11121	1.04247	1.09222	1.07996	0.983321	1.00756	1.04619	1.28199	1.10785	1.68525		28.55	1.07031	1.12874	1.10495	1.83902	1.08313	0.998234	1.06693	2.16941	0.995081	1.03601	1.17184	1.10285	2.37416	1.10323	1.02189	1.09134	1.19142	1.39853	1.26277	1.08871	1.10135
28.6	1.02327	1.0665	1.06053	1.07296	1.29312	1.03195	1.08383	1.00565	1.0504	0.963745	0.97834	1.03624	0.958866	1.01367	1.08115	1.03864	1.10801	1.0362	1.0901	1.07365	0.980881	0.995108	1.04055	1.28356	1.10033	1.7142		28.6	1.06139	1.14892	1.10706	1.87735	1.08103	1.01786	1.07649	2.02764	1.01001	1.04018	1.18712	1.10389	2.34214	1.10814	1.02239	1.09875	1.18284	1.443	1.2975	1.07449	1.10177
28.65	1.0294	1.07636	1.06677	1.07563	1.32486	1.0354	1.08843	1.01811	1.06595	0.974303	0.987663	1.03845	0.971182	1.02476	1.08473	1.05045	1.11593	1.04159	1.10228	1.08276	0.989314	1.00446	1.0455	1.27741	1.10509	1.67805		28.65	1.05934	1.12404	1.10689	1.8247	1.08084	1.00101	1.06538	1.70892	1.00923	1.03739	1.1635	1.10732	2.19548	1.10115	1.01353	1.09141	1.17176	1.47811	1.29301	1.07573	1.09458
28.7	1.02249	1.06759	1.0631	1.07619	1.31303	1.03137	1.08392	1.01478	1.05382	0.963524	0.980423	1.03969	0.962094	1.01975	1.07845	1.04557	1.10478	1.04072	1.094	1.07293	0.979118	0.996919	1.04282	1.26052	1.10953	1.65823		28.7	1.0589	1.12165	1.11062	1.75313	1.07093	1.00145	1.04969	1.53303	1.01111	1.03686	1.17597	1.10323	2.00909	1.10451	1.02145	1.09521	1.16824	1.58708	1.29432	1.06054	1.09581
28.75	1.02513	1.06762	1.06205	1.06932	1.31475	1.03083	1.08298	1.0111	1.05441	0.964363	0.982115	1.03132	0.959544	1.01982	1.07862	1.04624	1.10421	1.04026	1.09216	1.07545	0.980121	0.998813	1.03856	1.26879	1.09976	1.64387		28.75	1.06647	1.13375	1.11553	1.75125	1.07863	1.006	1.06105	1.43659	1.01367	1.03994	1.17633	1.11677	1.93773	1.10924	1.01978	1.09858	1.17415	1.66168	1.2963	1.06486	1.1024
28.8	1.03089	1.07776	1.06538	1.08214	1.33565	1.03945	1.09241	1.02146	1.06109	0.974208	0.990228	1.04604	0.964491	1.03344	1.08478	1.05059	1.11739	1.05284	1.10299	1.08288	0.988205	1.00475	1.0482	1.27248	1.10885	1.6497		28.8	1.06916	1.12608	1.11963	1.71467	1.09145	1.02341	1.0678	1.33766	1.01236	1.03973	1.1917	1.11612	1.82543	1.11234	1.0187	1.10065	1.18363	1.73386	1.2992	1.06434	1.10377
28.85	1.02466	1.08053	1.06034	1.08336	1.33845	1.03515	1.08524	1.02415	1.06169	0.974462	0.987587	1.04438	0.968619	1.02498	1.07384	1.04834	1.10907	1.04747	1.09791	1.07932	0.984051	1.00141	1.04879	1.27233	1.11131	1.62489		28.85	1.05963	1.12729	1.10999	1.84261	1.07506	0.99665	1.06665	1.23923	0.999383	1.03204	1.20096	1.1153	1.77013	1.10665	1.01999	1.09196	1.15795	1.68609	1.27784	1.04884	1.09625
28.9	1.03477	1.08046	1.07076	1.07754	1.34206	1.03671	1.08486	1.0205	1.05874	0.968283	0.989105	1.04471	0.964372	1.02395	1.07699	1.05078	1.10962	1.04534	1.10135	1.0772	0.98535	1.0011	1.04671	1.28142	1.09584	1.63517		28.9	1.06179	1.1251	1.11233	1.90775	1.07168	1.01726	1.06226	1.19524	1.01984	1.04266	1.21377	1.11741	1.83775	1.09916	1.01736	1.09327	1.18283	1.67228	1.24283	1.06415	1.09206
28.95	1.0235	1.07831	1.06241	1.08233	1.33676	1.04214	1.09144	1.02128	1.06119	0.968928	0.986997	1.04299	0.962806	1.02051	1.07234	1.04862	1.10981	1.04649	1.1016	1.08094	0.988886	1.00358	1.0481	1.25972	1.10497	1.62431		28.95	1.06196	1.1417	1.13816	1.96607	1.08662	1.00822	1.07511	1.15832	1.02257	1.04007	1.25969	1.12683	1.89798	1.11516	1.02536	1.10406	1.19844	1.72243	1.30121	1.06343	1.09929
29	1.02271	1.0714	1.06447	1.07737	1.3368	1.02976	1.0794	1.01232	1.05756	0.965558	0.975632	1.03482	0.959842	1.02156	1.06936	1.0468	1.10342	1.04008	1.1034	1.07944	0.98552	1.00011	1.04265	1.27371	1.10124	1.62085		29	1.05486	1.12331	1.12849	1.8421	1.07042	1.00327	1.06615	1.13444	1.01804	1.03907	1.31861	1.1189	1.93177	1.11107	1.01821	1.09312	1.1753	1.88603	1.27653	1.05577	1.09305
29.05	1.02735	1.0758	1.06071	1.07729	1.32255	1.0349	1.07716	1.01371	1.05526	0.964289	0.989457	1.03013	0.962368	1.01734	1.06895	1.04496	1.10548	1.04411	1.10135	1.07453	0.985473	0.998831	1.04649	1.25875	1.09321	1.59375		29.05	1.05419	1.11621	1.12918	1.7095	1.07557	1.00653	1.06278	1.10498	1.01221	1.02925	1.37012	1.11775	2.06809	1.11533	1.02151	1.08625	1.1863	1.86051	1.24412	1.05877	1.09858
29.1	1.0186	1.06709	1.05647	1.07302	1.32201	1.03806	1.0837	1.01377	1.05844	0.971841	0.981806	1.04095	0.967352	1.01953	1.0712	1.04973	1.10773	1.04699	1.1001	1.08416	0.98513	1.00398	1.04693	1.25434	1.09683	1.55491		29.1	1.0436	1.11851	1.12774	1.61598	1.06833	0.99731	1.07394	1.11182	1.01153	1.02569	1.93265	1.12781	2.27429	1.10822	1.02264	1.0938	1.16346	1.83331	1.23123	1.06589	1.09608
29.15	1.0323	1.0735	1.07297	1.08068	1.31146	1.03807	1.08842	1.0179	1.064	0.970934	0.988613	1.04275	0.969301	1.02611	1.07335	1.05029	1.10454	1.04908	1.10602	1.07208	0.986081	1.00203	1.05193	1.27929	1.10825	1.5466		29.15	1.04523	1.11993	1.13412	1.55605	1.07845	0.990784	1.07422	1.10382	1.0061	1.02922	2.16777	1.12941	2.25378	1.11218	1.01921	1.09702	1.18277	1.78307	1.22143	1.05778	1.10157
29.2	1.0188	1.06785	1.0603	1.07322	1.29736	1.02431	1.08143	1.01467	1.05591	0.960693	0.984232	1.03365	0.962872	1.01696	1.06783	1.04692	1.10218	1.04269	1.09811	1.07224	0.983366	0.996911	1.04252	1.26565	1.09508	1.49995		29.2	1.05284	1.13867	1.13303	1.5839	1.08506	0.996253	1.06217	1.11286	1.01123	1.03746	1.84675	1.12475	2.11165	1.11542	1.02301	1.09909	1.18171	1.75759	1.25156	1.05673	1.10058
29.25	1.0229	1.07178	1.06164	1.07705	1.29369	1.02931	1.07947	1.01214	1.05767	0.96581	0.980257	1.0275	0.962478	1.0145	1.06234	1.04191	1.10451	1.0441	1.0977	1.07163	0.984103	1.00094	1.04495	1.26631	1.09129	1.49906		29.25	1.05027	1.1246	1.13302	1.56576	1.07493	0.989832	1.06424	1.11469	1.00612	1.03634	1.69092	1.12992	1.87244	1.11258	1.02232	1.09722	1.18345	1.80721	1.27232	1.06077	1.09897
29.3	1.02545	1.07446	1.06205	1.07425	1.29541	1.03456	1.08712	1.01014	1.05535	0.960751	0.987721	1.03108	0.963911	1.01815	1.06725	1.04781	1.10363	1.04566	1.09735	1.08461	0.987951	1.00063	1.04121	1.25179	1.09855	1.48703		29.3	1.04513	1.11879	1.14032	1.56092	1.07342	1.01	1.0564	1.1151	1.01591	1.0359	1.60019	1.12018	1.72661	1.11641	1.0277	1.10005	1.18676	1.89819	1.2606	1.06524	1.09731
29.35	1.0264	1.07435	1.06115	1.08885	1.28897	1.0376	1.09307	1.014	1.06454	0.971139	0.98656	1.037	0.968042	1.02043	1.06783	1.05266	1.10594	1.05297	1.10329	1.08503	0.992105	1.00544	1.04777	1.27226	1.09804	1.50841		29.35	1.05281	1.11532	1.14379	1.56839	1.0733	1.00155	1.05938	1.09377	1.00823	1.03441	1.60052	1.12262	1.65797	1.11475	1.01291	1.09397	1.16869	1.89384	1.20068	1.06727	1.10182
29.4	1.01959	1.06711	1.05419	1.07745	1.27263	1.02967	1.08353	1.01197	1.05242	0.960254	0.982951	1.03507	0.960517	1.0156	1.05886	1.042	1.09854	1.04815	1.09609	1.07962	0.986551	0.99675	1.0406	1.25975	1.09176	1.4834		29.4	1.04826	1.10744	1.14258	1.52265	1.07265	1.00463	1.04655	1.10069	1.01176	1.03843	1.61487	1.12195	1.66903	1.10787	1.01458	1.09641	1.18067	1.82163	1.1557	1.05618	1.10077
29.45	1.02973	1.07762	1.06482	1.09123	1.28104	1.04346	1.08578	1.01696	1.06803	0.965935	0.989316	1.03925	0.969424	1.02539	1.0711	1.05841	1.10935	1.05847	1.09915	1.08631	0.988775	1.00574	1.05351	1.27094	1.10295	1.50201		29.45	1.05008	1.13042	1.17155	1.56747	1.08326	1.00842	1.07827	1.10481	1.01348	1.03848	1.5842	1.13299	1.93511	1.11782	1.01908	1.10686	1.18824	1.76016	1.14456	1.06643	1.10475
29.5	1.02462	1.06763	1.06111	1.08001	1.27854	1.03479	1.08885	1.01329	1.05797	0.969147	0.98628	1.0513	0.966562	1.0212	1.06818	1.05524	1.10722	1.0543	1.09474	1.07882	0.989314	1.0021	1.05128	1.2691	1.09167	1.51134		29.5	1.04753	1.12741	1.21557	1.66115	1.07516	1.0019	1.06167	1.10059	1.00162	1.03748	1.53151	1.13028	2.10423	1.11202	1.01432	1.10044	1.18236	1.73399	1.11773	1.06694	1.10149
29.55	1.0269	1.07419	1.06655	1.07561	1.28597	1.03727	1.08672	1.01664	1.06441	0.966736	0.992975	1.0312	0.96834	1.01806	1.06632	1.05621	1.10848	1.05509	1.09946	1.07737	0.984277	1.00065	1.05344	1.26178	1.09438	1.51715		29.55	1.05701	1.11987	1.26013	2.13337	1.07476	1.0107	1.06685	1.10958	1.02471	1.04656	1.52033	1.1313	2.04836	1.115	1.01832	1.0981	1.17558	1.74929	1.10865	1.07002	1.0995
29.6	1.0196	1.06943	1.05697	1.07575	1.27307	1.03609	1.086	1.01298	1.05362	0.963636	0.984473	1.02651	0.962786	1.01463	1.06295	1.04944	1.09339	1.04858	1.08767	1.0712	0.984157	0.996581	1.04222	1.26032	1.09295	1.49835		29.6	1.04683	1.12703	1.4804	2.23034	1.07632	1.00823	1.07318	1.09746	1.01527	1.04004	1.49561	1.14097	2.03168	1.12157	1.01807	1.09653	1.17845	1.71362	1.11393	1.0676	1.10375
29.65	1.02807	1.066	1.06657	1.08259	1.28833	1.04038	1.09321	1.0168	1.05835	0.960881	0.983627	1.04351	0.965795	1.01631	1.06973	1.05299	1.10184	1.05347	1.09063	1.07644	0.987108	1.00176	1.04895	1.2676	1.1014	1.51551		29.65	1.05285	1.14125	3.23027	2.1783	1.08758	1.00822	1.06993	1.10652	1.02483	1.04078	1.48423	1.13675	2.10728	1.1193	1.02076	1.09003	1.17876	1.6909	1.14704	1.05726	1.10408
29.7	1.0229	1.07128	1.062	1.08197	1.27908	1.03827	1.09463	1.01019	1.0638	0.96366	0.988859	1.03786	0.971885	1.01767	1.06912	1.0554	1.10381	1.05076	1.09482	1.08278	0.987447	1.00101	1.05192	1.26767	1.09271	1.51805		29.7	1.0458	1.14484	3.32902	1.95169	1.07191	1.008	1.07358	1.08411	1.01443	1.04574	1.48691	1.12993	2.26698	1.12004	1.01541	1.10019	1.18739	1.68533	1.15789	1.06377	1.09924
29.75	1.0285	1.07242	1.06266	1.08233	1.27417	1.03747	1.08979	1.01852	1.06429	0.972113	0.993944	1.04365	0.966591	1.02853	1.07948	1.05801	1.10912	1.05938	1.09773	1.08438	0.990848	1.00484	1.05733	1.28353	1.10639	1.52039		29.75	1.05109	1.14741	2.73611	1.81219	1.06965	1.00384	1.0685	1.10551	1.01252	1.03288	1.46618	1.12553	2.22259	1.10885	1.01467	1.09635	1.18206	1.66732	1.13133	1.05221	1.10094
29.8	1.02644	1.07194	1.06256	1.07849	1.2637	1.03763	1.08883	1.01381	1.06116	0.967238	0.985436	1.0412	0.966127	1.0194	1.0709	1.05398	1.10522	1.05537	1.09326	1.07997	0.988727	1.00603	1.0454	1.27083	1.09526	1.50665		29.8	1.06579	1.13828	2.17272	1.73057	1.08151	1.01236	1.07901	1.11481	1.02373	1.04329	1.41606	1.12746	2.07609	1.11433	1.02282	1.10733	1.19167	1.69766	1.14572	1.06735	1.10962
29.85	1.02959	1.07048	1.06259	1.07528	1.25494	1.0391	1.08928	1.01284	1.06201	0.96412	0.989044	1.03302	0.965085	1.01195	1.07208	1.04855	1.10583	1.05428	1.09397	1.07883	0.987648	1.0009	1.04465	1.26569	1.09658	1.51128		29.85	1.05812	1.1408	1.76717	1.72441	1.07958	1.00638	1.06745	1.12664	1.01169	1.03584	1.35964	1.12764	2.01386	1.11643	1.01568	1.10625	1.19745	1.66474	1.12881	1.07189	1.1089
29.9	1.02515	1.06566	1.05695	1.08034	1.25082	1.03033	1.08458	1.01107	1.05849	0.957172	0.986094	1.02797	0.962371	1.01282	1.06996	1.0544	1.10266	1.05343	1.08816	1.0747	0.982912	0.996677	1.04639	1.27347	1.0961	1.51844		29.9	1.05871	1.12451	1.52728	1.68234	1.06866	1.00553	1.06574	1.14218	1.02076	1.04914	1.30097	1.12699	2.12059	1.1109	1.01419	1.10194	1.19729	1.66424	1.12879	1.0629	1.10939
29.95	1.03184	1.07355	1.06127	1.08826	1.25921	1.04313	1.0949	1.0176	1.06083	0.965418	0.993123	1.04286	0.968519	1.01339	1.08088	1.05748	1.11209	1.05701	1.09364	1.0856	0.986987	1.00501	1.0545	1.29421	1.09424	1.53004		29.95	1.06373	1.1262	1.38289	1.60953	1.08198	1.0195	1.07211	1.16998	1.02621	1.03993	1.2503	1.1351	2.22139	1.11302	1.02156	1.10664	1.19065	1.67035	1.11461	1.0714	1.10729
30	1.0276	1.06849	1.05294	1.0768	1.24812	1.03458	1.09028	1.0132	1.05102	0.964208	0.989417	1.02926	0.964682	1.02026	1.0802	1.05374	1.1056	1.05471	1.08931	1.07812	0.983502	0.99794	1.04452	1.26882	1.08835	1.50787		30	1.0557	1.10841	1.26735	1.57786	1.08632	1.00179	1.06743	1.16502	1.03277	1.04183	1.2087	1.12287	2.18936	1.11261	1.01701	1.10101	1.18071	1.67975	1.10719	1.06124	1.10255
30.05	1.02078	1.06953	1.06282	1.0829	1.2513	1.03512	1.08459	1.02114	1.05548	0.965232	0.987361	1.03003	0.962927	1.02382	1.07884	1.05391	1.11127	1.05413	1.09478	1.08001	0.986463	1.00196	1.05119	1.2756	1.09388	1.50154		30.05	1.05015	1.11674	1.1918	1.65366	1.0729	1.00133	1.05291	1.18662	1.03024	1.03759	1.17603	1.12563	2.12549	1.10637	1.00916	1.098	1.18976	1.68991	1.09438	1.05882	1.10274
30.1	1.03314	1.06632	1.06337	1.08805	1.25629	1.04356	1.09987	1.02204	1.05996	0.972349	0.993623	1.04216	0.969536	1.02423	1.08645	1.05866	1.11238	1.057	1.09432	1.0857	0.984609	1.00458	1.04992	1.28296	1.10071	1.49722		30.1	1.06159	1.12766	1.16145	1.77666	1.08119	1.00967	1.07184	1.23813	1.04749	1.04533	1.16519	1.13152	2.05478	1.1094	1.0172	1.11103	1.20291	1.76722	1.08389	1.07178	1.10596
30.15	1.02308	1.06837	1.06408	1.08846	1.24764	1.04025	1.09985	1.01433	1.05794	0.97028	0.986691	1.02819	0.966592	1.0186	1.09094	1.05445	1.10986	1.05157	1.09087	1.08651	0.984938	0.99623	1.04812	1.27257	1.09429	1.48225		30.15	1.06461	1.11588	1.13265	1.78781	1.07597	1.01274	1.0653	1.31466	1.08015	1.04335	1.15499	1.12966	2.01859	1.10902	1.01653	1.11026	1.19045	1.82849	1.07691	1.06516	1.10211
30.2	1.02736	1.06446	1.06376	1.08906	1.25148	1.03923	1.08997	1.02309	1.05099	0.969351	0.984691	1.03583	0.970365	1.02076	1.08994	1.05998	1.11455	1.05536	1.09303	1.0835	0.989748	1.00415	1.04624	1.28032	1.09796	1.46428		30.2	1.06765	1.12315	1.11401	1.88243	1.08326	1.0049	1.06508	1.47165	1.15439	1.04703	1.14581	1.13272	1.90641	1.10994	1.01953	1.1054	1.18821	1.80996	1.08077	1.07482	1.10769
30.25	1.03979	1.07001	1.06323	1.08808	1.24263	1.03611	1.09363	1.02182	1.05843	0.969622	0.989804	1.03269	0.969569	1.02279	1.09271	1.05662	1.11311	1.05501	1.09134	1.0833	0.982134	1.0025	1.04895	1.28185	1.09181	1.47579		30.25	1.06131	1.10527	1.10055	2.06797	1.073	0.998789	1.06013	2.02428	1.59048	1.04919	1.12971	1.12388	1.86197	1.10293	1.005	1.09637	1.18787	1.79446	1.06793	1.06391	1.10328
30.3	1.0173	1.06345	1.05677	1.08406	1.23516	1.03407	1.0958	1.00786	1.05228	0.964173	0.982406	1.02665	0.962083	1.01588	1.09233	1.05377	1.11221	1.04479	1.09479	1.07571	0.982014	0.995213	1.03839	1.28902	1.09241	1.44263		30.3	1.06214	1.11764	1.10379	2.08077	1.08146	1.00323	1.0618	2.17072	2.919	1.06357	1.11913	1.14204	2.16723	1.11391	1.01165	1.10455	1.18394	1.78212	1.08049	1.06815	1.10165
30.35	1.02655	1.07084	1.06121	1.0956	1.23801	1.03783	1.09243	1.0107	1.05831	0.965978	0.987144	1.02851	0.967709	1.02209	1.09573	1.05675	1.11317	1.05107	1.10804	1.08299	0.99208	0.998512	1.04907	1.29551	1.09138	1.43741		30.35	1.06758	1.11747	1.08906	1.9816	1.08316	1.01312	1.07149	1.86716	2.62947	1.06983	1.12668	1.15229	2.36335	1.11255	1.01312	1.10306	1.18337	1.7714	1.11922	1.06621	1.10425
30.4	1.01821	1.06198	1.05873	1.08217	1.23278	1.03677	1.09126	1.01899	1.05795	0.965946	0.988134	1.03687	0.962146	1.02124	1.09023	1.0501	1.11607	1.05229	1.10529	1.08018	0.985404	0.996369	1.04717	1.28694	1.09185	1.42358		30.4	1.07492	1.10693	1.09461	2.15841	1.07271	1.01768	1.08708	1.6422	2.1806	1.06823	1.12718	1.15413	2.33636	1.11447	1.01287	1.10436	1.18582	1.80655	1.19235	1.0799	1.11072
30.45	1.02857	1.06537	1.06283	1.08766	1.22915	1.03382	1.09022	1.02016	1.05755	0.971995	0.994167	1.03491	0.970927	1.02166	1.08659	1.05852	1.11568	1.04896	1.10461	1.08204	0.989737	1.00046	1.04874	1.30128	1.0967	1.41929		30.45	1.07735	1.09886	1.09126	2.07707	1.07566	0.99578	1.07465	1.48858	1.81773	1.06889	1.12647	1.15201	2.22893	1.11024	1.0104	1.09625	1.18339	1.76838	1.43515	1.07524	1.10757
30.5	1.02076	1.05969	1.05646	1.08459	1.22652	1.03525	1.08858	1.01154	1.05173	0.96248	0.988526	1.02892	0.965133	1.01247	1.08384	1.04867	1.10544	1.04595	1.09343	1.07838	0.984197	0.995202	1.0406	1.28853	1.08814	1.40452		30.5	1.06844	1.10014	1.08436	1.78519	1.07299	1.00979	1.06186	1.34029	1.56317	1.05724	1.11474	1.15559	2.06944	1.10789	1.01188	1.09098	1.1743	1.7006	1.47437	1.07134	1.10334
30.55	1.01932	1.05707	1.06435	1.07963	1.22488	1.03776	1.09955	1.01663	1.05335	0.962954	0.988821	1.02475	0.963378	1.01371	1.08819	1.0471	1.10692	1.05259	1.0942	1.07269	0.983453	0.994001	1.04569	1.29534	1.09099	1.40058		30.55	1.08212	1.12648	1.09464	1.6718	1.08477	1.02401	1.06955	1.26998	1.42074	1.06849	1.12454	1.16617	1.90325	1.10461	1.00546	1.0989	1.17999	1.62963	1.44436	1.07379	1.11089
30.6	1.02497	1.07519	1.07224	1.07928	1.22798	1.04627	1.09451	1.01676	1.05306	0.968488	0.988652	1.0309	0.968696	1.0165	1.08988	1.05567	1.10929	1.05333	1.09437	1.08149	0.981898	0.999057	1.04854	1.29324	1.09367	1.39878		30.6	1.07424	1.11282	1.09156	1.52474	1.08297	1.00088	1.06032	1.19765	1.29182	1.04865	1.1243	1.17201	1.74778	1.10798	1.01307	1.09808	1.17689	1.60151	1.38528	1.07807	1.1137
30.65	1.02825	1.07134	1.07174	1.08078	1.22487	1.04189	1.09839	1.01714	1.05214	0.970471	0.990722	1.03607	0.967009	1.01937	1.09036	1.05595	1.11076	1.05653	1.09485	1.08225	0.988826	0.999562	1.04907	1.30249	1.09331	1.38304		30.65	1.07655	1.11413	1.09248	1.43371	1.07832	1.00805	1.06756	1.18026	1.21167	1.05445	1.12299	1.17735	1.74682	1.10884	1.01894	1.09118	1.17721	1.54001	1.31354	1.06539	1.11299
30.7	1.01585	1.07289	1.07201	1.07992	1.22573	1.03925	1.09642	1.01879	1.05207	0.966022	0.986509	1.03059	0.965033	1.01963	1.09182	1.05502	1.10893	1.0543	1.09203	1.08079	0.987819	0.999265	1.04525	1.29304	1.09335	1.36065		30.7	1.06597	1.11129	1.09583	1.36897	1.08052	0.997822	1.06814	1.14921	1.13116	1.04627	1.12566	1.16491	1.81445	1.10482	1.01129	1.08295	1.17669	1.48323	1.2646	1.06715	1.1025
30.75	1.02291	1.07999	1.06855	1.07364	1.2222	1.03955	1.09047	1.01516	1.05131	0.966869	0.989546	1.03295	0.9641	1.02296	1.08963	1.05396	1.11021	1.052	1.09175	1.07875	0.987412	1.00113	1.04358	1.30418	1.09512	1.35353		30.75	1.0563	1.10429	1.09068	1.31699	1.07771	0.989239	1.05178	1.11153	1.0716	1.03896	1.10497	1.16454	2.06832	1.09602	1.006	1.08337	1.16325	1.43548	1.20545	1.05668	1.09907
30.8	1.0209	1.07594	1.0716	1.07451	1.22236	1.03997	1.08736	1.02094	1.05474	0.971089	0.993574	1.03374	0.971246	1.01303	1.09391	1.05075	1.10866	1.04917	1.09411	1.08014	0.98408	1.00116	1.04411	1.31413	1.09475	1.34565		30.8	1.07185	1.1259	1.11637	1.33321	1.08236	1.0174	1.07337	1.12801	1.06394	1.05039	1.12282	1.17083	2.05968	1.10857	1.01584	1.09475	1.1797	1.44704	1.19769	1.06924	1.1081
30.85	1.02713	1.07336	1.07379	1.07216	1.21962	1.04044	1.08815	1.02107	1.05413	0.971405	0.989217	1.03598	0.964052	1.0187	1.09412	1.05357	1.10929	1.04945	1.09197	1.08318	0.983806	0.997326	1.04748	1.31623	1.09077	1.33171		30.85	1.07966	1.11285	1.13108	1.3125	1.08379	1.01283	1.07403	1.11488	1.04149	1.04476	1.14023	1.16113	1.96204	1.1111	1.02065	1.09519	1.17552	1.43677	1.18589	1.08079	1.11009
30.9	1.02716	1.07156	1.07883	1.07699	1.22163	1.03978	1.09682	1.02942	1.05673	0.975699	0.987837	1.0381	0.968972	1.02228	1.09933	1.05421	1.11291	1.05136	1.0964	1.08439	0.986093	0.999748	1.05093	1.32695	1.08904	1.33575		30.9	1.06796	1.11186	1.14451	1.27756	1.08535	1.00048	1.0612	1.10732	1.02656	1.04402	1.13797	1.1476	1.95739	1.10438	1.00524	1.08274	1.17583	1.42032	1.20064	1.07078	1.11183
30.95	1.01914	1.06106	1.06333	1.06219	1.21311	1.03439	1.08092	1.02439	1.05522	0.96589	0.977844	1.02753	0.958875	1.01032	1.08997	1.04756	1.10345	1.0483	1.08533	1.07607	0.983167	0.995461	1.03966	1.31519	1.08055	1.31398		30.95	1.05701	1.09551	1.15581	1.2754	1.07916	0.994256	1.06776	1.10545	1.00284	1.03526	1.14064	1.14563	2.13467	1.10337	1.01127	1.09186	1.182	1.42971	1.22341	1.07081	1.10517
31	1.01704	1.06705	1.07298	1.07122	1.21019	1.03395	1.0848	1.01882	1.0509	0.968328	0.982833	1.02466	0.963414	1.01815	1.09862	1.05093	1.10924	1.04626	1.08835	1.08127	0.981966	0.998486	1.04763	1.34427	1.08484	1.32247		31	1.06268	1.114	1.19697	1.2265	1.08544	1.01075	1.06044	1.10063	0.994387	1.04837	1.17572	1.15607	2.39865	1.10391	1.00926	1.09251	1.17797	1.4719	1.20667	1.07699	1.11989
31.05	1.02814	1.07428	1.07015	1.07567	1.21467	1.04771	1.0974	1.02794	1.06334	0.975255	0.990966	1.03649	0.970183	1.02203	1.11934	1.05641	1.11936	1.0524	1.09797	1.08387	0.989916	1.00507	1.05081	1.36581	1.09622	1.31626		31.05	1.07557	1.11291	1.25457	1.21015	1.08961	1.00355	1.06548	1.09372	0.988457	1.0405	1.24966	1.15058	2.50795	1.101	1.00814	1.08927	1.16976	1.51913	1.18793	1.08223	1.11256
31.1	1.01946	1.06686	1.06642	1.06729	1.2072	1.04583	1.09235	1.01905	1.06512	0.971867	0.990411	1.03079	0.966828	1.01521	1.11787	1.04894	1.11258	1.04309	1.09448	1.07519	0.983195	1.0006	1.05084	1.38332	1.09422	1.30936		31.1	1.05588	1.11263	1.39251	1.19011	1.07496	1.0017	1.05684	1.08602	0.98142	1.03989	1.69152	1.14327	2.32951	1.09916	0.999642	1.08369	1.16009	1.59281	1.17317	1.07623	1.11014
31.15	1.02604	1.07018	1.07037	1.06959	1.20653	1.03851	1.09811	1.02049	1.06911	0.976751	0.983548	1.02871	0.968991	1.01562	1.12732	1.04585	1.1137	1.05168	1.08805	1.08041	0.982762	1.00495	1.05069	1.45831	1.09491	1.31346		31.15	1.06495	1.12572	2.51601	1.1893	1.07623	1.00296	1.06837	1.0906	0.972611	1.04096	2.33035	1.14341	2.26344	1.10137	1.00562	1.08377	1.16859	1.70572	1.15029	1.06759	1.1105
31.2	1.02367	1.06527	1.07129	1.06489	1.20759	1.03695	1.09647	1.01958	1.07716	0.973311	0.982981	1.02891	0.966296	1.01585	1.13215	1.04827	1.11143	1.04473	1.09186	1.07494	0.984487	1.00531	1.04434	1.80921	1.09696	1.31816		31.2	1.05796	1.1235	3.37311	1.19716	1.06712	1.00645	1.08171	1.08727	0.976212	1.04196	1.92772	1.14848	2.20681	1.10714	1.00306	1.08906	1.1774	1.79852	1.15565	1.07279	1.1084
31.25	1.02142	1.0648	1.07409	1.0682	1.20169	1.03914	1.09152	1.02056	1.07357	0.979058	0.985931	1.03207	0.964807	1.01526	1.14781	1.04968	1.1172	1.04872	1.09491	1.08381	0.981305	1.00402	1.0462	1.84219	1.09875	1.32279		31.25	1.06607	1.12052	2.74107	1.18647	1.0744	1.01731	1.0655	1.08254	0.968211	1.04443	1.73782	1.15737	2.27952	1.10246	1.00704	1.08678	1.16728	1.85377	1.15772	1.06498	1.11557
31.3	1.01773	1.06013	1.0715	1.05477	1.20191	1.02897	1.09227	1.01871	1.06961	0.977485	0.976968	1.02451	0.960764	1.00982	1.14503	1.04633	1.10882	1.04198	1.08729	1.07219	0.981054	1.00505	1.03874	1.74241	1.09105	1.30688		31.3	1.06736	1.12888	2.16737	1.16527	1.08065	1.00909	1.07329	1.09495	0.978617	1.04639	1.599	1.15883	2.10982	1.10383	1.00723	1.09552	1.1742	1.82275	1.17628	1.0762	1.10695
31.35	1.01137	1.06078	1.06842	1.05806	1.19759	1.02678	1.0948	1.01629	1.0622	0.967579	0.972286	1.02851	0.958252	1.00194	1.13533	1.04326	1.10148	1.04013	1.08342	1.07556	0.978481	1.00571	1.04064	1.71902	1.07987	1.29553		31.35	1.0651	1.1202	1.81932	1.14437	1.07542	1.00917	1.07551	1.08879	0.974983	1.04272	1.51059	1.14727	1.98609	1.10029	1.00719	1.08888	1.18636	1.75254	1.17407	1.07764	1.10278
31.4	1.01907	1.06559	1.06784	1.06754	1.19476	1.03173	1.08778	1.01957	1.0709	0.967173	0.981726	1.03458	0.966093	1.01151	1.13386	1.04725	1.10858	1.0449	1.08319	1.08434	0.981129	1.01074	1.04264	1.70797	1.08402	1.3051		31.4	1.05912	1.12236	1.60888	1.1384	1.08672	1.00827	1.06705	1.07114	0.987305	1.04284	1.48997	1.16118	1.89933	1.10379	1.01213	1.08324	1.18691	1.7004	1.18603	1.06329	1.1088
31.45	1.02177	1.06104	1.07219	1.06547	1.198	1.04224	1.09252	1.02144	1.07641	0.976505	0.981783	1.03128	0.96648	1.00969	1.14397	1.05028	1.11472	1.04885	1.09005	1.07857	0.983567	1.01581	1.04356	1.70518	1.08757	1.31022		31.45	1.05746	1.11472	1.42683	1.12623	1.08061	0.998956	1.06988	1.09047	0.975262	1.04479	1.45748	1.16573	1.8899	1.09553	1.01608	1.0856	1.17923	1.69329	1.2199	1.07367	1.1031
31.5	1.0161	1.05737	1.06692	1.06775	1.19291	1.0345	1.0866	1.01508	1.07495	0.965034	0.977361	1.03728	0.965744	1.00686	1.13347	1.04745	1.1118	1.04184	1.08578	1.07699	0.980013	1.01707	1.04348	1.67228	1.08789	1.3183		31.5	1.06828	1.1081	1.30302	1.11684	1.07481	1.01327	1.0785	1.07709	0.972891	1.04577	1.40735	1.16651	2.0361	1.09796	1.01412	1.08892	1.17482	1.6951	1.28072	1.0673	1.10755
31.55	1.02216	1.0703	1.0749	1.07242	1.20552	1.04066	1.09221	1.02068	1.09059	0.971035	0.982734	1.0375	0.965903	1.00998	1.13767	1.05044	1.12447	1.04941	1.09061	1.08282	0.985668	1.0179	1.05062	1.64477	1.09366	1.31148		31.55	1.05975	1.09809	1.21851	1.10889	1.08691	0.997074	1.06607	1.08011	0.978824	1.04144	1.36821	1.17436	2.15877	1.09848	1.01212	1.09168	1.1701	1.67011	1.26735	1.06546	1.10654
31.6	1.02512	1.06995	1.07432	1.06632	1.20665	1.04578	1.09746	1.02851	1.09258	0.969709	0.984985	1.03034	0.967951	1.01182	1.13649	1.05448	1.12643	1.04831	1.09058	1.08084	0.988404	1.01631	1.05427	1.60143	1.09814	1.30888		31.6	1.05233	1.10311	1.15708	1.10109	1.08584	1.0048	1.07307	1.09199	0.968143	1.0456	1.48834	1.17557	2.17062	1.0992	1.00732	1.08802	1.16942	1.64915	1.24763	1.07075	1.10708
31.65	1.01248	1.05869	1.0535	1.05642	1.19338	1.03055	1.08421	1.02	1.09172	0.961676	0.977038	1.02307	0.956281	1.00245	1.12686	1.04328	1.12305	1.03891	1.08293	1.07244	0.977748	1.00427	1.04092	1.55852	1.08855	1.30249		31.65	1.05339	1.10326	1.1305	1.11075	1.08261	1.00406	1.06544	1.08904	0.963556	1.03626	1.55569	1.1962	2.14301	1.10337	1.01737	1.08929	1.17266	1.62093	1.22774	1.07187	1.11591
31.7	1.02263	1.06271	1.066	1.05957	1.1956	1.0325	1.09456	1.01987	1.09407	0.967162	0.977721	1.03193	0.965446	1.0051	1.12126	1.04736	1.12661	1.04174	1.08469	1.08518	0.980778	1.00859	1.04912	1.54511	1.0914	1.30232		31.7	1.05667	1.10369	1.12167	1.12779	1.08639	0.99989	1.05943	1.10059	0.985103	1.04299	1.78626	1.20237	2.04492	1.106	1.02103	1.08516	1.17442	1.59743	1.2231	1.08505	1.11601
31.75	1.02154	1.06253	1.07724	1.06875	1.20397	1.0412	1.10156	1.02744	1.10041	0.97337	0.982174	1.03103	0.971122	1.01455	1.12402	1.05345	1.14321	1.0494	1.09043	1.08469	0.986547	1.01129	1.04925	1.5601	1.09546	1.31145		31.75	1.04994	1.09127	1.10027	1.13256	1.07455	1.0053	1.05097	1.0994	0.972112	1.0306	1.71029	1.25449	2.05761	1.09668	1.01397	1.08694	1.1602	1.57461	1.21615	1.06603	1.10208
31.8	1.02288	1.06427	1.07235	1.07195	1.20418	1.0444	1.10095	1.02775	1.10543	0.976483	0.98428	1.04407	0.975568	1.01491	1.12828	1.05465	1.13909	1.04385	1.09766	1.08512	0.984436	1.01254	1.05337	1.55161	1.10208	1.31641		31.8	1.05302	1.10782	1.09288	1.17746	1.0882	1.01602	1.05693	1.08117	0.981516	1.03468	1.59512	1.32754	2.19878	1.09761	1.01071	1.08274	1.16945	1.60167	1.19012	1.0714	1.10726
31.85	1.01118	1.05929	1.07074	1.06343	1.19512	1.03873	1.09522	1.01897	1.09479	0.971242	0.980739	1.03384	0.968922	1.00154	1.10745	1.05123	1.14435	1.04203	1.08967	1.08417	0.981841	1.00615	1.05301	1.56098	1.0952	1.31632		31.85	1.04826	1.11906	1.09499	1.27883	1.08142	1.01194	1.06729	1.09218	0.976459	1.03835	1.46455	1.55763	2.21031	1.09728	1.01615	1.0881	1.16351	1.6316	1.20459	1.08052	1.10406
31.9	1.0261	1.05811	1.07039	1.06986	1.1945	1.04665	1.09632	1.02556	1.08542	0.974365	0.983646	1.03234	0.974507	1.00351	1.10885	1.05102	1.14175	1.0433	1.08881	1.07828	0.981572	1.00538	1.0526	1.53501	1.09434	1.318		31.9	1.04071	1.09644	1.08753	3.08857	1.0773	0.989159	1.0751	1.09221	0.972485	1.0377	1.39676	2.65536	2.09088	1.09194	1.01565	1.08507	1.17424	1.67111	1.21695	1.07377	1.10383
31.95	1.01632	1.05843	1.0661	1.06317	1.19395	1.03871	1.08837	1.01426	1.08713	0.963896	0.983258	1.03065	0.96719	1.00117	1.10357	1.04685	1.14057	1.03955	1.08428	1.08613	0.982894	0.999909	1.04655	1.50981	1.08271	1.31221		31.95	1.05804	1.11559	1.10096	2.85054	1.08693	1.01726	1.07281	1.11098	0.983649	1.05062	1.38957	2.42794	1.92821	1.09737	1.01978	1.09549	1.18192	1.69994	1.27845	1.07801	1.11148
32	1.02372	1.05263	1.06678	1.06164	1.18974	1.03985	1.08859	1.01866	1.07815	0.963839	0.977418	1.03	0.968053	0.996678	1.10044	1.04387	1.13877	1.03654	1.08592	1.08051	0.976759	1.00054	1.04871	1.49571	1.08533	1.31085		32	1.03876	1.10542	1.09037	2.21896	1.08301	1.01018	1.0579	1.09457	0.974992	1.04407	1.41505	2.09967	1.79944	1.09001	1.01768	1.09234	1.17008	1.6345	1.3913	1.06925	1.10887
32.05	1.02415	1.06377	1.07552	1.07681	1.19619	1.04605	1.10111	1.03066	1.09458	0.973366	0.986513	1.03556	0.97082	1.00608	1.1036	1.05233	1.14788	1.04717	1.09398	1.09333	0.985477	1.00457	1.05317	1.49241	1.09446	1.3134		32.05	1.03823	1.10586	1.09339	1.90874	1.09944	1.00368	1.06551	1.10931	0.976077	1.04577	1.46884	1.84621	1.74917	1.09664	1.01702	1.08708	1.17759	1.58205	1.40287	1.07153	1.10857
32.1	1.03146	1.06415	1.0727	1.07052	1.19551	1.04855	1.10081	1.02537	1.08899	0.971473	0.985386	1.04325	0.972421	1.00624	1.10483	1.05207	1.14925	1.04618	1.0963	1.0917	0.983206	1.00276	1.05341	1.47507	1.08806	1.32924		32.1	1.04038	1.11349	1.09216	1.70118	1.08708	1.00982	1.06591	1.1158	0.976247	1.04399	1.50178	1.66141	2.02541	1.09607	1.01939	1.08332	1.17524	1.55933	1.3478	1.07421	1.10551
32.15	1.01902	1.05729	1.06703	1.07148	1.18784	1.03523	1.09055	1.01898	1.08152	0.965564	0.975998	1.02724	0.966871	0.996004	1.09312	1.0436	1.14756	1.04079	1.08719	1.07637	0.981404	0.997197	1.04933	1.46455	1.08031	1.30797		32.15	1.03526	1.10767	1.1045	1.5336	1.07816	1.01417	1.06313	1.11453	0.982969	1.04147	1.53577	1.56104	2.26285	1.10118	1.01925	1.08867	1.201	1.55175	1.3672	1.08308	1.11234
32.2	1.0216	1.05864	1.07226	1.06699	1.19606	1.03476	1.10408	1.02697	1.08841	0.967195	0.978171	1.04072	0.969226	0.998171	1.09343	1.05082	1.16034	1.04002	1.09378	1.08503	0.98476	0.997189	1.04995	1.44991	1.08458	1.31352		32.2	1.03433	1.09697	1.1117	1.43722	1.08128	0.994785	1.05509	1.0963	0.970004	1.03906	1.49471	1.47197	2.29534	1.09576	1.01848	1.08415	1.17858	1.57697	1.29787	1.06804	1.09745
32.25	1.02581	1.0567	1.06822	1.07122	1.19523	1.03757	1.09023	1.02335	1.09169	0.968101	0.980841	1.03436	0.969175	0.992213	1.09243	1.04808	1.16847	1.04457	1.09151	1.08537	0.985944	1.00038	1.05557	1.43612	1.08275	1.30409		32.25	1.03574	1.11114	1.12369	1.36517	1.0822	1.01226	1.07526	1.11666	0.986152	1.04452	1.48568	1.42015	2.27062	1.10093	1.02438	1.08617	1.18149	1.64315	1.26684	1.07293	1.10925
32.3	1.02216	1.06066	1.06513	1.07024	1.19377	1.04231	1.09636	1.02938	1.09201	0.969713	0.979723	1.03185	0.973604	0.998625	1.08624	1.04877	1.17062	1.04447	1.09264	1.08949	0.987061	0.999934	1.05113	1.44273	1.09414	1.3082		32.3	1.02615	1.10743	1.11844	1.29781	1.07682	0.993865	1.05805	1.09967	0.98201	1.03361	1.47084	1.3652	2.16913	1.09147	1.0153	1.08013	1.17848	1.68057	1.22137	1.06654	1.09764
32.35	1.02688	1.06775	1.06959	1.06504	1.19871	1.04418	1.09765	1.0275	1.10191	0.972188	0.984871	1.03942	0.980426	1.005	1.08923	1.05138	1.16842	1.04701	1.09989	1.09016	0.989719	1.00017	1.05671	1.43121	1.09574	1.30322		32.35	1.03966	1.11671	1.14579	1.25053	1.08215	1.00989	1.06039	1.0913	0.99517	1.04202	1.4341	1.34372	2.11946	1.0978	1.02268	1.08094	1.18563	1.79306	1.20375	1.07312	1.11228
32.4	1.02426	1.06707	1.07035	1.07685	1.19606	1.04492	1.10093	1.02918	1.09847	0.968024	0.983838	1.03428	0.975718	1.00177	1.08655	1.05192	1.16618	1.04713	1.09888	1.09179	0.987517	0.996214	1.05838	1.40338	1.08874	1.30765		32.4	1.0309	1.10471	1.14961	1.21661	1.08297	1.00239	1.06023	1.10322	0.998031	1.03843	1.47004	1.3169	2.09386	1.09431	1.02259	1.08933	1.17515	1.7879	1.20685	1.06355	1.10748
32.45	1.02352	1.06022	1.07117	1.06272	1.19623	1.04217	1.09148	1.02909	1.09585	0.970988	0.983291	1.03482	0.971501	0.999492	1.08606	1.05255	1.15882	1.0471	1.09435	1.08675	0.986856	1.00073	1.05276	1.39488	1.08921	1.29775		32.45	1.03533	1.10693	1.17127	1.19162	1.09686	1.00945	1.06697	1.11543	1.01657	1.04666	1.4759	1.31881	2.36178	1.09428	1.01592	1.08266	1.18584	1.78975	1.27819	1.07208	1.10535
32.5	1.02844	1.06198	1.07553	1.06885	1.21107	1.04583	1.09881	1.02969	1.0981	0.970741	0.987086	1.04278	0.975653	1.00341	1.08427	1.05018	1.16219	1.04571	1.1039	1.09001	0.985432	1.00237	1.05299	1.39891	1.09372	1.31156		32.5	1.03695	1.11156	1.21178	1.18737	1.08841	1.01383	1.06467	1.13894	1.02894	1.04199	1.59722	1.27401	2.41642	1.09319	1.01463	1.08938	1.17474	1.74094	1.32419	1.0649	1.10561
32.55	1.02943	1.06638	1.07012	1.06884	1.2148	1.03744	1.10973	1.02898	1.09737	0.972539	0.982592	1.0384	0.974601	0.998352	1.08637	1.05573	1.16239	1.05083	1.10251	1.08556	0.989312	1.00322	1.05367	1.37869	1.09221	1.30468		32.55	1.02907	1.09952	1.28274	1.18229	1.09337	1.00666	1.06313	1.1353	1.03663	1.03723	1.59227	1.25656	2.45378	1.09653	1.01827	1.08943	1.18082	1.73603	1.32317	1.07289	1.11671
32.6	1.02469	1.06241	1.06032	1.06665	1.21271	1.04242	1.09284	1.02577	1.08941	0.963375	0.977968	1.03613	0.97217	0.995787	1.0737	1.05472	1.16481	1.04637	1.09747	1.08125	0.983273	1.00185	1.05011	1.34883	1.08849	1.28973		32.6	1.03073	1.11589	1.41224	1.18871	1.07914	1.00844	1.05974	1.13551	1.03943	1.04112	1.53766	1.24179	2.27941	1.08912	1.01604	1.08823	1.18334	1.69749	1.25058	1.06447	1.09512
32.65	1.02809	1.06082	1.06854	1.07045	1.21648	1.04797	1.09974	1.02717	1.09943	0.972371	0.986168	1.03522	0.973706	0.998559	1.08045	1.05827	1.17039	1.04476	1.10036	1.09103	0.989528	0.999287	1.04852	1.34083	1.10006	1.29134		32.65	1.04227	1.10075	2.33252	1.24259	1.08132	1.00794	1.07259	1.15723	1.0861	1.04388	1.49141	1.21728	2.25902	1.09407	1.02112	1.08996	1.18557	1.676	1.20108	1.06738	1.11297
32.7	1.0316	1.06704	1.07018	1.06813	1.21736	1.03821	1.09276	1.02116	1.09914	0.970851	0.979972	1.03088	0.968845	0.991679	1.07628	1.05236	1.18492	1.04456	1.09973	1.09027	0.988142	1.00062	1.05115	1.32882	1.09261	1.29021		32.7	1.03606	1.12528	3.11835	1.31698	1.09356	1.01421	1.07151	1.16105	1.14719	1.03995	1.49608	1.20465	2.43787	1.09783	1.02832	1.09536	1.20097	1.64026	1.19146	1.08268	1.11035
32.75	1.03028	1.06467	1.07293	1.06911	1.21416	1.04997	1.09613	1.02625	1.10306	0.968221	0.987743	1.03392	0.972193	1.00012	1.07786	1.0575	1.2096	1.04785	1.10256	1.08863	0.990745	1.00219	1.05281	1.33035	1.09605	1.29424		32.75	1.04714	1.12948	2.5988	1.4951	1.09346	1.01865	1.06908	1.22337	1.23647	1.04976	1.50375	1.19219	2.57305	1.10389	1.02952	1.09212	1.18752	1.60183	1.22537	1.08578	1.11684
32.8	1.02796	1.06474	1.07232	1.06548	1.21546	1.04293	1.09444	1.02638	1.10881	0.969659	0.97982	1.03352	0.966376	0.998667	1.07415	1.0539	1.20584	1.0457	1.09798	1.08967	0.987348	1.00208	1.04628	1.31739	1.09483	1.29612		32.8	1.02594	1.11863	2.0614	2.63211	1.08409	1.017	1.06167	1.31727	1.41822	1.0474	1.49859	1.18373	2.32023	1.09137	1.02202	1.08767	1.17722	1.57639	1.23544	1.07001	1.10425
32.85	1.02815	1.06526	1.07499	1.06793	1.22059	1.05367	1.09554	1.02451	1.11342	0.96875	0.979093	1.03771	0.968302	1.0008	1.07652	1.05904	1.21642	1.04818	1.09881	1.09216	0.986414	1.00438	1.05328	1.32055	1.09699	1.30011		32.85	1.03718	1.11731	1.74525	2.58075	1.09524	1.00427	1.06359	1.48038	1.71071	1.05324	1.5979	1.17741	2.17584	1.09061	1.01898	1.08436	1.18026	1.57028	1.2311	1.07853	1.10968
32.9	1.02772	1.07071	1.07061	1.07196	1.23006	1.05237	1.10335	1.02716	1.11554	0.972764	0.985684	1.03367	0.970188	0.994895	1.07866	1.05841	1.22908	1.04862	1.09921	1.08685	0.988113	1.00229	1.05239	1.30303	1.09602	1.29569		32.9	1.04033	1.11601	1.56753	2.10341	1.09897	1.01908	1.06264	2.25835	2.29988	1.05731	1.80664	1.17248	2.20674	1.09952	1.02604	1.09642	1.18701	1.55663	1.19308	1.06984	1.11501
32.95	1.03054	1.06021	1.06428	1.06033	1.22506	1.0441	1.09873	1.02065	1.10936	0.962402	0.975829	1.02531	0.961137	0.992919	1.08234	1.05094	1.27701	1.04292	1.09492	1.08157	0.981875	0.997762	1.04856	1.31685	1.08592	1.29256		32.95	1.05296	1.11677	1.44926	1.77289	1.08988	1.01583	1.07139	1.9657	2.08035	1.06942	1.77755	1.15833	2.22013	1.09775	1.02454	1.08888	1.19036	1.56333	1.21508	1.07667	1.11457
33	4.76904	7.3024	7.01438	4.35682	5.47847	5.58643	5.51786	4.41961	4.3014	3.7584	4.50379	3.6854	4.48162	4.19174	4.12812	5.47038	6.71847	5.82037	5.35329	3.8137	4.61647	4.02409	4.3993	3.13297	3.40906	3.54167		33	1.03809	1.10306	1.35065	1.55583	1.09137	1.00535	1.05109	1.69029	1.85824	1.04689	1.65073	1.1532	2.25142	1.09355	1.02152	1.09075	1.18771	1.54817	1.21204	1.07266	1.10352
33.05	5.17737	7.89844	7.43402	4.76346	5.72255	6.33109	5.98288	4.60891	4.64559	4.14223	4.89615	3.79634	4.80071	4.56675	4.54508	6.1093	7.56837	6.21207	5.5861	4.14594	4.87209	4.26028	4.77011	3.32633	3.68369	3.61539		33.05	7.15038	5.59512	5.65302	4.33385	6.41949	3.93714	4.10956	4.63368	5.87894	7.3808	4.18811	4.86231	5.48638	4.97402	5.20611	4.7923	3.37535	4.07893	2.469	3.92201	4.82836
33.1	5.56646	8.49844	7.70362	4.96431	5.91835	6.84064	6.15051	4.74029	4.86002	4.4578	5.1145	3.84964	5.03956	4.86342	4.88105	6.50059	8.26671	6.55257	5.8114	4.40844	5.06733	4.41044	5.00094	3.52495	3.86674	3.57832		33.1	7.88028	5.73551	6.06091	4.66478	6.80124	3.90838	4.22137	5.10387	6.68183	7.22583	4.39818	5.03109	6.61367	5.23642	5.42781	4.97119	3.43207	3.98139	2.60772	4.0343	4.93099
33.15	5.76469	8.99548	7.91903	5.14906	6.09981	7.16745	6.34557	4.92921	5.08534	4.77416	5.33226	3.99205	5.22836	5.05078	5.18267	6.92	8.70058	6.84624	6.03474	4.57728	5.17835	4.48924	5.16153	3.61483	4.0285	3.59086		33.15	8.31851	5.88236	6.42089	5.15448	7.07188	3.92024	4.43526	5.36366	7.3852	7.21193	4.54485	5.14724	7.86331	5.59449	5.5245	5.07984	3.55068	4.0082	2.72614	4.15323	4.89454
33.2	6.01974	9.3458	8.25884	5.15486	6.18741	7.38497	6.37328	5.05501	5.31782	4.96819	5.49128	3.98149	5.35717	5.16962	5.36004	7.22185	8.98754	7.06014	6.23663	4.7232	5.25062	4.56314	5.25335	3.69543	4.10914	3.51404		33.2	8.30351	6.00258	6.67029	5.74233	7.03313	3.71637	4.5124	5.65816	8.11823	7.02536	4.71714	5.32474	9.29895	5.99832	5.55512	5.15452	3.55653	3.9455	2.8639	4.21468	4.90139
33.25	6.29279	9.66626	8.52412	5.23028	6.36287	7.7979	6.57756	5.14415	5.45144	5.16684	5.68371	4.02264	5.50677	5.22912	5.56658	7.45993	9.33732	7.27169	6.42976	4.90412	5.31693	4.62717	5.28808	3.75046	4.175	3.51526		33.25	8.8377	6.15658	7.08497	6.16239	7.38405	3.86453	4.84745	6.18867	8.802	6.96675	4.79548	5.63537	10.4463	6.51629	5.6458	5.26288	3.61453	4.0561	3.09793	4.39083	4.96642
33.3	6.62277	10.1734	8.78606	5.34191	6.52066	8.14906	6.69189	5.2722	5.63474	5.39208	5.878	4.08112	5.5801	5.38603	5.73886	7.69221	9.67712	7.55736	6.59011	5.15132	5.39067	4.69163	5.36623	3.77802	4.23242	3.49539		33.3	8.98186	6.38058	7.34961	6.37462	7.54849	3.90081	5.06262	6.44669	9.10142	6.88933	5.03552	5.86446	11.6861	6.95657	5.72239	5.31281	3.66802	4.03158	3.30141	4.42024	4.98658
33.35	6.89156	10.5802	9.09074	5.38736	6.6227	8.40998	6.80359	5.28835	5.80088	5.64329	5.93495	4.11939	5.68287	5.43539	5.88116	7.86233	10.0281	7.80524	6.82537	5.29784	5.48349	4.75074	5.49848	3.80975	4.33742	3.48324		33.35	9.12792	6.65566	7.64281	6.50033	7.85146	3.90514	5.19315	6.72988	9.45136	6.92573	5.07475	6.15155	13.5452	7.284	5.78646	5.33885	3.67372	4.08262	3.44381	4.56703	5.02332
33.4	7.15366	10.7044	9.38425	5.47961	6.83242	8.58606	6.99844	5.44884	5.99007	5.84557	6.05534	4.12627	5.80601	5.58476	6.0263	8.13452	10.3995	8.0236	7.06698	5.50032	5.62185	4.85828	5.61105	3.83149	4.38204	3.5162		33.4	9.28524	6.73234	7.81796	6.43765	8.08157	3.80786	5.31859	6.9812	9.53321	6.94937	5.239	6.36379	14.1032	7.5788	5.85905	5.25369	3.67561	4.13984	3.63069	4.66684	5.0525
33.45	7.2623	10.8309	9.42942	5.48893	6.92155	8.83728	7.06563	5.48054	6.10086	6.00929	6.16856	4.21051	5.87042	5.63085	6.12122	8.49155	10.7564	8.28376	7.233	5.61168	5.73105	4.91824	5.71278	3.90856	4.45324	3.51		33.45	9.47872	6.83796	8.04832	6.68912	8.33303	3.84348	5.42065	7.09507	9.87623	7.16978	5.31718	6.70885	14.2909	7.83476	5.90915	5.38792	3.67813	4.17238	3.74753	4.75186	5.12919
33.5	7.40836	10.8424	9.58423	5.57532	7.01669	8.97423	7.20342	5.61441	6.20762	6.23724	6.18682	4.25444	5.9287	5.66085	6.19832	8.80157	10.8598	8.54156	7.42065	5.74377	5.84603	5.01436	5.86125	3.9477	4.49922	3.55345		33.5	9.61441	6.8213	8.26478	6.87258	8.43235	3.85356	5.54152	7.3319	9.85165	7.27587	5.50933	6.94477	15.0244	8.07215	5.98587	5.44058	3.66582	4.22267	3.83898	4.84008	5.12869
33.55	7.59634	10.8795	9.65189	5.62082	7.1358	9.04808	7.31912	5.74219	6.27176	6.36306	6.11958	4.34043	5.93026	5.68977	6.22004	8.89696	10.9871	8.80533	7.49653	5.89902	5.94455	5.07653	5.92238	3.99534	4.5416	3.56251		33.55	9.72125	7.04441	8.35136	6.96989	8.47522	3.91559	5.70524	7.33272	10.0268	7.44007	5.55656	7.10474	15.6708	8.22925	6.03082	5.58452	3.64981	4.2114	3.93514	4.98348	5.1417
33.6	7.72198	11.0559	9.70473	5.66359	7.15198	8.96194	7.65513	5.91525	6.36571	6.52189	6.19136	4.36745	5.99875	5.72015	6.27709	9.00277	11.161	9.05398	7.59966	6.03063	6.07736	5.16998	5.98883	4.03589	4.65435	3.61024		33.6	9.9362	7.2786	8.59052	7.16126	8.93679	3.97817	5.83263	7.77806	10.5822	7.70017	5.70185	7.46996	16.2207	8.43003	6.12718	5.71659	3.76767	4.29366	4.1004	5.04702	5.24022
33.65	7.89839	10.9223	9.75398	5.72497	7.23643	9.13498	7.87638	6.11208	6.3535	6.7265	6.26031	4.42621	6.04901	5.72812	6.30074	9.10465	11.2562	9.2058	7.60105	6.18116	6.2637	5.24371	6.02869	4.16663	4.68141	3.67418		33.65	10.0322	7.24665	8.66133	7.19048	8.97506	3.95122	5.88779	7.67834	11.0504	7.84902	5.79652	7.72022	17.8235	8.62586	6.10918	5.70592	3.72625	4.34185	4.108	5.13967	5.29298
33.7	7.94455	10.9205	9.78873	5.66156	7.17097	9.05807	7.91092	6.1563	6.30954	6.83345	6.2177	4.43636	5.99735	5.71771	6.22444	9.14615	11.205	9.19346	7.61172	6.25841	6.3972	5.25349	6.01729	4.15764	4.70847	3.65158		33.7	10.217	7.66826	9.00718	7.50513	9.2417	4.04329	6.09778	8.03089	11.2877	7.96635	6.00612	7.89428	18.6926	8.74108	6.29312	5.78833	3.78975	4.41579	4.22825	5.22922	5.32828
33.75	8.10573	11.0032	9.76001	5.70642	7.20229	9.0303	7.97886	6.24184	6.38719	6.98112	6.23308	4.45898	5.98424	5.7266	6.3415	9.14387	11.2491	9.21419	7.66774	6.33202	6.57503	5.32303	6.03014	4.20018	4.81839	3.70176		33.75	10.0846	7.42289	9.08095	7.44218	9.322	4.03861	6.04537	8.2612	11.7677	8.16207	5.99368	7.96319	19.7568	8.77919	6.30973	5.88876	3.82621	4.46569	4.25673	5.23053	5.33302
33.8	8.1776	11.0703	9.67959	5.71105	7.21523	9.14793	8.04608	6.33056	6.35564	7.00267	6.23033	4.46706	6.00079	5.75526	6.25922	9.16573	11.3447	9.33785	7.64076	6.34543	6.58896	5.35686	6.04701	4.19524	4.81135	3.73942		33.8	10.8266	7.9143	9.49501	7.73077	9.70861	4.14403	6.29691	8.38748	12.3187	8.58345	6.19227	8.22989	22.4822	9.00853	6.41415	6.02045	3.85522	4.54574	4.33997	5.35718	5.43341
33.85	8.32155	11.0632	9.79566	5.68708	7.30978	9.22088	8.12942	6.33892	6.39191	7.13197	6.23589	4.51187	6.03617	5.76246	6.31528	9.29555	11.353	9.37468	7.71316	6.40697	6.68622	5.41876	6.04532	4.26772	4.9138	3.7393		33.85	10.8112	7.82596	9.80133	7.95515	9.706	4.09804	6.36338	8.49101	12.1481	8.63458	6.19306	8.2931	23.8999	9.06638	6.51518	6.0387	3.90645	4.5888	4.39599	5.36095	5.40436
33.9	8.39708	11.0679	9.81104	5.70569	7.27359	9.18622	8.2182	6.40805	6.40132	7.12543	6.26936	4.53422	6.03623	5.76998	6.34464	9.30932	11.3042	9.39583	7.73795	6.37625	6.72007	5.47288	6.0871	4.23471	4.98671	3.75916		33.9	10.9643	7.92895	9.80569	8.10952	9.72116	4.14249	6.45079	8.86214	12.4969	8.81562	6.37836	8.44259	23.2887	9.1663	6.50848	6.11805	4.01934	4.61819	4.4375	5.40677	5.47772
33.95	8.50537	11.0877	9.81753	5.66674	7.24133	9.25293	8.1089	6.36375	6.38332	7.15585	6.27904	4.46708	6.03652	5.73921	6.32141	9.25049	11.3245	9.40612	7.70803	6.3747	6.6996	5.53375	6.07196	4.28172	5.01102	3.78129		33.95	11.2965	8.35361	10.1303	8.14724	9.83598	4.26637	6.52963	9.04504	13.518	8.9462	6.4905	8.5356	27.7897	9.3497	6.66272	6.43085	4.07191	4.77874	4.50245	5.48826	5.54915
34	8.68107	11.1845	9.6911	5.69185	7.22058	9.09206	8.07008	6.31849	6.34882	7.09847	6.19522	4.49466	5.98575	5.71993	6.25281	9.21928	11.274	9.30227	7.69761	6.36588	6.70406	5.56388	6.07373	4.21134	5.0028	3.75174		34	11.3406	8.41958	10.5348	8.18761	10.0977	4.27644	6.57214	9.26685	13.691	9.20794	6.5759	8.73588	29.6102	9.3723	6.68469	6.7189	4.18101	4.8676	4.60494	5.54802	5.52637
34.05	9.11121	11.0843	9.86021	5.69683	7.29965	9.40243	8.24594	6.43077	6.44969	7.14891	6.27101	4.58142	6.06492	5.78174	6.39324	9.31225	11.5111	9.46457	7.83079	6.44868	6.7415	5.69275	6.16358	4.36832	5.15524	3.89809		34.05	11.4668	8.37153	10.6498	8.31564	10.1805	4.27956	6.68921	9.50712	14.8509	9.41016	6.75175	8.75406	30.5662	9.53885	6.71674	6.95399	4.28621	4.93022	4.63948	5.53864	5.54245
34.1	9.29245	11.2624	9.90303	5.662	7.33188	9.36275	8.34151	6.47011	6.38649	7.13075	6.31767	4.55731	6.0675	5.76752	6.38776	9.31797	11.4394	9.4454	7.79156	6.4404	6.80212	5.74474	6.11938	4.4104	5.20158	3.89676		34.1	11.4479	8.88206	10.9814	8.25047	10.4218	4.43852	6.79131	10.2636	15.386	9.615	6.83848	8.9808	32.0237	9.75122	6.89361	7.28851	4.3777	4.94985	4.64007	5.60613	5.58254
34.15	9.54937	11.248	9.90034	5.69499	7.34466	9.24673	8.35958	6.41009	6.44816	7.19621	6.23438	4.54455	6.07998	5.82503	6.35791	9.33803	11.5111	9.46045	7.80302	6.43624	6.78998	5.78817	6.15378	4.32524	5.30291	3.88898		34.15	11.7523	8.80117	11.163	8.41372	10.6387	4.28008	6.71877	10.0069	15.0286	9.63551	7.01915	9.17893	30.4548	9.88625	6.92335	7.34532	4.40653	5.02654	4.68834	5.64866	5.57863
34.2	9.61487	11.3442	10.009	5.64885	7.32495	9.31494	8.35087	6.48684	6.43484	7.10178	6.25329	4.54895	6.13129	5.78501	6.3954	9.33302	11.583	9.4478	7.83617	6.46122	6.80327	5.84403	6.132	4.28296	5.31624	3.91639		34.2	11.9138	8.9606	11.3642	8.20857	10.894	4.37158	6.81152	10.0965	15.7224	9.60322	6.99441	9.18488	32.4139	10.0585	7.03902	7.55576	4.4678	5.05448	4.73798	5.76282	5.60448
34.25	9.65887	11.2455	9.91728	5.70493	7.33083	9.24993	8.29758	6.42445	6.4303	7.12912	6.27549	4.54592	6.02152	5.75878	6.3901	9.28201	11.5341	9.50634	7.81462	6.44824	6.7663	5.87585	6.13131	4.32814	5.35452	3.95598		34.25	12.0291	8.98414	11.3114	8.46435	11.013	4.33596	6.80187	10.3585	15.7008	9.77657	7.04249	9.38671	33.1704	10.1815	7.17135	7.6777	4.45065	5.06525	4.81161	5.81821	5.59892
34.3	9.71547	10.9857	9.91423	5.68407	7.39351	9.26614	8.34117	6.45395	6.43525	7.04812	6.28693	4.55978	6.0838	5.80309	6.37934	9.35285	11.5736	9.50294	7.81623	6.43482	6.83405	5.96033	6.19618	4.34177	5.34384	3.94522		34.3	12.279	9.36196	11.7075	8.49853	11.1747	4.44803	6.85893	10.8606	15.978	9.91586	7.11584	9.59049	31.1038	10.4258	7.27273	7.68587	4.44491	5.18241	4.88044	5.81221	5.67987
34.35	9.85145	11.0748	9.87458	5.65508	7.30222	9.13687	8.2814	6.47762	6.45623	7.03398	6.23698	4.53702	6.05087	5.75171	6.38399	9.26684	11.5029	9.45297	7.79868	6.41724	6.78078	5.96399	6.13333	4.31193	5.36932	3.93182		34.35	12.8819	9.50897	11.7212	8.57936	11.6052	4.44426	6.998	10.7043	16.1482	9.9877	7.21523	9.88068	32.6172	10.4635	7.38192	7.77547	4.54877	5.17941	4.96434	5.84749	5.73244
34.4	9.84935	11.3181	9.92466	5.64514	7.33716	9.21787	8.24091	6.47052	6.46687	7.16237	6.20882	4.55345	6.07966	5.8026	6.3829	9.33329	11.6914	9.52036	7.8442	6.45764	6.81143	6.03926	6.21824	4.2949	5.37166	3.96427		34.4	13.1365	9.69627	11.8403	8.52344	11.572	4.54909	6.98447	10.6249	16.3897	10.015	7.1798	10.082	34.2262	10.6596	7.50489	7.69959	4.45896	5.23084	4.94904	6.02607	5.75531
34.45	9.75743	11.1186	9.82912	5.6086	7.27497	9.12715	8.23822	6.44004	6.34837	7.13669	6.28667	4.52781	6.04183	5.75156	6.33852	9.26668	11.4298	9.42839	7.84523	6.42561	6.75252	6.07544	6.10378	4.33002	5.36073	3.91556		34.45	13.3638	9.72545	11.7709	8.52468	11.7972	4.46959	7.0148	11.1136	16.6445	10.0815	7.18185	10.1865	31.6211	10.7414	7.54459	7.65424	4.54328	5.22897	4.93003	6.07969	5.7702
34.5	9.79642	11.188	9.83027	5.71615	7.31941	9.25877	8.26696	6.48297	6.4259	7.13111	6.27434	4.5392	6.11397	5.77472	6.3887	9.27914	11.5206	9.49639	7.85993	6.48798	6.80119	6.15922	6.18801	4.3493	5.38908	4.03761		34.5	13.6482	10.4543	11.7459	8.36834	12.1965	4.49692	7.10588	10.7238	15.7835	10.0132	7.15069	10.3184	33.1251	10.9273	7.63938	7.78615	4.49811	5.19671	4.98735	6.0735	5.83945
34.55	9.82459	11.1079	9.90803	5.66985	7.36498	9.21944	8.26789	6.44283	6.46329	7.11239	6.20149	4.57188	6.04899	5.74399	6.39465	9.23976	11.4474	9.50385	7.84141	6.49059	6.81602	6.23706	6.19901	4.32935	5.36891	4.01468		34.55	13.8443	10.2229	11.8315	8.51902	12.2543	4.55366	7.05886	10.7808	16.5311	10.0614	7.17185	10.4399	33.7173	11.1113	7.6511	7.75966	4.50302	5.26039	5.05899	6.12172	5.83479
34.6	9.74881	11.2614	9.80972	5.75319	7.29986	9.39765	8.36449	6.48213	6.41329	7.14663	6.24993	4.55118	6.07525	5.77726	6.40821	9.23159	11.542	9.45067	7.8623	6.45346	6.80738	6.34204	6.17441	4.24278	5.37945	4.0175		34.6	14.1196	10.067	11.8148	8.45677	12.5857	4.59275	7.13902	10.9373	16.3465	9.91458	7.18958	10.8183	32.6947	11.2552	7.71002	7.79441	4.50848	5.26703	5.03639	6.25681	5.79732
34.65	9.87089	11.2492	9.92083	5.63049	7.29853	9.3371	8.33689	6.45996	6.47804	7.13975	6.28058	4.56557	6.03309	5.77013	6.44278	9.27337	11.6779	9.55026	7.85817	6.50618	6.82883	6.47806	6.16816	4.29647	5.37922	4.05099		34.65	14.4908	10.1552	11.8963	8.3394	12.9134	4.63925	7.10829	10.6271	15.3596	10.0504	7.3197	10.9399	28.7586	11.4063	7.83822	7.77806	4.45867	5.23171	5.18125	6.22768	5.83286
34.7	9.83346	11.1607	9.92803	5.6435	7.29688	9.38579	8.32747	6.46751	6.43607	7.13219	6.25701	4.59551	6.04781	5.78785	6.43465	9.32392	11.5935	9.51023	7.91155	6.53275	6.81038	6.56345	6.19726	4.23623	5.41082	4.08346		34.7	14.9613	10.4527	11.7805	8.52396	13.3657	4.59853	7.26882	11.1807	16.77	10.2052	7.20961	11.1032	32.8362	11.8028	7.78788	7.79421	4.53701	5.31916	5.19563	6.48682	5.87842
34.75	9.94029	11.2839	9.91907	5.65813	7.23314	9.32705	8.3176	6.48485	6.42505	7.07782	6.20845	4.51065	6.02843	5.77231	6.40832	9.24143	11.5994	9.50182	7.90255	6.51827	6.83419	6.67693	6.19577	4.33903	5.45702	4.06182		34.75	14.8811	10.451	11.9573	8.57343	12.9831	4.61418	7.28862	11.0979	16.5038	10.205	7.32282	11.1341	33.0537	12.0715	7.84572	7.78339	4.54969	5.31841	5.18919	6.47211	5.94259
34.8	9.98554	11.3435	10.036	5.6466	7.30814	9.41288	8.29428	6.47453	6.45633	7.19726	6.22757	4.59941	6.07066	5.73375	6.4058	9.34159	11.5665	9.52218	7.92409	6.53118	6.86408	6.73671	6.23151	4.26148	5.4585	4.10223		34.8	15.2775	10.6899	12.1274	8.74558	13.8643	4.8125	7.33169	11.2471	16.6485	10.4124	7.40597	11.317	37.3056	12.3627	7.99574	8.00197	4.5932	5.42175	5.29022	6.55568	6.05689
34.85	9.98558	11.2916	9.94023	5.61645	7.28589	9.36568	8.40304	6.48526	6.36911	7.10211	6.26028	4.56139	6.03612	5.79625	6.39533	9.27525	11.5251	9.51598	7.86423	6.42711	6.84421	6.80604	6.20415	4.3166	5.44369	4.11461		34.85	15.4907	11.0349	11.9007	8.73817	14.0989	4.8597	7.39527	11.3443	16.9868	10.4909	7.38048	11.4255	36.1491	12.4541	7.92827	7.85004	4.57562	5.33152	5.27434	6.71375	6.06928
34.9	10.0375	11.3559	9.87788	5.58818	7.24391	9.29957	8.23102	6.44903	6.40515	7.12001	6.199	4.54518	5.99527	5.74977	6.37197	9.22764	11.5907	9.5262	7.90447	6.45345	6.82266	6.83989	6.22168	4.30402	5.43788	4.11983		34.9	14.7547	10.7047	11.924	8.64624	14.0507	4.82656	7.48846	11.0007	16.2607	10.6347	7.37898	11.3171	30.9659	12.6007	7.89374	7.82282	4.60082	5.33607	5.28396	6.54235	6.11393
34.95	9.99958	11.3573	9.90596	5.64184	7.2835	9.27256	8.40071	6.49188	6.38327	7.09907	6.23911	4.54685	6.05764	5.7846	6.3561	9.24093	11.4622	9.49196	7.90942	6.43628	6.84932	6.88333	6.17043	4.30173	5.43084	4.13717		34.95	15.3093	10.6448	12.1716	8.65252	14.165	4.8611	7.40558	11.2456	16.6193	10.7978	7.39095	11.5365	35.1637	12.8772	7.99411	7.82212	4.53396	5.34026	5.28151	6.74016	6.20584
[truncated: 12 more columns]

## Sheet: Figure 8c
siNT Background	siNT Zymosan	siMCU Background	siMCU Zymosan
1.00758	1.05587	1.0408	1.1251
1.01598	1.09214	1.00655	2.49679
1.00875	1.07883	1.05794	1.19246
1.00868	1.12641	1.0189	1.16915
1.00669	1.34206	1.00617	1.63715
1.01452	3.19766	1.00548	1.82401
1.01049	1.05367	1.0749	1.27467
1.01637	1.10973	1.01305	1.12283
1.00521	1.95425	1.00596	3.18346
1.00733	1.03066	1.02752	3.47137
1.01058	1.11554	1.01955	8.17299
1.00371	0.988469	1.05325	1.277
1.00937	1.0276	1.07662	4.47981
1.0086	1.07377	1.02325	7.01305
1.0066	1.19822	1.01193	1.13317
1.00917	1.07078	1.00819	0.887148
1.00667	2.87408	1.02351	2.61328
1.00522	1.07262	1.00725	2.26736
1.00749	1.22908	1.00958	0.878558
1.00776	1.06911	1.01118	2.98368
1.00745	1.14451	1.01472	2.94589
1.0134	1.09333	1.01576	1.1546
1.00788	1.00672	1.01201	1.11797
1.00577	1.03603	1.04112	5.57838
1.00548	1.05838	1.04461	2.2437
1.01012	1.84219	1.0074	2.05839
1.01639	1.14354	1.02856	2.30445
1.0122	2.02571	1.02722	1.14881
1.0078	1.05536	1.01968	2.7386
1.06106	1.73806	1.0173	2.12622
1.01552	1.09147	1.0221	2.62566
1.01071	1.0914	1.03078	1.68745
1.02233	1.01369	1.01639	2.62557
1.00974	1.04539	1.02787	1.13081
1.0116	1.07677	1.02335	2.39233
1.00578	1.39914	1.00436	3.63494
1.00811	1.03657	1.01986	2.48765
1.02613	2.04732	1.01623	3.258
1.00573	1.76239	1.22976	1.21266
1.01408	1.32447	1.01883	5.11434
1.01724	1.27778	1.03447	1.15473
1.02259	1.08181	1.01386	1.40581
1.02207	2.02213	1.0357	1.9772
1.00757	1.12205	1.00974	1.93406
1.00466	1.01921	1.03879	1.27068
1.00848	1.1422	1.04496	2.54606
1.02244	0.872784	1.04024	2.73438
1.00649	1.11103	1.02263	1.18869
1.00819	1.03095	1.08572	2.44405
1.00766	1.0584	1.02658	1.19827
1.0078	2.46469	1.0048	2.41636
1.01629	2.2842	1.03272	1.85986
1.01464	1.08253	1.01974	2.63211
1.01084	1.21295	1.02358	4.97552
1.00579	1.17695	1.01268	2.62158
1.01469	1.07607	1.00699	2.57826
1.02192	1.11269	1.02784	2.44263
1.03208	2.59082	1.05615	1.07464
1.21966	1.56787	1.07244	2.80743
1.00632	2.82906	1.01885	2.88366
1.00717	1.05683	1.0157	3.42474
1.00847	1.17337	1.01628	1.14348
1.00378	1.05201	1.04143	2.63179
1.01743	1.09542	1.03432	1.16539
1.01273	1.08377	1.02851	1.17373
1.01451	2.00466	1.02052	1.80351
1.01159	1.06273	1.01435	1.15105
1.0164	1.15613	1.01851	2.30348
1.0078	1.07423	1.01744	3.86252
1.01826	1.06205	1.01256	3.08857
1.00844	1.07144	1.01311	1.17915
1.00722	1.05883	1.00945	1.07233
1.0071	2.3046	1.02	1.08708
1.01314	1.17241	1.01697	2.3776
1.01047	1.19675	1.01367	3.31336
1.00382	1.05311	1.02584	1.0775
1.00854	1.15235	1.02593	2.33035
1.00693	1.09169	1.01382	2.65536
1.02178	1.18014	1.00893	1.12654
1.01959	1.52195	1.01697	1.0443
1.01514	1.10325	1.01203	1.30517
1.02375	1.0799	1.01291	1.35439
1.00898	1.08408	1.01467	2.00268
1.0724	1.01321	1.00809	1.58567
1.03651	1.11272	1.01449	2.71702
1.04842	1.53684	1.01761	1.11989
1.61678	2.4232	1.02334	1.13494
1.01732	3.44351	1.01767	1.15783
		1.00584	3.24661
		1.0333	1.23901
		1.0165	1.16593
		1.01519	1.10274
		1.01462	1.13704
		1.00837	2.58792
		1.00612	1.88094
		1.00703	4.025
		1.00883	2.07233
		1.02405	3.36001

## Sheet: Figure 8e
siNT	siMCU
6	1
1	3
3	3
4	10
3	4
2	2
2	1
6	1
6	6
1	11
4	1
3	4
2	13
2	2
2	5
3	1
3	2
2	4
3	6
1	10
3	7
2	14
2	16
1	3
5	7
2	3
3	13
1	9
1	2
1	6
1	3
3	12
1	9
1	4
6	3
1	3
3	8
2	2
2	8
3	21
1	3
2	18
4	4
3	11
3	6
2	7
2	3
1	2
2	5
4	4
4	6
3	7
3	2
3	13
2	8
4	10
6	5
1	5
4	5
2	7
3	5
2	8
3	11
2	21
4	3
2	5
3	1
3	5
3	1
7	5
4	2
2	4
2	13
3	1
1	4
1	4
1	1
1	21
2	7
2	2
1	4
1	2
4	4
2	16
3	12
4	4
4	11
3	8
1	9
5	8
3	2
7	2
	2
	17
	1
	5

## Sheet: Figure 8f
siNT	siMCU
1035	2370
785	2290
435	2225
360	2220
245	2195
220	2075
220	1890
200	1850
135	1655
110	1640
100	1590
100	1555
50	1465
45	1340
40	1290
40	1280
15	1260
5	1160
5	1140
	1140
	1105
	1105
	1095
	1085
	1060
	990
	990
	775
	735
	715
	675
	625
	620
	545
	460
	440
	415
	315
	300
	290
	270
	270
	265
	260
	245
	230
	215
	185
	170
	170
	160
	140
	140
	115
	115
	110
	100
	95
	90
	85
	70
	70
	70
	60
	60
	50
	50
	45
	45
	30

## Sheet: Figure 8g
IL1-b
Untreated siNT	Untreated siMCU	Zymosan siNT	Zymosan siMCU	LPS siNT	LPS siMCU
0.9816	1.0733	111.955	342.547	352.642	869.236
0.9888	0.853	119.165	353.987	362.845	842.229
1.0302	1.0923	116.883	339.333	374.562	805.788
IL-6
Untreated siNT	Untreated siMCU/-	Zymosan siNT	Zymosan siMCU	LPS siNT	LPS siMCU
1.0318	1.5774	1859.22	11226	6968.95	64675.7
1.1268	0.8709	1925.79	11926.8	6755.39	61887.9
0.8601	0.7279	1583.37	11027.2	5838.52	53663.6
TNFa
Untreated siNT	Untreated siMCU/-	Zymosan siNT	Zymosan siMCU	LPS siNT	LPS siMCU
0.9178	0.8195	26.462	56.8002	50.4694	96.9977
0.9223	1.138	32.3142	62.0495	59.8925	85.9044
1.1814	1.0723	35.894	63.6129	59.3671	95.7058
IL-10
Untreated siNT	Untreated siMCU/-	Zymosan siNT	Zymosan siMCU	LPS siNT	LPS siMCU
1.0384	1.0852	7.0399	11.4909	5.0385	12.811
1.0255	0.9855	6.4505	9.5203	5.2551	11.335
0.9391	0.9351	5.5855	8.8857	5.4172	12.862
