# Supplementary material for: Reduced mitochondrial calcium uptake in macrophages is a major driver of inflammaging
Source: Nat Aging. 2023 Jun 5;3(7):796–812. doi: 10.1038/s43587-023-00436-8 (PMC10353943; doi:10.1038/s43587-023-00436-8)
Supplement: Supplementary file 11 — Source Data Extended Data Fig. 1 [file 43587_2023_436_MOESM11_ESM.xlsx]

## Sheet: Mitocarta_20-29vs60-69_Allgenes
enseng	GTEX-11P82-0006-SM-5N9FY	GTEX-11TT1-0005-SM-5NQ8Y	GTEX-12126-0006-SM-5O9B8	GTEX-12C56-0006-SM-5N9E9	GTEX-12WSE-0005-SM-5NQAE	GTEX-13CZU-0005-SM-5LU8K	GTEX-14PJP-0005-SM-7P8OM	GTEX-15DCE-0005-SM-7SB7J	GTEX-15RIF-0005-SM-7RHGH	GTEX-17EUY-0006-SM-7P8SB	GTEX-17MFQ-0006-SM-7PBXP	GTEX-183FY-0005-SM-9KNTO	GTEX-1CAMR-0006-SM-ACKV5	GTEX-1GPI7-0005-SM-A9G13	GTEX-1H1DE-0005-SM-A9SK4	GTEX-1HCU9-0005-SM-A9G1A	GTEX-1IDJF-0005-SM-ARU6P	GTEX-1JKYR-0005-SM-DHXL5	GTEX-1K2DU-0005-SM-DIPE8	GTEX-1KANA-0006-SM-9YFLB	GTEX-1LBAC-0005-SM-DIPEE	GTEX-1MJK3-0006-SM-DKPP9	GTEX-1OJC3-0006-SM-DKPP1	GTEX-1PDJ9-0006-SM-CY8GN	GTEX-1PIGE-0005-SM-DLZQM	GTEX-1PPH8-0006-SM-CY8GS	GTEX-1R9PM-0006-SM-CYPTI	GTEX-1RAZA-0006-SM-CKZO9	GTEX-1S5ZA-0005-SM-CYPS2	GTEX-1S831-0006-SM-DLHC1	GTEX-O5YT-0007-SM-32PK7	GTEX-PW2O-0006-SM-2I3DV	GTEX-QEG5-0006-SM-2I5FZ	GTEX-QESD-0006-SM-2I5G6	GTEX-R55E-0006-SM-2TC5G	GTEX-SNMC-0006-SM-2XCFE	GTEX-T5JC-0006-SM-EZ6L9	GTEX-WFG7-0005-SM-3GIKM	GTEX-WFG8-0006-SM-3GIKS	GTEX-WHSE-0006-SM-3NMBW	GTEX-WOFM-0005-SM-3MJF3	GTEX-XPT6-0006-SM-4B66Q	GTEX-XQ3S-0006-SM-4BOQ4	GTEX-ZTX8-0006-SM-4YCE4	GTEX-ZVTK-0006-SM-57WBK	GTEX-11EM3-0005-SM-5N9DK	GTEX-13FTX-0005-SM-5N9F6	GTEX-13VXT-0005-SM-5N9F3	GTEX-14BMU-0006-SM-5MR3T
ENSG00000180011.6	1060	1982	526	1275	513	2346	2699	832	984	1880	1602	1290	475	1299	1056	502	1037	727	542	901	855	967	1704	1303	1090	754	572	386	771	2356	2129	291	1170	421	711	978	560	1575	2679	464	870	2317	264	2061	544	1261	749	815	1401
ENSG00000196449.3	243	306	149	245	94	359	337	201	273	404	367	323	284	256	204	136	227	202	153	135	204	256	409	263	235	208	175	145	179	370	346	66	206	231	186	178	120	238	362	103	178	295	91	355	182	206	273	228	306
ENSG00000136758.18	5038	6939	2820	4749	2333	7051	7313	4523	6644	7293	7109	8166	7472	5673	4583	3013	4598	3479	1670	4492	3073	5077	11029	5472	3450	5084	4418	2092	4686	8514	9687	1325	5203	3806	3089	4953	2180	7018	8529	2053	4414	4813	991	7431	3042	5156	4382	5229	4897
ENSG00000182362.13	192	229	261	192	180	282	508	104	160	117	244	227	274	44	184	89	274	403	177	110	120	272	174	138	175	324	347	121	252	135	112	138	136	145	59	54	143	270	403	122	272	236	150	305	156	99	144	113	102
ENSG00000139131.12	370	334	254	204	186	290	278	250	223	440	462	426	167	229	248	158	215	270	138	181	343	426	559	148	265	315	389	119	120	307	242	117	299	84	312	216	145	352	199	176	173	198	111	225	230	135	264	247	195
ENSG00000196236.12	463	391	221	403	177	429	529	669	363	446	524	784	616	405	297	199	269	282	107	240	259	341	639	276	388	482	355	149	346	523	358	95	380	149	232	461	183	602	601	137	559	323	99	381	229	427	291	348	307
ENSG00000116874.11	192	88	152	97	90	146	37	121	118	181	216	155	41	154	95	58	82	108	112	83	127	131	234	67	119	87	152	73	60	170	87	53	157	62	159	27	93	168	60	152	49	61	44	154	134	48	67	105	62
ENSG00000102763.17	985	1022	358	569	340	1107	511	586	965	980	480	428	583	348	212	180	399	234	388	812	197	590	681	607	196	519	137	280	738	864	1130	139	749	118	430	599	267	1116	1262	160	1936	662	126	1405	488	1385	800	1010	470
ENSG00000048707.13	1993	1717	1246	1679	918	2490	1487	1779	2632	2049	2443	2501	1759	2005	777	918	1480	1635	737	1401	1263	1857	3206	1547	1504	1321	1473	622	1138	2922	2194	433	1707	1525	1208	2848	990	1531	1712	1335	1895	1349	877	2234	2043	2500	2330	1932	1325
ENSG00000078668.13	3116	2515	1066	1858	990	1988	3757	1862	1851	3028	3616	3122	2195	1977	1793	1112	2284	2011	1098	1447	1966	3434	4924	1871	1568	2539	2509	1033	1520	2677	4346	1109	2669	746	2162	1337	1552	2972	3351	1554	2637	1921	411	2379	684	1716	2666	2753	1622
ENSG00000165637.13	2100	1871	2514	1240	1335	1726	2451	1265	1408	2444	2564	2024	1505	1311	1082	1045	1628	2044	1365	1162	1351	2556	3155	1126	1158	1535	1643	695	1041	1995	2357	538	2623	958	1621	916	2359	2198	1935	2738	1508	1349	1343	1706	2096	1009	1482	1259	1294
ENSG00000213585.10	2702	2546	2543	1265	1012	2061	1065	1225	1740	2613	2777	2037	1226	1476	984	1169	1355	2012	1563	1191	1477	2246	3489	815	1260	1611	1645	709	762	1664	1962	557	4536	956	3538	857	3178	1945	1523	4096	962	1069	1723	1511	2943	940	1686	1382	1201
ENSG00000137411.16	1004	713	963	544	1070	580	247	568	502	993	768	724	203	491	471	274	553	915	609	248	624	1195	803	336	720	643	796	316	240	322	315	504	873	415	1029	302	1221	450	441	1224	746	321	1091	333	644	365	651	492	505
ENSG00000135093.12	247	339	296	261	228	277	800	241	275	293	320	377	320	327	203	120	376	216	101	125	149	357	514	182	166	189	188	79	202	360	606	83	458	348	234	189	172	294	599	176	423	266	157	333	265	188	168	216	189
ENSG00000164405.10	672	670	580	426	448	331	951	391	354	919	1047	1027	708	628	1414	152	1039	712	381	369	585	1623	1496	616	674	1968	876	403	608	1193	774	306	789	172	817	235	1236	694	854	699	570	523	220	571	180	297	534	879	338
ENSG00000173660.11	2095	1472	1915	1216	1686	862	2558	1145	913	2249	2109	2278	1194	1282	2108	496	1886	1760	1162	973	1643	2781	2868	937	1495	2815	1865	1156	1082	2191	1391	888	2089	602	1180	842	1957	1186	1510	1798	1278	1099	611	1202	889	553	2320	1793	832
ENSG00000169021.5	2430	2279	1293	1767	776	1743	4760	1512	1789	3004	2579	2222	1563	1586	1968	1161	2362	1774	1021	1301	1485	3173	4527	1273	1554	2798	1924	1005	1276	1993	3358	588	2291	1144	1841	1255	1747	1986	2922	1950	2000	1844	744	1679	772	950	2075	1991	1485
ENSG00000140740.10	5087	4629	3209	3796	2345	4146	5267	3398	2923	5572	6125	5488	4267	3628	3400	2226	4143	4460	1948	2743	3152	7276	9295	2862	3054	5122	3596	1949	2613	3769	6087	1313	4705	2153	3947	3248	4087	4496	5275	3143	4529	3156	1675	3669	2472	2470	3379	4872	2739
ENSG00000010256.10	7201	7952	4366	7214	1896	9374	12341	3702	6506	9489	8593	11772	7974	5860	4066	5399	10552	9697	5030	4493	4455	16861	12764	7570	3705	10340	7312	2172	5803	10365	11692	2617	7863	4059	6415	1991	7101	5789	5218	8634	6459	5374	6560	6315	3251	5003	6441	7178	4201
ENSG00000156467.9	671	939	447	614	1494	664	1727	518	810	1186	2298	1907	685	719	1684	163	813	537	232	518	367	1774	2634	558	380	406	394	350	400	1885	1669	159	1195	449	1336	716	2366	681	1292	393	393	647	103	1253	721	541	1407	1258	716
ENSG00000127540.11	2950	2725	2021	2787	1795	1523	4174	2659	1824	3678	3122	3779	3725	2392	5666	1165	4141	3716	1768	2075	3603	6270	4705	3649	3364	9630	4063	3667	4081	5066	3098	2378	2236	846	1261	731	2274	2597	3072	2054	3717	3307	1110	2709	739	1303	2901	3061	2073
ENSG00000184076.13	1744	1821	1300	1183	697	988	2870	913	1311	1905	1987	1822	1633	973	2118	633	2086	2462	1462	774	1517	3417	2658	1352	1459	2991	2232	1045	1777	1869	1753	769	1775	506	1371	671	1930	1430	1355	1431	1558	1449	916	1081	452	776	2089	2000	1019
ENSG00000204922.4	182	143	116	115	96	79	131	153	78	176	213	251	106	120	214	44	162	233	118	75	190	259	301	116	176	326	246	68	107	182	83	69	123	41	137	119	123	145	141	109	173	131	93	125	49	85	178	159	88
ENSG00000137288.9	351	260	266	172	250	158	77	181	142	374	377	274	117	177	370	110	226	306	257	103	402	450	471	98	332	436	448	136	135	193	107	144	336	69	401	76	374	152	145	408	157	84	193	132	103	64	398	328	148
ENSG00000101019.21	866	679	461	426	455	619	725	552	489	778	921	710	255	557	456	326	343	654	259	345	660	691	1413	327	630	436	745	333	225	509	480	260	603	291	787	448	366	717	597	595	528	495	343	361	409	320	450	559	470
ENSG00000076248.10	272	234	414	249	320	247	69	193	130	381	250	291	27	181	155	81	194	331	170	98	335	118	229	87	182	182	341	162	76	331	176	125	365	209	452	101	252	184	116	403	160	76	247	151	283	120	312	155	147
ENSG00000175564.12	130	149	69	164	91	103	124	131	96	90	200	229	98	101	99	120	92	223	48	55	111	211	237	88	129	90	192	43	98	189	99	44	86	123	195	193	137	131	153	371	204	82	39	129	68	89	143	127	95
ENSG00000175567.8	20754	12210	16805	11912	10324	10448	15906	12170	16318	13811	22337	20915	8417	10892	7970	16947	13572	22644	21065	13981	17255	23731	35753	10586	10909	23527	16435	12468	12857	12679	13490	9378	22426	11082	22978	4460	11159	9629	10169	15614	17367	9719	28793	11252	11830	13860	27155	9054	8087
ENSG00000109424.3	0	0	0	2	0	0	0	0	0	1	1	0	0	0	0	0	0	0	0	0	0	0	0	0	0	0	0	0	0	1	0	0	0	0	0	22	0	0	0	0	2	0	0	0	0	0	0	0	0
ENSG00000184470.20	1758	752	782	993	659	1224	1384	1239	923	1227	1747	2035	758	1053	781	850	1046	1378	1212	903	1323	2746	2635	809	895	1882	1364	1077	481	957	739	775	965	309	689	369	1007	734	871	687	914	1153	1279	1016	537	606	1708	936	652
ENSG00000198431.15	3286	6103	807	2608	667	5353	4305	3029	9694	5834	6075	4871	7423	4539	2780	3269	2288	2139	1978	4337	2508	2799	8914	3877	2896	3935	2952	1931	2610	6861	3563	745	3586	2241	1058	4095	702	3295	6326	637	1956	3260	314	6684	1409	5306	3379	5138	3309
ENSG00000100348.9	3246	2420	2391	2289	1307	2035	3396	1888	1519	2388	3143	3305	1504	1781	2229	1237	2973	3559	1485	1364	1852	3655	4210	1793	2100	3635	3519	1082	1990	2765	2765	1125	3277	1093	2355	1266	2559	3048	2434	2416	2946	2341	2505	2056	1264	1819	1524	3112	1394
ENSG00000107815.7	174	289	64	143	81	185	49	179	242	254	309	215	55	203	176	114	95	147	75	119	295	288	355	106	165	187	264	104	87	158	64	123	173	251	180	127	71	222	174	123	134	61	65	140	110	125	276	172	109
ENSG00000178952.10	6239	4061	2931	4098	2063	3541	3879	4021	2538	5218	8254	7666	2706	3419	2515	2571	3599	7997	2338	2997	3179	8440	7044	2149	4724	4596	4779	2129	2776	5398	2597	2142	4153	1557	3594	1789	4095	2727	2254	3892	4907	3624	3822	4072	2225	1804	4168	4755	2729
ENSG00000011295.15	299	370	263	194	356	285	206	312	265	386	558	319	207	299	435	149	145	247	137	217	308	201	587	167	239	268	214	179	145	404	189	157	493	250	412	373	314	268	315	237	216	181	73	227	423	174	349	216	217
ENSG00000228439.5	16	7	16	3	14	5	6	7	6	6	10	7	9	3	6	1	5	2	3	2	4	5	12	3	4	2	5	0	2	18	14	3	13	2	4	48	2	27	8	0	3	6	2	6	4	2	8	6	5
ENSG00000215845.10	1394	869	1128	800	722	474	1705	735	863	1080	634	1082	1291	514	1170	398	1350	1209	287	297	789	1797	878	847	922	2015	1251	423	1834	1371	1347	437	565	399	386	344	566	753	736	438	2382	868	546	748	265	687	620	1299	710
ENSG00000128311.13	1874	596	368	853	247	1324	1943	1161	889	1325	2087	1965	1665	1098	974	1168	2035	1637	556	984	1475	3334	2016	1597	1325	3046	2486	938	1589	1638	1105	1459	562	335	435	447	596	762	713	475	3019	746	349	996	158	1044	1287	2507	805
ENSG00000100300.17	43318	69808	14499	41340	7349	53439	183404	20765	57645	68513	60036	78705	59756	38762	71810	44043	57238	70428	23750	32239	29065	129467	108879	79709	23423	66529	54436	14190	64362	58220	75404	11319	21276	22113	5236	11382	13970	33594	53258	15846	39856	75801	16146	48543	3885	34204	32318	48757	40537
ENSG00000123297.17	613	386	144	379	163	367	380	401	388	501	660	688	352	387	256	301	296	429	176	295	396	565	833	208	472	573	470	203	260	482	350	164	419	120	353	507	159	433	382	150	341	260	90	312	130	265	325	515	228
ENSG00000167112.9	526	433	256	355	190	369	231	424	296	527	666	567	164	381	270	270	273	425	302	226	496	564	817	212	406	411	607	146	189	388	208	264	473	227	500	186	234	362	213	301	339	220	170	275	202	251	415	379	219
ENSG00000072756.16	211	318	118	201	134	312	304	302	231	520	370	414	196	250	271	72	170	141	70	214	180	148	518	214	241	172	213	170	135	284	346	91	248	137	178	311	75	527	594	92	102	282	38	386	137	223	160	175	323
ENSG00000100416.12	724	527	447	547	583	455	410	504	347	632	786	918	452	437	663	294	540	903	369	279	686	1163	998	485	695	902	1078	234	382	659	384	239	568	281	432	396	608	586	608	605	1156	343	534	486	353	286	734	742	429
ENSG00000171103.10	151	123	76	71	61	129	65	115	85	217	204	120	63	111	104	48	87	104	48	119	146	100	220	60	119	91	140	78	65	190	65	50	78	55	119	93	32	180	104	23	113	101	18	95	56	73	143	73	77
ENSG00000126814.6	134	178	63	81	47	146	78	91	123	249	237	183	78	115	125	53	68	71	73	98	158	125	360	67	104	197	148	68	74	154	112	29	132	46	76	250	63	171	148	50	61	127	35	125	53	76	228	146	90
ENSG00000188917.14	624	587	593	502	492	635	409	793	508	744	816	714	279	550	392	393	303	591	190	327	555	432	1115	400	468	326	476	242	311	584	396	186	590	359	856	398	364	555	576	279	612	289	443	622	492	496	629	496	446
ENSG00000174173.6	329	392	126	240	88	312	332	290	232	550	621	519	379	347	460	135	228	192	88	216	342	341	732	255	269	406	454	209	210	558	414	125	138	185	161	326	71	554	526	44	221	202	22	337	111	254	473	293	227
ENSG00000104907.12	1572	1314	2505	918	2249	1100	608	986	907	1522	1740	1765	520	1002	1612	700	1014	1981	1255	613	1795	2939	2137	809	1491	1656	2526	659	643	1134	942	995	1761	826	1380	559	1102	1097	774	1359	1691	672	2400	925	1331	589	1049	1476	1032
ENSG00000043514.15	462	281	196	149	142	258	110	322	230	521	523	313	217	312	197	160	105	225	137	181	310	339	877	154	273	265	218	79	94	232	206	85	279	74	348	364	148	263	296	163	137	99	77	189	215	163	250	250	189
ENSG00000170855.3	270	341	181	137	216	144	148	234	170	491	445	391	174	278	397	88	154	220	104	165	251	215	579	133	344	305	244	176	71	341	144	68	339	105	248	129	182	310	318	163	115	200	40	224	110	96	217	190	152
ENSG00000126602.10	625	897	956	555	1098	480	175	474	329	758	907	646	221	435	305	379	247	794	675	294	898	765	1040	292	560	483	918	214	202	420	391	331	1332	454	808	244	777	404	432	914	483	198	930	379	699	332	769	593	241
ENSG00000177302.14	3585	1830	1061	2101	703	3153	2015	3071	3002	3298	3674	3644	2540	3058	1255	1979	2304	2726	1223	1955	2053	3601	5188	2618	1823	2612	2486	1030	2396	3039	1764	992	1530	883	1164	1591	1020	2139	1993	1028	3421	1868	1382	2749	955	2631	2223	3242	1845
ENSG00000184428.12	622	624	1226	327	529	369	180	307	396	624	528	413	166	300	416	132	314	499	708	235	604	725	606	163	358	669	690	267	295	428	305	253	809	335	413	53	983	332	239	822	267	155	624	249	668	297	927	1176	317
ENSG00000154174.7	605	836	496	462	498	778	357	652	527	1126	953	888	422	703	733	287	294	447	342	434	703	634	1279	342	580	585	588	361	296	826	673	238	921	413	800	636	378	724	968	341	348	427	124	589	595	427	689	479	525
ENSG00000196683.10	1037	1439	1464	887	3911	278	1286	738	785	1680	1586	1608	700	830	3316	170	1154	1322	704	539	966	2528	1889	690	908	2484	1355	723	549	2131	960	486	2317	637	2059	367	3564	791	1500	1863	946	720	839	722	867	437	1630	1019	379
ENSG00000214736.7	2270	1389	1941	1103	1444	855	1739	1375	810	1835	2218	1821	1040	1101	2159	519	1818	1759	1280	732	1732	2862	2844	884	1576	3221	1914	1300	910	1491	1168	763	2200	431	1550	597	1777	1642	1722	1392	1676	1354	1148	1277	691	595	1530	1418	900
ENSG00000175768.12	280	402	243	191	328	166	190	168	172	440	443	356	135	197	395	56	196	244	138	167	309	320	511	163	283	387	266	166	159	343	187	109	466	131	329	223	280	209	280	227	163	125	74	205	200	136	352	235	201
ENSG00000158882.14	649	649	568	365	383	438	1107	387	532	691	763	750	320	521	623	371	472	554	316	344	570	696	1111	396	413	294	724	230	217	520	809	210	608	1329	438	470	775	653	494	825	338	490	558	444	545	437	419	473	510
ENSG00000130204.12	885	1066	1197	523	688	623	341	540	567	939	1002	876	383	627	509	549	457	1075	897	445	869	1451	1333	340	742	993	1087	347	286	492	341	429	1530	645	1201	293	743	458	306	1373	436	377	1057	405	704	405	801	913	406
ENSG00000025772.7	771	529	515	254	350	333	212	337	384	698	552	619	344	464	335	356	409	361	397	263	555	667	626	203	452	535	632	278	199	429	342	188	721	330	363	251	470	380	182	504	382	346	455	315	424	381	613	484	329
ENSG00000100216.5	1853	1242	1454	821	948	1005	1211	965	798	1306	1876	1416	818	898	1114	710	898	1344	619	665	1099	1548	2150	615	1084	1300	1380	571	526	1182	770	569	1688	802	1451	383	934	1336	846	881	743	754	640	840	893	550	804	1073	766
ENSG00000196860.7	2	1	2	5	0	1	2	2	3	1	2	2	8	1	0	1	3	3	0	0	2	1	3	1	0	0	6	1	2	6	0	0	1	0	5	0	0	3	4	0	2	1	2	1	2	2	1	5	0
ENSG00000173726.10	2068	1627	2561	1564	1912	2036	1370	1646	1580	2648	2799	2436	1532	2060	1994	678	1185	1689	817	1253	1514	1964	3400	901	1628	2163	1722	999	902	3276	1249	484	1971	1340	1705	1790	1928	2136	2594	1794	1313	1120	758	1848	1958	1059	1754	1374	1194
ENSG00000185973.10	582	1063	209	656	170	1103	1234	303	1432	1083	1104	1186	1325	863	552	577	983	1059	772	643	307	1239	1221	876	458	1257	545	202	639	1539	1436	106	946	218	245	666	368	620	1103	209	365	825	142	876	183	764	521	1020	539
ENSG00000175606.10	968	1505	206	999	245	1426	1908	532	1269	1974	1557	2004	1548	1149	1487	498	1121	712	346	847	1023	1564	2161	1445	752	2448	1388	460	1454	2511	1766	270	536	234	226	915	399	1600	1889	314	678	1161	84	1775	152	834	640	1595	1097
ENSG00000164983.7	650	1485	241	879	239	1572	1081	783	1856	1199	1572	1261	1729	1262	877	390	571	447	296	1201	522	485	1933	1376	723	569	390	344	712	1949	1326	116	877	362	363	1609	186	1407	2656	154	656	952	91	1666	479	1501	503	899	1161
ENSG00000105518.13	1413	476	753	634	438	665	1540	586	530	1023	1255	1321	1020	844	784	562	993	1361	466	526	754	2141	1709	666	862	1771	1546	360	662	888	658	407	806	637	681	304	1095	681	621	865	824	581	919	637	247	489	476	1247	406
ENSG00000184857.7	307	293	72	192	84	282	358	203	204	324	393	385	211	266	240	116	189	287	104	156	279	438	537	135	267	455	367	99	150	203	144	111	162	88	191	98	107	261	282	97	270	196	52	254	52	179	229	278	143
ENSG00000144120.12	79	97	22	57	22	47	36	55	35	67	86	102	21	40	53	43	39	69	26	41	100	82	93	61	72	82	131	48	17	46	32	53	48	30	61	24	38	39	48	39	48	35	11	66	35	44	63	60	26
ENSG00000111843.13	899	926	786	447	762	585	1281	746	442	1219	822	1075	600	710	846	195	525	638	303	440	1018	855	3877	547	736	902	719	488	976	1757	609	215	711	236	557	614	671	886	697	413	445	421	170	1258	311	348	873	1217	329
ENSG00000161558.10	239	168	240	203	226	203	285	187	171	236	219	248	123	135	174	107	182	349	95	79	243	311	343	146	176	174	340	59	118	183	165	111	208	125	541	61	288	177	140	464	321	135	275	159	161	108	221	220	169
ENSG00000171204.12	300	637	208	250	358	324	413	248	350	601	579	540	240	332	730	87	259	215	81	237	283	276	877	305	296	317	288	234	241	685	511	59	418	136	226	469	194	434	949	115	260	268	32	600	141	223	264	231	364
ENSG00000171202.6	174	203	145	99	228	103	183	138	94	246	310	215	113	122	296	57	124	145	67	73	143	230	413	67	187	333	240	82	82	198	160	52	231	99	171	132	192	167	212	87	79	77	15	144	77	60	190	131	87
ENSG00000178307.9	1848	1470	595	1418	432	1947	3647	1181	1378	2550	1933	2506	2142	1837	1588	734	2656	1847	1181	1143	1214	2417	2947	1635	1086	2082	1635	880	1632	2088	1466	576	1599	483	567	812	964	1324	1604	908	1915	1514	678	1525	319	1053	1543	1869	1201
ENSG00000166548.15	2769	2242	354	2210	548	2546	4119	1570	2290	2957	2241	2526	2303	2379	1307	1248	2164	1458	421	1386	955	2706	5733	1999	937	1565	1056	564	1442	1942	2640	447	1218	749	742	1209	952	2110	3846	216	1872	2556	656	3191	406	1861	1071	1869	1542
ENSG00000113845.9	1431	1581	387	1173	465	1434	2769	881	1056	2087	1846	1893	1402	1224	1170	596	1394	1176	494	848	809	1924	2777	1269	1047	1335	1194	428	799	1592	1922	294	879	328	661	808	578	1355	1731	375	1092	1318	216	1494	254	894	1013	1345	1224
ENSG00000100575.13	345	349	399	156	273	160	156	176	178	314	294	270	107	171	244	98	129	254	183	131	244	283	375	73	251	277	299	123	114	270	138	97	372	190	259	94	298	326	262	346	166	105	160	159	172	134	237	166	139
ENSG00000150779.11	282	575	136	277	283	170	548	264	246	805	771	795	592	455	1037	88	465	316	129	251	279	1090	965	420	327	1159	326	310	351	945	578	122	324	51	138	148	378	352	673	137	301	424	52	500	83	142	379	321	253
ENSG00000126953.5	59	84	42	45	65	80	59	46	67	85	123	94	30	90	92	34	45	48	44	56	71	69	150	46	60	57	74	40	37	99	21	16	68	30	57	32	88	57	77	101	37	33	38	67	32	54	87	49	73
ENSG00000105197.10	1123	946	999	553	470	665	526	656	580	1079	1130	1006	424	663	679	608	712	1090	820	436	923	1473	1566	398	781	1198	1161	344	364	667	520	454	1053	435	1032	368	866	635	401	981	490	423	1009	450	611	351	931	876	426
ENSG00000104980.7	863	622	693	443	473	485	267	468	397	736	795	679	227	433	535	346	347	640	529	386	817	920	1043	309	610	784	851	256	305	498	289	325	556	312	821	224	635	384	233	781	443	332	657	314	371	302	671	668	378
ENSG00000142444.6	474	293	291	305	220	447	542	469	300	512	441	450	321	393	243	226	335	295	307	223	325	443	616	324	390	351	283	147	212	474	442	132	376	141	315	199	276	358	404	271	400	333	208	340	240	302	445	298	244
ENSG00000265354.3	788	692	373	571	302	540	769	541	479	949	1166	955	582	567	642	344	578	589	639	395	644	1034	1410	387	543	1112	897	562	346	666	604	285	818	206	608	323	490	705	804	447	443	466	227	502	222	282	1197	724	433
ENSG00000177370.4	609	453	362	397	199	469	714	414	359	562	706	628	404	451	383	314	455	609	351	298	529	836	924	295	412	632	712	176	284	465	477	244	528	308	438	225	359	383	413	316	419	317	286	417	245	330	420	405	317
ENSG00000075336.11	284	277	93	132	133	169	144	164	192	279	319	225	109	146	104	96	102	132	121	150	177	199	404	84	161	167	200	74	59	129	85	46	148	93	186	151	105	154	153	112	83	133	22	116	45	142	310	214	129
ENSG00000126768.12	2691	2254	2045	2380	1206	1988	4448	1436	1894	2213	2247	2671	1962	1296	2343	1157	3224	3694	1292	1275	1460	5374	3428	2909	1695	4946	2480	1174	2951	2925	3132	1171	2327	1806	1365	1065	2223	2545	2334	2748	4891	2304	2800	2424	986	2006	1460	2906	1499
ENSG00000134375.10	774	1106	303	574	398	674	946	596	495	1049	1219	941	638	624	756	308	472	490	324	410	463	794	1711	460	488	756	628	335	337	886	734	200	808	281	599	814	414	851	920	234	402	491	157	835	289	333	647	690	446
ENSG00000099800.7	1039	735	752	575	514	586	658	476	417	991	1045	717	381	532	709	417	626	955	733	504	861	1501	1457	508	693	1448	1168	391	438	915	373	393	777	373	613	222	793	603	421	926	506	540	608	514	378	365	661	949	433
ENSG00000132286.11	750	710	974	498	868	640	614	783	535	801	989	756	395	709	578	339	432	598	242	366	638	690	1158	415	637	522	992	348	321	753	521	208	681	356	808	526	477	1015	690	550	561	434	481	689	611	440	573	574	451
ENSG00000134809.8	372	259	343	181	176	175	255	183	186	669	500	527	157	171	239	137	511	418	355	130	395	750	598	160	424	486	1124	169	257	438	126	242	549	175	388	202	248	244	180	242	133	167	232	210	145	106	269	363	184
ENSG00000185875.12	41	94	14	37	24	51	14	66	60	85	78	92	12	28	90	12	18	22	12	24	97	28	124	23	79	47	99	46	22	82	77	28	42	22	41	49	24	68	68	10	50	32	6	59	39	50	59	44	56
ENSG00000113272.13	317	199	275	155	162	242	70	170	176	284	342	255	96	190	150	82	100	214	158	120	233	267	604	110	202	215	270	116	93	275	67	73	267	136	245	88	218	211	158	118	119	88	123	248	239	132	274	272	129
ENSG00000196407.11	53	20	13	26	25	26	13	55	4	11	40	22	6	11	19	14	6	45	2	24	41	7	36	18	35	21	12	69	21	23	13	38	22	19	28	11	20	13	14	28	30	20	4	18	26	18	35	31	29
ENSG00000159445.12	316	499	434	446	336	276	107	575	293	476	631	501	93	222	300	139	110	485	148	131	778	366	446	245	510	308	794	234	252	586	381	256	620	423	414	284	270	611	560	220	538	164	170	297	380	286	424	285	298
ENSG00000162851.7	186	184	63	148	76	166	130	126	109	269	206	188	109	197	157	73	82	113	37	102	159	100	324	96	155	170	157	70	60	184	174	42	85	78	118	86	44	254	218	42	72	147	4	170	45	69	184	136	115
ENSG00000029639.10	243	148	90	118	110	198	187	191	193	211	337	274	157	158	213	107	166	178	63	127	263	318	494	133	140	237	190	132	143	200	190	93	157	60	119	203	73	186	164	107	229	112	47	183	68	156	155	245	115
ENSG00000108064.10	626	871	189	365	220	613	455	503	629	1037	930	1039	904	774	485	191	209	298	177	647	519	271	1124	381	723	546	435	372	353	854	400	167	352	205	420	895	144	880	782	117	284	360	22	745	223	519	548	458	548
ENSG00000172171.10	113	193	39	85	71	116	165	129	84	172	128	245	135	117	204	29	92	48	29	84	76	133	280	140	71	141	118	47	79	168	237	19	78	19	86	136	46	199	323	14	60	164	7	199	32	80	86	70	109
ENSG00000182134.15	83	102	117	99	99	110	121	122	88	108	146	147	35	134	102	84	72	109	76	47	136	78	195	48	143	96	171	37	71	116	105	63	254	56	243	123	92	64	95	79	114	76	62	96	116	117	199	64	47
ENSG00000179152.19	958	1835	230	1188	195	1702	1565	547	1889	1604	1474	1499	1770	1025	977	491	604	424	502	1270	280	768	2077	1316	742	528	492	248	909	1863	1978	140	945	336	319	1350	327	2023	2059	261	601	1098	66	1993	147	2108	596	868	1579
ENSG00000136270.13	1716	1726	2578	1034	1435	1274	1061	1079	1068	1896	1846	1736	739	1238	1165	887	1006	1701	1219	725	1886	2365	2986	860	1430	1651	2447	639	744	1238	927	859	1963	942	1969	618	1514	1148	900	2236	1133	866	2071	1074	1558	726	1447	1500	830
ENSG00000102125.15	4751	4205	3583	4404	3070	3595	5929	2815	3855	3814	5311	5921	4275	3184	4096	2353	3414	4526	1773	2015	2632	7964	7257	3928	2415	5758	3208	1839	2540	4141	4149	1452	3346	2569	2025	1813	4412	2924	4162	3478	6192	3334	5046	3968	1817	2848	3479	4581	2800
ENSG00000143374.16	660	688	485	466	449	521	533	387	447	648	757	602	359	407	313	348	441	647	439	308	428	958	1175	337	395	593	534	225	235	373	726	299	867	257	779	302	366	445	379	295	584	339	419	415	437	457	651	528	335
ENSG00000144559.10	202	143	251	142	240	117	92	217	139	172	196	107	39	120	125	64	72	161	109	89	186	162	313	77	157	138	223	72	57	158	111	73	289	96	254	116	221	121	112	141	140	106	143	129	221	112	168	138	88
ENSG00000136463.7	545	471	196	375	176	377	670	318	323	550	565	535	284	374	251	239	379	358	193	242	416	682	752	283	327	461	496	155	231	367	435	167	481	226	360	252	349	284	401	289	408	334	144	322	139	246	285	332	194
ENSG00000213463.4	340	277	214	195	230	302	90	557	305	399	419	301	112	335	274	98	102	162	142	192	263	232	506	147	316	157	221	151	65	336	150	96	332	139	441	391	169	446	328	159	220	172	56	265	254	298	218	215	247
ENSG00000148290.9	2652	1827	1553	2389	977	2056	3077	1770	1963	2483	3020	3856	2950	1804	2522	1378	2429	2929	681	1576	1878	4855	3962	2082	1940	4698	3157	1116	2352	3426	2510	1041	2001	716	989	1342	1479	2173	2724	1334	3544	1856	1143	2167	799	1288	1455	3421	1356
ENSG00000156502.13	425	486	626	219	573	398	227	410	268	543	554	482	222	333	309	244	233	461	329	160	437	549	785	198	316	475	491	145	164	417	247	170	588	304	473	279	492	305	301	596	325	204	186	295	469	252	532	412	186
ENSG00000139531.12	914	875	300	970	431	763	1676	503	656	750	882	1199	941	778	469	566	849	804	201	370	297	1423	1765	605	480	927	460	190	733	838	1493	194	517	374	461	547	395	873	1141	286	1240	763	215	1040	192	758	531	787	520
ENSG00000175600.15	9	13	20	5	1	8	4	6	14	7	7	6	6	2	14	2	1	9	6	7	4	12	10	2	13	4	8	9	6	9	10	2	5	0	20	1	7	0	4	14	11	8	9	7	7	4	8	16	3
ENSG00000172340.14	559	691	861	493	625	684	1035	510	457	692	775	595	373	551	334	259	417	474	258	378	509	373	1332	266	516	562	636	306	293	795	502	162	868	235	848	539	420	665	779	488	526	491	226	617	706	449	542	318	447
ENSG00000163541.11	3923	3340	1544	2710	1236	3220	5931	2267	2580	3853	3521	3916	2022	2453	2680	1366	3054	2965	1024	1721	1913	4796	6667	2335	1662	2769	2149	1280	2620	2905	4304	921	2356	857	1447	1561	1531	3094	3955	1295	2796	2818	649	3130	879	2030	2472	3059	2514
ENSG00000136143.14	420	497	136	319	192	432	635	427	324	714	721	789	328	415	365	189	300	283	132	325	316	355	1175	208	331	410	322	218	159	538	633	106	348	85	404	413	121	526	758	78	135	328	16	370	201	233	359	308	380
ENSG00000127952.16	1606	1983	705	886	433	1399	2308	1034	1329	1403	1245	1528	1364	842	1031	1001	1227	1623	673	745	658	2120	1717	1259	897	662	1168	372	1011	788	2621	435	2138	332	709	539	1427	1702	1048	514	2093	1319	871	1032	337	1243	754	1101	907
ENSG00000136874.10	134	189	289	144	193	227	290	162	184	361	225	237	72	166	119	88	109	105	184	118	165	135	329	147	133	94	138	145	70	255	186	55	403	220	246	194	218	203	288	203	69	118	67	219	313	186	224	140	166
ENSG00000165283.15	1577	1357	1291	1345	799	925	1109	1162	833	1430	1604	1532	817	920	958	775	991	1587	1590	1022	1774	1797	1765	637	1314	1783	1923	1449	815	1179	752	1106	1433	667	1205	556	1131	947	651	1459	999	802	703	961	703	648	1845	1177	666
ENSG00000148175.12	15072	59606	7878	25077	7485	60553	77877	10534	51836	70103	16397	26363	72760	36908	31134	10192	39702	11592	16447	18334	9689	33686	47143	61068	5536	39221	12960	13812	30669	84298	78253	4285	16813	14285	5030	9092	15786	56387	65971	11536	7912	42748	2222	44015	3445	11748	53805	14561	24945
ENSG00000084090.13	3694	3450	2032	2515	1421	3665	3244	2745	2773	5040	5049	3863	2648	3868	3335	1675	2178	2719	846	2321	2560	3715	6537	1858	2295	3204	3219	1418	1181	3780	3969	882	2268	1399	2383	1978	1462	3808	3971	1871	1475	2102	913	3494	2150	2116	2671	2297	2418
ENSG00000147465.11	14	11	4	13	19	47	15	7	14	14	7	0	5	6	4	2	10	55	2	3	7	6	9	15	2	5	2	3	4	7	7	1	2	2	0	7	28	9	4	74	97	19	22	43	9	21	171	16	4
ENSG00000106028.10	1463	1228	588	784	501	703	2017	858	684	1336	1570	1214	724	652	1030	475	965	1192	421	493	915	1631	2027	552	815	1493	1267	473	510	808	893	388	1198	606	911	651	656	1092	1230	471	804	752	260	770	415	331	890	1054	552
ENSG00000100596.6	11003	23188	1397	17749	1103	27079	13769	5212	25640	28576	11017	17135	27261	14805	6450	8047	15432	6709	5539	16936	3289	16264	25192	23152	3854	14028	5050	2200	18253	44685	31818	1525	12428	3249	1913	8017	4024	22994	29068	2414	13779	15689	958	29004	1314	24236	11806	17417	16808
ENSG00000176422.13	378	205	197	150	145	342	240	229	177	348	395	256	122	178	160	149	163	170	134	148	163	263	524	128	230	211	228	97	145	241	167	148	291	147	335	115	140	332	166	130	110	153	51	176	120	192	221	194	110
ENSG00000116096.5	184	127	42	110	17	93	49	124	113	252	243	110	90	160	82	113	99	56	100	111	128	242	249	56	135	134	132	70	44	62	59	71	131	26	147	91	144	63	18	200	34	33	22	33	16	88	53	91	116
ENSG00000134278.15	22	26	31	18	30	57	23	30	32	31	33	26	16	50	4	20	19	16	11	23	12	2	55	16	5	6	12	21	6	69	5	10	44	22	48	92	8	16	23	24	13	43	14	33	66	57	17	12	20
ENSG00000153820.12	1	0	2	2	0	2	3	0	2	0	0	0	0	0	1	2	0	0	0	0	0	0	0	0	0	1	0	3	2	0	18	3	2	12	0	5	4	2	2	1	6	0	0	2	8	4	0	0	0
ENSG00000063176.15	769	472	440	641	344	669	1042	529	459	728	936	957	476	658	482	468	695	611	372	405	798	1210	1370	560	524	642	839	283	394	706	525	280	555	338	478	265	320	462	490	329	691	552	452	553	324	395	686	681	394
ENSG00000197912.14	3493	2435	2939	2760	3540	3247	3063	2993	2496	3166	4145	4223	3058	2589	2086	2081	2738	3649	1501	1810	2837	5304	5282	2395	2260	3787	3702	1331	2413	3607	2719	1173	2358	1584	2531	1874	2122	2584	2719	2123	4362	2004	2396	2632	2026	2220	2137	3546	1786
ENSG00000006282.20	220	397	1144	227	563	867	472	950	84	829	677	620	48	485	615	651	101	1510	381	593	229	1712	310	561	828	982	1035	215	102	576	130	462	1011	388	868	149	863	723	330	729	709	350	968	92	239	315	388	240	391
ENSG00000166118.7	1	0	0	1	0	0	0	0	0	0	0	0	0	0	0	0	0	2	0	0	0	0	0	0	0	0	0	1	0	2	0	0	4	0	0	0	0	0	0	0	0	2	0	0	0	0	2	1	0
ENSG00000112096.16	63280	59904	16257	49232	18107	82631	52785	50703	137758	150651	142532	115916	374953	117210	83340	62553	73986	81565	21889	80998	66577	86438	104403	81684	61799	95563	86664	25555	105350	134626	87341	23950	45802	275204	16289	54237	38645	79499	109545	32225	45691	51717	11858	63388	17890	106124	40539	120813	51972
ENSG00000142168.14	2271	1821	3074	1639	2547	1062	2166	1162	1095	3204	2699	1760	1612	1345	2466	691	1887	1706	3787	1006	3336	2995	3518	1162	1784	2254	2560	5498	1647	1660	1695	1468	3138	2220	2430	1093	2905	1435	1726	2659	1523	1490	1359	2134	2079	946	5078	2423	1394
ENSG00000197157.10	5162	3522	4316	2698	2447	3546	2406	2781	2985	4436	4510	3947	2061	3431	1454	2865	2954	3795	4413	2710	2792	4726	8660	1554	2437	2815	2513	1525	1229	3707	2906	1599	7929	1629	4898	1356	4979	2089	1590	5448	2059	1783	6123	3321	5448	2159	4248	3216	2048
ENSG00000099940.11	2156	2141	607	1602	648	2230	3016	1470	2721	2423	2615	2684	2170	1938	1216	1195	1832	1968	632	1372	1261	2487	3899	2123	1157	1494	1774	734	1637	3152	2188	630	1882	1042	1068	1243	803	2119	3116	481	1985	1561	547	2429	828	1990	1618	2496	1815
ENSG00000111850.10	99	142	73	62	123	85	198	106	114	157	146	206	150	83	155	35	106	71	34	91	60	119	189	73	96	269	66	79	47	148	125	17	200	26	99	120	81	134	191	21	113	155	31	98	35	92	141	141	78
ENSG00000250317.8	196	382	203	226	206	248	295	180	187	334	291	335	240	237	304	71	167	234	119	175	169	372	492	209	239	313	219	120	236	470	293	83	404	83	166	144	208	232	467	103	174	232	39	203	79	145	176	188	183
ENSG00000183172.8	1595	1255	2290	927	1466	695	1501	958	891	1709	1650	1360	642	1087	1689	608	1178	1439	769	587	1353	1408	2459	870	1438	2214	2222	979	519	1560	981	823	1623	1015	927	537	1508	1140	982	1728	742	977	1312	921	832	483	1456	1205	639
ENSG00000119705.9	143	177	111	149	139	90	168	96	86	349	216	253	220	130	362	76	173	110	86	71	137	307	241	117	121	496	135	104	83	383	106	64	154	50	140	56	202	188	242	103	144	153	20	137	67	50	202	206	88
ENSG00000089060.11	5517	4790	2508	4576	1715	4842	3928	3467	5780	4594	7271	6129	3725	4131	3457	3785	3783	6656	1705	4016	2799	7745	10255	5340	3170	6708	3786	1718	5337	7595	3736	1248	3650	2550	1424	3740	2433	4185	4488	2575	6226	2768	3376	5739	1674	5352	3577	7538	2471
ENSG00000014824.13	643	1022	313	699	360	1103	917	649	834	1097	982	829	922	822	552	210	342	321	222	590	334	320	1825	669	428	469	255	332	379	1186	980	114	603	321	488	998	214	1226	1790	255	506	909	31	1068	430	795	653	416	766
ENSG00000169100.13	31195	10810	23155	17636	12108	24392	18746	17607	12496	24707	28844	26673	7956	19341	16963	11846	16344	35355	13666	18603	19836	29725	36104	11733	20992	21527	25902	8764	11199	26091	6147	9912	12914	10374	17281	5266	18708	15404	9851	21149	12728	12779	25582	12819	18574	8933	12747	22547	12229
ENSG00000269743.2	108	246	84	121	157	151	118	200	132	192	216	201	128	93	127	76	172	265	75	107	117	175	236	136	139	140	159	134	167	245	110	86	82	105	207	85	78	134	146	101	141	101	121	173	154	107	175	139	133
ENSG00000141437.8	0	2	2	2	0	1	0	2	2	2	4	2	6	4	0	0	6	0	0	0	0	2	1	0	2	0	0	0	2	0	14	0	2	0	5	0	2	0	7	0	0	4	0	2	0	0	0	0	0
ENSG00000122696.13	305	482	787	249	555	363	416	208	268	321	374	330	361	242	146	116	234	229	239	268	210	175	346	255	176	141	228	163	199	587	369	135	602	351	215	173	800	323	374	325	170	226	268	306	487	238	486	164	311
ENSG00000005022.5	7272	4904	6999	4296	4822	6037	6915	3759	4596	8550	8547	7295	4240	4922	3943	3431	5544	7725	4246	4474	5442	9221	10398	3184	4552	7151	6659	2535	3736	7932	4889	2088	6751	3467	4828	2617	5406	4884	4633	6975	3675	3243	4528	4010	4665	2434	5903	5990	3184
ENSG00000145832.12	0	0	3	1	1	1	0	3	0	5	1	0	0	0	2	1	2	0	1	0	1	0	0	1	0	1	6	2	0	0	0	1	0	0	5	15	5	0	0	4	1	0	1	2	2	1	1	4	0
ENSG00000140107.10	2	9	43	4	4	6	8	6	0	2	4	0	0	0	2	0	0	5	40	0	2	2	0	3	2	2	4	1	0	4	0	0	0	2	2	0	17	0	1	78	8	10	6	6	4	2	0	1	2
ENSG00000164209.16	671	1049	365	770	532	1336	1432	817	813	1364	1045	1194	803	980	821	244	401	406	193	766	519	360	1949	604	439	506	315	523	525	1256	884	171	441	318	619	1095	152	1119	3181	214	440	1220	35	1650	431	739	626	460	939
ENSG00000162241.12	1115	562	997	850	968	631	724	838	534	570	826	692	354	478	346	342	574	767	342	299	724	810	932	543	496	812	657	274	573	606	625	533	767	508	983	427	768	771	705	527	2157	758	1345	596	700	627	641	822	412
ENSG00000160785.13	10872	11869	1166	8889	1044	14396	10203	6710	18222	15476	20066	14771	12886	10442	5532	8170	8565	7048	2335	12319	7812	11159	20937	13984	8481	5362	8414	4199	13987	18511	10948	3036	6923	6592	1412	9947	1602	10938	11135	2101	9922	6439	1865	16290	1655	15821	6902	15238	7498
ENSG00000077713.18	116	295	239	83	148	222	148	176	181	260	369	200	105	218	108	178	104	224	112	199	131	158	473	114	201	137	126	87	56	280	129	56	299	79	314	237	138	211	150	117	95	128	93	130	188	119	122	94	124
ENSG00000181035.13	374	370	807	573	689	485	140	545	248	576	497	371	65	348	410	285	524	562	734	195	851	370	536	283	674	223	561	466	503	635	200	258	373	387	1079	220	524	372	183	611	551	198	602	316	729	349	1058	322	352
ENSG00000181240.13	0	1	5	3	0	0	2	0	3	6	2	3	0	3	8	1	2	4	0	2	4	2	1	1	14	0	0	2	1	1	0	0	8	14	6	5	1	0	5	9	2	0	11	0	1	2	4	0	0
ENSG00000075303.12	1280	3184	543	1646	470	2546	5087	1137	2446	2994	2285	2176	3202	2963	2151	612	1036	575	568	1843	717	828	5099	2373	754	1412	738	711	1401	3551	2451	176	920	1207	378	1931	432	3309	8683	638	647	2953	172	3006	461	1569	1283	1031	2653
ENSG00000151729.10	130	127	215	105	166	140	52	93	103	169	183	93	38	98	162	122	56	195	95	53	223	85	149	35	183	114	186	83	67	108	172	72	166	220	2771	380	1210	121	129	1848	149	115	104	122	167	52	126	103	132
ENSG00000013306.15	46495	17587	48381	145369	50613	11705	21607	123433	12752	28126	21073	18885	14278	17974	50664	67060	47004	47449	168100	75078	138236	15173	15316	12667	80145	15423	26567	139491	59748	24663	16597	200901	36793	56607	11632	1596	75790	22331	7100	126754	59698	52629	27073	56912	33724	22639	127601	32113	80274
ENSG00000144659.10	915	634	2112	1481	1763	773	334	1849	630	1067	1095	1096	276	626	1223	518	833	1024	2104	724	1685	985	1197	409	1196	646	1543	1851	723	1077	535	1153	1415	1028	1457	408	1305	929	579	1788	868	510	1239	1221	1298	462	3335	720	836
ENSG00000147454.13	74358	138404	36693	109796	62611	92659	81835	84645	102525	119642	121028	81423	134811	82950	99806	57782	65513	45340	107417	119099	86451	68308	123281	118891	83491	54969	29857	115086	103040	117721	120788	81865	118124	84706	18626	59014	92708	62634	94553	65158	92093	94148	20412	181020	36293	141826	128344	124073	140711
ENSG00000114120.11	376	448	917	338	776	723	390	512	355	695	495	391	306	462	388	145	165	243	208	293	271	170	950	200	329	322	272	230	179	630	336	86	453	299	645	614	302	640	1154	472	206	465	113	519	937	409	460	266	475
ENSG00000125434.10	240	184	220	220	319	231	340	170	176	234	324	318	199	216	100	151	258	316	112	110	196	390	570	124	142	283	213	88	116	224	239	105	308	90	307	70	171	208	154	183	313	105	188	174	162	104	356	150	165
ENSG00000162461.7	292	117	25	115	62	98	184	117	133	99	97	173	183	114	50	57	131	70	27	103	34	89	153	141	125	153	119	51	162	180	55	47	69	177	155	234	333	128	109	162	369	119	24	125	25	157	70	211	176
ENSG00000171612.6	108	147	186	87	89	122	136	91	72	269	157	126	62	122	99	63	134	111	73	45	141	106	241	52	92	104	186	53	65	155	112	43	178	172	137	102	112	149	100	109	46	116	68	114	113	29	138	104	113
ENSG00000164933.11	264	351	356	178	222	266	258	266	206	372	362	256	173	274	204	106	111	171	118	193	206	102	495	115	205	217	164	135	100	293	213	65	220	209	315	103	123	396	300	151	144	177	53	276	338	166	270	134	230
ENSG00000151475.5	0	0	0	0	0	1	0	0	0	0	0	0	0	0	0	0	0	2	0	0	0	0	0	2	0	0	0	0	0	0	0	0	0	0	0	0	0	0	0	0	0	3	0	0	0	0	0	0	0
ENSG00000174032.16	274	299	353	147	228	300	250	349	329	390	329	317	225	330	223	121	116	139	132	255	239	107	501	176	214	155	226	120	136	391	176	69	265	149	243	363	111	241	369	156	78	211	55	273	300	228	199	164	236
ENSG00000075415.12	14514	10727	5047	9965	4408	10602	14977	8071	11073	14750	17726	12375	10590	9938	6549	8439	10180	10328	3737	7405	8127	19744	25171	8935	6684	12523	10652	3955	7787	13528	13024	3371	8019	7463	7440	6369	6345	11184	12626	6958	10134	7640	4258	10599	4239	7000	8036	11872	6458
ENSG00000197119.12	1668	1100	2685	634	1406	1758	2340	2400	947	1207	2339	2081	1914	1239	842	1353	1102	2412	501	854	605	1360	2990	2437	853	436	994	229	1747	1832	905	526	1100	1005	1065	1812	2604	1027	1509	2861	4691	589	3238	2432	1754	1409	438	1499	1097
ENSG00000155287.10	2138	7145	1852	2372	1428	2288	7145	1078	3591	3260	3074	2825	1964	1704	3876	1630	2752	2852	2221	1227	1383	5232	6320	3165	1731	2444	1861	645	1897	2070	6966	800	3413	2568	1238	919	2136	1673	4103	2801	2967	3377	3005	3947	1193	1637	1457	2206	1819
ENSG00000153291.15	28	6	5	6	14	6	3	15	13	15	11	13	6	6	9	12	4	7	13	13	4	5	9	7	2	14	9	4	2	0	39	6	13	15	7	46	31	9	0	9	14	38	1	13	13	6	18	2	16
ENSG00000144741.17	253	220	566	189	294	171	94	235	175	290	374	287	111	154	280	107	163	308	166	101	255	413	434	104	254	311	361	170	92	264	155	151	379	242	455	112	512	253	251	391	204	102	379	104	436	152	256	241	130
ENSG00000148339.12	481	527	841	410	480	568	263	383	450	824	511	533	371	441	228	186	249	326	494	352	510	448	946	403	404	289	389	237	221	719	242	117	567	541	645	289	265	278	396	696	268	367	763	471	786	329	574	600	430
ENSG00000085491.15	676	2102	221	1116	150	2535	1926	803	3251	2069	1468	1651	1277	1923	888	303	404	332	243	1177	420	264	2950	1388	523	587	259	362	571	3254	1071	118	331	354	407	1227	104	2125	3463	68	185	1795	51	3060	254	1177	546	307	1796
ENSG00000125648.14	252	242	586	247	244	210	112	251	201	283	308	231	33	245	257	162	127	302	166	109	494	339	275	104	320	167	619	147	127	259	267	294	467	381	863	288	368	218	128	821	385	335	592	145	471	148	277	202	111
ENSG00000177542.10	444	494	657	301	641	408	328	342	243	497	712	589	207	409	311	317	416	641	317	196	661	495	735	238	506	346	720	207	161	414	256	238	530	363	948	138	358	244	246	438	346	241	528	237	545	257	383	410	274
ENSG00000183032.11	0	2	25	0	9	2	0	0	0	0	0	0	0	0	0	0	0	0	7	0	4	0	0	0	0	4	4	4	0	0	0	0	3	0	2	1	11	0	0	8	0	2	2	4	5	0	53	0	0
ENSG00000178537.9	2257	1014	622	2314	496	2484	4130	1212	1953	3224	3757	4130	1908	2602	1283	1136	2457	1446	615	1628	1050	2573	4409	1094	1462	1719	1305	554	1241	2898	2977	548	1190	309	683	1424	496	2392	3351	326	829	1740	235	3108	526	1742	1264	1771	1920
ENSG00000125454.11	212	392	380	172	177	174	141	134	213	427	581	364	152	290	287	138	180	330	387	142	363	453	477	199	299	233	439	138	128	270	140	140	658	173	229	104	283	241	224	740	108	106	307	244	510	140	196	287	162
ENSG00000182902.13	13	13	1	19	5	36	27	16	38	26	36	66	42	33	33	28	31	17	18	27	17	49	44	20	18	22	55	21	22	41	92	16	20	10	12	26	17	40	20	23	31	51	4	26	22	9	16	45	14
ENSG00000122912.14	479	348	243	331	288	458	590	673	339	526	578	426	358	436	251	154	210	228	95	299	256	252	753	273	267	403	246	196	211	509	391	129	240	157	304	455	128	576	755	119	430	380	58	470	265	284	308	340	361
ENSG00000102743.14	52	76	22	43	43	49	10	44	41	60	51	39	15	44	24	30	25	46	21	12	35	16	77	25	37	19	22	15	16	50	18	19	45	46	45	24	15	62	67	22	13	30	15	41	69	35	47	21	26
ENSG00000102078.15	297	195	107	186	88	201	333	140	256	209	241	300	204	153	150	76	201	195	27	140	112	200	412	174	141	133	120	79	163	287	366	36	126	61	82	178	64	220	311	67	202	147	22	215	68	211	143	192	143
ENSG00000004864.13	353	356	365	246	315	379	416	248	310	339	443	414	223	350	195	187	225	302	169	178	183	251	762	207	178	243	143	198	186	548	158	76	342	280	250	270	138	426	419	202	260	241	91	393	383	235	305	243	205
ENSG00000115840.13	588	918	307	832	276	734	2596	363	863	836	723	1151	534	700	491	304	309	276	243	429	428	734	1866	631	413	660	313	208	498	885	794	109	460	107	550	703	321	1003	1814	303	380	904	84	858	274	468	335	626	433
ENSG00000108528.13	3963	3792	1467	3406	1166	3909	5629	2359	3838	3999	5356	6066	2908	3340	3102	2573	4280	4718	1481	2435	2116	6684	6140	4315	2597	4382	4389	1251	2680	4866	5356	1488	2533	1139	3013	1363	2679	2821	3105	2561	4591	2704	1546	3248	909	3143	2350	3774	2684
ENSG00000183048.11	182	108	185	104	211	122	66	80	45	162	95	111	24	66	40	78	160	244	208	46	172	122	114	23	86	298	185	77	83	60	53	108	154	48	124	72	189	56	58	177	80	57	103	54	90	29	364	80	28
ENSG00000100075.9	1493	922	1836	1165	846	1138	1986	1141	917	1472	2186	2007	666	1206	944	727	1498	2141	1078	910	1122	2614	2000	1045	1234	1548	2388	498	474	1543	1070	863	1437	920	1403	408	1459	849	982	1756	1683	703	2794	728	1125	625	1167	917	677
ENSG00000124523.15	997	2021	269	2860	297	3542	2835	530	2447	2960	872	874	2489	1196	948	574	1307	556	485	1752	262	1888	2232	3543	339	1095	268	245	1635	3989	3776	126	1133	170	309	788	341	2123	3337	159	1835	2879	84	4101	173	2526	1705	2037	3534
ENSG00000089163.4	24	16	25	8	14	5	15	3	16	38	47	25	7	16	36	21	13	34	10	9	32	48	31	6	25	40	63	15	20	21	20	13	21	19	29	10	35	12	17	23	9	6	5	11	5	14	24	28	22
ENSG00000142082.14	990	690	466	892	411	513	781	555	580	941	879	729	387	428	404	364	472	618	2079	341	777	1163	1293	633	677	873	548	288	750	705	649	302	688	339	548	472	590	770	681	536	1695	742	454	869	324	701	2051	848	518
ENSG00000182199.10	2156	2044	1900	1344	1035	1723	970	1099	1133	1916	2325	2147	622	1318	1272	1165	1352	2548	1729	1096	2227	2791	2737	670	1290	1875	2481	838	795	1499	947	940	2648	821	1839	579	2050	982	775	2500	1166	757	2057	1031	1664	775	2092	1572	870
ENSG00000144040.12	4887	4055	967	4192	630	4069	8430	2849	3660	3530	4312	5117	3666	3789	3822	2293	3058	3122	1066	2947	1792	7435	9202	5581	2222	2707	1526	1228	3300	3917	4735	1107	2330	1374	595	2342	827	3444	5474	672	5295	4390	1220	5358	542	3978	2236	3806	4310
ENSG00000183605.16	361	356	162	195	331	256	121	189	177	409	339	332	174	197	281	132	161	296	173	163	389	339	487	149	267	378	274	138	101	273	163	103	326	129	249	242	254	300	239	222	258	145	110	191	121	151	257	276	181
ENSG00000107819.13	2432	1814	2420	2552	1125	1773	1223	1258	1704	1574	2661	2802	950	1579	1146	1056	1171	1721	723	1085	1160	2130	3533	1340	1575	911	1259	512	1021	2014	2014	512	2413	958	1783	1151	2592	1785	1284	2384	2034	875	2939	1631	2091	2598	874	1825	1077
ENSG00000156398.12	124	159	207	140	163	96	59	184	88	126	221	139	33	95	102	74	80	127	51	34	251	101	165	49	123	87	197	70	56	72	128	64	214	81	188	151	91	219	162	132	177	107	90	80	109	87	143	100	99
ENSG00000164466.12	1083	9635	855	939	560	1373	4864	740	1449	2090	836	544	641	855	1266	361	545	509	554	758	675	1002	1779	1472	561	683	615	398	605	775	3914	259	1455	918	688	551	814	1993	3157	1040	641	3085	667	2372	1035	603	2183	449	2738
ENSG00000155542.11	43	36	50	61	45	107	90	45	153	56	92	107	118	116	107	48	98	53	7	64	12	50	129	44	55	54	32	74	38	183	139	34	107	37	56	114	74	138	59	36	99	100	11	86	33	55	78	60	81
ENSG00000183569.17	53	25	19	64	13	29	15	86	13	48	34	42	19	27	18	12	20	12	30	9	25	28	34	27	20	16	42	20	16	37	26	16	23	28	34	38	12	21	46	22	44	16	28	6	27	22	29	34	27
ENSG00000122335.13	464	378	199	477	179	628	560	376	642	590	391	575	814	609	233	139	416	262	127	297	169	286	663	462	232	291	225	146	322	692	669	67	297	127	132	515	112	919	1086	195	597	393	66	661	160	195	266	326	322
ENSG00000073169.13	3029	1992	2699	2955	1753	2586	4075	1935	2777	3949	4002	4734	2552	2288	2585	2289	3180	3324	1704	1790	2409	6980	6110	3229	2469	4986	3745	1162	2190	3510	2805	1259	1797	1414	1287	1169	2284	1927	2509	2728	5191	2427	3832	2938	1434	1686	1473	4197	2000
ENSG00000139410.14	171	166	88	48	57	46	44	87	62	60	102	48	38	17	47	52	60	141	299	135	122	83	133	39	71	39	88	347	78	65	125	307	400	41	72	20	229	66	36	65	140	77	113	90	76	78	643	64	102
ENSG00000100445.17	217	137	372	169	275	171	257	140	90	253	297	254	109	156	217	111	142	347	141	92	267	360	373	117	209	184	332	121	86	269	114	154	201	173	258	46	213	156	139	293	197	129	258	118	213	105	180	169	116
ENSG00000204370.9	2461	2265	1388	1778	700	2434	3158	1671	2690	3084	2679	2350	2512	2100	1498	1053	1552	1317	677	1669	1141	1323	3748	1988	1456	1731	1385	845	1416	3390	2492	373	2095	760	1499	2265	833	3160	3793	710	1542	2179	371	2340	770	1994	1009	1584	2189
ENSG00000143252.14	4142	6321	1081	2975	681	5409	11237	2726	5374	6986	4793	5888	5011	3790	2604	2289	4889	2510	1121	2137	2035	5538	7997	4996	2183	2624	2597	1085	3251	3871	6904	1013	4157	1802	1703	1456	1484	4830	4503	1098	3199	5393	790	5624	983	3363	2356	3351	3963
ENSG00000117118.9	4455	4395	1664	3609	1327	3886	5254	2544	4578	4700	5666	5617	5237	3770	3241	2686	4885	4618	1540	2871	2593	6532	7196	4740	3045	4863	4640	1948	4332	7153	4300	1079	3062	1039	1740	2418	1793	3948	5321	1297	3433	3210	842	3787	843	2946	2858	4911	2863
ENSG00000154079.5	177	145	64	135	85	142	206	160	96	165	161	153	111	140	118	38	124	170	32	84	78	147	251	129	120	139	119	87	86	193	46	30	103	17	102	62	77	154	128	34	101	122	19	105	43	49	93	89	121
ENSG00000196636.7	443	2546	203	583	246	887	1682	233	1507	1644	806	483	1011	386	942	318	347	287	465	610	255	585	1171	972	241	279	223	183	589	827	1242	116	1329	495	167	605	655	944	1042	361	345	658	60	1368	122	969	598	874	1199
ENSG00000167985.6	2866	2281	1171	2196	675	2411	3423	1808	2662	3399	3213	2900	3636	2038	2161	1515	2656	2692	850	1678	2025	4152	4656	2552	2065	3477	3402	993	2598	2697	2670	900	1413	1392	1200	1364	996	2170	2467	757	2184	1730	697	2059	570	1372	1966	3480	1458
ENSG00000205138.3	527	384	325	403	225	313	349	320	295	535	513	601	298	380	483	218	334	652	272	279	491	854	954	440	641	1040	739	235	272	648	223	247	354	189	305	189	462	394	317	449	451	315	275	342	261	208	390	616	306
ENSG00000073578.16	2468	1820	2208	1733	1254	2650	3319	1543	1838	3445	3321	3285	1670	2031	915	1736	2205	2854	1986	1388	1981	5112	4224	1486	1493	2805	2115	919	926	1807	3971	1145	3194	2080	3970	989	2336	1103	1670	3119	1871	1375	3803	1919	3052	1500	3431	1551	1221
ENSG00000116171.17	2509	2288	1729	1450	1281	1960	5184	1759	1454	2693	2525	2401	1783	1949	1339	1099	1415	1634	636	1240	962	1499	4004	1208	1270	1394	1026	726	942	2240	2730	590	2323	625	2021	1716	1005	2311	3487	578	902	2039	419	2082	1018	1163	1574	1199	1431
ENSG00000130489.14	111	65	62	86	52	79	25	112	161	271	243	275	154	123	114	132	177	144	66	83	213	317	308	457	253	127	235	62	126	206	38	92	126	77	66	119	144	46	55	74	84	111	98	116	34	128	51	168	121
ENSG00000133028.10	916	835	379	589	257	846	987	1082	619	1137	1140	1441	790	912	425	481	554	683	321	504	664	799	1704	390	585	823	792	370	370	878	594	265	685	460	647	729	266	930	979	242	764	548	199	842	440	457	735	745	684
ENSG00000104835.14	552	184	801	306	572	362	125	262	192	306	547	427	144	224	233	361	258	579	350	208	541	644	607	170	355	398	513	173	168	235	247	211	391	225	564	164	417	222	147	454	271	180	1041	127	394	61	292	315	141
ENSG00000123453.17	18	13	131	37	60	22	8	70	18	108	89	53	2	36	20	22	55	52	26	7	60	58	22	48	41	12	119	24	58	12	12	65	171	40	80	15	63	69	18	67	98	27	82	7	98	21	21	22	19
ENSG00000100347.14	1415	1047	645	701	484	811	1628	848	691	1253	1580	1363	519	796	643	671	753	1244	642	450	1142	1963	1805	475	795	1392	1397	414	444	937	1160	491	1024	448	1131	337	1103	832	1049	1048	813	761	782	700	470	430	1390	851	456
ENSG00000130347.12	153	143	51	107	64	74	102	113	91	155	208	106	92	85	82	52	69	83	63	65	86	250	281	51	82	128	132	67	47	83	37	43	95	40	128	59	77	133	120	28	80	44	42	70	44	38	110	97	70
ENSG00000136444.9	904	718	1187	581	892	659	315	717	498	857	1205	727	225	553	703	414	368	1065	422	366	1076	773	1343	353	872	752	1210	378	307	672	497	414	859	641	1128	492	784	674	436	968	650	298	722	479	872	377	880	608	459
ENSG00000165526.8	682	490	529	411	449	626	356	374	452	718	901	575	161	446	396	243	365	488	282	406	669	624	1161	255	476	379	595	285	249	675	233	206	669	313	693	447	441	537	433	561	377	279	271	526	437	325	347	525	322
ENSG00000156990.14	1008	731	768	623	481	769	956	612	643	879	1243	1142	685	709	681	621	793	1302	669	454	889	1705	1306	553	780	1299	1232	418	560	849	718	415	878	388	739	453	737	568	517	639	708	482	889	548	400	451	926	763	458
ENSG00000153574.8	1018	1018	716	886	1166	638	768	1731	636	839	820	739	701	493	695	403	511	621	686	676	930	538	1096	331	882	730	602	2126	379	835	497	519	769	396	755	554	892	495	574	586	641	641	256	555	456	499	3651	600	931
ENSG00000125995.15	766	1078	589	613	585	427	1936	367	472	803	816	918	749	409	1081	285	1074	1026	492	305	666	1721	1355	851	581	1977	1088	422	684	1043	815	409	680	366	458	160	696	566	415	708	585	706	403	632	173	321	791	957	409
ENSG00000171865.9	298	285	220	199	145	328	281	267	184	329	357	298	189	215	130	106	227	215	116	127	182	297	407	118	163	193	141	110	102	277	157	70	217	118	226	160	146	185	227	141	141	158	62	212	152	158	218	214	197
ENSG00000155906.16	278	185	171	191	177	239	243	218	147	289	328	351	118	216	197	103	192	202	72	118	177	298	565	144	182	171	245	117	105	282	235	83	273	83	185	283	203	347	367	174	170	163	58	195	84	91	139	149	141
ENSG00000137824.15	528	427	1275	416	863	372	251	456	299	610	574	470	167	264	270	306	346	576	1045	262	696	433	750	234	470	309	387	1023	298	388	247	213	584	267	1019	265	542	458	226	758	297	336	575	336	878	317	1738	351	306
ENSG00000176623.11	1031	1137	236	780	290	1030	2340	826	883	1064	1137	1324	998	745	874	436	795	735	230	456	573	1244	2202	707	469	1270	630	327	497	942	1206	175	546	298	488	797	327	964	1989	133	915	1171	118	1121	259	599	621	693	766
ENSG00000132541.10	49	64	26	63	63	44	92	54	56	76	85	124	87	42	123	14	43	44	26	30	55	64	120	30	52	68	36	76	37	140	137	24	89	8	39	19	55	73	70	8	50	67	8	61	24	37	124	50	64
ENSG00000140983.13	6160	3661	7967	5607	7037	5074	5444	4095	3613	4810	6023	7119	3697	4490	3875	2883	4343	7363	2639	2651	5132	8889	9085	4677	4905	6451	5888	2022	3950	5985	3568	2111	4089	3194	4160	2417	4647	3827	4360	5938	9467	3970	5979	4135	4390	3116	3513	6537	3513
ENSG00000126858.16	2086	3433	541	2432	863	5049	4363	1540	3785	4716	3427	4695	3347	3282	2369	959	2390	1117	562	2762	1087	1602	5525	3644	1700	1682	1261	1353	2790	7577	4461	320	1776	397	628	3748	955	4427	6603	496	1480	2825	119	4800	673	3561	1522	1704	3547
ENSG00000135002.11	264	481	196	210	123	370	361	248	405	504	521	391	294	342	354	122	199	151	87	317	188	101	683	200	168	214	238	147	107	574	425	52	261	73	239	214	74	362	470	85	79	250	20	517	102	193	353	179	326
ENSG00000076043.9	434	396	336	501	469	210	386	563	251	770	442	492	172	249	644	146	438	328	968	265	982	331	487	160	563	372	558	2405	610	709	375	395	503	191	246	187	350	489	318	397	403	455	106	573	222	141	2156	220	389
ENSG00000160957.12	352	205	377	158	683	173	92	135	48	176	87	148	25	66	115	61	259	383	393	27	325	107	157	40	171	197	218	78	134	87	65	220	276	84	237	66	358	63	42	524	159	109	250	73	178	46	1588	168	102
ENSG00000240857.1	98	130	102	90	108	140	208	126	100	231	182	147	32	143	122	50	56	54	54	82	174	78	332	62	103	87	142	67	46	230	90	38	111	64	126	99	71	90	109	63	28	49	21	102	94	52	130	83	137
ENSG00000160439.15	324	224	386	170	227	202	199	358	301	256	339	335	103	236	166	153	207	198	187	135	276	212	331	171	328	197	259	69	99	207	113	105	371	128	333	105	202	168	181	302	157	169	397	94	303	222	175	128	270
ENSG00000274523.4	1263	722	695	638	591	725	554	753	660	1101	1365	1049	346	716	605	646	580	872	663	499	883	1156	1717	470	779	913	1048	385	456	799	467	506	794	516	1436	392	763	618	462	911	545	600	548	613	621	526	978	760	504
ENSG00000101546.12	277	237	326	186	208	161	56	171	125	238	276	177	60	130	144	167	104	295	180	71	298	260	255	56	204	258	320	149	85	160	160	128	364	231	265	24	238	124	73	354	157	73	240	92	271	102	203	198	101
ENSG00000146282.17	684	689	318	550	317	518	738	458	421	810	881	821	680	546	548	201	420	502	121	345	353	710	1252	418	388	798	414	304	387	805	508	161	464	327	335	499	280	844	1199	174	815	456	73	810	288	381	480	579	382
ENSG00000169228.13	8981	13351	4277	6434	3423	7934	8873	5269	11598	13397	16354	15161	9063	8522	16894	7171	9161	9094	4565	8432	10323	21502	21939	13093	14317	7982	12862	4192	12835	11015	9074	5034	7151	6764	2488	5984	6896	6365	5318	5403	5158	6222	6483	13548	2514	7368	6290	17350	10429
ENSG00000213339.8	424	366	706	230	743	241	111	231	270	350	387	316	71	195	318	221	169	459	398	107	490	521	392	149	397	385	552	135	108	272	221	238	622	181	599	227	395	278	186	556	468	203	708	213	489	203	295	384	198
ENSG00000130348.11	505	382	526	260	275	507	219	455	261	540	696	554	145	327	494	239	165	384	250	245	610	478	810	273	315	485	599	238	156	360	282	187	449	239	481	286	181	387	299	243	222	224	202	335	393	244	537	416	321
ENSG00000151552.11	397	361	299	285	236	144	256	280	227	291	476	175	108	238	193	163	225	343	227	227	297	285	492	110	410	227	422	164	128	248	283	187	678	138	593	210	290	233	233	266	253	374	211	169	273	273	292	366	269
ENSG00000145337.4	3	6	1	0	1	4	4	0	2	2	2	1	1	0	1	1	2	1	0	1	0	3	5	1	3	4	0	0	0	5	0	1	3	1	1	0	2	2	0	0	2	1	0	1	3	2	1	0	2
ENSG00000143811.18	3314	2054	1590	1691	1603	1884	2049	2674	2365	3512	2274	2131	1439	1803	1032	1735	1814	3097	1496	1472	1832	2391	3282	1429	1836	2230	2208	1325	1370	2340	1213	1514	2503	769	2221	875	1351	1212	1170	1297	1888	1621	1267	1343	1374	1750	3335	1878	1228
ENSG00000183010.16	50	65	73	63	32	24	6	15	5	68	24	30	10	13	26	5	31	33	125	9	73	12	21	12	44	19	28	9	21	32	27	28	107	30	52	25	27	22	8	131	37	19	43	76	32	9	77	39	22
ENSG00000101417.11	377	226	137	235	158	221	295	331	199	305	353	319	116	214	213	135	236	344	132	174	310	326	507	153	352	330	357	149	186	260	163	169	221	88	301	225	135	302	261	112	321	194	152	217	78	189	366	243	194
ENSG00000176894.9	203	127	127	115	134	111	66	110	58	180	109	125	37	82	134	30	158	171	109	79	136	187	167	84	86	249	184	111	120	197	90	76	101	46	115	77	177	103	71	239	112	48	74	93	45	68	311	103	106
ENSG00000169972.11	473	210	344	329	173	311	181	364	220	430	510	715	261	305	337	220	419	598	190	255	474	722	774	349	427	909	624	239	391	497	148	221	175	123	171	142	268	210	279	340	374	183	260	266	188	171	318	563	259
ENSG00000177192.13	500	638	449	369	534	376	210	428	445	698	714	560	155	375	475	289	235	627	423	212	771	865	774	320	614	539	806	218	178	398	245	302	592	369	511	234	363	320	265	466	415	227	465	326	373	351	520	463	333
ENSG00000141378.14	454	310	149	264	118	582	204	511	392	1032	1063	1087	565	547	575	163	506	553	123	508	560	997	1280	325	552	1276	731	382	405	969	214	180	162	171	236	420	162	500	337	105	239	230	29	402	100	243	441	811	218
ENSG00000187024.13	155	140	202	69	91	62	56	86	40	128	163	149	57	52	117	88	96	183	105	37	104	234	196	60	171	174	137	47	56	155	56	75	132	34	227	52	140	59	40	94	83	88	157	82	78	49	73	101	90
ENSG00000110536.13	105	92	99	63	49	83	114	83	55	104	183	125	55	93	107	32	87	99	54	60	116	178	247	51	126	141	122	49	30	132	78	66	88	44	89	40	103	102	58	72	38	53	26	84	56	46	95	80	52
ENSG00000148334.14	1269	703	1316	711	763	741	1030	893	591	949	1177	1048	458	677	625	677	769	1416	773	602	1199	1639	1661	480	956	1622	1406	429	430	663	500	623	908	590	1449	356	1259	545	539	1914	729	517	1297	448	798	431	891	949	469
ENSG00000132300.18	1116	928	961	610	973	914	506	927	645	1306	1338	992	422	821	730	378	379	642	484	503	1103	724	1784	458	954	563	831	462	338	905	464	359	906	502	1104	659	486	927	936	638	522	544	206	813	1034	512	1046	713	755
ENSG00000049883.14	247	216	103	166	110	205	100	229	135	175	255	161	81	113	180	68	80	142	61	80	154	129	295	75	158	118	151	77	81	178	150	84	226	72	161	125	91	198	292	85	151	148	32	195	102	171	158	157	141
ENSG00000106246.17	666	531	461	521	397	546	428	453	439	657	850	817	527	525	452	323	422	654	257	386	557	956	1044	495	601	473	598	220	438	576	673	188	437	652	487	271	327	524	518	328	830	354	357	597	324	413	473	623	397
ENSG00000146250.6	0	2	2	0	0	2	3	0	0	2	4	6	0	0	2	4	0	4	0	6	4	0	6	2	4	0	8	6	0	1	3	0	3	10	0	3	4	6	0	0	0	4	0	2	0	0	2	1	2
ENSG00000250799.9	7	0	8	3	2	6	0	0	0	8	1	0	1	4	0	1	0	0	2	0	0	0	0	1	0	0	0	0	2	0	1	0	4	2	0	0	0	0	0	8	1	1	2	0	0	0	5	2	0
ENSG00000100033.16	2	13	12	0	2	4	4	5	7	5	3	2	0	2	5	7	4	1	6	8	6	3	2	2	1	9	8	7	0	4	22	4	1	6	8	8	26	6	0	106	5	20	2	10	3	2	0	0	4
ENSG00000072062.13	12419	13264	4318	13509	2370	13898	19123	9748	16724	12719	19075	20813	16847	15449	6747	11195	13781	13976	3989	9461	5429	20305	19340	13831	6816	9726	8181	3633	9989	13082	17402	4391	12852	8979	6060	5103	6653	7573	13288	7389	18407	9502	10959	13684	4749	14923	5795	14184	6848
ENSG00000164306.10	98	150	52	121	125	183	140	160	140	254	169	213	146	151	130	34	67	144	32	109	72	138	324	110	108	96	113	63	53	262	131	32	81	54	104	80	62	251	211	27	78	105	6	144	64	93	144	113	136
ENSG00000138078.15	339	308	179	175	225	373	265	281	278	353	330	343	224	272	218	91	116	137	102	239	216	86	598	158	281	224	141	154	147	373	399	101	202	57	302	347	186	367	417	76	477	445	43	368	306	455	359	179	311
ENSG00000101166.15	852	1185	781	692	578	1214	1038	779	1010	1316	1283	1156	1127	851	887	410	557	647	316	670	649	539	1535	590	552	635	707	478	636	1510	836	209	815	526	687	998	440	1198	1631	644	505	715	168	1226	691	721	1030	778	856
ENSG00000141391.13	14	23	19	16	8	10	0	6	2	6	3	6	2	4	7	0	1	11	10	6	14	4	16	2	6	6	10	0	4	6	6	6	14	6	10	4	6	6	0	17	2	2	16	6	16	4	7	4	6
ENSG00000186314.11	2	9	17	0	24	2	2	10	5	8	2	14	0	6	4	2	1	8	14	4	2	10	8	6	2	4	2	15	0	10	2	0	24	4	4	5	16	0	0	18	6	6	4	4	10	12	62	8	0
ENSG00000169230.9	5995	4900	1510	3994	1348	3817	5597	3297	7084	7239	8465	8785	7632	4628	6101	4132	6251	6785	1846	5145	4500	11503	8320	9724	5622	10925	9716	2381	4396	9477	4220	2502	2889	3001	1640	2733	2640	4203	3912	2971	3284	3570	3563	4791	1130	3143	3122	8350	4301
ENSG00000117592.8	12203	8991	7434	9024	7363	6285	11507	7767	7930	8876	8947	6090	8598	4534	9808	7920	8178	7115	5558	7173	6175	12383	9409	6743	5056	7030	6696	7520	9298	8033	12209	12254	13799	8709	4927	3626	11917	8071	9575	14316	12721	7022	6034	7908	4953	7583	12305	7481	10318
ENSG00000126432.13	10549	9581	4640	8145	5493	6654	25210	8487	8351	9451	9964	13415	10875	6199	11926	6137	11448	13866	5330	5996	7258	23330	16841	10905	6278	22445	11930	6424	9141	9841	9390	5925	9857	4681	3378	2248	4709	7069	8039	7855	13839	8934	4768	7993	2660	5758	7082	11392	5116
ENSG00000123131.12	928	674	425	545	139	332	373	429	301	870	897	807	331	531	843	263	484	613	272	278	639	895	1241	326	733	1169	1072	293	278	548	446	321	476	157	372	364	365	903	622	286	443	328	235	439	174	164	460	615	338
ENSG00000165672.6	3682	5239	827	2918	774	4437	7801	2449	5464	5893	5121	4285	3932	4016	2433	1762	2490	1899	1004	3382	2080	2842	9552	3929	2208	3290	1619	1494	2428	6555	4353	559	2286	487	1271	3869	882	4214	6059	630	1379	3988	211	4806	666	3464	2056	2850	3877
ENSG00000167815.11	2275	1235	3925	3770	3103	1105	1737	3690	661	2264	2259	2082	742	691	2086	995	2420	1965	17081	4498	6252	1997	1834	724	2620	2803	2608	16465	2517	1372	901	4962	2439	1570	2768	579	4730	996	556	7537	2069	2801	3663	1616	1844	650	32251	922	1290
ENSG00000196850.5	1435	899	1363	863	1151	2373	907	1546	2916	2251	2808	1671	2312	1790	737	737	824	953	474	1841	1086	567	2349	1086	1412	707	786	826	1272	4013	806	261	1137	803	1141	1900	471	1196	1802	683	853	716	185	1756	1999	2504	846	1400	1300
ENSG00000143224.17	600	266	799	476	1100	274	529	669	235	1154	381	481	253	249	581	244	457	641	2860	295	1019	696	594	242	492	566	623	1401	418	456	402	632	556	215	465	144	962	444	347	941	826	528	517	457	371	178	4409	365	332
ENSG00000163644.14	465	743	751	420	447	706	235	830	497	856	727	711	234	599	668	189	175	355	268	247	625	301	826	270	430	357	554	259	168	677	453	205	778	594	1012	435	298	713	721	354	253	425	251	498	817	566	711	483	578
ENSG00000108179.13	3818	2354	5122	1323	3482	1386	1175	2197	2294	2110	4661	2760	2446	2192	1798	1379	1462	2102	1003	1358	2262	2540	3259	1601	3380	1449	3936	1298	1785	1724	738	1027	2360	4928	1892	2068	2787	1172	1344	3944	2177	981	4799	1635	5388	1890	1250	3121	1221
ENSG00000138777.19	1239	2326	737	1259	491	794	3763	735	844	1383	1243	1498	2016	1144	1583	526	1217	1287	449	474	881	1796	2018	972	653	1536	758	462	768	1777	3709	241	1221	653	554	668	582	1673	3559	620	1033	1408	136	1300	420	369	638	991	806
ENSG00000099821.13	1473	1246	2415	930	1955	1110	723	1152	870	1391	1475	1440	422	994	998	902	759	2214	1080	567	1769	2013	2341	811	1418	1324	1789	429	651	1243	685	789	1632	931	2308	505	1658	653	583	2602	1949	733	2445	905	1829	676	1254	1445	640
ENSG00000051341.13	67	76	14	29	93	42	43	44	7	81	10	23	10	18	6	8	60	42	48	4	46	8	37	0	38	32	10	39	34	24	31	10	64	3	11	40	52	12	87	27	16	40	2	16	26	10	413	12	16
ENSG00000256525.6	367	391	208	235	264	309	345	368	391	477	388	556	412	319	247	150	193	223	136	184	284	311	552	175	297	235	308	163	180	303	341	100	272	229	200	221	129	371	403	165	323	219	58	286	201	249	199	318	267
ENSG00000140521.12	3227	2510	2883	1882	3045	3219	2135	2081	2382	3134	3576	3953	1821	2210	1597	1735	1979	2404	1222	1912	2493	2925	5435	2345	2180	1732	2357	1007	1619	2913	2683	1149	2483	1344	3156	1766	1925	2112	2009	2617	2919	1864	2188	2704	2919	2484	2400	2884	2354
ENSG00000004142.11	2947	3167	1575	2831	942	2679	4528	2066	2362	3045	3514	3600	2575	2193	1519	2083	2874	3201	2362	1895	2150	4642	4439	2083	1765	3096	2611	1563	2392	2697	3212	1254	3130	1709	2679	1083	2255	2016	2857	2243	3237	2465	1423	2153	1058	2191	3074	2490	1597
ENSG00000070501.11	437	304	829	309	862	423	593	475	490	866	1223	828	521	377	698	262	707	597	254	313	465	696	885	312	533	544	974	304	401	870	780	241	1251	459	411	329	740	640	581	767	431	202	356	568	441	560	224	695	473
ENSG00000138035.14	165	455	192	133	155	206	70	179	180	394	364	197	147	167	223	68	67	150	124	119	236	135	390	100	212	197	237	112	54	230	252	71	225	182	289	268	79	279	230	112	87	124	39	159	185	126	233	148	176
ENSG00000108439.9	340	289	114	157	80	233	99	212	217	226	355	267	111	219	93	133	109	157	141	211	218	172	349	120	218	119	220	60	56	243	119	114	403	96	233	144	128	123	127	113	118	117	64	205	134	171	166	171	156
ENSG00000135241.16	1099	2012	1004	1465	895	2428	2070	1123	1553	2786	1962	1987	2754	1849	1336	371	839	587	553	1555	690	673	3210	1376	860	1107	728	942	1056	3109	2245	253	1011	1125	586	1342	1681	1905	4103	573	775	1468	98	2550	996	1566	1412	943	1809
ENSG00000127838.13	2575	2454	839	1434	631	2254	2995	1573	2113	1971	3826	2681	1663	2251	1555	1781	1560	2619	1110	1317	1455	3427	2966	1064	1501	2027	2578	1046	1113	2029	1707	1617	4936	2560	1295	715	3028	1157	1090	2723	1389	1492	2719	943	928	1630	1596	1178	978
ENSG00000105819.13	1818	1935	1133	1465	1132	1821	2422	1312	1289	2038	2663	2328	1632	1340	1567	756	1400	1735	583	1038	1409	2314	3794	1262	1179	1784	1448	739	1022	2212	2585	439	1378	966	979	1109	962	1924	2752	857	1662	1065	328	1883	866	1018	1552	1487	1310
ENSG00000165688.11	1312	902	1097	755	751	1016	888	907	772	1254	1565	1437	630	877	790	743	922	1617	759	565	1284	2139	2027	552	936	1313	1473	449	499	967	832	574	1118	647	1294	514	1087	839	778	1104	1340	594	1645	773	1044	612	1154	1163	597
ENSG00000141682.11	39	106	792	36	1094	99	30	74	137	76	164	111	72	81	116	24	16	29	97	116	76	21	164	47	128	20	96	117	18	145	24	22	178	286	414	162	141	86	44	126	26	31	84	102	668	65	62	60	52
ENSG00000187838.16	2725	1676	2382	2065	1297	2808	2536	1696	1502	2603	3327	2613	700	1737	1333	1299	1633	3141	1095	1453	2804	3099	4131	1314	2215	1500	3130	948	957	2541	1447	1252	2002	1064	2603	819	1412	1496	1131	1776	1735	1224	2602	1368	1960	1199	1472	1838	1178
ENSG00000107020.9	413	1307	380	638	255	440	1287	245	837	824	1001	666	1472	629	777	432	749	427	222	362	374	1301	1278	715	564	807	987	216	571	903	1024	181	516	203	286	632	190	1015	1194	258	422	663	86	774	114	543	265	622	588
ENSG00000179598.5	151	222	149	131	90	153	97	168	173	983	98	111	49	103	73	17	71	51	139	185	180	76	148	68	272	108	204	551	80	204	99	95	167	63	64	265	51	144	116	56	252	108	44	98	104	122	174	154	172
ENSG00000107959.15	1251	1419	950	802	813	1037	1136	721	742	1446	1489	1214	1224	710	612	760	768	948	1092	509	989	2005	2159	618	677	1004	1062	369	463	754	1323	418	2100	700	1498	594	1178	866	1128	1175	1223	665	986	756	1086	839	1648	1044	552
ENSG00000241878.11	17038	11378	932	12313	1387	16438	8736	11622	20969	12898	24302	20123	17505	14091	9817	11058	13858	15374	1861	17310	9679	14244	22912	16963	15991	11699	12955	7228	14698	21061	9460	5142	5426	3533	2056	9584	1834	10353	11533	1427	19827	8481	1798	15858	1826	17390	8151	26223	11572
ENSG00000158828.7	3255	2016	670	5028	664	4572	3401	3932	4374	3904	3983	5488	3655	2854	2219	3150	4007	3727	3519	4709	3583	4472	5298	3659	3151	2549	3253	4278	4722	6686	3527	3346	1980	1870	990	1615	1231	2306	2508	1819	3499	2720	833	4800	737	3624	4661	4518	3938
ENSG00000140451.12	59	49	201	48	253	38	41	38	22	48	38	24	25	25	24	23	42	65	105	17	55	27	33	22	79	42	37	30	42	31	8	21	101	9	128	51	139	20	37	81	88	21	75	37	98	31	251	42	29
ENSG00000100151.15	1718	803	537	768	674	1443	533	530	1370	2077	831	1487	823	711	356	709	1144	1865	753	1314	444	2640	2498	1047	550	1782	681	333	596	1440	662	203	540	240	455	382	728	1174	569	341	863	856	619	947	353	506	913	2449	800
ENSG00000107537.13	377	157	251	152	128	157	146	194	134	288	239	239	134	197	124	77	156	122	105	173	143	323	397	61	158	171	150	69	84	120	223	103	357	230	579	226	499	189	201	387	78	102	104	187	150	78	118	158	121
ENSG00000215021.8	7492	6435	5906	5322	3665	5110	7342	4374	4695	6444	7951	6989	3677	4911	5503	3206	5247	7747	3194	3220	5453	10279	10600	4547	5138	8143	7893	2256	3931	7121	5009	2315	4977	2990	4356	2369	4956	5382	5237	5695	5772	4314	4510	4580	3560	3189	4544	6349	3292
ENSG00000167085.11	1592	1622	1291	954	571	834	726	913	761	1841	1811	1646	814	1028	1072	862	1004	1647	1121	693	1332	2278	2308	701	1245	1937	1856	655	635	1186	803	616	1849	473	1151	547	1083	1076	643	1341	788	811	831	807	704	524	1021	1403	693
ENSG00000087157.18	8484	19743	2503	11842	1603	13502	20619	2945	16215	13830	13246	15993	11858	9587	11179	6267	9732	9672	7805	9768	5353	18488	19762	18604	6932	7190	5484	2387	14259	20737	14517	1704	12149	7119	1960	7098	5890	9907	15431	3896	7389	12740	2946	16764	2701	13354	5225	12794	12097
ENSG00000247077.6	710	746	586	485	359	613	325	573	387	837	920	763	242	543	434	377	330	572	437	372	645	578	1059	293	660	473	762	257	259	659	258	245	875	598	808	299	266	477	354	500	287	324	325	497	461	374	452	522	462
ENSG00000131779.10	1797	1282	418	1540	267	1394	3541	1181	1113	1407	1982	2345	1501	1246	1072	680	1637	1663	428	709	1036	2483	2898	1292	985	2056	1374	517	1266	1844	1953	497	997	437	815	1132	381	2075	2816	380	2404	1460	314	1686	337	1037	920	1329	1054
ENSG00000232838.3	18	5	7	6	10	24	10	18	7	25	23	17	11	12	19	8	10	6	9	7	14	27	25	3	13	18	27	9	4	18	5	2	10	8	9	7	21	17	12	6	6	15	5	14	13	6	19	10	8
ENSG00000229833.9	782	1026	427	632	532	443	1610	405	626	1707	1467	1263	1198	567	1374	272	1560	823	606	356	1237	2547	1693	871	633	2337	713	750	514	2092	951	498	879	830	508	323	958	512	863	531	1548	652	405	1109	308	390	1400	2160	367
ENSG00000164494.11	261	241	170	171	189	268	443	187	190	299	249	277	168	306	169	111	166	167	100	127	177	214	474	142	144	203	149	129	74	262	259	49	308	71	271	53	196	285	401	71	101	233	98	227	194	141	210	103	136
ENSG00000148459.15	280	1696	70	394	76	246	1245	134	338	510	391	1022	800	448	514	230	366	162	325	396	223	527	911	1038	267	468	179	170	337	514	870	29	326	109	72	449	96	307	614	184	81	404	17	853	58	233	151	367	454
ENSG00000090857.13	1217	791	933	1743	923	1009	1003	1684	1095	1333	1323	758	842	1167	614	956	1028	1514	553	351	932	1342	2601	697	1074	834	915	535	433	681	587	456	1158	858	596	1491	946	1797	2579	1107	1669	941	552	978	1162	992	1210	984	1122
ENSG00000172840.6	65	153	148	77	164	260	106	227	97	214	172	304	183	185	133	71	100	96	28	102	212	45	222	73	123	117	305	82	99	217	143	96	103	60	161	108	52	120	148	114	83	63	43	103	173	70	86	105	111
ENSG00000164951.15	280	273	137	232	165	587	248	260	329	856	470	361	324	544	302	77	113	115	44	331	246	65	981	154	222	203	124	169	115	778	249	61	94	162	193	277	38	203	688	36	92	370	14	474	346	307	276	121	437
ENSG00000004799.7	1057	231	111	546	227	2776	396	410	1991	2766	1890	846	1194	1954	534	333	327	346	1135	2146	202	869	2908	265	373	737	265	150	182	2296	1425	100	2780	167	217	1610	262	1512	1228	365	224	384	71	1583	600	1542	748	897	1609
ENSG00000067992.12	1638	1481	842	1817	638	2838	2191	1241	3368	3163	2634	2372	1738	2337	1275	1700	2214	2010	996	1865	1017	2841	3526	2226	1037	1787	1577	793	2440	2974	2413	626	1421	1099	482	1362	917	1348	2805	803	1539	1182	711	1801	680	2069	1006	2220	1100
ENSG00000005882.11	460	235	217	238	159	216	346	428	168	259	302	394	134	182	153	235	211	451	236	130	319	322	447	82	352	276	385	242	165	317	182	231	233	169	758	243	233	168	140	533	374	174	280	191	265	196	224	308	203
ENSG00000152256.13	773	1010	1142	765	825	1408	1025	1254	925	1205	1504	1050	970	1091	701	250	507	642	1433	800	637	515	1150	644	579	451	414	453	715	1581	1004	169	2213	995	545	1326	2146	1063	2496	1260	915	700	325	1425	1868	722	819	851	1088
ENSG00000110435.11	292	338	151	166	136	312	328	255	192	393	389	306	225	268	150	76	159	156	153	183	202	167	619	107	178	165	175	152	92	268	320	71	300	118	221	162	138	156	364	124	118	201	34	301	180	135	310	173	202
ENSG00000168291.12	1988	1419	568	1155	428	1543	2339	1166	1337	2081	2407	2102	1091	1315	1112	956	1310	1484	753	908	1432	2936	3797	1157	1109	1859	1701	625	794	1610	1783	551	1356	585	1241	977	610	1340	1770	544	1267	1183	351	1482	688	864	1109	1626	1081
ENSG00000163114.5	0	0	0	4	0	0	0	0	0	0	0	0	0	2	0	0	0	4	0	0	0	0	0	0	0	0	0	0	0	0	0	0	0	0	0	0	0	0	0	0	0	0	0	0	0	0	0	0	0
ENSG00000131828.13	1428	1506	1192	687	1154	1022	2371	1043	774	1607	1380	1261	1014	799	602	649	938	1241	775	579	869	1426	2101	431	683	1195	962	568	537	921	1195	422	1038	584	1451	511	1428	731	876	1184	745	788	498	977	810	631	2101	1011	617
ENSG00000258429.1	227	261	95	170	78	253	264	252	190	339	366	285	192	195	202	166	233	229	106	139	200	323	495	161	200	227	232	87	161	240	160	102	182	130	139	140	137	291	217	113	176	131	75	215	99	179	188	242	163
ENSG00000186642.15	238	286	255	137	57	115	15	189	270	333	115	129	201	70	94	73	129	53	136	91	116	236	119	75	154	129	158	83	235	210	221	226	517	212	134	713	193	259	45	239	666	121	57	69	203	170	240	184	45
ENSG00000174840.8	461	550	380	316	287	539	528	532	441	621	726	730	536	579	519	243	304	284	259	366	379	263	872	219	286	526	442	204	190	506	515	133	427	313	608	355	185	612	845	212	302	365	156	537	527	313	577	261	380
ENSG00000100889.11	1066	938	704	902	349	911	580	592	518	1413	1166	1031	466	754	407	460	1258	890	953	529	818	1351	1901	395	568	795	720	455	523	900	604	421	1305	347	866	388	751	854	476	687	592	412	624	598	525	365	1289	568	374
ENSG00000114054.13	720	408	472	343	403	579	277	438	425	698	645	625	490	461	278	375	520	667	742	362	441	931	966	306	411	717	675	347	323	480	354	204	703	177	658	273	507	425	253	532	377	290	435	313	359	293	789	609	328
ENSG00000175198.15	151	86	162	100	117	148	69	126	96	170	268	153	72	107	62	127	93	183	113	93	112	213	316	36	163	122	135	45	42	151	222	64	272	66	208	93	170	48	81	93	89	38	93	81	178	67	87	117	78
ENSG00000132570.14	204	130	74	120	80	153	127	243	122	171	230	112	71	110	90	52	67	88	54	88	100	86	412	91	71	168	104	56	95	226	61	31	148	61	143	211	80	126	158	56	144	162	33	169	71	88	132	103	104
ENSG00000173599.13	213	109	223	164	183	198	82	157	121	98	189	182	48	150	106	93	152	234	316	72	156	157	424	124	158	80	188	81	61	150	121	99	334	51	198	65	422	140	98	244	116	144	187	110	426	143	777	82	68
ENSG00000162396.5	96	91	6	60	18	64	120	58	71	79	90	78	56	91	56	38	72	58	20	50	67	126	144	58	79	78	104	26	36	76	92	26	46	9	53	29	18	77	161	20	75	54	10	68	12	82	64	98	66
ENSG00000175193.13	1319	2324	590	804	597	940	3332	825	1061	1779	1884	1891	1253	1351	1481	784	1228	905	483	761	672	2561	5579	1006	678	1714	805	486	613	1193	1307	317	1175	493	656	687	773	1518	2281	394	860	759	241	1573	413	575	680	1007	1452
ENSG00000116288.12	5141	4202	3558	2901	2413	2902	6430	2920	3117	5478	7158	5774	3555	3110	4271	2386	4238	4636	1836	2561	4093	8931	8306	3677	4000	4803	4448	2078	3328	4257	3780	2394	4274	1117	3240	1916	3479	3710	3520	3546	3192	3327	1722	3810	1945	2751	3463	5841	2623
ENSG00000125779.21	2620	2401	674	1930	535	3027	2754	2232	3733	3574	3525	4153	3217	2743	1682	1754	2223	1914	741	2027	1330	2499	3543	2239	1825	1452	1885	768	1950	4632	2914	628	1887	877	906	1796	954	2086	3059	723	1569	1883	418	2960	727	2896	1613	2959	2283
ENSG00000217930.7	1240	595	409	855	409	824	931	774	711	983	846	1085	1001	697	605	535	1006	1203	336	631	708	1830	1081	960	545	1881	741	347	1011	998	840	385	491	264	325	548	464	721	758	379	2097	685	430	775	210	656	855	1558	825
ENSG00000128050.8	783	1215	618	658	448	541	271	656	485	1084	1057	897	498	695	603	313	289	611	586	293	993	608	1043	255	559	808	768	351	440	654	615	401	1511	481	579	534	380	1030	788	898	598	325	232	559	617	391	936	762	408
ENSG00000174740.7	0	0	0	0	0	0	0	0	0	1	0	0	0	0	0	0	0	0	0	0	0	0	0	0	0	0	0	2	0	0	0	0	0	0	0	4	4	0	0	0	4	0	4	0	0	0	2	0	0
ENSG00000151093.7	155	155	85	100	96	92	163	142	93	183	215	171	132	113	194	52	73	93	107	80	185	127	205	71	129	212	174	91	84	185	205	53	236	53	127	95	222	85	233	122	163	103	18	183	91	61	163	134	90
ENSG00000164830.18	474	667	456	656	466	1970	809	715	1040	1233	1073	1394	700	1139	591	215	333	350	156	1184	397	180	1517	741	442	549	264	503	598	2344	609	97	343	180	509	973	362	1169	2299	217	259	597	39	1528	551	816	608	404	1123
ENSG00000154814.13	303	497	564	264	595	334	202	382	290	562	493	445	187	320	351	96	199	305	148	138	475	314	618	199	298	290	475	195	242	666	289	214	497	315	368	352	208	409	652	256	461	168	144	331	504	317	438	374	284
ENSG00000204237.4	802	596	438	687	374	749	1161	539	457	925	851	1149	565	488	693	297	892	1018	262	338	768	1422	1263	607	741	1539	815	353	585	926	458	366	346	277	286	322	323	593	703	328	1066	651	312	591	226	401	590	656	455
ENSG00000198754.5	4	0	14	17	9	7	6	5	2	19	3	0	0	0	4	3	8	8	0	2	4	2	5	2	9	2	0	6	10	6	1	8	2	1	4	2	7	2	5	16	4	4	12	2	4	2	12	5	4
ENSG00000083720.12	223	274	332	199	308	275	147	257	147	258	273	276	44	180	246	73	104	254	144	59	251	94	370	102	277	155	215	149	135	284	202	88	398	188	468	220	220	315	291	231	223	109	74	252	405	188	597	127	208
ENSG00000155463.12	7656	3972	5610	5297	3850	6720	6890	4154	4915	6197	9619	8530	4618	4499	3746	3475	6899	7594	2688	3864	4484	9750	13140	4294	3983	6555	6310	2309	3612	8537	4856	1895	5937	2644	4436	3456	5047	6934	5084	6052	5834	4319	4998	5756	4076	3900	4477	6777	3477
ENSG00000036473.6	0	0	4	0	8	4	0	4	0	0	0	0	0	0	1	0	0	0	2	0	0	0	1	0	0	0	0	0	0	0	0	0	2	2	2	0	10	0	0	2	0	0	0	0	0	0	1	0	4
ENSG00000128694.11	109	109	58	83	62	117	40	90	83	140	151	102	28	64	93	37	45	97	35	55	98	111	209	51	92	143	156	66	64	115	71	62	123	54	115	83	63	82	106	30	58	49	38	84	45	82	143	93	75
ENSG00000141447.17	1049	713	251	471	272	535	170	328	1593	529	986	171	591	466	414	776	177	187	298	1241	155	565	1173	487	256	221	127	153	560	643	796	91	444	204	209	765	238	451	614	86	547	277	67	1695	186	1929	513	1468	996
ENSG00000125741.4	1083	804	312	612	235	840	599	819	1038	1187	1202	1152	565	1013	503	550	591	664	323	792	678	909	1820	699	714	661	873	371	385	999	444	356	556	502	605	564	584	785	618	440	374	537	414	769	400	763	769	928	638
ENSG00000198836.8	778	1077	459	702	600	1298	1300	854	731	1381	1191	1050	789	936	778	289	570	598	643	781	767	677	2266	539	567	856	412	1733	415	1048	1502	247	749	453	700	873	399	1117	1968	347	459	772	112	1292	681	660	2534	543	770
ENSG00000162600.11	555	873	207	453	256	634	961	472	525	811	642	752	528	443	569	248	482	294	91	292	289	402	1262	488	416	339	326	192	370	725	978	110	356	76	281	648	107	915	1564	44	393	557	24	1252	189	711	432	434	1049
ENSG00000114026.21	1069	828	657	726	719	957	648	732	723	1059	1396	1081	568	842	721	616	795	1068	427	582	822	946	2090	744	754	802	956	430	563	905	522	346	683	404	780	470	513	781	916	263	553	527	559	939	361	442	664	915	650
ENSG00000197444.9	1	2	6	8	0	7	4	6	3	9	0	2	0	3	6	7	0	6	7	0	2	0	4	2	0	0	0	6	1	0	36	7	9	4	8	24	11	1	0	14	4	40	2	5	8	0	4	4	4
ENSG00000105953.14	6856	5914	4007	5722	2020	9654	6598	4409	7213	7800	7678	9490	5975	6260	2709	5196	6929	6220	5137	3870	4322	8024	12924	4574	4045	5898	5604	2472	4201	6367	7130	2662	5870	5265	6638	2165	2785	3673	4586	3614	5776	5323	6471	5234	5269	4550	9892	5633	3530
ENSG00000145247.11	162	181	400	203	371	129	156	176	133	327	324	368	45	145	459	86	111	229	90	50	391	241	296	92	323	289	602	110	158	270	158	216	259	189	252	205	250	229	227	345	298	56	168	96	208	81	222	164	124
ENSG00000109180.14	2577	3395	1264	2171	1235	2643	4128	2007	2431	2941	3488	3369	2839	2245	2084	1338	1932	2000	869	1726	1573	2474	5042	2324	1664	2299	1981	1328	1821	3154	3845	549	2058	1270	1491	2239	1084	3372	3997	787	2220	2210	296	2954	897	2179	1928	2042	2224
ENSG00000065154.11	2339	6192	1359	2160	1260	2586	7664	1443	2954	5295	4398	2800	3728	3953	2722	1656	3498	1507	3020	2110	1563	2459	8110	3802	1437	2253	1071	1659	3780	3701	6517	393	2226	2312	868	1875	1063	2668	5704	1319	1320	4283	250	4917	1094	2211	5065	2648	2443
ENSG00000170502.12	323	364	194	97	205	281	225	146	237	338	365	307	147	211	188	157	106	220	129	144	185	208	523	126	196	174	214	97	68	246	193	73	399	125	365	144	313	211	136	173	104	155	78	195	247	204	226	199	160
ENSG00000167799.9	16	22	64	20	64	12	9	22	10	46	28	19	2	15	24	7	20	60	45	10	45	45	36	9	30	30	44	18	11	27	2	23	50	30	130	10	176	12	16	143	37	16	116	18	35	10	46	18	10
ENSG00000170917.13	16	17	8	26	6	12	6	12	5	17	21	12	1	10	10	8	14	13	2	9	9	9	20	11	11	34	12	2	7	11	8	4	7	5	6	17	3	1	1	20	9	9	2	17	3	6	18	7	4
ENSG00000165609.12	4380	4466	683	8300	570	7475	4738	2106	9223	5113	4123	10320	14358	3186	1371	2104	7294	4848	974	5918	1815	5247	3520	6208	2677	15544	2992	1023	17258	32777	5903	776	1440	759	973	4133	675	11505	10109	636	11681	3791	425	6486	514	7101	4821	7484	6995
ENSG00000164978.17	472	365	222	449	254	285	1091	479	200	450	475	615	457	243	636	127	645	369	178	184	233	1113	945	181	413	575	407	182	269	865	451	125	405	138	176	115	459	394	672	252	723	509	160	550	140	199	349	555	199
ENSG00000213965.3	320	444	137	239	227	357	710	293	350	386	382	307	290	421	191	133	228	174	120	212	141	225	675	233	194	270	181	128	98	397	295	66	236	97	192	213	133	223	544	127	64	387	64	368	202	182	414	145	318
ENSG00000166321.13	117	27	22	77	39	120	54	79	35	65	87	94	37	34	55	41	46	75	10	29	45	50	106	20	70	54	70	62	30	82	32	27	32	47	50	79	48	75	72	13	46	15	22	71	50	44	60	94	53
ENSG00000151413.16	83	56	61	42	41	26	24	92	86	57	80	42	12	45	24	26	13	36	21	27	66	33	102	19	77	29	40	20	30	36	12	18	90	26	92	103	31	94	58	44	67	26	24	65	81	38	26	42	45
ENSG00000065057.7	225	155	285	154	88	118	97	93	75	148	192	201	51	118	168	108	77	250	113	72	215	223	284	107	214	303	292	61	90	108	100	115	192	75	211	105	191	105	50	144	127	74	209	76	108	61	94	181	75
ENSG00000205309.13	986	169	263	286	336	194	390	544	102	1665	191	98	188	354	270	656	271	518	367	1018	588	313	250	210	781	412	525	1088	598	543	142	1385	645	188	203	58	364	239	73	328	880	166	300	199	164	355	530	553	233
ENSG00000111696.11	337	233	503	273	182	265	296	988	223	384	203	305	426	466	125	153	210	428	85	364	135	246	333	313	165	250	99	139	228	297	220	126	462	572	231	899	169	356	230	259	757	482	133	1054	215	542	374	253	154
ENSG00000168268.10	650	1021	184	561	82	375	603	244	601	781	784	594	506	756	273	325	427	501	295	267	630	1582	1719	301	320	1229	308	252	233	513	421	286	417	317	194	187	280	531	366	539	401	821	157	383	146	362	450	745	228
ENSG00000117481.10	724	377	512	401	240	631	357	687	382	718	791	857	302	452	361	335	418	488	300	528	387	643	995	228	370	559	504	193	162	455	472	192	681	671	537	326	727	471	589	357	312	271	336	381	437	437	442	482	315
ENSG00000178694.9	367	528	193	580	164	803	865	575	676	891	648	554	739	516	365	184	389	177	544	421	510	391	1010	649	353	298	285	646	473	756	943	84	590	143	136	580	132	777	1041	108	299	645	26	1014	155	542	1020	306	746
ENSG00000037474.14	1484	1480	942	920	926	1541	1139	1173	994	2027	1969	1835	1169	1106	513	824	840	1035	583	826	1183	1422	3012	651	1075	1339	979	586	529	1442	1278	384	1132	663	1097	952	496	1077	1300	559	850	894	284	1272	893	825	1256	1108	935
ENSG00000078618.21	17995	24254	4219	17564	4733	20286	15552	10787	27251	24381	29686	30313	28922	17248	14124	13019	17495	15355	8854	14712	8793	35473	33684	22556	13194	17283	17932	7685	18199	23762	42160	5813	20434	10246	4608	18315	10967	21169	27257	6718	33996	11671	3322	25239	4573	20953	15112	22367	18404
ENSG00000151014.5	201	119	425	165	177	192	109	317	178	265	252	236	402	171	192	120	194	127	198	105	112	187	165	100	113	300	168	65	122	206	105	79	136	134	65	130	332	198	97	353	127	93	124	123	383	106	217	255	121
ENSG00000084092.6	1290	714	589	848	458	1256	1234	767	872	946	1186	1344	539	860	523	487	781	1040	342	714	680	1276	1970	647	674	883	886	301	537	1680	1055	276	767	437	608	583	608	1017	1102	606	675	819	328	952	623	719	632	703	617
ENSG00000112992.16	850	944	745	661	779	1213	1007	799	860	1272	1033	1031	844	929	556	470	458	571	414	616	557	544	1746	391	498	771	528	348	284	1108	1014	255	964	294	1364	874	519	838	734	615	383	521	245	917	1208	755	1431	437	621
ENSG00000163864.15	46	55	116	26	86	36	24	116	34	100	115	23	39	56	40	35	37	42	91	94	109	67	176	33	50	52	37	56	56	107	34	32	58	24	72	35	68	66	42	103	73	66	35	94	64	66	179	73	74
ENSG00000172113.8	777	924	297	499	279	611	1333	527	627	886	997	692	784	545	592	458	598	735	262	429	453	1082	1448	897	358	704	637	224	535	672	727	239	563	345	312	385	284	445	685	258	637	475	173	763	166	553	625	887	490
ENSG00000103202.12	2496	819	1429	564	1221	372	1442	1509	479	883	867	1020	564	693	1170	862	886	1025	1861	935	2222	1704	1947	408	988	1668	900	1063	1376	752	452	1708	886	922	578	228	1578	536	437	2527	1139	492	2433	617	737	474	3912	1460	674
ENSG00000103024.7	1211	575	1310	578	798	624	997	673	526	1078	1030	1121	475	680	1012	439	878	1327	557	418	1145	1698	1738	658	1275	1588	1625	375	493	1066	449	445	542	258	742	356	1082	533	424	836	1152	654	1184	625	473	340	474	911	507
ENSG00000160703.15	4232	1695	409	3774	432	4959	2992	3584	3038	2343	4617	4383	2314	3661	1384	2218	2913	3994	370	2059	2468	4807	5522	3641	2249	3974	2394	1252	4116	3587	1280	1684	1100	974	921	1450	494	1924	2228	346	5913	2516	663	2515	333	3739	2660	4461	1932
ENSG00000123213.22	550	433	103	86	50	333	109	276	341	499	615	403	206	349	191	239	151	156	237	341	213	306	873	145	209	309	289	126	82	323	149	74	529	67	212	157	128	392	270	68	61	151	64	350	125	328	208	265	254
ENSG00000114021.11	681	376	414	265	535	279	272	432	249	558	536	346	156	295	291	173	313	499	249	157	373	531	657	168	269	630	492	258	246	332	338	207	471	176	433	214	444	305	362	445	283	178	157	174	292	135	486	441	156
ENSG00000158793.13	2103	2438	798	1786	705	2535	2899	1273	2513	3042	2614	3455	1852	1691	1464	1020	2212	1877	875	1489	1210	2681	3641	2527	1471	1101	1568	767	1868	3209	3577	562	1958	943	721	2011	1222	1925	2078	1516	2284	1508	697	2508	790	2123	1343	1898	1853
ENSG00000165028.11	29	16	42	20	25	27	17	30	20	22	29	22	12	25	24	12	12	33	9	18	24	10	58	7	11	16	17	12	7	23	4	13	8	2	18	24	28	16	17	14	14	13	6	19	30	16	29	12	20
ENSG00000136783.9	717	588	239	378	245	435	1122	516	270	666	819	542	397	535	455	168	477	409	115	396	334	322	1492	270	296	538	371	299	230	566	431	162	324	97	282	293	134	649	1310	112	251	570	101	739	164	222	535	402	459
ENSG00000184117.11	939	982	735	905	579	831	2733	745	1522	878	1353	1414	438	888	583	720	932	1015	338	507	879	1226	1543	936	756	791	750	314	884	1238	934	353	1189	409	929	807	630	771	1118	665	1278	814	523	994	634	1037	655	1223	541
ENSG00000196290.14	469	523	195	380	143	388	505	405	271	645	783	623	329	321	487	175	317	429	132	234	524	705	1081	323	495	577	634	275	271	420	418	166	325	139	287	305	168	496	635	110	317	318	43	313	165	223	508	429	251
ENSG00000182768.8	1527	1415	1173	933	933	1075	903	1428	1007	1889	1618	1383	979	1022	1301	507	873	861	867	913	1476	1083	1868	795	1210	868	1388	1375	742	1499	1127	770	1541	714	1595	1133	1388	1187	800	1742	1149	950	440	1248	1042	1010	1775	1165	1068
ENSG00000169599.12	423	462	190	271	279	334	747	281	237	612	490	374	355	309	464	112	299	189	74	227	216	532	613	370	210	327	242	214	247	394	590	115	188	134	202	203	219	457	650	104	392	380	57	503	107	248	324	340	323
ENSG00000244005.12	710	556	337	621	328	557	881	541	487	817	878	1144	650	604	483	290	651	636	389	305	553	928	1280	474	519	825	640	253	466	643	821	244	649	251	448	435	342	711	642	298	807	501	224	577	240	453	703	576	358
ENSG00000204099.11	0	0	19	4	0	4	2	0	0	5	0	2	0	2	0	0	2	0	10	0	2	0	1	2	6	2	5	3	4	10	2	0	12	52	22	0	30	1	2	88	6	4	18	0	15	0	0	4	8
ENSG00000160194.17	1391	1047	728	872	522	1103	1471	1393	924	1343	1526	1730	854	931	753	731	992	1037	872	940	866	1904	2202	411	894	1507	1074	601	494	858	717	639	1319	350	1170	661	1091	1014	1090	876	1178	776	483	956	493	740	1241	1065	649
ENSG00000178127.12	1790	2178	1395	1531	707	1395	2777	1019	1239	2421	2588	2602	1793	1196	1855	736	1978	1621	1102	946	1534	3295	3464	1413	1207	2925	2350	698	1313	1991	2859	498	1958	1252	1300	1023	1434	1987	2229	1559	1605	1427	805	1492	865	861	1804	1703	1182
ENSG00000167792.11	3066	1969	5071	2188	4275	2038	2670	2021	1729	2690	3352	3601	1728	1800	1909	1766	2291	4576	2330	1228	2868	5207	4039	1570	2374	4416	3786	973	1427	2426	1839	1506	3262	1389	5239	929	5036	1649	1511	5075	2835	1714	6123	1337	2951	1256	2369	2955	1187
ENSG00000110717.12	1315	1123	2420	908	988	894	1940	711	677	1468	1656	1386	800	942	1021	775	1421	2217	1743	738	1534	2674	2459	792	1300	2245	2382	527	612	1246	1001	704	2012	474	2025	311	2461	847	559	2644	818	750	2397	665	749	507	1577	983	601
ENSG00000115286.19	1315	724	1580	709	692	739	1302	718	602	1028	1022	1269	566	686	839	645	1165	1702	952	521	1087	2342	1606	696	1001	1888	1578	455	535	1024	700	567	1107	325	1565	266	1290	549	529	1554	1041	721	1352	535	610	477	855	931	649
ENSG00000145494.11	1465	1094	809	766	592	734	1460	597	604	1430	1332	1635	880	769	1229	650	1281	1562	772	522	989	2127	1485	786	959	2265	1649	431	639	990	605	502	1081	384	990	181	1055	719	478	999	906	847	809	673	388	394	795	1036	550
ENSG00000168653.10	1455	1163	1179	903	1075	572	2288	481	651	1847	1996	1350	871	869	1497	237	1848	747	558	609	620	3726	1876	727	598	1931	1287	390	594	1379	1366	499	1923	495	1403	357	2148	881	903	1305	692	808	444	1016	667	545	1503	1391	554
ENSG00000164258.11	302	207	156	184	274	136	428	169	104	327	522	435	143	200	388	26	248	174	91	96	164	657	634	127	122	364	242	86	75	300	334	83	339	80	367	160	590	219	363	183	109	173	44	207	123	52	315	295	107
ENSG00000213619.9	1737	1149	958	1155	778	991	2088	856	878	1801	1989	1930	1297	1062	1521	675	1536	1543	723	671	1349	3191	2926	954	1187	3321	2026	697	984	1411	1166	529	1393	453	1750	571	1345	1447	1808	1306	1386	1061	618	1008	527	517	1150	1683	641
ENSG00000158864.12	5031	4833	1787	4049	1758	4825	6275	3146	4908	5749	7087	6442	4708	3480	2678	3128	5102	4981	2600	3204	3495	9352	9650	3853	3052	5557	4911	1870	3394	5202	7355	1687	4306	2223	2799	2853	2273	3529	4478	2322	4779	3162	1474	5018	1525	3461	4861	5522	2775
ENSG00000023228.13	1567	1802	437	1161	426	1840	2138	1534	1618	2204	2243	1981	1922	1438	1038	1002	1299	1053	689	1025	992	1902	3187	1137	936	1737	1033	544	950	1794	2350	474	1548	756	1469	1104	568	1693	2535	572	1650	1232	285	1735	708	1290	1882	1317	1409
ENSG00000151366.12	2078	2564	760	1795	469	1605	7123	1238	1636	2324	2165	4249	1693	1578	2743	920	3369	2230	485	889	1291	3207	3532	1448	1637	3949	2261	527	1559	2075	2493	536	991	588	1156	1024	699	1964	2587	645	2094	2909	426	1803	363	1284	1159	2005	1756
ENSG00000109390.11	793	839	265	503	195	466	1295	442	436	792	743	593	537	398	646	308	636	790	386	314	634	833	1019	504	479	902	701	374	488	633	631	223	536	248	606	382	477	614	585	435	668	651	135	534	162	359	766	581	464
ENSG00000147684.7	3227	3827	1800	2333	1040	2071	7533	1592	2027	3572	3538	2342	1917	1607	2463	1689	3389	3081	1389	1272	2646	6657	6122	1999	2004	4050	3331	932	1512	2167	2692	1060	2193	2080	2500	771	2457	2660	2946	3311	2260	2773	1314	2386	722	945	2505	2062	1535
ENSG00000166136.15	2018	1727	1547	1523	1199	1314	3761	1328	1129	2206	2330	1720	1135	1081	1811	945	2131	2281	1186	814	1880	4172	3306	1195	1487	3751	2313	1029	1138	1170	2245	872	1934	934	1852	680	1988	1503	1843	2035	1921	1564	1593	1289	885	729	1752	1823	909
ENSG00000099795.6	1915	1388	1949	1467	1063	1061	3094	1220	1022	1989	2118	2252	1359	1293	2239	1191	2420	2797	1093	889	1708	4519	3347	1532	1963	5840	2945	890	1345	2054	1113	959	991	485	1754	657	1800	1322	1387	1310	1677	1637	1251	1015	486	698	1266	2042	922
ENSG00000165264.10	1499	1091	725	1248	527	974	2010	1114	1746	2009	2695	2442	1607	975	1857	879	2376	2339	557	779	1318	2427	2604	1913	1360	2369	2828	763	2077	2771	1578	807	1269	393	509	672	511	1879	1679	437	2218	880	281	1569	203	905	1016	1944	853
ENSG00000136521.12	1419	939	771	783	573	905	1715	904	742	1439	1488	1210	888	856	1042	385	943	786	345	595	845	1006	1913	694	735	1125	1014	436	665	1326	1393	258	1078	326	921	863	685	1427	1622	432	885	955	251	1018	413	587	605	913	786
ENSG00000065518.7	2178	1723	2019	1456	1036	1190	2764	1095	1214	2255	2256	1932	1332	990	2094	983	2187	2201	1232	823	1687	3589	2921	1326	1427	3038	2740	825	1316	1781	1899	782	1684	609	1607	768	1471	1581	1574	1869	1863	1276	894	1461	828	915	1672	1741	1011
ENSG00000119013.8	787	1269	114	563	310	961	1354	376	1777	1985	2361	2338	1809	1041	3084	369	1814	780	279	1436	658	2185	2161	1888	792	1635	1568	481	1491	4313	2645	281	802	173	274	606	642	867	1480	177	471	768	40	1453	79	770	1139	1193	916
ENSG00000090266.12	790	552	625	380	775	309	438	475	312	1084	1044	849	402	446	1160	228	582	787	374	370	687	1292	1110	401	912	1535	979	515	335	605	432	357	819	221	911	212	990	559	555	674	430	373	380	437	278	181	564	607	404
ENSG00000147123.10	2753	1730	3409	2140	1254	1697	3445	1703	1644	3286	2979	3019	1290	1816	2441	1547	3276	3399	2202	1254	2487	6433	4010	1731	2503	4807	4845	1320	1840	2730	2395	1490	2498	1236	2629	711	3482	2249	1871	4969	2671	1507	3539	1767	1291	1073	2433	2178	1362
ENSG00000140990.14	3062	1986	1833	1979	1306	2116	4613	1425	1752	3361	2908	3290	2287	1719	2041	1439	3137	3603	1387	1350	2060	5557	3330	2089	2142	5124	3345	1211	2155	3055	2181	1077	1948	919	2053	684	2549	1900	1852	2579	2810	1936	1673	1592	782	1330	1817	2486	1261
ENSG00000183648.9	657	748	295	785	657	444	1626	471	686	1234	1119	1809	1368	785	1704	357	955	604	214	412	551	1964	1549	930	623	2656	750	599	1292	1565	883	224	458	151	268	405	374	1013	1702	258	1041	592	85	751	130	383	550	856	447
ENSG00000224877.3	177	170	211	111	227	94	128	183	110	224	291	279	92	121	262	93	138	146	124	102	222	395	443	81	273	353	266	132	76	272	56	61	241	79	212	49	288	182	137	253	172	104	136	99	108	77	259	213	96
ENSG00000003509.15	447	1318	225	531	235	770	830	282	820	704	1070	853	565	477	610	216	318	328	182	488	296	457	1547	856	270	327	252	178	395	856	959	83	533	230	167	670	338	751	1018	164	337	619	56	1281	177	607	327	574	713
ENSG00000156170.12	248	167	114	167	146	164	189	189	149	332	169	230	104	161	190	54	121	135	63	90	159	161	321	170	133	180	135	155	114	272	155	65	157	73	84	124	88	259	326	83	237	186	49	176	101	115	272	121	204
ENSG00000101247.17	128	190	179	127	264	97	213	147	122	199	201	229	67	114	172	43	99	175	70	73	113	167	334	97	133	150	143	84	96	168	163	36	224	131	168	233	187	263	230	151	166	114	85	188	98	52	202	104	133
ENSG00000123545.5	107	182	209	77	137	72	28	86	80	175	207	137	85	100	206	30	58	84	82	55	173	150	165	54	113	154	182	74	44	122	115	45	209	77	220	161	130	149	54	166	50	71	47	57	104	46	105	135	89
ENSG00000178057.14	3075	1498	1929	1662	956	1362	2590	1693	1153	2252	2163	1875	1274	1267	1333	1383	2323	2551	1677	1285	2176	3428	2667	1584	1620	2754	2096	1591	1433	1911	1157	2415	1880	728	1561	459	1638	1173	1037	1735	2334	1674	1519	1406	1037	1112	2447	1594	1299
ENSG00000164182.10	80	127	79	50	85	34	45	48	47	81	130	108	33	61	121	28	40	75	51	28	81	144	179	30	53	101	71	46	31	79	35	27	92	31	52	21	42	87	68	84	30	42	31	55	21	42	38	49	58
ENSG00000137806.8	1057	2460	157	878	144	1145	2804	785	1212	1707	1215	2094	1150	1095	946	432	1184	839	235	655	592	1820	2255	1235	648	925	920	305	856	963	2032	390	931	316	391	613	277	1741	1571	156	1189	1291	97	1186	94	800	484	1081	782
ENSG00000004779.9	847	795	419	467	362	423	978	473	452	850	1049	742	494	474	695	299	600	647	359	360	684	969	1239	383	652	1188	1012	372	327	740	424	254	630	218	644	177	471	730	627	363	373	534	189	489	190	234	537	613	479
ENSG00000139180.10	1769	1958	985	1303	778	1062	2711	856	1057	1994	1907	1709	785	906	1017	792	1270	1536	850	690	1216	2629	3419	882	1019	2399	1672	529	537	923	2495	566	1508	586	1842	523	1243	1170	2166	1329	1007	1061	815	1083	643	662	1468	1253	801
ENSG00000119421.6	714	603	327	404	318	518	1273	338	451	983	862	792	485	396	714	319	649	702	385	409	583	1223	1319	371	535	878	780	316	361	550	632	233	540	182	540	475	620	592	518	509	314	427	199	470	203	314	789	760	394
ENSG00000267855.5	1029	910	635	654	399	484	2361	490	502	759	856	625	464	398	575	334	1062	1025	472	312	710	1424	1567	658	583	1531	724	490	679	716	738	301	652	226	779	146	725	567	750	654	1138	1029	500	508	289	388	762	849	465
ENSG00000184983.9	896	624	650	705	629	444	1021	493	323	1219	993	1056	837	487	1072	191	846	873	343	381	657	1368	1337	500	789	1470	914	500	522	1286	827	418	907	282	728	477	893	681	943	722	919	731	281	749	296	326	723	760	388
ENSG00000128609.14	185	269	165	168	239	238	291	193	183	358	333	307	192	211	362	62	101	106	71	203	132	126	495	103	157	158	127	208	81	512	261	54	274	95	330	208	165	196	430	68	98	219	29	277	171	153	267	133	218
ENSG00000189043.9	1827	2287	1076	1200	1533	602	4020	1117	900	2567	2238	2580	2019	1375	4547	365	2200	1432	567	793	1483	4148	3612	1477	1507	5011	1997	1464	1398	2572	3815	880	2724	418	1684	805	2256	1924	4503	2089	1889	2028	614	2036	456	358	1906	1320	1165
ENSG00000170906.15	1566	1014	1156	959	917	760	2112	973	751	1283	1379	1329	869	601	1165	636	1534	2035	1148	465	1434	3240	2122	951	1262	2628	1691	902	923	1181	736	981	1268	527	1465	262	1900	771	733	1763	1495	1139	1623	737	591	790	1211	1624	692
ENSG00000131495.8	1420	1460	793	1224	745	897	2434	778	1240	1617	1699	1862	1554	903	1561	706	1715	1896	781	812	1413	2526	2473	1539	2496	1910	1675	1153	1675	1901	1402	698	963	578	740	554	1003	1200	1390	772	2136	1418	534	1107	287	1123	1250	1895	889
ENSG00000186010.18	3785	3036	2763	2318	1594	1983	6146	1979	1633	3285	3660	3787	2305	1934	2742	1553	3932	5045	2292	1402	3279	8057	5309	2248	2692	6978	4068	1911	2048	2781	2515	1610	2473	1351	2986	701	3487	2209	2255	3420	3077	2557	3070	1905	1232	1374	2528	3677	1588
ENSG00000184752.12	1346	903	831	516	601	515	1138	639	600	1100	1319	1061	708	629	1049	435	909	1215	553	510	872	1977	1445	565	822	1314	1457	448	409	681	602	412	1067	313	944	511	636	903	764	691	586	555	416	573	462	340	723	942	427
ENSG00000174886.12	3459	2084	2791	2336	1572	2054	4575	1831	1665	2943	3119	2947	2114	1781	2633	1493	3163	4091	1940	1228	2688	6428	4523	2180	2314	5156	4003	1557	1959	3000	2228	1506	1736	1014	1700	897	2065	2118	2261	2412	3933	2292	2140	1812	1000	1200	2344	2898	1632
ENSG00000130414.11	2825	1972	1912	2037	1222	2418	3039	1872	1658	2633	2957	3297	1795	1961	1556	1342	1953	2726	1610	1247	1900	3876	4595	1299	1957	2625	2480	855	1176	2181	2407	770	2496	896	2362	1041	2264	2285	2430	2046	1848	1765	1682	2133	1514	1300	2076	1895	1566
ENSG00000125356.6	1774	2041	601	1465	1004	1155	3561	914	1461	2427	2471	2240	2080	1055	2513	520	2519	1711	607	751	1095	4355	3381	1815	978	2209	1396	740	1755	2402	1874	520	1422	661	898	712	1116	954	1633	722	1430	1119	381	1573	375	1072	1408	2954	888
ENSG00000188554.13	6356	8007	2055	4879	1732	9094	6193	4799	12237	9462	9866	9142	9949	7161	3546	4179	4647	4355	4098	7022	3504	4902	13243	5787	4400	4956	3736	3085	5447	11579	9955	1414	7663	3190	3470	5949	2960	5595	8131	1884	5378	4402	1438	9077	2991	11240	7118	6579	5582
ENSG00000163382.11	958	750	1452	574	670	652	552	658	590	1144	1097	1115	503	602	1025	709	814	1308	672	458	1217	2219	1297	438	1084	1275	2120	449	343	645	588	626	1268	571	1180	392	1004	750	414	1451	473	390	1399	463	689	408	717	926	510
ENSG00000213995.11	1251	1258	623	538	687	933	1151	665	687	1015	1390	1027	550	615	690	448	784	843	521	454	964	1171	1780	667	892	622	896	352	251	794	1055	380	835	544	1043	640	598	835	1202	857	1064	723	469	943	517	679	684	854	690
ENSG00000185818.7	0	1	7	11	1	7	22	3	2	32	1	8	6	30	20	36	10	24	5	5	10	3	17	5	1	6	10	8	6	4	56	25	22	16	16	46	23	1	7	22	16	106	11	5	32	2	11	11	2
ENSG00000137513.9	158	177	86	74	112	133	66	166	136	221	240	173	55	145	144	62	52	69	86	73	146	102	268	59	176	110	124	85	39	181	83	65	191	60	150	111	79	125	149	101	58	69	43	110	124	105	122	112	98
ENSG00000161653.10	117	95	22	76	22	86	135	57	83	138	186	126	49	107	75	23	113	89	43	61	85	208	234	111	84	112	174	28	67	105	119	30	63	22	54	44	53	94	57	60	59	56	40	67	43	69	31	121	37
ENSG00000152620.12	206	156	245	75	235	201	103	186	97	289	208	156	104	131	112	74	80	100	50	123	137	104	282	39	101	133	120	88	44	165	146	54	207	125	181	204	187	167	166	91	259	162	38	184	211	197	240	112	166
ENSG00000278259.4	475	553	749	310	882	426	260	355	242	483	448	512	196	329	262	211	282	436	389	253	440	332	641	242	345	302	290	183	216	426	192	130	530	230	556	172	368	336	290	452	338	279	360	413	545	311	749	343	305
ENSG00000132781.17	355	278	633	246	458	204	136	219	230	299	392	376	139	252	291	183	202	390	191	133	392	383	477	191	342	285	529	142	172	345	167	177	378	188	400	232	414	238	153	371	330	137	352	176	332	221	264	314	233
ENSG00000090432.6	1947	1395	316	1639	171	1777	2230	1106	1690	1967	2056	2457	1844	1647	872	1173	1692	1453	499	1115	1103	2442	2541	1206	1090	1797	1970	550	1336	2478	2013	727	1020	1575	808	1140	457	1460	1616	434	2435	1459	563	1895	362	1591	1098	1830	1297
ENSG00000177034.14	174	239	166	177	195	244	59	261	178	317	319	203	44	151	172	54	36	121	51	94	244	64	363	93	196	106	157	122	84	280	86	56	220	159	237	254	80	243	432	56	164	162	22	246	204	214	285	148	192
ENSG00000128654.13	145	260	140	127	123	113	287	93	93	171	151	141	68	96	182	57	90	86	102	82	118	114	414	71	178	145	114	74	50	192	123	50	160	48	106	151	73	203	203	54	65	210	14	144	81	70	117	122	116
ENSG00000173171.14	2033	1574	444	1552	289	1501	2127	864	2011	1907	2087	2351	2184	1306	1072	1130	1983	2076	519	1063	965	3619	3570	1654	1349	2072	1549	484	1901	2000	1540	494	789	1106	238	740	457	1037	1403	631	2270	1296	711	1727	211	1298	907	2153	900
ENSG00000112031.15	295	261	91	230	86	368	370	137	263	248	290	259	196	173	261	106	220	139	102	200	130	247	474	225	154	162	186	136	141	437	282	81	307	187	168	213	193	225	295	86	134	155	68	293	101	194	281	269	216
ENSG00000120662.15	257	374	215	280	169	408	323	294	282	429	413	533	276	293	212	91	224	215	83	189	253	202	675	210	264	189	212	138	218	537	304	45	155	102	177	297	49	336	427	85	216	205	28	306	126	170	253	244	285
ENSG00000107951.14	327	298	221	196	162	275	207	410	255	405	451	298	197	272	219	119	129	225	195	233	226	230	594	113	230	208	249	167	118	261	195	92	368	197	302	289	128	365	370	105	170	220	61	225	249	231	507	202	188
ENSG00000135297.15	740	665	458	609	443	961	891	617	796	1352	931	1115	633	713	489	259	367	397	237	448	633	553	1507	548	513	548	570	371	367	729	530	236	453	322	495	536	286	761	910	237	389	544	111	812	460	437	703	475	626
ENSG00000122033.14	1336	1175	492	1055	479	1306	2300	983	1208	1550	1470	2364	1338	1090	1307	473	1260	1387	313	910	619	1426	2518	1203	794	1138	880	553	1137	1885	2023	224	1029	307	403	772	551	1259	1994	354	1916	1205	100	1501	323	1135	1106	1367	830
ENSG00000085760.14	620	581	271	399	327	571	516	483	391	743	848	703	567	468	297	222	363	367	172	265	409	548	1211	236	334	513	419	237	215	577	502	164	522	168	490	448	317	673	652	179	470	337	69	490	226	315	487	444	293
ENSG00000136371.10	1839	4476	1086	1927	1241	2136	3189	973	4770	2497	4364	3165	3920	1710	3955	1218	2508	2546	1165	2272	1644	4881	5168	4602	1710	3416	2160	929	4427	5009	3663	535	2728	2101	397	1655	3934	2491	3404	1366	1834	2092	748	3075	651	2676	1502	4462	1813
ENSG00000163738.18	132	100	81	43	77	122	61	97	59	179	133	108	68	95	105	48	50	60	25	98	96	57	183	47	49	126	55	76	60	78	53	50	78	35	52	66	23	145	121	28	59	51	20	84	80	60	82	79	68
ENSG00000065911.11	776	2569	854	788	727	1354	2240	585	757	3023	1290	1511	915	951	964	300	902	472	435	605	601	403	1936	689	613	522	526	360	708	1702	1660	137	1784	581	702	573	835	1303	2129	971	261	1396	183	1797	716	542	614	420	1399
ENSG00000120254.15	166	235	151	161	126	133	152	113	115	160	205	570	37	154	107	76	270	271	206	39	176	92	219	58	91	141	163	50	83	158	216	82	393	132	142	74	280	200	132	631	101	143	149	94	489	19	224	85	63
ENSG00000101181.17	2704	1567	1009	1969	671	2272	2388	1827	1753	2413	2813	2647	1777	1617	1524	1265	1973	2129	715	1216	1699	3251	3810	2104	1584	1736	1794	957	1934	1872	1832	1210	1789	1183	982	1098	1109	1419	1704	951	3650	1609	1353	2566	850	2187	1708	3351	1494
ENSG00000148824.18	497	622	1162	541	694	425	396	436	394	708	803	778	247	420	492	392	411	762	536	272	856	1078	938	316	652	1037	985	210	230	617	392	354	521	243	650	301	611	365	300	616	331	299	615	367	525	253	503	596	221
ENSG00000146410.11	120	99	24	83	46	47	53	52	86	108	121	94	53	49	47	34	76	92	41	53	68	91	149	63	76	117	69	44	54	89	83	36	105	34	29	69	27	101	161	32	102	28	8	88	29	64	245	96	62
ENSG00000117640.17	1656	1114	1116	1173	893	1235	2028	1179	875	1391	1841	1875	980	1130	965	740	1162	1633	486	879	1139	1754	2478	945	969	1202	1515	557	798	1209	1536	756	1239	645	1275	1077	1215	1328	1416	1180	1624	853	886	1308	785	846	996	1321	796
ENSG00000066855.15	107	152	82	100	65	139	106	123	90	157	154	125	122	131	81	67	50	40	40	95	79	69	195	66	102	64	59	48	47	145	64	33	164	69	79	85	49	123	150	69	80	86	17	152	125	115	124	88	135
ENSG00000242114.5	333	378	2661	258	689	264	107	257	255	439	442	466	119	252	348	195	258	519	637	188	523	594	509	189	404	525	765	156	190	388	246	259	906	458	692	128	956	217	217	1630	275	155	2079	186	952	177	330	384	180
ENSG00000103707.9	581	423	129	402	164	544	1001	554	735	587	897	678	538	422	439	265	403	497	103	423	300	555	999	527	442	341	374	216	413	779	477	130	477	190	176	954	112	549	736	102	616	385	106	514	125	570	322	578	418
ENSG00000122085.16	1184	1089	872	820	520	855	1012	987	669	1257	1371	1269	526	800	847	416	611	968	395	595	1219	1356	1823	667	853	802	1481	538	525	1143	941	593	1044	439	848	703	504	1124	1213	774	1181	642	481	849	658	758	892	995	838
ENSG00000156469.8	187	174	78	112	133	139	82	147	140	245	280	201	90	122	178	57	87	81	58	73	173	221	337	82	200	240	139	106	47	175	168	53	120	55	163	242	97	192	194	64	74	125	12	154	93	91	128	186	124
ENSG00000120832.9	222	97	165	144	184	138	136	225	122	187	232	160	54	122	127	67	108	163	56	68	115	93	277	89	149	62	122	89	74	111	121	36	44	74	131	287	77	156	260	113	286	101	28	214	108	110	83	141	74
ENSG00000127989.13	182	213	70	121	123	216	213	136	208	226	340	251	119	206	218	65	111	112	33	177	150	164	380	156	199	176	108	62	85	282	289	29	108	58	122	243	40	301	381	39	150	164	8	220	41	200	125	141	223
ENSG00000109919.9	1858	1477	544	834	448	1081	2346	1043	926	1699	2085	1465	904	1044	726	771	1082	1352	731	749	1025	2067	2946	635	829	1591	1394	586	502	1246	1129	414	1364	379	884	686	657	1422	1379	577	641	1092	289	889	453	487	1304	975	646
ENSG00000137409.19	8899	6914	7012	7671	6312	7483	8433	5449	7657	9139	11819	11768	9233	6610	5754	5201	7705	8899	4068	5728	5763	12092	13102	7429	6864	9280	7878	3754	7138	10948	8311	2852	5868	9863	4214	6242	6609	6749	7412	9703	10633	4515	6843	8275	5339	6412	5580	9560	5251
ENSG00000198695.2	64644	24370	11426	11602	8817	10051	61298	14463	23523	14110	27158	12872	12719	13703	19331	23087	25006	38087	3091	10836	15329	44761	25199	12104	9839	22393	33902	6459	13478	11166	36964	20868	24709	19856	30720	7010	19298	18177	19049	28582	20765	12969	75282	9785	39759	12016	55028	30280	7656
ENSG00000198786.2	117483	47176	37725	23836	38926	24152	129660	38154	56782	31377	55481	26055	26521	33716	31950	58215	47664	72613	8939	31875	33458	65873	51246	32769	19194	24085	48958	16091	29036	31345	64554	49611	57630	48047	77871	16878	60794	36199	40396	63766	42423	28647	137097	22089	106566	29847	102740	44171	14423
ENSG00000212907.2	18395	9512	11588	6936	15234	8796	44122	10680	17382	8882	14307	9213	6961	11405	9316	13253	13149	17361	3297	7937	9654	11187	13276	10552	5066	3895	10565	4124	6716	11158	9579	10294	25117	12108	28369	3758	23251	9034	10295	18922	10085	8649	29188	5824	21829	8765	17007	5979	4146
ENSG00000198886.2	267359	162813	211962	107477	188293	121182	598666	126776	220814	136555	174477	122688	124741	148220	156437	181451	219505	300647	61266	97255	119891	238140	170232	150484	70149	117850	204390	45001	102774	127351	244208	164837	405113	158718	653293	54657	645403	166001	170954	447427	158821	123276	519733	84730	251772	104257	273877	115383	63655
ENSG00000198840.2	34125	16896	22742	14421	26400	11003	44926	16387	20504	21880	26987	16578	16409	16730	26606	12057	31614	27297	9709	10986	18542	33336	23394	17686	12391	23518	34192	6021	10090	18939	20629	18987	29497	16514	51868	6657	70421	24127	18591	39158	21519	16835	44014	10725	16336	11074	33330	15437	9033
ENSG00000198763.3	122233	62961	85387	40341	86918	38776	195832	52988	81202	49390	76704	52924	36418	49313	52298	70202	69117	119709	23204	44956	44994	94705	74095	52439	26159	45255	82664	20380	41428	61707	53046	69310	99561	69389	193930	26211	171580	65244	61344	117548	65685	48865	197662	25493	88462	49055	105320	58985	23367
ENSG00000198888.2	160150	87497	81192	72695	70377	63015	344919	73586	118945	64211	101689	82065	60242	72596	69009	114623	111324	204758	25497	68972	45859	149685	80047	94379	34265	83553	123631	28490	65068	81807	77121	107720	112948	95539	218992	24606	259156	81070	69563	161523	87722	62838	225750	28611	96958	66245	130367	63507	29618
ENSG00000198727.2	138684	82235	104247	51901	95086	41213	277037	52056	96344	61647	105608	55830	65422	75234	86267	100386	90873	140746	33348	54105	70696	189497	81461	84289	36227	72589	127505	23059	59828	57694	113504	98330	120226	101956	376046	26730	308185	73965	101133	233351	80130	60130	240157	36991	103755	51678	143366	61482	28955
ENSG00000198938.2	159858	118815	137516	69507	112495	54613	434281	63758	150335	66660	126028	69343	59940	84265	104479	106319	136242	216350	47760	64532	85618	184396	164610	106453	49469	111681	149871	38483	69482	78955	126711	75304	160148	81195	385370	43358	433665	78060	124931	257101	76757	94339	270718	51494	108538	53180	134640	87658	31514
ENSG00000198712.1	195293	129949	107990	80992	112499	92302	383253	90816	147764	110902	149160	88900	108774	109087	123842	126548	188698	251253	47674	73197	97553	219484	182416	137888	51940	90503	175874	43360	83329	124193	128142	107741	195637	88236	334944	37632	400313	100549	102655	216627	115120	84431	262663	56366	135880	68286	195297	107316	40817
ENSG00000198804.2	350331	221541	189622	134130	110281	120025	822261	126821	299870	131171	200313	131712	95914	167295	144278	207049	237173	325511	59437	127943	138275	406881	263514	155598	83513	117589	278727	84580	125815	130285	306419	136794	309111	143798	412594	80618	387112	193292	296648	421536	147476	201710	616012	81385	328425	113132	346913	156445	70952
ENSG00000228253.1	17858	11472	13762	7581	14215	8539	39317	7736	13101	8390	13785	8364	7075	9415	8366	11785	10832	20389	3402	7563	7588	11455	13354	8500	4459	4708	12637	2756	5065	8382	16789	8467	21550	9941	46186	4549	32011	10709	9814	25824	7765	8017	26901	5941	16912	7723	15743	7162	3809
ENSG00000198899.2	129582	87351	100221	54754	113608	57825	267302	57086	95935	70771	97441	61109	57539	71503	67664	90235	88173	149395	31290	53048	53817	109682	93344	65045	34291	51058	104909	23464	41108	59745	108522	75510	165743	76724	322242	28138	358646	70181	70477	214308	62693	57628	232376	35698	113231	51824	119262	57638	27177
ENSG00000174099.10	468	637	140	280	279	432	826	286	458	496	271	375	696	474	469	181	245	371	71	325	147	298	360	447	147	409	118	284	299	707	722	154	275	184	154	542	224	340	511	194	274	191	54	495	143	324	557	333	239
ENSG00000148450.12	1723	3031	388	1891	239	2034	4742	1527	1866	2331	1524	3667	2461	1320	2054	659	2679	2562	541	1531	790	3844	3410	2655	1016	2635	1346	814	2171	2637	3502	996	2169	358	460	789	1037	1727	3627	476	4501	2033	364	2787	111	1850	1321	2683	1832
ENSG00000175806.14	1793	2566	1729	2107	924	1473	7181	992	1438	1402	2293	2108	1563	1494	1419	1313	1856	1589	875	858	561	2883	2726	1643	475	1939	655	531	1029	1692	3062	518	2854	1956	568	320	1854	1317	3419	1347	2327	2124	1875	2248	632	956	1490	1370	653
ENSG00000124532.14	562	475	305	330	302	486	483	498	357	622	615	555	288	497	411	235	261	305	160	271	406	308	1148	240	331	319	350	222	172	544	377	159	423	124	439	573	188	466	583	198	216	400	55	433	290	321	440	358	418
ENSG00000148187.17	824	605	778	462	736	491	519	592	412	752	991	614	298	472	379	316	333	586	471	304	613	699	1183	316	465	566	575	243	229	579	450	192	787	436	586	474	625	729	667	694	453	305	336	403	571	277	574	590	302
ENSG00000135972.8	412	319	240	252	341	292	174	293	221	485	530	382	136	219	259	176	175	336	238	166	350	432	738	120	307	327	345	150	133	277	259	166	330	140	431	197	285	333	162	247	232	147	155	214	256	113	701	269	130
ENSG00000125445.10	1257	947	500	718	456	751	1029	560	585	1182	1611	1111	495	799	809	430	703	845	558	428	881	959	1745	477	816	1100	1167	485	341	840	626	376	1122	290	973	509	744	637	654	725	477	515	342	629	431	407	836	606	631
ENSG00000243927.5	679	555	1030	489	834	657	345	674	759	1504	2047	1533	1007	828	925	583	558	1314	339	305	1393	1083	1528	418	882	927	3260	538	326	729	463	552	685	961	719	613	594	862	481	678	639	162	523	334	747	361	718	636	343
ENSG00000144029.11	1699	1572	1062	901	802	1225	1368	906	871	1837	1780	1909	854	1045	1082	632	1205	1538	833	878	1237	2215	2784	744	918	1200	1407	731	594	1212	1257	537	1320	502	893	697	1188	989	738	893	865	883	698	1067	805	665	1304	1292	925
ENSG00000134056.11	703	557	339	512	266	434	1038	404	543	726	741	743	583	365	570	205	673	645	250	325	455	961	1159	535	348	806	689	319	640	764	532	160	473	245	342	410	417	609	911	314	699	548	118	549	184	212	571	771	397
ENSG00000061794.12	687	872	405	363	244	542	416	473	450	793	1032	660	371	514	594	267	299	495	262	405	524	416	1622	294	505	551	475	330	248	707	462	196	962	194	575	712	284	797	678	220	262	424	90	555	278	317	439	423	421
ENSG00000074071.14	1988	1207	1195	1087	703	1116	1396	1163	1130	1949	2175	2386	962	1258	1437	1105	1743	2397	987	960	2094	3944	3333	1305	2136	3544	2788	817	1092	1930	788	788	1141	476	1046	505	1171	892	684	1491	1013	925	1542	1125	601	764	1306	1893	1008
ENSG00000090263.15	240	200	192	147	272	117	150	108	85	297	334	242	105	127	285	52	141	196	71	94	164	220	324	72	143	289	227	122	102	278	178	72	185	85	195	140	240	215	229	145	124	97	38	172	67	68	157	143	112
ENSG00000102738.7	373	883	206	403	200	497	680	338	379	554	488	599	359	275	510	168	317	383	114	303	320	595	897	337	299	337	422	139	300	549	570	106	393	203	209	462	149	411	554	128	251	393	85	575	212	296	363	326	496
ENSG00000112996.10	562	542	488	321	297	489	419	409	334	681	694	617	282	498	474	240	295	536	256	287	434	532	911	284	478	496	666	267	200	528	359	209	535	343	670	285	251	464	480	326	218	300	165	337	372	277	489	380	399
ENSG00000147586.9	135	199	113	115	104	101	188	154	81	355	355	318	174	183	305	63	121	161	64	99	130	266	508	77	160	370	169	135	72	259	154	50	192	35	182	37	124	208	207	79	93	123	15	189	64	34	128	122	115
ENSG00000113048.16	1491	927	1315	829	894	1078	546	902	834	1168	1541	1338	357	1003	737	547	598	1159	657	716	1160	952	1926	515	980	890	1137	525	388	1273	630	468	1369	483	1382	539	921	995	935	951	669	489	620	875	970	605	1108	953	643
ENSG00000125901.5	676	493	559	330	383	349	216	352	325	624	743	500	165	324	431	270	256	635	374	238	644	687	970	302	533	592	670	198	239	530	229	266	471	226	495	154	529	241	219	594	368	269	288	295	322	211	417	504	325
ENSG00000131368.7	1162	877	1048	663	871	838	288	806	651	1255	1147	820	384	649	764	353	337	723	493	546	1040	797	1492	469	755	559	912	379	342	825	296	280	870	365	872	722	653	771	668	662	430	401	310	605	874	565	673	842	521
ENSG00000062582.13	1258	647	1195	661	679	636	732	649	588	1181	1278	1040	432	580	1001	393	877	1271	770	422	1057	1627	1751	478	1031	1506	1618	451	499	896	533	572	1029	513	1117	362	1320	865	502	1554	706	526	981	548	559	304	855	987	552
ENSG00000181610.12	604	572	139	366	145	420	675	434	315	766	822	880	414	511	628	210	473	486	137	252	438	787	1160	259	466	838	675	289	224	470	389	202	407	149	271	256	210	602	738	109	269	397	65	471	113	220	441	405	350
ENSG00000175110.11	500	589	246	443	237	382	840	387	303	690	737	772	600	407	707	169	461	444	167	272	338	830	1209	391	312	901	598	201	251	523	855	145	388	216	347	487	260	556	851	177	365	487	39	571	195	218	407	489	361
ENSG00000266472.5	1005	653	778	576	883	405	965	500	448	893	1026	980	524	442	910	244	664	860	434	321	708	1759	1534	394	691	1398	964	443	491	885	525	429	929	380	640	486	915	685	767	756	889	446	526	554	461	277	723	1018	354
ENSG00000122140.10	667	465	648	360	318	413	270	336	289	564	618	498	151	348	395	314	402	602	490	273	559	849	1060	165	457	589	780	224	241	515	317	284	602	311	721	183	638	306	234	859	347	218	580	296	395	219	491	549	278
ENSG00000163319.10	161	163	51	124	88	94	198	76	106	237	271	291	193	124	285	40	218	112	36	71	104	290	538	146	114	351	203	73	139	370	159	43	99	39	73	63	112	137	242	53	120	125	6	226	47	68	166	193	100
ENSG00000204568.11	1210	813	760	658	410	879	587	639	604	1108	1174	966	321	651	549	564	610	881	481	478	987	1008	1668	430	731	855	1214	415	409	832	654	444	1091	404	1218	618	606	724	615	773	694	629	440	633	543	533	857	946	465
ENSG00000096080.11	538	335	284	411	122	360	577	253	253	388	437	511	251	340	392	234	495	525	242	204	376	699	745	284	386	538	591	147	282	411	373	165	353	201	406	143	274	330	370	347	461	362	238	244	175	199	306	428	224
ENSG00000239789.5	277	255	93	127	144	158	168	167	141	307	378	275	79	159	267	136	129	189	124	99	240	286	446	90	223	205	360	90	99	169	138	101	174	140	249	116	166	244	228	159	129	129	67	153	45	114	329	222	135
ENSG00000182180.13	1176	1227	930	963	533	1106	1250	1246	828	1448	1376	1296	928	1024	895	512	857	1010	780	620	1064	1295	1729	731	839	1287	1196	643	653	1155	816	436	1147	308	956	624	665	974	1009	623	776	811	347	878	490	579	1265	881	778
ENSG00000116898.11	1425	902	1155	873	914	763	674	868	854	1294	1541	1468	587	920	1391	544	969	1225	790	767	1181	2258	1837	683	1341	1655	2168	654	651	1446	844	496	1234	614	1057	671	1285	1250	697	1204	822	531	618	792	450	383	1368	1302	667
ENSG00000120333.4	630	373	232	321	206	433	561	394	371	716	666	620	316	391	438	196	405	435	155	276	464	582	1021	306	435	616	541	243	321	609	306	183	342	94	372	468	238	500	489	180	340	317	75	387	185	284	356	514	399
ENSG00000128626.11	820	561	649	550	276	552	381	428	405	792	831	724	301	520	670	477	496	1193	553	384	884	1249	1106	361	772	1019	1271	334	356	563	333	412	617	338	632	179	519	501	340	630	430	362	444	420	339	278	576	678	395
ENSG00000181991.15	619	480	243	403	131	433	768	299	378	504	644	733	339	338	438	288	548	652	250	275	550	985	955	348	427	661	681	180	324	482	512	233	410	154	330	242	261	626	577	225	580	465	189	380	139	318	465	561	310
ENSG00000048544.5	882	938	514	662	396	897	1544	725	722	965	1227	1183	625	796	694	415	695	603	422	425	646	661	1826	694	622	833	856	393	473	953	880	218	842	377	779	389	386	1088	1472	349	584	865	187	730	472	451	854	658	697
ENSG00000143436.10	527	382	502	353	368	349	398	323	226	482	517	491	152	289	389	209	348	521	308	194	479	592	800	213	358	416	575	157	195	392	293	232	644	262	603	257	444	356	327	366	360	235	341	323	337	206	408	420	282
ENSG00000167862.9	543	410	198	331	166	276	512	340	236	528	608	565	263	342	351	204	400	508	155	173	451	747	1007	250	433	799	678	178	292	423	240	194	361	125	295	188	316	311	289	237	307	288	120	274	164	132	345	384	237
ENSG00000173141.4	881	570	827	506	468	525	621	608	487	878	976	803	399	528	783	312	692	980	605	362	921	1268	1316	444	768	1303	1160	367	357	730	362	331	585	222	590	280	659	591	383	544	486	423	350	402	341	263	844	697	395
ENSG00000162910.18	817	415	3116	650	1287	473	940	450	410	734	842	853	454	412	532	366	741	1349	767	381	745	1499	1136	457	694	1239	1133	261	511	681	496	391	882	443	869	186	2576	431	435	2200	1016	479	2347	421	1186	346	610	702	346
ENSG00000183617.4	847	496	758	475	464	401	696	504	353	641	938	679	297	434	610	282	768	1136	360	345	736	1419	1037	348	620	1580	1111	406	389	492	291	348	478	471	607	199	446	400	464	406	901	416	595	470	230	307	622	816	284
ENSG00000204822.6	107	44	46	70	51	91	115	94	79	96	124	91	48	80	90	57	66	82	38	42	84	112	145	65	59	83	94	36	48	71	85	49	42	36	73	92	40	101	112	40	110	37	25	69	27	32	69	60	62
ENSG00000172590.18	1183	982	749	669	512	470	1140	590	519	991	1439	1205	521	559	1093	463	1518	1428	488	440	964	1582	1781	838	932	1410	1626	454	481	1238	595	462	980	276	538	319	753	983	416	687	747	681	612	614	299	459	672	1121	531
ENSG00000111639.7	1718	1880	476	1094	628	934	2477	692	887	1497	1607	1683	885	816	1415	480	1627	1562	418	546	973	2654	2271	1058	927	1968	1842	487	810	1331	1637	527	826	416	556	659	850	1104	1175	579	894	856	212	1113	270	604	1336	1341	831
ENSG00000136897.7	137	268	129	126	154	174	174	146	171	346	338	210	152	240	284	29	94	112	74	133	181	171	405	112	171	163	226	134	76	354	165	69	184	78	180	283	108	265	275	78	86	129	16	260	100	124	288	123	138
ENSG00000149792.8	1621	1116	984	1214	546	1371	1927	1035	1143	1621	1780	1524	1045	1175	799	838	1044	1170	443	696	1379	1606	2124	949	1095	1060	1257	547	857	1413	1422	510	946	733	1002	792	647	1110	1291	757	1442	982	512	1191	818	1120	1152	1473	963
ENSG00000175581.13	531	314	344	201	360	172	204	279	165	438	438	651	206	284	423	92	320	298	126	195	376	419	703	134	318	463	576	172	151	328	282	140	454	134	456	291	361	182	212	274	226	196	125	252	166	90	340	412	118
ENSG00000136522.13	295	314	185	335	192	259	560	223	134	437	724	714	257	271	627	46	323	184	97	173	167	735	940	142	256	562	287	137	144	500	655	56	319	172	375	361	323	260	558	110	176	220	21	293	151	74	455	368	200
ENSG00000259494.1	253	158	161	142	122	151	195	194	109	362	356	355	113	212	312	103	210	214	83	137	267	397	425	121	258	327	372	138	129	240	201	120	201	28	217	85	154	260	208	164	232	181	59	162	84	73	209	211	167
ENSG00000278845.4	863	461	465	476	380	632	432	415	413	778	966	776	253	433	525	238	520	727	243	364	613	720	1068	248	446	711	593	275	292	740	440	240	558	280	574	356	513	782	578	365	337	335	189	476	338	259	601	532	265
ENSG00000135900.3	1158	908	483	824	311	1270	1171	636	1197	1666	1624	1495	1325	1178	614	514	1010	769	334	769	667	866	1602	876	676	992	1236	361	871	1745	1627	305	856	341	453	1084	230	1059	1196	296	680	791	107	1133	317	980	642	1012	875
ENSG00000055950.16	1134	715	1056	621	649	607	1369	708	568	905	1213	1048	512	731	921	421	861	1208	597	544	996	1642	1757	527	996	1355	1570	427	501	841	783	431	825	389	819	386	915	873	717	776	962	587	651	604	452	454	712	897	530
ENSG00000198015.12	496	647	456	418	375	612	671	780	402	612	701	863	387	506	517	187	210	347	172	423	372	355	1019	273	364	564	495	283	235	626	467	147	463	271	512	599	169	693	933	149	281	406	120	448	395	393	593	349	393
ENSG00000182154.7	1150	868	1352	508	1081	457	1024	528	708	1262	1138	1207	366	463	903	492	813	1256	806	330	602	2642	1710	654	1251	1515	1459	428	545	1108	341	647	849	356	1019	197	2271	512	404	1879	830	629	1822	525	659	405	989	1063	610
ENSG00000185608.8	359	315	264	221	272	158	281	317	144	383	537	331	194	226	422	89	322	219	141	137	261	596	658	182	302	758	406	137	171	350	218	148	389	122	394	165	530	222	359	248	274	284	116	231	164	116	303	297	180
ENSG00000105364.13	733	605	676	387	414	410	338	350	357	577	640	498	207	384	411	361	371	692	573	298	647	924	873	285	489	595	721	199	184	446	277	242	740	308	779	177	538	349	190	713	408	347	682	354	381	235	434	527	302
ENSG00000154719.13	199	212	157	159	98	111	225	154	115	256	301	238	88	116	204	55	140	160	100	89	218	298	340	86	188	186	242	99	63	175	98	69	176	87	263	153	169	176	167	90	116	95	16	122	145	69	218	189	126
ENSG00000204316.12	1431	1010	1431	827	918	839	770	743	723	1229	1334	1270	477	841	928	818	804	1701	925	559	1489	2237	1920	552	1122	1683	2322	463	520	1004	638	691	1278	638	1700	440	1230	732	408	1452	925	607	1444	624	819	501	1215	1061	603
ENSG00000116221.15	1654	947	1353	1072	672	1150	768	1041	720	1379	1450	1394	477	965	761	709	1166	1681	2232	844	1361	2102	2206	551	945	1520	1620	997	776	1106	607	1027	1861	559	1489	543	1551	1042	733	1568	893	745	1083	737	675	522	2393	928	696
ENSG00000171421.12	330	376	183	192	188	176	420	186	112	481	404	495	247	230	400	89	354	384	133	158	336	666	689	194	307	690	496	246	176	450	267	138	193	90	209	160	223	271	218	236	269	256	88	214	88	154	350	424	198
ENSG00000132313.14	543	538	182	304	231	439	631	344	313	735	684	694	218	335	476	142	280	283	178	346	421	612	1052	248	401	400	394	224	177	388	222	129	420	117	362	353	203	550	577	152	275	366	28	450	231	298	510	458	290
ENSG00000130312.6	815	649	754	592	450	713	1177	604	582	1266	954	1107	705	805	868	370	817	1083	522	484	1126	1162	1568	609	831	1090	1521	439	634	1332	434	243	582	272	499	254	468	551	624	655	417	509	344	574	264	284	603	801	542
ENSG00000243147.7	856	891	582	642	603	695	1742	565	752	1100	1275	1132	676	541	1093	310	1004	838	297	511	689	1574	2052	852	696	990	1038	403	685	1135	910	255	597	349	464	655	785	1082	1221	721	682	717	158	741	221	461	546	1077	688
ENSG00000106591.3	339	390	316	213	391	239	236	310	184	535	542	556	374	333	497	114	222	162	97	198	253	344	649	184	291	472	266	227	203	464	228	113	198	95	219	214	120	369	435	188	202	174	34	372	193	134	385	286	244
ENSG00000185414.19	847	559	510	529	462	666	947	704	578	789	1001	887	694	743	722	251	579	443	164	435	487	567	1391	424	597	730	646	340	366	874	643	222	686	261	551	445	346	872	1075	344	491	565	145	637	291	359	377	541	539
ENSG00000114686.8	544	1106	240	499	470	644	271	506	406	1185	958	928	432	575	826	189	293	373	240	547	512	702	1475	437	528	649	500	353	277	1221	450	204	769	187	564	345	322	953	1091	159	335	519	46	812	211	319	486	705	512
ENSG00000086504.15	3376	2863	1808	3301	897	3107	6425	1720	2963	3352	3362	3954	2543	2133	2037	1870	4353	4551	2033	1826	2252	8626	5456	2950	1761	5957	3598	1040	2853	2851	4518	1269	2100	2739	1558	1046	2189	2359	2622	2090	5350	2594	2793	2810	1088	2227	2785	3339	1692
ENSG00000108826.15	641	421	247	342	243	278	465	402	258	616	902	652	364	395	593	196	481	513	304	301	517	1209	1248	214	455	1158	664	297	316	423	321	210	437	113	392	233	405	318	339	297	299	308	146	409	145	210	630	636	261
ENSG00000143314.12	661	591	495	454	319	284	248	386	293	604	707	515	259	378	530	236	393	586	369	237	450	927	768	212	520	782	696	283	218	437	342	290	838	149	683	235	437	496	391	517	339	290	335	367	225	234	348	589	309
ENSG00000214026.10	1586	1158	1189	1151	610	946	2101	929	939	1655	2012	712	710	818	1358	461	1530	1886	1240	824	1259	887	3290	1045	1387	4727	1872	270	747	1763	711	656	1034	380	730	268	1238	932	811	711	698	817	746	662	503	298	1236	1605	657
ENSG00000082515.17	238	214	171	188	213	83	282	149	73	401	306	383	251	172	430	50	284	215	147	116	252	450	468	161	228	667	320	175	218	344	258	69	287	74	202	86	249	213	378	158	190	167	60	186	70	41	273	223	162
ENSG00000197345.12	628	514	591	425	447	418	670	404	338	768	722	884	482	548	852	176	588	736	372	319	497	1434	1114	414	587	1018	795	307	374	629	420	231	747	176	466	281	548	582	340	671	641	560	320	311	297	233	390	472	318
ENSG00000242485.5	1780	1389	1197	1167	700	1004	1751	1040	808	1773	1990	1551	1177	905	1305	693	1131	1621	695	594	1311	2342	2567	967	1072	2088	1625	543	938	1290	1206	667	1202	471	1175	667	806	1223	1357	984	1430	956	709	1145	533	641	932	1401	768
ENSG00000112651.11	712	405	600	355	316	407	514	351	345	635	667	624	384	365	421	368	516	651	459	244	559	972	842	281	388	878	784	228	249	358	377	310	600	247	578	103	519	351	277	574	497	319	663	257	309	240	601	544	223
ENSG00000115364.13	380	319	293	208	101	291	331	297	212	381	335	410	131	252	231	130	183	236	123	181	312	242	724	154	287	278	314	197	126	371	267	95	363	62	336	166	137	321	378	142	132	278	40	300	196	147	341	203	249
ENSG00000112110.9	753	877	657	496	822	587	934	446	525	1105	875	893	410	539	622	229	566	601	523	420	761	890	1048	550	583	810	998	360	362	668	601	269	1109	730	563	492	922	519	580	430	432	516	295	525	701	393	755	482	456
ENSG00000158042.8	264	346	235	173	160	190	251	184	170	425	455	366	203	252	360	123	260	273	241	189	269	542	502	176	352	407	448	181	152	340	207	151	564	109	306	209	343	239	173	389	138	181	130	209	159	140	267	347	193
ENSG00000166902.4	1206	971	514	798	445	748	1330	656	585	1212	1457	1193	822	661	656	499	801	1005	552	475	966	1341	1861	628	730	1194	1157	453	590	914	1051	434	724	514	753	432	507	729	818	482	638	569	208	717	340	532	827	982	526
ENSG00000137547.8	641	563	207	531	157	366	421	369	364	750	651	756	539	400	639	207	384	554	202	296	428	867	1066	267	516	1252	681	252	410	867	579	138	564	112	452	401	300	791	623	276	354	526	68	443	100	197	342	587	385
ENSG00000180992.6	412	299	437	287	286	243	299	321	243	608	609	429	204	295	428	213	290	526	412	207	617	703	740	220	447	551	621	387	197	326	194	265	349	191	472	271	474	380	180	689	216	285	332	211	264	153	570	375	277
ENSG00000172172.7	204	295	66	121	160	84	307	143	142	366	245	368	282	209	541	45	203	123	78	94	198	319	519	110	177	367	252	164	126	375	402	49	215	50	135	166	156	274	260	72	132	156	32	204	25	50	192	116	131
ENSG00000262814.7	1062	977	923	757	376	733	561	599	540	1077	1228	1182	609	722	911	707	874	1275	1018	450	1169	1816	1510	583	915	1889	1892	418	519	844	522	479	962	325	954	216	1306	571	454	1695	480	529	667	473	362	276	764	968	461
ENSG00000174547.13	701	627	770	442	578	354	419	449	361	726	880	709	248	481	747	202	579	838	393	254	640	971	1064	376	558	1135	1057	278	334	625	296	303	839	233	680	138	637	556	466	544	478	392	579	397	302	178	387	532	302
ENSG00000159111.12	1656	1253	2769	1327	932	1498	1867	868	1104	1307	1672	1532	899	954	874	921	1256	1612	646	829	1157	1796	2540	835	1243	1312	1309	516	979	1858	1322	439	1475	707	2215	886	1354	1186	1120	1391	1273	1010	1953	1190	1733	1033	901	1555	843
ENSG00000169288.17	58	116	204	62	269	55	41	89	57	141	94	189	34	66	236	35	40	67	44	37	70	50	143	76	102	63	81	52	30	178	84	31	129	51	122	111	134	72	153	146	54	46	17	71	111	28	132	47	97
ENSG00000171861.10	278	207	148	162	116	229	154	156	147	283	399	235	72	175	200	99	179	202	159	117	265	360	448	106	191	315	333	92	81	222	174	120	211	152	318	81	187	206	79	212	166	133	143	144	133	112	222	218	140
ENSG00000122687.17	867	589	652	421	205	587	402	524	534	905	1068	682	309	594	389	320	328	569	304	394	730	855	1168	314	522	549	736	237	283	542	371	267	597	209	427	338	260	590	472	225	415	387	158	437	302	334	583	550	455
ENSG00000278619.4	189	163	104	120	119	119	47	112	131	210	223	180	27	126	130	66	74	148	142	78	221	274	291	99	165	199	312	76	58	115	63	117	202	51	164	76	89	131	66	111	118	72	153	124	99	130	200	162	80
ENSG00000254858.9	355	378	192	322	118	259	397	181	213	353	408	405	202	262	222	178	304	313	217	192	316	630	638	202	282	489	409	132	167	267	244	130	307	218	298	167	214	209	202	323	211	254	383	248	190	198	246	310	219
ENSG00000156968.8	5	63	17	59	9	3	0	40	6	3	0	2	4	35	8	2	18	8	31	70	2	40	8	2	2	11	14	8	6	6	12	0	76	4	26	44	8	8	10	17	8	15	6	5	2	16	27	22	6
ENSG00000115204.14	1452	999	889	929	619	890	1848	874	834	1259	1499	1215	543	687	708	638	958	1162	748	539	792	1641	2142	587	964	962	1119	394	504	969	832	358	1517	300	925	631	848	1095	990	675	907	792	742	809	594	662	713	843	619
ENSG00000128309.16	1765	895	2084	1409	755	1479	2666	1451	1027	2169	1855	2039	1271	1336	1647	1412	2463	2325	1494	1222	1857	3783	2834	1759	1467	3226	2214	1028	1546	1995	1514	1325	1228	715	659	423	2343	1092	1096	2043	1341	1021	1740	1482	595	736	1886	1795	1033
ENSG00000143158.10	1035	760	677	872	681	791	2199	817	798	881	839	1032	970	580	975	475	947	1119	602	644	699	973	1143	710	531	1555	778	826	1021	1408	1123	358	604	515	447	580	625	900	1337	582	1209	945	205	846	297	708	1698	742	555
ENSG00000238205.3	0	0	0	0	0	2	2	0	1	6	0	0	0	0	0	0	0	6	0	0	0	0	1	0	0	2	1	0	0	0	0	0	0	0	0	0	0	0	0	0	0	2	0	0	1	4	0	2	2
ENSG00000060762.18	948	882	646	569	520	657	1290	499	510	727	867	626	738	466	491	325	611	561	224	412	405	569	1228	650	411	517	421	285	543	974	692	133	731	435	683	637	481	831	916	393	804	829	251	732	432	406	456	538	497
ENSG00000124615.17	27	4	48	21	25	47	20	34	47	51	43	30	27	16	24	27	12	51	25	35	34	26	67	22	16	91	97	4	4	48	150	6	113	94	120	36	73	28	32	251	29	49	29	25	21	26	57	41	24
ENSG00000168288.12	4704	11383	1219	6049	1148	7873	13602	2591	8970	8495	6301	6448	6412	4703	6194	2773	6076	3103	2007	4463	2388	8260	12472	8258	2527	4505	3636	1730	5961	8965	17842	1004	5349	2705	1285	3397	1574	8495	13120	1374	4085	6839	337	9131	934	5227	5114	5256	6312
ENSG00000139428.11	176	226	316	202	232	152	88	199	179	228	240	187	67	155	253	140	222	343	221	111	223	277	396	114	276	349	419	98	113	223	89	119	281	160	325	146	290	202	150	290	178	146	141	135	149	99	249	193	156
ENSG00000151611.13	134	139	81	85	47	103	139	113	93	155	221	125	53	95	74	43	46	77	39	65	83	93	249	55	107	127	92	65	44	101	98	44	87	43	100	90	38	116	129	37	53	92	41	80	42	38	87	102	60
ENSG00000103150.5	751	411	198	544	310	640	566	670	432	648	846	973	482	546	401	339	484	449	232	343	472	820	1112	322	495	708	691	236	274	604	435	256	383	147	524	311	289	577	598	286	608	409	176	551	186	550	378	741	416
ENSG00000027001.9	133	112	63	81	63	80	44	83	44	101	106	75	28	49	53	50	59	95	80	35	124	128	179	32	91	142	102	34	39	73	81	54	176	39	179	70	33	133	43	64	99	64	38	57	77	39	119	99	36
ENSG00000148343.18	2450	1744	2583	1908	2329	1979	2316	1548	1269	1771	2242	2695	1579	1478	1703	1066	1971	2820	1463	1164	2271	3667	4124	2042	1758	1977	2881	936	1590	2056	2131	1667	1604	1099	1693	1126	2034	1790	1817	2452	3499	1513	2113	1904	1575	1232	2634	2419	1893
ENSG00000180488.14	157	186	199	130	131	225	173	256	199	245	195	171	213	210	110	60	61	91	40	107	83	49	261	73	83	153	87	55	37	223	145	29	120	111	182	232	92	246	337	72	67	126	44	179	168	133	144	91	173
ENSG00000177427.12	530	259	276	382	114	343	571	290	312	408	442	547	330	279	244	132	376	287	122	148	250	471	664	333	346	511	357	131	346	493	441	115	230	201	291	286	167	295	382	303	892	289	156	383	152	426	223	300	285
ENSG00000100335.13	1448	1161	383	785	413	1351	1444	1009	969	1575	1739	1381	661	1196	720	634	688	935	356	718	1067	1099	2388	576	943	988	1056	478	495	1260	840	417	1000	615	834	670	496	1008	1534	489	999	855	299	1100	620	850	1094	968	781
ENSG00000155970.11	8	8	28	20	67	13	4	16	22	16	16	14	2	21	15	6	2	2	11	8	7	0	24	6	5	5	4	0	0	22	8	6	8	7	11	71	16	36	28	8	11	16	3	30	26	10	17	6	9
ENSG00000165487.13	905	1557	630	1093	618	1474	1926	1154	1179	2043	1646	2574	1947	1495	1443	536	803	914	370	1171	786	913	3090	1273	849	1164	814	796	817	2150	2012	234	683	539	597	1630	290	1513	3089	260	815	1175	126	2005	578	964	984	864	1497
ENSG00000107745.17	5633	5559	1767	5792	1017	7681	10842	4410	7500	7608	7281	10609	6885	8794	3062	3920	8158	6288	3323	3142	2901	8849	12630	6227	2659	8325	7199	2037	5707	7586	6754	1631	6031	1675	2008	3410	2278	5346	8435	2021	6538	5062	2203	6681	1331	4752	4037	5299	3361
ENSG00000143198.12	1413	1024	818	731	661	674	1393	799	481	1420	1677	1370	573	747	1391	484	1224	1454	1310	632	1302	2646	3599	737	981	1818	1814	561	542	1262	740	397	794	286	1101	648	1077	1040	839	1231	719	540	676	680	351	450	3190	1321	530
ENSG00000008394.12	2958	1943	384	753	350	2004	3307	1394	1844	2596	2172	2282	1246	1755	1516	743	1764	1479	673	1268	778	2720	4349	1339	1058	1888	1965	622	576	1173	2158	430	923	160	271	1525	632	3415	2456	499	631	1793	189	1430	124	782	1263	865	1128
ENSG00000125871.13	1009	953	370	923	446	1124	2173	556	869	959	1304	1178	533	899	386	393	665	582	397	624	535	549	1921	775	534	556	435	465	571	1147	875	176	644	310	385	981	288	995	2414	178	673	880	191	1145	333	829	986	688	864
ENSG00000137463.4	0	8	0	4	4	2	4	0	3	3	6	8	2	2	0	3	0	0	4	2	2	0	5	1	0	3	3	2	2	6	1	0	0	0	4	2	2	14	1	2	5	0	0	1	2	0	17	0	4
ENSG00000116688.16	9939	9096	4594	9826	2614	13312	9163	8025	20200	11485	18145	14521	14879	11028	2865	5272	11954	9354	6593	8187	8044	12308	19200	13354	4778	5143	2046	4014	11652	13162	21261	1994	7463	3149	4387	5100	2617	6310	11357	3554	9613	8124	2864	21182	5027	20670	13903	13347	6683
ENSG00000171109.18	1029	1367	404	1434	259	1844	1453	1020	1225	1583	1719	1563	1661	1286	853	432	667	975	272	1057	677	762	2431	1165	796	941	616	609	962	2018	1689	220	613	769	361	2089	254	1935	2435	245	1061	927	117	1844	490	1122	1077	1036	1266
ENSG00000168958.19	2232	5366	1538	2354	1002	2593	5140	1325	3886	4151	3204	3533	3647	2399	3335	1441	2930	2112	1039	1968	1258	3506	4419	3352	1530	3123	2344	889	2621	4627	5717	458	3444	1123	971	2133	1724	3747	5637	1814	1988	2718	664	3465	693	2571	1533	2441	1962
ENSG00000123600.19	273	172	264	187	135	220	96	190	131	271	326	351	61	206	176	72	64	185	94	135	360	181	434	101	209	154	226	153	83	187	101	75	194	127	228	207	110	259	224	100	101	118	124	189	190	190	233	182	153
ENSG00000138382.14	200	249	185	130	180	169	333	161	122	269	276	345	150	151	354	53	168	163	77	73	248	324	365	82	168	295	239	108	76	260	300	80	229	78	176	64	133	162	276	104	100	152	34	146	84	83	262	144	133
ENSG00000101574.14	495	443	279	400	311	500	348	554	536	591	778	736	408	440	388	147	237	264	110	402	403	230	612	436	380	338	343	342	336	647	465	117	404	165	242	576	118	627	889	115	410	318	66	614	201	494	457	259	475
ENSG00000165792.17	1080	755	1385	626	1294	592	780	663	503	743	1066	974	265	551	668	409	425	988	488	345	977	1027	1874	372	711	755	1011	379	370	765	708	313	790	523	809	482	645	612	766	795	710	414	495	653	722	308	885	793	508
ENSG00000169519.20	102	107	58	76	58	125	124	61	112	82	108	129	66	92	98	45	68	56	41	42	56	53	191	76	67	57	53	31	53	101	84	26	99	15	91	126	45	155	176	75	84	72	59	116	78	141	123	54	86
ENSG00000172878.13	122	138	129	79	196	87	45	133	109	136	168	143	39	120	173	33	26	108	85	35	198	145	158	57	166	97	143	72	52	116	120	66	151	51	99	147	43	254	160	25	215	63	74	71	117	63	139	121	79
ENSG00000116353.15	194	206	189	178	132	139	82	155	115	169	232	201	71	110	122	108	107	280	169	76	180	303	280	79	158	206	218	67	77	110	111	78	277	105	326	166	238	143	130	244	170	112	151	95	116	99	139	154	100
ENSG00000151376.16	25	36	84	54	274	35	20	36	18	49	44	47	15	28	16	36	17	89	43	18	55	59	133	25	45	64	62	28	26	27	40	30	114	39	169	45	107	60	12	123	61	38	83	53	91	22	57	39	14
ENSG00000082212.12	3895	6157	1412	2025	1391	4149	3336	2879	4675	4816	5509	3002	3625	3305	2635	1925	2890	1726	792	2601	1602	3074	6190	2068	2171	2244	1885	1121	2090	3436	6155	871	3144	1530	1506	2670	1134	3859	5543	832	2412	3143	411	4281	1123	3235	2497	2476	3445
ENSG00000146701.11	4809	4187	4228	3076	2052	3569	5065	2566	2792	4587	4870	4690	2923	3436	1947	2623	3462	4854	3024	2336	2758	5317	6787	1965	2579	4250	3384	1509	1739	3635	3284	1448	5183	1774	6007	1553	4189	2676	3238	5903	2644	3231	3768	2634	2844	2038	2838	2865	1921
ENSG00000050393.11	467	316	286	173	242	200	190	320	179	439	385	257	136	228	195	223	219	219	231	386	320	244	453	230	218	185	222	305	136	325	181	323	529	188	314	176	196	151	158	144	169	139	86	203	253	206	531	184	201
ENSG00000005059.15	1031	788	1023	732	549	801	328	816	601	1696	1862	1219	433	909	1246	400	500	858	380	514	1204	1007	2653	571	978	989	1580	533	419	1505	502	420	1190	452	634	584	480	1334	930	519	544	401	423	880	809	498	715	722	580
ENSG00000156026.14	1474	1027	1032	1205	801	2268	2655	1362	2010	1842	2073	2327	2210	2421	1207	874	1474	1562	577	1308	833	1077	2802	1755	943	1547	1243	860	1495	2884	1368	400	1156	472	450	1428	721	1800	2227	795	1030	1233	227	1679	552	1203	1359	1599	1072
ENSG00000172366.19	504	325	527	244	272	298	161	320	318	512	403	482	152	284	447	251	187	664	412	248	461	852	648	229	642	955	773	262	179	463	95	211	297	225	465	131	881	236	165	987	195	186	765	211	304	129	367	538	292
ENSG00000143384.12	69942	80569	21635	71613	19225	111796	61022	54251	157502	115354	99097	92521	136450	71591	56107	40770	54905	52335	23977	89987	32282	44396	114128	97356	53144	31231	31940	24247	88575	205937	119768	10752	72398	48220	18751	68814	22019	95050	141071	19429	63421	59240	13020	134757	36663	148758	33346	81873	70291
ENSG00000124370.10	146	113	58	110	134	103	162	100	64	222	195	161	65	88	114	30	106	87	32	56	105	133	287	83	89	225	98	88	95	157	73	34	88	30	90	31	61	223	331	44	104	68	30	119	54	101	123	134	65
ENSG00000204511.2	6	1	1	2	2	2	5	5	1	18	0	1	0	1	1	2	3	1	0	1	0	1	5	2	4	4	3	1	0	2	1	0	1	0	0	1	1	1	0	1	3	1	0	2	3	3	2	2	0
ENSG00000131844.15	863	685	595	481	396	533	284	696	569	710	1001	697	282	490	482	409	285	623	399	336	898	673	1216	225	593	540	761	308	242	474	454	303	958	460	860	853	348	583	494	513	497	353	377	496	611	316	717	466	424
ENSG00000078070.12	443	285	264	254	210	329	308	280	193	460	424	383	219	270	194	162	180	335	272	152	286	419	680	104	231	312	404	181	97	301	467	152	407	158	270	243	273	304	358	197	235	152	174	281	177	195	450	245	208
ENSG00000100294.12	322	202	69	224	58	235	391	213	311	418	393	553	251	240	195	283	245	404	180	162	286	628	562	186	293	577	433	96	217	344	245	179	114	165	171	143	138	234	201	146	263	242	164	286	69	171	368	377	136
ENSG00000088888.17	7088	5476	1630	4673	2010	8263	7859	8310	7001	7123	7260	8392	8023	6767	3616	4115	4649	4071	2288	4997	3413	7583	8824	5703	3737	4273	3964	1628	3425	8098	6669	1951	4067	3065	2474	5290	2758	5891	7095	2844	6710	4255	2114	5970	2085	6034	4832	6066	5341
ENSG00000247626.4	75	140	54	68	71	106	44	91	98	170	134	78	52	93	76	56	20	68	38	56	110	37	152	26	86	98	78	52	52	140	22	18	123	69	104	90	24	105	103	41	46	48	16	104	116	99	179	79	107
ENSG00000069535.13	234	10	60	4	20	17	11	95	19	32	11	10	26	35	13	74	12	24	25	24	13	36	11	10	2	24	2	32	29	6	54	199	35	36	231	87	86	8	4	168	82	26	24	22	26	43	90	24	24
ENSG00000189221.9	2354	682	39	826	34	3380	366	1427	1966	1347	238	660	4662	481	27	565	622	219	806	1213	72	3057	342	1286	296	6383	12	147	828	925	112	43	349	74	34	1347	84	1880	1072	111	6490	1034	20	288	20	1884	2709	2345	1024
ENSG00000156928.4	609	956	205	383	164	483	922	290	472	677	807	654	650	424	618	283	657	628	214	323	424	1181	1000	679	476	745	661	222	411	611	946	207	646	215	244	596	381	604	573	276	610	384	110	561	112	463	404	659	329
ENSG00000162972.10	316	406	115	587	89	603	926	238	313	710	391	534	388	427	270	149	481	168	122	370	271	352	554	369	142	479	265	112	315	574	816	64	194	57	143	208	71	645	658	63	235	548	32	414	86	351	340	354	313
ENSG00000133315.10	30	29	127	36	74	19	19	40	26	105	72	17	24	29	26	24	30	56	41	27	67	153	56	14	43	45	71	35	34	39	29	35	130	39	1228	46	1173	32	6	1596	44	12	106	30	54	19	58	50	12
ENSG00000232859.9	216	158	158	230	120	139	346	191	260	182	200	188	161	110	215	108	119	344	48	98	109	290	262	155	113	337	134	84	164	215	163	73	204	63	114	205	170	255	206	100	554	176	105	185	92	265	114	252	100
ENSG00000186687.15	228	296	274	175	136	254	311	289	229	260	339	346	254	228	314	99	105	137	122	125	272	118	425	133	183	243	203	123	170	307	156	78	268	150	354	467	114	344	494	185	165	233	30	215	239	184	205	145	226
ENSG00000214113.10	414	209	474	162	326	225	134	238	172	331	371	415	120	220	301	138	157	517	202	95	392	375	510	115	354	495	454	213	156	278	121	150	357	186	281	149	304	167	221	322	174	149	349	145	236	94	189	295	221
ENSG00000083099.10	374	432	240	215	195	358	247	420	248	530	581	477	355	346	529	118	267	278	106	337	358	275	941	201	361	377	348	223	195	499	276	97	289	124	408	334	210	411	574	97	169	273	57	331	206	178	477	261	286
ENSG00000102897.9	1758	4804	579	1672	487	2057	2744	790	3717	3795	2513	2616	3813	1399	3031	1053	1968	1186	634	1491	769	2505	3558	3533	1032	894	1447	565	2142	3034	4878	422	2192	1014	436	1500	824	2639	4178	624	2405	1830	287	2935	370	2290	1134	1654	2585
ENSG00000143353.11	372	437	179	357	139	326	1077	475	323	424	500	370	614	388	546	164	296	289	56	235	280	432	725	279	352	454	229	201	266	381	346	147	316	72	107	563	74	552	709	53	408	428	25	457	108	266	158	422	510
ENSG00000120992.17	1491	3353	676	1833	804	3779	4145	1507	5058	3408	2914	2671	2572	2724	2490	1034	1018	962	311	2403	703	652	4288	2147	755	1587	740	642	1560	5264	2714	267	1500	647	754	3059	337	4028	7296	326	1006	2890	131	4627	630	2556	1391	1235	3377
ENSG00000138095.18	992	1277	754	678	833	1393	417	880	937	1689	1553	1478	484	1250	1039	430	533	749	495	661	979	827	2616	369	904	1154	901	555	363	1368	940	401	1305	546	1427	1024	539	1366	1184	552	560	497	150	1018	1148	662	1516	895	748
ENSG00000196365.11	1306	1194	1862	784	1064	971	584	828	730	1438	1382	1398	484	910	785	761	855	1376	1432	523	1186	1593	2155	472	1084	1148	1297	408	440	924	630	631	2106	680	1745	343	2110	635	416	2955	801	541	1837	707	2519	648	1488	1131	618
ENSG00000175536.6	32	32	10	21	17	39	59	24	14	54	45	40	16	27	34	10	27	37	5	13	60	44	83	17	40	54	19	8	42	33	29	13	5	31	8	69	10	40	31	8	20	27	3	14	7	10	33	49	15
ENSG00000144182.16	60	92	69	44	56	74	94	67	63	160	138	96	87	79	125	24	67	67	21	49	70	89	164	56	70	77	107	67	34	69	112	33	68	33	82	42	47	191	101	31	72	67	4	67	37	65	106	61	54
ENSG00000005156.11	666	437	860	258	684	439	233	552	329	579	561	632	417	411	274	334	392	467	392	237	427	459	843	180	372	414	397	239	179	416	491	215	744	257	743	165	586	359	376	582	379	221	592	354	781	324	690	348	282
ENSG00000121897.14	364	269	204	258	227	266	282	288	208	312	377	300	221	204	222	123	218	199	86	150	236	340	537	197	244	239	291	111	132	293	305	104	300	160	229	376	213	362	317	138	390	228	108	284	125	178	209	317	181
ENSG00000050426.15	1847	1111	1682	1250	1338	1681	1452	1205	1090	1546	1856	1412	969	1149	924	643	944	1389	583	827	1133	1496	2553	906	1009	1190	1167	562	758	1877	1123	467	1715	873	1279	1199	1317	1647	1660	1122	1379	885	846	1157	1164	772	1019	1441	922
ENSG00000165046.12	373	89	199	177	104	285	326	487	177	253	593	707	252	274	137	83	237	221	38	175	673	233	466	217	530	127	520	193	252	309	147	220	141	108	64	445	70	269	141	102	342	97	117	169	154	197	104	291	111
ENSG00000168924.14	851	996	868	470	588	789	469	726	647	916	1039	904	396	725	415	469	334	702	524	526	687	750	1220	409	590	577	768	265	257	656	438	312	958	524	1175	288	543	509	425	722	486	451	570	557	803	468	785	571	515
ENSG00000166816.13	132	11	96	23	31	67	162	60	67	38	110	68	38	48	21	46	25	93	97	62	78	63	44	40	30	84	76	36	10	106	34	30	52	7	338	42	423	30	14	497	45	34	36	25	67	8	120	123	36
ENSG00000111716.12	5126	4659	7561	4187	4714	4220	2324	4440	3577	8713	8509	6148	1453	3384	4333	1468	2644	5018	2621	2316	7104	7043	7827	1886	4671	3935	9996	2298	2268	6842	3489	3010	8358	6136	6441	4711	5585	5476	3552	7987	3822	1513	2826	2995	6951	2304	5212	5033	2284
ENSG00000171989.5	0	2	0	0	0	2	0	2	4	2	2	0	0	2	0	0	0	7	0	4	0	0	0	0	1	0	0	0	0	0	0	0	1	0	2	0	0	0	2	0	0	4	0	2	2	0	2	2	0
ENSG00000011376.9	327	271	248	172	182	239	164	204	196	357	416	303	155	268	127	144	138	207	173	137	256	237	493	133	204	143	214	158	124	223	237	100	475	113	418	153	194	136	172	230	155	133	161	247	357	138	373	231	153
ENSG00000002549.12	2038	4429	1331	1355	526	1763	1647	1097	1707	6706	2886	2868	1600	1291	946	1886	2122	2021	2204	1348	1227	2014	4601	838	1153	2335	2015	611	638	1418	2829	516	6109	1025	2851	781	2139	1643	1191	689	758	1096	502	1756	790	1172	1020	1577	1289
ENSG00000147592.8	171	90	22	95	30	128	128	121	87	133	169	144	58	67	96	51	77	79	28	69	77	103	221	42	67	106	94	58	28	79	149	44	65	24	66	120	31	156	129	23	42	79	16	76	22	45	110	89	80
ENSG00000103642.11	1744	1805	347	947	256	2409	2767	940	2244	3678	3013	2766	4461	2157	1539	1164	1679	1138	752	1501	1117	2736	4056	1468	949	2799	1830	702	1416	2645	3233	236	1204	1486	508	1721	492	1740	3099	499	550	2179	165	1781	465	812	993	1279	1404
ENSG00000087299.11	21	50	38	34	35	17	99	38	26	37	33	28	8	24	22	21	18	30	42	20	40	22	58	8	21	24	15	23	14	42	100	15	53	33	61	73	34	10	44	53	23	33	32	26	25	16	34	31	18
ENSG00000137944.17	1080	1318	563	1178	529	1270	1889	776	1088	1330	1755	1538	1258	921	784	505	1100	1031	335	761	783	1699	2789	1199	580	1199	845	406	1046	1518	2886	233	1121	992	562	827	725	1613	2904	613	1018	1152	115	1364	443	825	933	1123	735
ENSG00000117009.11	159	134	64	103	51	100	98	70	89	196	173	188	75	154	189	22	66	106	34	82	143	152	424	46	81	91	168	88	40	108	77	27	76	55	56	114	40	153	63	30	29	62	19	142	72	71	59	107	75
ENSG00000128928.8	1271	728	1628	736	949	861	462	1188	484	934	1718	1408	611	844	531	557	574	1147	426	467	966	1037	2191	591	912	797	980	448	481	914	792	462	947	462	1761	743	1012	836	471	1018	1456	488	819	679	836	378	943	889	675
ENSG00000063241.7	480	555	540	403	219	169	168	248	245	391	384	332	139	212	227	337	270	650	823	161	510	505	505	125	388	602	536	270	179	274	169	196	778	179	678	105	394	243	116	783	268	239	374	290	249	105	325	402	196
ENSG00000136003.15	5404	3934	3073	4986	2305	4057	6050	3775	4533	7016	4999	5065	4276	2698	3561	1882	4487	4075	5513	3309	6386	4774	5669	4428	4224	4021	3843	6931	6156	7450	4022	2843	3904	2341	2319	2021	2564	4734	4107	3330	7746	5563	1674	4639	1959	4080	6698	4038	5263
ENSG00000165898.13	647	717	314	533	208	500	1416	462	420	699	771	786	534	432	665	302	752	597	322	259	439	1116	1164	565	453	954	834	243	551	764	1061	230	643	219	316	476	348	869	961	295	785	694	164	615	170	315	522	583	485
ENSG00000135070.14	1013	491	652	1450	592	695	876	1170	753	1152	701	733	655	676	945	312	945	515	1590	1190	1991	421	1192	472	778	800	714	6379	1539	1456	586	921	760	382	523	640	524	751	1051	583	566	1045	152	1277	414	581	4163	482	1066
ENSG00000132305.20	2351	2148	2031	1505	1039	1879	2343	1534	1477	2967	3143	2760	1551	2174	1109	1408	1820	2336	2276	1189	1761	3206	5192	922	1390	2433	2156	769	849	1743	2880	887	3117	1385	2541	1380	1548	1461	1592	2331	1476	967	1531	1494	1909	1100	3105	2283	900
ENSG00000184903.9	39	21	58	12	64	9	0	27	18	28	39	30	4	18	16	6	5	29	31	11	44	20	33	16	28	23	27	10	12	37	10	11	47	16	54	16	42	45	15	44	25	12	22	22	31	32	19	17	20
ENSG00000148950.9	26	33	31	24	98	16	40	51	21	68	53	46	22	26	72	8	17	42	28	15	42	28	69	25	48	70	63	43	11	37	26	20	48	18	44	8	38	38	40	20	49	41	27	25	24	4	93	14	28
ENSG00000165949.12	68	251	2962	873	127	49	106	213	54	101	37	142	112	55	666	487	220	215	624	316	6946	110	57	85	491	73	1409	328	333	188	467	164	559	795	218	23	446	136	83	430	111	1153	68	380	99	78	807	45	403
ENSG00000067064.10	1753	19284	1468	5295	1448	7012	9884	1068	9763	7978	3941	3105	5910	3123	7772	1762	2362	1335	1763	4042	886	3059	7900	6535	1438	2121	740	876	3930	11943	12700	189	4411	2217	1221	3667	2044	6386	13946	543	1561	8615	228	12362	1194	5708	2824	2950	8475
ENSG00000067829.18	3327	2608	3181	2221	1682	2058	3973	1795	2213	3251	3318	3558	2055	2230	1549	2198	3320	4091	2379	1460	2180	6479	4709	1935	1899	4050	2687	1121	1738	2482	2889	1210	3596	1705	2566	722	3242	1541	2119	3173	3867	1904	4900	1984	1979	1737	2241	2367	1251
ENSG00000101365.20	3787	2068	3147	2107	2062	2272	3256	1924	1812	3002	3862	3466	1916	1921	1714	2040	2747	3637	2037	1389	2383	5808	5423	1333	1942	3812	3295	981	1323	2261	2437	1174	3576	1555	2885	1143	2723	1821	2156	2691	3545	1716	4085	1800	2089	1331	2040	2808	1151
ENSG00000166411.13	236	313	140	144	86	230	102	195	193	393	416	243	141	253	93	120	72	176	161	186	236	155	595	110	181	119	182	120	58	244	98	49	303	128	297	225	107	161	135	190	70	149	46	188	236	178	198	205	179
ENSG00000182054.9	3304	2233	5242	2008	2697	2485	1780	1796	2138	3503	3705	3428	1559	2138	1247	1972	2768	3595	2860	1416	2239	3722	4489	1479	2369	2620	3450	1274	1195	2351	1507	1607	4048	1199	7230	880	5347	1178	1324	8205	1619	1160	5643	1468	2983	1339	5502	2011	1209
ENSG00000119912.15	807	699	444	430	325	727	886	591	589	939	894	818	683	777	728	322	374	454	361	385	549	549	1692	387	479	853	512	300	231	514	902	193	934	207	510	692	305	850	1212	321	390	491	68	656	346	379	817	398	448
ENSG00000181873.12	319	299	414	695	361	227	210	688	215	779	258	279	172	283	544	166	246	316	2230	249	403	301	447	115	406	243	359	1806	398	394	257	549	320	178	302	98	502	579	224	605	357	773	219	264	225	211	1652	351	414
ENSG00000067704.9	1583	1944	512	1151	549	2162	3056	1152	1860	2378	2111	1727	1774	1431	870	1053	1084	1221	594	1157	1121	1855	4141	917	773	1428	959	516	696	1822	2812	395	1360	672	1377	990	635	1449	2544	374	659	1306	163	1701	858	1057	1641	1149	1025
ENSG00000115317.11	1186	1017	915	1069	740	1077	1251	671	886	1179	1116	1484	1208	771	1091	662	1023	1350	774	612	761	1573	1487	1010	947	974	894	402	980	1519	811	402	849	615	522	820	625	901	1169	899	1555	705	684	1122	554	675	1519	1272	1145
ENSG00000109854.13	3157	5425	635	3254	644	5494	6980	2533	7132	7276	6508	5353	7110	3726	4424	2761	5066	3241	1001	3904	2174	7088	7724	5855	3450	3487	4368	1558	4222	7039	6798	1296	4032	994	829	3252	786	4866	4896	367	4194	3136	400	6812	501	4647	2497	4267	3822
ENSG00000115541.10	381	547	1973	203	4950	134	180	187	162	480	629	490	224	263	627	116	207	329	414	135	436	510	608	159	382	544	573	201	135	335	255	133	1038	1138	668	137	2899	307	248	792	168	147	536	216	1775	150	482	380	182
ENSG00000144381.16	2215	3127	5193	1368	8596	1872	796	1697	1819	3058	3348	2945	1209	1762	1469	901	878	1189	1928	1342	2132	1238	3442	887	2017	1744	1742	1088	998	2268	1848	886	4378	10269	2164	1743	4451	1777	1333	2940	1215	1009	1321	1710	8475	1687	2292	2208	1726
ENSG00000113013.12	2254	2927	2840	1420	1725	2256	1801	1831	1693	3497	3263	2787	1466	1828	1134	1334	1142	2033	1944	1296	2083	1923	4562	846	1671	2247	1618	1097	751	1917	2360	699	3883	1748	3513	1326	1934	1759	1902	1767	1228	1173	1013	1892	3559	1214	3297	1719	1119
ENSG00000119471.14	3748	3625	641	4085	1058	5386	7554	2575	8462	4575	6203	5957	5873	4689	4973	2207	3272	2141	1160	4223	1388	4685	8340	5551	2099	3518	1438	1106	5548	6563	9729	583	5879	1258	784	5165	2274	5801	11075	739	5617	5019	344	7607	648	7642	1813	5160	3913
ENSG00000103160.11	432	466	147	724	174	613	866	403	382	645	668	793	486	555	482	186	387	373	86	363	332	402	1203	448	323	523	398	209	427	813	823	141	394	246	186	581	225	684	1654	216	609	753	94	841	185	463	283	361	436
ENSG00000204228.3	193	121	444	162	177	64	48	121	81	127	145	86	58	77	116	46	96	203	83	19	186	230	103	87	182	121	216	79	90	149	60	122	297	182	307	99	233	138	106	312	239	90	269	79	180	92	125	109	57
ENSG00000133835.14	2962	2519	724	1581	651	3020	3203	1948	2567	3601	3069	3425	2044	2257	1325	1281	2053	1934	1984	1688	1213	4415	6017	1235	1431	2763	1549	837	924	3862	3864	568	3931	447	1190	1592	1530	2272	2201	671	2056	1620	603	2822	995	1740	3289	1711	1670
ENSG00000072506.12	2260	1279	1393	926	659	818	1793	976	782	1377	1738	1404	700	1029	967	967	1112	2005	1308	658	1254	2557	3065	628	1330	2260	1579	714	626	1028	804	710	1641	525	1562	401	1198	1017	875	1108	1218	1108	1655	818	679	845	1226	1359	692
ENSG00000100209.9	160	254	200	139	139	147	283	87	100	179	280	251	129	102	269	98	103	217	85	87	149	320	384	81	118	249	208	52	77	189	208	54	188	89	158	88	202	134	180	127	98	107	74	178	73	46	101	137	106
ENSG00000186603.5	38	34	3	27	16	23	8	23	10	26	14	15	0	11	14	10	12	20	17	7	20	18	25	6	8	21	12	14	26	16	3	6	6	11	5	6	20	0	12	22	24	11	6	10	16	5	24	16	7
ENSG00000241935.8	2	2	5	2	2	8	2	3	9	5	2	1	0	1	2	2	0	0	20	1	0	1	0	0	2	0	0	0	2	0	2	2	4	2	6	5	3	1	0	6	1	4	0	3	0	0	5	1	0
ENSG00000134240.11	0	6	85	2	9	25	2	12	3	2	0	0	2	0	0	2	2	2	52	0	0	2	0	0	7	0	0	2	0	4	8	2	19	13	9	3	62	0	0	78	10	12	9	2	16	0	6	2	0
ENSG00000117305.14	1762	1240	633	1327	417	1245	3207	985	1180	1470	1525	1915	1288	1063	1015	662	1422	1258	742	698	808	2899	2592	984	817	1923	1127	503	1052	1292	2078	447	1413	322	816	679	1014	1093	1459	752	1336	1120	497	1154	362	890	788	1230	909
ENSG00000111911.6	809	1116	263	693	187	1017	1275	848	1430	1245	1160	1444	1082	877	990	359	699	615	234	871	436	623	1763	943	591	615	621	378	747	1663	1109	165	755	317	379	1332	297	895	1441	192	797	807	84	1401	246	991	579	909	1011
ENSG00000137133.10	350	248	356	283	245	171	140	187	141	324	357	288	133	208	279	136	258	475	246	106	403	518	553	158	285	519	488	145	142	183	190	221	457	127	361	150	493	210	203	311	354	151	343	167	168	129	414	295	136
ENSG00000169567.11	1489	1925	2066	1061	3186	760	1410	1246	753	2933	2730	3477	1834	1543	4809	365	1729	1541	1221	767	2345	2822	3412	1042	2134	3603	3285	1348	1074	2987	1792	767	2579	1011	1587	842	2856	2040	2490	2532	1419	972	989	1251	1343	441	2238	1460	971
ENSG00000146066.2	3003	1400	3105	1405	1284	1487	2551	1393	1377	2008	2709	1784	1252	1506	1547	1010	2220	3262	1564	1092	1883	4090	4015	1506	2065	3233	2989	816	1229	2247	1402	848	1852	946	2315	654	1893	1697	1216	2231	1429	1431	3285	1152	1412	896	1356	2183	983
ENSG00000181061.13	909	1552	498	806	576	824	2550	675	1183	1350	1235	961	1360	1006	1117	285	725	370	252	806	469	550	1935	1103	514	876	336	883	650	1640	1645	183	947	248	489	865	362	1204	3072	240	566	1466	88	1442	329	801	1167	609	954
ENSG00000198130.15	330	534	119	297	111	228	502	199	386	393	452	422	292	228	317	175	269	243	68	234	276	419	669	311	222	228	286	134	206	383	839	125	353	84	184	181	182	266	340	115	205	251	81	369	142	258	261	390	242
ENSG00000106049.8	246	169	187	177	149	221	118	200	235	399	267	316	160	234	165	75	98	165	96	108	181	179	351	67	173	185	194	143	100	336	231	77	241	95	314	248	197	332	277	155	149	117	47	150	156	158	178	164	173
ENSG00000114735.9	936	864	1278	589	1030	795	670	868	517	697	928	1068	462	531	744	379	507	1011	407	344	822	814	1079	521	692	454	992	285	393	615	641	555	1108	465	1239	572	708	769	680	784	1520	517	1063	536	874	551	615	664	595
ENSG00000013583.8	1293	636	706	1357	487	815	604	1109	699	1433	1097	785	453	743	495	487	805	1128	856	923	573	1498	1367	425	757	666	981	1106	399	763	640	556	1143	268	524	624	965	755	532	906	593	760	495	638	405	501	1380	555	425
ENSG00000069998.12	1627	1033	507	765	384	1122	723	884	715	1113	1468	1009	534	1096	836	570	633	1092	489	742	959	1147	1970	548	1123	1023	993	426	381	981	389	349	905	324	718	610	1084	692	523	944	654	577	320	682	545	571	500	1028	667
ENSG00000119431.9	703	471	434	386	325	509	1361	500	402	603	651	1171	477	436	654	242	578	554	382	250	564	1413	1032	535	586	557	916	199	250	383	919	346	415	287	373	252	421	485	309	596	701	400	418	533	235	284	701	517	436
ENSG00000004961.14	1006	819	420	636	287	885	1025	617	957	1216	1142	1190	871	710	694	408	795	546	281	637	557	1134	1692	711	565	842	867	360	537	963	818	247	626	262	413	895	391	996	961	364	547	658	152	946	333	719	716	812	542
ENSG00000112855.14	1908	1526	563	1282	640	1519	1422	1283	1691	1823	2401	2065	2066	1418	967	849	1231	1165	405	1147	1165	1734	3038	1332	1133	961	997	664	1112	1895	2074	488	1240	731	755	1132	521	1338	1762	453	2314	969	258	2020	588	1755	1080	1939	1205
ENSG00000116882.14	0	3	32	0	4	4	0	2	0	0	0	0	2	0	0	0	2	0	76	0	0	0	0	0	0	0	0	0	0	2	0	0	0	1	0	0	4	0	0	8	0	0	2	0	0	2	2	0	6
ENSG00000063854.12	3000	1712	2614	6507	3117	1450	3552	7584	1353	2337	2095	2240	1907	1247	3038	2988	4144	2383	5529	4135	7209	2981	2496	1621	5014	1656	2044	14569	3078	2991	2072	7098	2002	1503	1657	468	4703	1985	1353	5408	4734	3968	1597	3578	1643	1729	7773	2278	5033
ENSG00000138029.13	6506	6888	2003	5059	1316	6883	7743	3463	6829	8086	8637	5997	6092	5162	3064	3779	5344	4076	3443	4741	2703	9494	12309	4860	3031	4753	3494	2064	3418	6487	11023	1193	6626	2529	2744	3922	3518	5262	8087	2807	4589	4804	1311	6722	1976	4932	5008	5594	4022
ENSG00000084754.10	12238	9093	5588	8448	3489	11387	13782	6344	10171	12970	13884	11628	8243	8853	6075	6753	10791	9562	8653	8159	5515	23519	20140	6847	5733	10741	7807	3638	5419	10346	15473	3436	16045	5062	7428	4421	11775	9064	11410	8633	8682	6680	6736	9072	5944	6366	10942	9366	4599
ENSG00000138796.16	470	403	409	231	406	359	209	304	294	552	472	348	132	245	291	194	267	366	251	155	355	275	561	133	382	327	446	199	229	409	198	185	451	151	606	400	373	455	294	372	355	177	169	219	293	248	533	305	291
ENSG00000143774.16	18846	12253	46449	30556	27836	6812	17187	30232	5649	15062	12026	8962	13141	10029	26154	23107	22998	14977	29912	21899	32891	15006	12893	9875	26770	9701	12008	36547	20132	12728	15140	41181	21929	20634	9745	2325	55597	10362	6964	51232	36475	22424	29826	15968	24801	9515	27693	15351	21569
ENSG00000151806.13	537	344	334	312	213	484	540	436	409	491	597	502	267	317	431	171	364	304	240	175	432	588	961	253	328	600	589	196	224	431	498	95	457	192	423	537	356	663	650	243	467	394	198	420	274	268	435	312	295
ENSG00000178605.13	1883	1244	2133	1085	1696	1499	805	1445	905	1775	1752	1830	519	1273	1579	1023	1191	2387	1159	828	1970	2542	2706	878	1649	1713	2648	791	725	1199	568	865	1197	864	1897	427	1145	973	643	1956	1079	1019	2581	1046	1439	665	1318	1406	906
ENSG00000130299.16	241	310	366	212	450	269	136	242	201	312	406	229	117	247	211	107	106	293	195	137	411	256	623	160	261	201	290	147	119	322	264	113	344	228	301	172	284	189	134	313	276	171	254	177	304	183	267	281	140
ENSG00000105793.15	294	310	164	224	212	340	254	471	308	302	363	305	185	158	293	70	166	132	55	176	161	154	501	171	167	296	198	128	120	364	213	54	233	74	264	282	131	562	542	61	221	258	20	312	148	230	237	233	269
ENSG00000100577.18	416	348	103	490	103	536	909	225	390	463	538	359	309	307	144	244	519	445	149	285	250	989	937	259	228	1026	235	104	191	404	464	141	332	60	217	93	354	325	517	170	496	477	131	308	83	293	262	423	151
ENSG00000197448.13	12406	7741	8487	13335	5608	11074	21385	6705	8821	25314	17997	21015	8820	9826	9843	7446	18149	15498	7032	6148	10479	25950	26151	10805	10410	17835	15981	4585	9228	14617	10995	4841	9989	3573	7651	5296	6148	11013	13387	5570	10508	9356	10613	13005	4564	7123	5507	11323	8068
ENSG00000104687.12	4753	7024	2487	4412	1526	8875	12714	5014	8159	9692	6135	6016	7723	7135	3911	3383	3936	3055	2197	4753	2494	5010	10775	6054	2482	4084	2309	1648	4216	7054	6014	915	4421	1798	1687	2275	1279	5736	11458	1400	3697	5672	1173	6461	1786	4106	3945	4758	6131
ENSG00000132463.13	1952	1528	900	1081	753	1998	1822	1616	1436	2476	2492	2220	1506	1694	1193	747	1141	1278	777	1196	1233	1762	3929	1035	1313	1553	1581	1027	794	2146	1601	536	1556	645	1634	1498	864	1782	2120	599	869	1283	297	1689	807	1031	1580	1337	1319
ENSG00000164284.14	168	249	118	146	133	282	204	234	210	321	312	247	191	221	212	54	67	89	41	151	246	106	375	144	203	117	160	158	101	283	177	70	127	179	111	255	43	263	453	70	136	136	37	232	244	160	188	144	188
ENSG00000109519.12	1243	2913	1085	860	615	1380	2965	702	1726	2313	1664	1363	1070	1187	1175	710	1254	733	1913	814	807	2512	3487	1440	751	992	1311	419	702	1001	2877	307	2476	1502	773	761	2738	1400	1469	2354	876	1236	1142	1590	924	737	984	1345	953
ENSG00000137106.17	1566	1464	1722	769	1070	968	1424	1591	836	1301	1520	1749	722	944	761	1072	920	1865	1139	1041	1056	3304	1997	733	1542	1533	1310	532	959	1259	980	763	1659	562	1575	810	1794	831	1663	1913	2039	697	1253	1216	1010	1004	1280	1305	639
ENSG00000167468.16	7692	3492	7317	6505	3520	3226	3389	3925	2789	5362	4659	4120	2764	4025	4781	2820	7119	9418	7347	3898	6634	9483	7450	3877	6393	7940	9018	2151	4720	5544	2324	5137	5593	3079	4173	1117	6753	3361	2247	9804	7259	3310	8236	2759	3435	2658	4993	7078	2894
ENSG00000166123.13	124	111	101	112	46	137	46	98	45	173	111	150	53	86	44	52	70	126	83	52	96	93	233	46	86	70	71	46	63	75	109	38	106	75	816	104	398	47	18	509	65	96	63	77	119	33	121	131	101
ENSG00000115159.15	1066	1014	771	526	479	1012	1341	856	1120	1313	1246	832	1120	841	699	373	461	426	373	826	411	562	1352	622	431	593	456	494	359	836	1100	267	1054	272	620	1333	506	919	1617	451	371	863	109	890	736	746	957	485	873
ENSG00000186281.12	36	38	83	21	56	44	4	43	25	64	32	11	4	22	16	15	31	55	70	18	43	50	70	41	46	64	62	13	7	33	16	26	56	33	35	11	101	30	3	78	76	6	48	19	52	0	21	22	15
ENSG00000119927.13	66	121	93	75	51	202	74	112	124	155	116	150	31	102	92	38	48	34	32	189	72	102	263	50	72	135	45	67	36	129	59	32	56	45	163	213	29	192	232	22	50	92	16	145	54	90	155	83	168
ENSG00000125166.12	907	909	1094	498	569	647	445	660	629	931	1293	957	270	669	453	518	431	954	995	404	879	1182	1587	287	627	640	940	280	346	737	647	466	1887	644	3168	384	1930	657	443	2959	524	411	1127	505	1045	422	1144	561	391
ENSG00000113384.13	2287	3143	953	1970	603	5022	4863	1936	3836	4135	3209	3704	3197	3006	1713	1403	1960	1730	756	2342	1306	920	4210	2256	1338	2015	1226	755	1835	5185	3123	401	2084	1470	1768	2440	626	2945	5794	597	1160	2699	269	3015	1283	3062	2064	1593	2244
ENSG00000168237.17	955	788	682	1020	658	979	1170	533	743	840	930	1452	682	727	512	436	946	922	423	497	718	1621	2223	1100	536	1524	820	429	792	1013	956	281	555	327	346	250	608	535	877	385	1155	1083	642	848	335	494	554	1111	678
ENSG00000149124.10	0	0	54	2	5	4	2	9	0	0	2	0	0	0	0	2	1	0	44	0	0	1	0	0	2	1	1	0	0	0	0	2	12	0	4	2	52	0	2	14	0	2	0	0	3	2	4	0	0
ENSG00000182890.4	16	12	6	9	5	19	8	6	2	35	7	10	1	5	3	7	4	4	3	6	3	2	16	10	9	9	1	1	0	2	11	5	27	8	18	23	2	25	35	0	3	1	0	15	8	4	21	12	5
ENSG00000148672.8	3263	3140	1932	2110	1132	3849	2533	2605	3151	4893	4736	4199	2469	3452	2801	1652	2267	2573	1207	2443	2234	2862	7653	2062	2422	4073	2684	1372	1636	4194	2984	791	3359	1317	2756	2136	1501	4013	4587	1284	1831	2145	749	3841	2083	2025	2144	2101	2497
ENSG00000135423.12	3	11	6	4	3	6	0	6	5	15	3	12	1	6	4	4	1	12	0	2	7	4	8	1	7	3	5	4	4	7	3	6	11	3	8	13	0	15	2	7	1	4	4	8	7	5	7	4	6
ENSG00000115419.12	1107	2123	2199	1063	1973	1780	1215	1435	2234	3004	2358	1823	1619	1823	1502	610	712	801	610	1297	1289	671	2773	1117	1268	835	1191	862	867	2481	1233	377	1362	1156	1613	2354	416	1948	3056	878	974	1140	254	2341	1932	1951	1199	1136	2146
ENSG00000182512.4	2341	753	1740	6336	2145	855	1418	4019	931	3635	1025	1444	1180	711	3117	934	2814	1678	8518	2517	7868	821	1531	625	2951	1751	1332	17422	5863	3766	1086	2921	1406	687	829	402	2827	2028	931	3060	1993	5554	550	3934	964	930	17469	1003	5383
ENSG00000023572.8	173	171	177	134	126	145	267	134	150	282	234	283	231	124	252	80	188	145	75	112	132	329	349	164	137	340	303	85	146	253	418	81	167	35	56	164	120	347	174	129	141	112	39	166	36	96	135	163	129
ENSG00000167699.13	1033	839	580	516	447	774	735	534	653	918	1089	676	340	624	476	352	352	599	314	485	769	676	1494	370	661	771	681	343	260	808	404	283	805	469	1043	386	344	694	627	349	545	495	210	544	638	514	729	753	436
ENSG00000178445.9	58	10	0	72	6	21	22	21	2	106	10	8	1	19	5	4	8	22	0	2	43	10	30	5	27	16	8	20	26	10	7	8	10	10	11	22	9	6	13	22	43	11	19	39	65	2	101	48	43
ENSG00000165678.20	10193	11032	3523	11016	2761	11494	15128	7578	10902	14231	13568	13673	14823	9624	7208	5944	8800	7665	4055	8077	6378	11559	20524	9740	6340	9969	7529	7989	8808	13242	16118	2527	6946	4765	4366	8281	4370	11125	15245	3373	9442	8914	1806	16059	3101	10624	8191	9238	8630
ENSG00000164347.17	415	502	192	327	199	532	624	387	412	536	525	626	486	425	345	136	251	249	121	373	346	267	1003	340	310	412	251	211	283	627	645	105	321	220	278	387	160	483	880	94	247	412	55	572	200	338	497	350	427
ENSG00000168827.14	511	706	238	334	261	498	446	457	418	682	702	527	309	422	254	251	214	387	286	249	314	340	1113	161	300	514	256	156	117	465	387	126	509	242	638	514	149	453	620	179	234	363	87	431	440	288	587	282	284
ENSG00000127554.12	403	220	405	205	353	235	195	236	172	294	340	393	141	192	268	145	242	348	189	147	316	497	667	163	333	484	454	139	153	352	138	188	268	154	357	64	348	236	97	426	243	187	431	174	198	155	225	308	188
ENSG00000104381.12	96	84	47	90	56	71	138	105	37	95	122	56	50	64	40	50	40	70	32	45	42	19	199	20	38	90	24	54	35	76	115	22	128	38	86	94	24	100	131	26	35	63	12	66	64	43	56	30	27
ENSG00000140905.10	20	24	12	20	30	7	12	26	6	19	13	14	2	15	32	6	12	20	30	6	25	3	26	10	16	26	18	18	8	26	5	15	42	20	30	11	14	28	10	34	35	43	3	21	16	13	19	10	18
ENSG00000105607.12	958	633	769	522	540	523	1017	544	461	931	768	892	322	481	504	422	498	743	965	373	804	1036	1320	296	654	716	969	434	292	544	678	416	756	284	608	133	575	552	422	1011	539	545	622	530	600	423	1185	530	465
ENSG00000100116.16	52	80	135	498	65	36	54	120	68	109	51	32	30	37	209	75	171	172	143	348	124	48	104	55	129	56	116	414	84	45	112	116	114	74	135	9	186	43	56	264	86	112	94	109	95	32	209	41	134
ENSG00000171766.15	49	42	169	80	94	102	34	48	46	64	87	86	28	91	83	27	6	49	96	30	120	18	115	41	29	45	88	34	26	69	83	28	179	64	90	122	106	28	45	172	47	109	32	61	105	59	72	78	95
ENSG00000257218.5	1534	984	1141	875	740	1331	1968	1059	916	1449	1819	1663	957	1105	1117	551	849	980	530	708	1045	1242	2233	872	1054	1073	1344	536	775	1412	1092	418	1122	504	1175	1034	855	1802	1879	848	979	1040	406	1315	962	883	697	997	888
ENSG00000059691.11	461	475	213	316	177	279	437	362	254	419	484	491	207	355	348	183	275	341	259	190	315	478	818	153	341	325	409	143	126	264	385	133	567	97	377	393	190	367	311	169	182	320	140	289	158	169	304	299	236
ENSG00000179271.2	648	603	1138	544	456	304	413	489	443	972	889	771	317	490	986	417	617	1065	981	469	1121	1609	1553	605	1202	2109	1269	790	453	689	330	582	819	373	830	130	1152	577	369	1333	295	846	937	522	448	232	980	910	458
ENSG00000165060.11	327	234	417	204	190	198	85	250	163	290	324	226	126	143	186	155	144	253	250	136	271	245	371	71	246	365	343	162	97	215	94	111	309	124	293	89	184	191	121	172	132	115	132	134	234	116	304	264	118
ENSG00000165775.17	1699	957	1352	2246	1909	646	1114	1965	627	1584	1984	1272	1046	810	2444	809	1293	2013	1601	1750	2085	1911	1858	788	1756	1812	1532	3341	1403	1301	948	1658	1562	884	1667	571	2232	1321	842	2288	1316	1170	619	1326	1031	596	2513	1123	1181
ENSG00000069509.5	182	224	138	114	76	154	206	140	236	243	299	238	181	114	165	172	160	300	64	120	158	218	343	93	135	204	208	97	124	257	171	56	187	140	144	468	94	229	190	53	147	84	34	153	86	139	216	274	84
ENSG00000181867.2	0	0	0	0	0	0	0	0	0	0	0	0	0	0	0	0	0	2	0	0	0	0	0	0	0	0	0	0	0	0	0	0	0	0	0	0	0	1	0	0	0	0	0	0	0	0	0	0	0
ENSG00000167996.15	65344	49860	117340	45597	107422	34068	39077	45299	80448	63041	53895	62698	86272	29875	33408	45353	72508	72741	47545	40790	35238	89536	78384	82828	53700	90567	37943	31305	69386	84390	66643	52293	93261	177178	30954	10226	226687	35676	36996	207530	67423	34334	211234	41081	109978	55412	58053	102607	24754
ENSG00000136877.14	993	928	2413	682	1447	693	435	720	538	1025	1500	1038	337	728	696	830	648	1554	1040	335	1213	1611	2185	438	904	954	1417	433	301	705	600	484	1704	1071	2208	314	1334	572	464	2489	753	448	2166	512	1746	352	739	810	424
ENSG00000110074.10	797	668	484	725	435	507	877	427	523	870	948	679	532	449	367	472	644	823	547	271	472	1299	1488	536	388	965	536	214	346	359	628	381	1041	430	584	329	621	468	494	476	884	638	500	630	360	518	1079	662	437
ENSG00000164898.12	285	180	174	204	203	192	514	163	127	294	183	176	195	116	147	90	315	214	163	130	137	344	451	186	170	313	202	122	230	226	117	85	169	94	273	48	260	161	201	201	323	252	105	141	104	173	241	253	139
ENSG00000160688.18	1280	922	962	949	871	891	1042	783	708	1185	1450	1560	775	874	917	621	928	1508	509	551	1234	1968	1700	743	1137	1217	1427	442	612	941	941	519	1039	493	1150	437	706	1095	1017	830	1325	738	1008	895	663	597	842	1028	655
ENSG00000105701.15	166549	75667	122067	392459	121230	63060	115843	269277	68136	64210	101160	91514	66669	67353	147526	183363	131145	220358	282880	184020	243367	125865	70339	78658	192924	64796	132637	223676	142395	98260	81248	335989	112001	134873	39065	13484	222231	91544	39786	248810	279129	153707	108170	133053	67828	120522	198182	110593	206610
ENSG00000141756.18	21	17	78	20	126	26	12	27	19	19	17	14	2	14	17	12	11	41	29	38	4	7	65	5	13	13	7	4	10	8	9	8	67	28	66	57	78	7	10	130	59	11	42	49	43	17	41	9	6
ENSG00000214253.8	3227	2029	2258	4351	2738	2019	3354	4367	1699	4682	3450	3566	2242	2079	4617	2026	4527	4053	6697	3162	6202	5035	4364	2515	4014	6733	3457	7906	3275	3679	2859	4123	2478	1625	1715	730	3758	2658	2031	3945	4045	4009	2303	3153	1546	1669	7805	3637	2692
ENSG00000189283.9	192	142	453	141	407	108	153	250	151	188	453	228	36	77	182	58	67	127	106	21	373	140	187	47	141	88	774	151	78	191	207	140	207	276	130	123	264	280	150	485	393	65	525	91	348	112	210	94	58
ENSG00000091483.6	1260	1150	636	572	342	874	895	674	765	1338	1424	1093	585	757	455	572	758	902	825	498	944	1520	2196	339	629	1217	902	360	375	740	984	335	1287	330	1028	546	696	741	534	805	563	494	345	597	532	364	1324	799	450
ENSG00000066926.10	1257	625	899	3031	2267	447	312	3063	536	2277	399	609	216	386	965	510	932	783	8685	2966	7188	357	833	245	1839	1669	876	18257	1896	1153	499	1820	1279	270	572	182	1473	866	369	2206	638	2139	207	2577	1027	545	21396	381	2662
ENSG00000161513.11	233	246	148	255	115	204	434	212	159	259	282	336	160	163	175	191	237	570	141	119	248	519	817	177	347	364	330	99	329	237	188	132	300	70	223	141	126	201	133	140	354	259	244	259	101	258	287	428	128
ENSG00000267673.6	183	131	148	75	79	84	69	88	108	147	130	197	70	109	124	69	81	189	131	95	211	285	230	64	155	145	267	60	77	148	95	109	233	80	166	50	144	75	27	177	125	46	172	65	94	85	106	179	71
ENSG00000137714.2	320	264	313	199	205	261	366	189	179	390	391	354	166	292	283	111	173	142	94	187	213	196	466	115	283	260	224	113	127	566	180	68	283	97	274	165	181	337	254	144	91	129	79	299	225	93	181	178	141
ENSG00000160752.14	1424	1537	758	1407	549	1579	2698	950	1321	2027	1901	2797	1635	1279	1024	1063	2184	2192	804	738	1307	3816	2947	1288	1242	2798	1997	577	1159	1783	2421	608	1086	647	886	818	751	1397	1688	594	1489	1188	859	1412	572	839	1530	1489	893
ENSG00000112234.8	577	788	251	658	286	1117	2286	843	826	1040	728	1050	895	955	591	274	497	326	364	560	397	395	1303	637	416	430	311	504	608	1343	1241	207	474	136	295	622	167	1069	2114	179	511	1041	81	1042	295	729	1118	576	872
ENSG00000215251.3	757	721	131	497	151	814	664	442	800	1051	1121	1204	933	931	509	517	460	518	237	674	509	791	1559	535	567	694	699	335	461	1044	1200	271	432	773	311	707	114	930	923	172	431	445	96	864	261	608	888	790	506
ENSG00000124279.11	229	297	28	234	44	321	517	135	314	334	294	389	220	348	176	114	196	76	47	191	174	223	596	250	126	210	134	95	101	344	540	40	105	71	68	202	42	266	780	43	67	236	0	316	55	113	130	128	288
ENSG00000118246.13	628	453	211	284	191	401	245	381	380	596	718	544	248	352	397	216	244	298	173	318	459	463	879	240	378	518	569	249	154	350	414	197	502	196	427	274	127	668	528	143	261	240	50	368	220	231	429	438	295
ENSG00000138399.17	240	322	92	182	149	274	164	255	231	651	354	442	211	304	214	52	113	125	80	199	208	117	597	89	237	177	168	175	82	307	261	66	114	85	138	311	68	406	293	74	59	187	4	218	125	106	324	156	207
ENSG00000164896.19	2868	1723	3019	1893	2240	1776	3127	1793	1399	2114	2562	3525	1613	1740	2456	1286	2324	3407	1639	1027	2524	4671	4289	1627	2276	3903	3872	1094	1295	2051	2274	1435	1833	885	2883	1117	2712	1732	1842	2957	3057	1922	2828	1752	1387	1107	2048	2238	1596
ENSG00000169710.8	707	776	1624	434	1069	618	288	636	559	702	843	830	223	770	462	557	649	932	1065	403	1113	770	1212	390	773	505	989	300	234	731	485	432	1369	946	1463	622	820	420	352	1576	781	450	2178	619	1960	470	1591	516	377
ENSG00000145982.11	326	151	429	148	293	193	137	192	117	220	267	286	80	147	154	129	146	372	212	103	208	287	367	85	218	217	305	101	84	167	170	137	305	77	340	63	172	175	118	197	195	121	330	122	296	75	220	197	117
ENSG00000124098.9	14764	2821	4814	22840	6928	2806	6110	31492	2301	6285	2335	4592	2427	3180	4614	6745	5208	4223	20005	19939	30475	3703	4101	2136	11130	2136	3797	43967	9034	6769	3102	12611	5215	3209	1418	1145	12246	6564	3370	9762	11025	16246	1906	12993	3770	3237	28007	3286	13279
ENSG00000177150.12	154	204	700	67	503	157	86	114	116	213	223	175	76	158	110	56	66	109	467	88	115	87	255	62	115	109	126	62	52	150	42	31	491	114	214	78	1417	168	154	777	60	104	103	140	827	87	142	66	102
ENSG00000222011.8	108	38	40	73	57	90	77	136	48	106	181	88	28	54	71	23	32	51	26	59	76	72	138	62	56	35	49	31	82	86	119	21	94	35	75	38	58	95	134	30	97	45	28	165	34	47	95	53	45
ENSG00000114023.15	595	425	996	334	440	277	396	384	295	586	544	368	286	246	445	182	296	517	472	184	529	484	654	196	357	490	574	199	230	455	364	171	513	252	659	494	1415	408	461	1183	424	232	275	282	752	221	432	431	273
ENSG00000035141.7	595	457	463	377	487	369	312	418	322	595	640	625	289	430	405	208	265	480	242	248	628	390	999	207	345	345	472	242	208	458	441	145	587	307	420	407	495	422	443	406	395	253	154	329	292	233	510	402	270
ENSG00000115042.9	375	245	466	286	351	267	331	221	209	253	375	289	107	171	213	110	243	406	280	149	323	569	553	135	340	384	438	106	161	256	262	198	424	124	420	200	371	326	160	458	322	182	351	201	309	169	274	325	145
ENSG00000180185.11	505	286	166	250	216	323	142	434	251	488	339	324	166	318	298	140	243	310	452	274	334	261	648	132	272	273	281	576	159	235	145	290	399	111	507	121	195	332	199	229	181	241	44	273	132	146	638	282	186
ENSG00000163586.9	0	14	62	4	55	19	7	0	0	1	0	1	1	0	2	0	4	5	290	0	0	0	2	0	35	0	1	4	0	4	0	0	8	7	0	0	415	0	0	51	17	12	8	11	6	6	21	2	2
ENSG00000157036.12	158	91	274	130	165	152	99	247	110	139	178	177	60	141	88	83	35	120	61	59	185	89	219	65	140	94	127	51	50	83	97	66	162	59	139	105	79	150	134	95	118	69	63	81	152	92	143	109	78
ENSG00000081177.18	150	150	104	96	112	148	112	148	122	171	162	114	76	145	89	70	66	121	90	93	159	143	235	69	122	147	118	73	61	150	112	50	245	78	232	209	98	154	84	119	123	125	38	97	149	139	198	134	98
ENSG00000105755.7	1942	752	909	673	675	695	2778	919	588	855	1063	1101	485	793	709	604	1422	1442	411	603	648	1961	1895	620	899	1625	1010	542	626	753	790	437	690	271	592	252	1093	744	727	1083	839	1101	898	636	537	412	749	822	539
ENSG00000205707.10	308	322	262	230	154	305	562	234	470	318	357	338	388	227	273	98	251	186	76	207	119	277	486	275	128	275	190	113	239	450	395	58	201	127	145	325	153	456	506	119	244	276	86	327	136	232	208	158	238
ENSG00000171503.11	560	597	171	502	221	783	1401	302	644	999	807	842	774	661	395	302	587	392	329	486	298	778	1279	472	324	451	400	247	243	887	1541	172	634	384	251	571	341	743	904	186	187	379	76	729	190	515	1015	528	590
ENSG00000139160.13	105	184	58	121	42	192	85	181	249	180	225	165	259	130	117	61	54	67	106	188	71	87	303	216	159	83	136	89	131	240	96	39	76	90	50	341	54	205	201	52	94	148	58	304	87	177	99	181	207
ENSG00000105379.9	1751	1510	1440	1606	670	1356	3924	1027	1056	1747	1941	2635	1531	1318	1205	969	2494	2095	957	858	1284	4085	2702	1327	899	3138	2092	561	1112	1454	1917	933	1610	682	1347	585	1757	1216	1313	1361	1470	1373	1545	1106	550	993	1428	1603	799
ENSG00000140374.15	2470	1806	1383	1766	989	1877	4011	1752	1682	3234	3115	2864	1242	2077	1562	931	2186	1769	1249	1447	1850	3129	4173	1288	1640	2223	1916	1249	1128	2968	2639	1106	2743	671	1582	1260	1261	3241	2841	1026	1718	1472	394	2052	933	1419	2528	1713	1567
ENSG00000132591.11	1114	821	534	645	478	649	770	643	710	1066	1142	936	471	607	649	565	668	1050	943	490	1262	1406	1631	346	775	983	1121	730	558	594	888	495	1063	406	900	398	773	608	486	789	585	529	663	482	544	413	1018	744	373
ENSG00000120915.13	172	262	302	114	270	151	39	211	176	295	302	135	37	148	196	37	62	189	73	43	272	159	103	93	187	83	412	102	90	220	99	244	361	124	230	237	131	297	116	183	454	101	158	141	355	224	264	172	158
ENSG00000167136.6	109	65	75	49	34	44	53	65	103	159	159	152	28	55	66	72	82	125	102	75	139	260	241	54	191	184	171	39	54	111	21	72	67	46	161	28	183	39	24	260	23	75	137	49	45	40	125	101	67
ENSG00000006744.18	1450	1298	1170	801	1036	1043	952	737	800	1595	1696	1182	655	904	597	841	852	1481	1499	599	1249	2063	2486	480	793	1304	1225	509	483	810	987	597	2463	694	1745	627	939	673	601	1111	998	568	1153	920	1089	630	1894	971	528
ENSG00000113790.10	24	62	14	24	14	74	78	37	43	35	36	28	20	29	20	17	21	23	18	36	8	38	127	21	22	27	18	8	16	43	48	6	65	15	48	65	23	24	37	17	21	80	2	80	7	29	63	22	36
ENSG00000115468.11	12	14	51	13	12	16	10	19	43	23	10	6	14	19	18	11	2	9	12	34	19	15	44	8	2	13	43	8	24	20	45	10	26	39	84	102	43	22	8	60	40	45	28	14	35	19	14	16	14
ENSG00000130159.13	1658	730	2024	3005	1153	1434	972	2134	827	1487	1829	1702	567	1247	1500	1242	1792	2052	2563	2017	2318	2232	2104	631	1902	1371	2627	2672	1621	1487	515	2976	1087	987	1589	399	1660	1229	479	2399	1009	1266	1623	1724	917	557	1929	1325	1287
ENSG00000198721.12	517	280	369	278	257	333	199	286	173	529	576	385	138	244	271	228	240	356	248	213	421	605	652	144	384	253	577	151	128	360	252	214	485	244	505	314	460	394	209	533	269	150	174	250	253	181	396	311	202
ENSG00000167969.12	1199	442	763	480	429	575	446	571	428	923	647	648	282	562	714	356	623	1116	502	379	717	1519	1062	340	785	1685	1162	301	398	628	302	353	466	248	1046	259	941	438	257	1074	779	383	664	412	299	270	760	842	400
ENSG00000127884.4	1774	1078	1858	721	676	820	976	1017	906	1408	1746	1343	488	918	874	934	952	1913	1822	654	1123	2307	2071	601	1020	1635	2066	454	544	1041	903	700	2561	661	2249	477	2301	829	603	2360	846	719	1551	676	1028	647	954	954	721
ENSG00000134463.14	2906	3221	62	4717	83	6018	3682	1875	4968	3601	1056	1956	4359	1821	615	2447	2402	1961	1573	3967	88	3467	840	5789	193	1835	163	461	5813	8367	4411	101	1311	67	184	925	559	3580	4434	97	10176	4637	66	5323	46	8793	1668	2849	4513
ENSG00000121310.16	507	514	1255	404	980	250	423	456	277	418	563	546	63	246	445	217	290	772	360	127	609	561	974	287	629	339	767	218	244	201	338	387	795	440	741	250	979	390	352	609	702	290	1012	340	699	284	484	689	306
ENSG00000093144.18	1752	1595	541	1508	530	1664	2330	1604	1523	2200	2990	3266	1164	2042	2514	591	986	1779	285	1369	961	1721	4410	1225	1332	2634	1002	860	874	2809	1380	303	1469	322	728	1638	605	2668	3658	256	1250	1178	128	2088	334	1102	1076	1898	1419
ENSG00000104823.8	5483	2584	4543	3464	1858	3758	5655	2829	3004	5863	5400	4645	2357	2951	2511	2915	4794	5176	4695	2347	3510	13182	8221	2198	3499	5394	4841	2540	1982	3383	3845	2319	5574	1264	5381	1135	5723	2861	2715	5576	3484	2833	5749	3147	2687	2511	4329	3064	2467
ENSG00000103356.15	368	307	323	195	164	237	99	239	198	259	400	282	82	192	159	182	66	208	189	129	302	279	381	117	284	242	246	140	76	222	139	151	482	127	394	182	140	272	162	199	196	174	140	189	232	182	171	259	103
ENSG00000128951.13	1798	715	943	1016	1117	830	821	1665	1202	1181	963	2160	337	642	1223	234	703	716	466	895	1168	866	930	1177	833	1281	650	1013	614	827	422	415	520	217	542	919	593	2031	1512	456	581	1138	269	588	450	298	1835	1197	626
ENSG00000167264.17	1950	834	873	1656	482	2135	3151	1197	1148	1370	1618	2737	884	1237	882	625	2052	2204	592	719	952	2475	2619	1481	616	1777	1195	568	1211	1253	1432	846	935	634	741	398	483	1212	1814	650	3450	1448	1508	1458	551	854	969	1466	855
ENSG00000168393.12	426	353	307	226	280	201	233	239	178	438	428	366	129	241	342	173	293	460	337	139	440	372	421	163	389	500	546	143	233	261	172	161	352	123	240	87	277	235	149	221	172	195	272	183	157	145	732	304	181
ENSG00000087470.17	1149	1045	721	631	591	994	924	853	578	1418	1429	1075	724	796	742	352	572	594	360	547	745	684	2273	482	652	634	644	527	394	1023	1279	272	1250	403	774	727	457	780	972	406	372	636	156	932	672	427	1176	618	658
ENSG00000213221.4	200	121	526	140	165	115	125	119	104	219	214	265	110	106	199	310	128	273	92	63	226	243	709	66	204	341	361	59	57	454	82	137	166	176	436	48	424	75	114	229	141	127	329	65	135	53	132	195	86
ENSG00000110011.13	3672	4370	3614	4384	1714	3937	11079	2377	3637	4453	3145	3145	2927	2733	3791	2082	4439	3675	2428	2170	2342	9186	4644	4782	1924	2639	3711	1398	2321	3430	6394	2229	5775	2622	1506	838	3430	2698	4437	4093	3442	4234	4159	3206	1574	2040	2505	3232	2776
ENSG00000176410.7	232	118	88	149	79	129	125	185	93	181	217	178	47	129	90	111	108	169	108	91	192	217	254	103	152	175	195	69	84	143	71	103	132	119	246	53	103	139	99	81	128	116	66	121	98	82	173	180	99
ENSG00000177692.11	19	12	6	6	10	8	23	4	4	20	34	35	12	12	10	10	8	21	4	16	14	12	45	4	2	9	2	10	4	7	4	8	13	4	6	31	2	29	23	1	6	2	4	5	4	4	68	10	7
ENSG00000205981.6	207	217	220	88	205	124	319	157	104	265	263	173	143	128	278	61	94	121	65	104	148	186	334	82	138	216	229	107	82	245	193	42	206	84	202	252	136	145	276	140	107	187	50	158	92	93	203	126	166
ENSG00000120675.5	655	493	433	402	300	394	367	345	369	1068	772	413	370	334	718	165	418	219	184	381	493	850	1447	281	470	838	450	197	210	626	605	232	564	207	343	404	429	583	690	209	176	436	71	509	174	227	472	657	396
ENSG00000007923.15	637	507	324	288	401	439	206	391	341	466	654	469	154	316	171	300	273	436	336	239	517	379	954	204	260	220	371	165	201	342	256	183	618	253	614	233	181	304	250	417	313	277	213	302	487	303	598	343	235
ENSG00000103423.13	711	766	657	475	660	610	305	607	521	892	852	735	231	537	429	333	290	565	394	337	818	501	1300	323	662	396	767	300	243	728	406	279	820	261	914	357	432	430	426	664	464	355	321	515	591	464	653	491	443
ENSG00000138346.14	127	83	67	57	85	140	74	95	87	125	109	155	134	61	78	26	33	57	54	65	87	34	94	74	88	70	34	67	44	157	43	30	75	30	69	70	37	124	114	42	67	94	7	175	83	121	247	49	133
ENSG00000104936.17	606	329	1088	341	773	284	84	310	496	220	470	995	101	281	618	690	521	1184	503	221	558	497	760	482	715	241	1101	167	1151	566	171	382	430	594	1537	350	665	281	265	920	363	191	2298	333	671	356	448	862	288
ENSG00000132837.14	5	2	5	5	8	3	8	2	0	2	3	3	2	7	0	0	2	0	5	2	0	4	6	0	2	1	1	0	2	5	8	0	2	0	0	7	5	5	20	2	8	1	1	1	6	2	4	3	2
ENSG00000119689.14	3177	2798	3158	2732	2024	3346	3425	2381	2807	3899	4258	3794	2470	2589	1697	1824	2365	2957	1715	1970	2417	3161	5839	2577	2387	2010	2327	1348	2224	3553	3206	990	3130	2576	3021	2210	2542	3008	3428	3082	3449	2327	1997	3196	2895	2458	3070	2871	2122
ENSG00000091140.13	1730	2517	404	1686	442	2281	3112	1443	1813	2867	2576	2170	2081	1724	1442	703	1604	935	584	1493	870	1686	4142	1405	726	1575	815	767	1025	2176	3978	329	1448	750	777	1567	710	2491	4615	444	1311	2023	115	2998	594	1567	1715	1395	1868
ENSG00000150768.15	327	435	200	174	157	353	380	280	296	505	560	394	164	374	233	163	154	203	156	288	311	151	790	131	206	219	211	148	98	370	299	96	447	120	480	384	131	317	321	195	105	223	43	305	227	153	424	138	232
ENSG00000184047.16	663	444	640	477	282	436	1031	428	339	586	704	784	537	401	393	266	442	582	250	264	404	677	831	387	404	557	621	217	347	552	826	187	618	527	487	500	467	653	763	481	727	367	464	521	382	386	395	505	364
ENSG00000132153.14	1957	1799	2589	1427	1807	1799	1907	1322	1462	2159	2422	2573	1163	1536	1253	1144	1504	2085	1877	941	2050	3173	3504	1159	1651	1829	2062	661	820	1615	1887	863	2700	1093	2756	857	1640	1215	1227	2075	1913	1063	1980	1393	1953	1158	2074	1644	1073
ENSG00000181192.11	1616	2468	498	2332	383	2367	2213	1601	2777	1892	2178	2205	2570	1434	942	800	1607	892	637	1334	742	1488	2968	2285	1025	1261	1067	486	1786	4062	2865	408	2324	816	586	1310	449	2538	2966	398	3076	1760	432	3250	566	3522	1095	1947	1886
ENSG00000109016.17	1179	1384	180	1019	168	1053	1421	841	1564	1492	1963	1619	1620	1047	986	1014	1228	1282	345	1210	843	3377	3760	1417	882	1672	1651	525	1280	1338	1292	428	807	373	379	1244	303	856	1236	285	1647	722	223	1355	129	1160	1057	1906	801
ENSG00000157326.18	651	244	287	273	194	293	267	386	251	532	664	557	158	311	383	229	354	644	214	279	286	940	801	174	383	327	566	210	225	354	146	238	344	128	522	218	349	175	155	232	165	133	363	315	205	213	269	216	203
ENSG00000100867.14	2	0	12	1	9	1	0	0	3	10	0	0	2	0	0	8	0	6	18	0	0	0	0	0	0	0	0	4	4	2	1	1	3	11	1	4	4	3	0	9	4	4	4	1	7	0	9	2	0
ENSG00000157379.13	1193	819	1298	1137	831	897	3156	607	1520	1347	1144	2013	1173	859	755	638	1971	1873	644	441	763	2071	1922	914	665	1275	1567	331	567	1443	1442	350	1058	1003	706	382	886	825	1242	1323	1064	950	1824	713	680	439	1225	1161	552
ENSG00000102967.11	208	244	163	165	175	179	96	247	151	192	206	264	91	185	161	121	113	211	203	93	203	233	260	119	148	189	146	58	96	184	90	75	243	109	252	137	129	243	222	136	171	148	106	121	112	156	203	142	128
ENSG00000114956.19	1508	1539	1148	1438	621	1512	2949	856	1501	1976	1817	1793	1537	1073	1175	891	1576	1752	715	877	1031	2773	2847	1477	938	1992	1815	612	1294	1935	2180	464	1584	1048	901	749	1064	1723	1761	1060	1380	1092	1176	1367	778	1125	1323	1702	971
ENSG00000104325.6	3955	5042	1548	5206	842	5248	7946	2691	5589	6742	7576	7123	4940	2985	3769	3199	5678	3538	1460	3078	2864	8772	10883	5593	3143	5621	4640	1215	4255	6705	8593	1357	3833	1853	1523	3197	1378	4795	8142	1050	5286	4362	643	5838	790	4047	2894	5465	3074
ENSG00000182810.6	715	562	237	485	106	680	651	585	375	637	816	606	332	507	336	398	420	818	246	248	535	726	1076	366	461	802	658	248	366	700	347	232	409	287	390	228	170	429	508	128	741	328	219	587	233	300	620	570	338
ENSG00000169738.7	1442	1424	2903	928	1104	899	815	962	598	1652	1162	1117	999	661	1340	724	1484	1793	2733	551	1459	2518	2044	859	1306	2570	2079	911	1012	1164	945	825	1664	633	1385	189	2615	858	560	2774	2610	1106	2847	1017	1298	691	1887	1518	918
ENSG00000172992.11	871	512	694	545	613	390	697	448	334	402	646	639	386	365	405	352	440	780	288	250	493	817	752	363	478	409	531	184	342	457	454	353	693	292	621	311	432	389	444	553	649	434	489	293	422	395	442	389	334
ENSG00000137992.14	291	220	205	214	179	357	252	416	258	386	299	324	257	291	246	107	122	114	77	188	210	153	547	164	210	154	178	124	128	342	249	77	308	89	291	332	143	360	437	113	161	212	46	325	175	230	254	215	294
ENSG00000155368.16	911	1108	564	830	957	655	1665	597	749	1635	2215	2885	1267	1044	2320	205	1648	849	306	670	734	2532	3723	840	752	1817	1054	506	905	2341	1430	203	978	202	851	788	937	747	1730	463	653	791	209	1396	401	396	586	1228	669
ENSG00000117593.9	377	376	106	226	107	351	272	244	273	467	517	348	228	314	124	113	210	214	183	199	287	321	749	147	194	336	215	154	143	298	343	84	462	65	234	144	137	207	342	93	182	266	74	343	141	198	489	231	155
ENSG00000132676.15	2577	2657	2658	1732	1897	2357	2379	1968	2176	2739	3449	2927	2142	2059	1816	1435	1745	2692	1284	1456	1766	3304	4443	1657	1982	2061	2555	1075	1351	2760	2554	877	3183	1519	2275	1717	2302	2500	2533	1899	2078	1480	1305	2228	1729	1667	2063	2508	1528
ENSG00000180902.17	1320	1118	1482	1064	1388	1210	1794	770	591	1147	847	1196	701	764	513	344	490	1201	601	392	584	1826	1448	1031	708	1096	1024	343	440	698	884	663	1138	553	1068	468	1843	967	793	2602	1836	2114	1552	551	736	403	1063	893	605
ENSG00000111012.9	5	30	14	8	15	7	5	4	2	13	8	7	0	3	0	3	2	2	7	7	11	3	10	6	7	4	12	0	6	3	1	10	13	27	6	4	6	3	14	15	3	1	2	5	7	2	7	8	4
ENSG00000135929.8	4243	1341	499	1027	590	6580	2072	5225	1135	6699	5799	7744	11276	4036	627	917	1873	3602	810	1115	3632	1999	2290	757	1590	6183	5096	2006	420	1423	925	3411	1319	1379	1335	542	2254	1147	192	804	10918	313	1874	608	820	1108	2696	1102	571
ENSG00000019186.9	0	2	4	2	2	2	0	4	0	0	0	0	0	2	1	0	0	0	0	0	10	2	2	0	4	0	4	0	2	2	0	4	4	2	0	9	0	0	12	0	0	4	4	4	1	0	2	0	0
ENSG00000179142.2	0	0	0	1	11	0	8	0	0	0	0	0	0	0	0	0	0	4	0	0	0	0	0	0	0	0	0	0	0	0	0	0	0	1	0	0	2	0	0	0	2	0	2	2	0	0	11	0	0
ENSG00000160882.11	55	20	4	91	62	16	64	0	0	10	17	8	0	2	0	0	8	567	32	0	18	0	0	2	1	0	0	0	0	2	0	0	4	2	0	0	142	0	0	67	71	50	11	49	1	0	1733	72	7
ENSG00000140459.17	3	4	18	9	20	3	0	2	0	6	0	1	2	4	2	0	6	16	2	2	8	0	0	4	2	1	14	0	0	0	1	4	6	6	13	4	13	0	0	32	20	15	44	16	23	0	58	1	0
ENSG00000172115.8	1260	1737	3780	742	1707	863	1106	883	775	1629	1423	1057	712	892	979	412	531	729	816	662	810	482	1818	516	678	1029	706	499	475	903	687	315	1827	691	1516	1005	928	1156	1123	1692	552	799	971	976	1690	416	1268	892	844
ENSG00000179091.4	3376	3271	2409	2633	1601	2561	4057	1811	2054	3422	3426	3359	2343	2098	2007	1592	2768	3784	2552	1524	2346	5980	5621	2406	2308	4815	2935	1028	1822	2728	3068	979	2556	1360	3825	828	3404	2338	2581	3988	2773	2399	2394	2479	1453	1439	2691	2955	1935
ENSG00000100243.20	9635	7090	3809	8222	1873	6580	13914	7272	6351	8096	7606	8956	4709	5605	3216	6456	8890	7675	7367	6620	6115	12336	10657	6505	4735	5717	6126	6716	6042	10108	8166	6081	8816	4898	3770	2520	4104	3605	5473	6359	7059	7675	5998	8142	2957	5290	9118	6063	4923
ENSG00000103018.16	1133	1315	1835	1015	1241	1272	2179	837	1000	1335	1564	1395	566	950	677	652	962	1241	515	614	973	875	2246	720	848	1023	984	383	539	1213	1315	318	1396	579	1471	734	1000	1434	1783	853	878	1078	622	1213	1144	842	771	817	756
ENSG00000062485.18	5191	3875	3359	2975	3235	4358	4888	3055	3763	4745	6039	4544	3652	3725	1911	2570	3820	4383	2153	2295	3205	4903	8269	2480	2341	3433	3877	1713	2097	4003	4278	1366	5181	3084	4673	2412	4138	3137	3731	4780	3015	2518	3877	3467	3536	2518	5562	3236	2155
ENSG00000116791.13	110	223	208	161	146	122	72	172	112	250	138	83	117	196	318	46	60	102	48	42	179	72	372	114	260	80	107	95	45	121	210	68	165	30	418	178	77	201	223	76	87	161	26	166	144	69	135	90	134
ENSG00000008405.11	90	243	315	95	463	232	117	142	144	232	155	151	116	180	112	62	73	117	123	130	200	85	228	109	142	69	136	85	94	247	152	30	213	239	297	126	122	176	113	140	52	67	26	161	474	97	357	82	109
ENSG00000005469.11	90	139	97	106	109	185	132	118	168	144	201	168	99	169	126	75	71	119	51	69	109	63	247	95	157	117	98	31	58	219	198	54	164	63	230	303	84	106	231	29	56	63	11	125	130	85	81	95	116
ENSG00000088766.11	857	1113	322	694	455	940	2180	678	674	1596	1015	897	761	983	901	303	513	488	297	608	511	787	2134	642	539	922	401	557	394	1031	1105	159	619	210	299	334	328	1247	1885	214	290	1286	78	1071	195	346	910	519	945
ENSG00000095321.16	2228	917	911	857	676	937	1559	1079	688	1218	1166	877	607	903	426	1081	1526	1829	851	1072	1001	2262	2045	652	791	1141	912	422	710	1243	938	1624	1452	650	1722	435	2109	653	573	2678	1383	633	1179	797	965	941	1410	1008	434
ENSG00000157184.6	438	483	58	350	54	370	910	368	413	529	478	411	434	315	214	243	390	323	103	210	192	628	879	292	258	406	272	134	215	412	674	122	296	181	175	276	125	263	477	72	457	316	61	429	68	351	355	383	332
ENSG00000169169.14	22	3	24	4	9	4	8	2	6	34	7	3	4	10	9	5	2	6	6	1	12	9	2	6	3	1	25	9	5	10	11	12	11	11	4	15	21	9	2	6	16	24	17	1	10	5	15	11	0
ENSG00000205560.12	4028	2641	2269	2444	1113	1712	1550	2014	1923	3130	1701	2135	959	1624	1903	648	3092	1814	823	999	2707	4206	3025	2106	1953	1611	2490	852	2004	2706	2357	1447	3613	1219	2758	2538	2641	2779	2105	2194	10126	2139	2791	1154	973	2950	1118	4248	1722
ENSG00000110090.12	4329	1182	2023	2966	1295	5276	4001	1644	3576	5643	5403	5862	3076	5467	2091	2132	3481	1419	2071	2957	1347	4446	5374	1297	1950	3145	1436	889	1453	5023	3749	966	3340	611	1608	1430	1281	3314	3772	1207	858	2065	1450	3932	2606	2843	3798	2580	2715
ENSG00000021826.14	0	40	28	0	18	26	0	10	3	2	0	2	2	0	0	0	2	4	20	0	2	2	4	2	0	2	2	11	0	2	1	0	6	6	5	7	26	2	2	3	29	5	6	2	0	4	10	4	4
ENSG00000080819.6	385	334	347	299	808	502	286	374	347	690	509	420	260	446	382	114	180	140	1170	309	344	139	793	156	274	332	220	538	183	544	260	101	341	67	263	399	426	406	412	313	148	289	61	399	755	321	4250	211	365
ENSG00000187581.2	0	0	0	0	0	0	2	0	5	3	0	6	2	0	2	0	0	4	0	2	0	2	0	1	0	0	0	0	0	1	0	0	0	0	0	0	0	0	0	0	3	0	0	0	0	0	0	2	0
ENSG00000176340.3	5548	5472	5423	4455	2447	3403	13040	2669	3680	5084	5791	5396	4685	2947	4708	2765	7669	8982	3480	2460	3444	10283	9142	5651	3781	9778	6519	1845	4325	5874	5052	1986	6108	3062	4223	1163	4511	3108	3767	5593	4813	4943	4938	3620	1959	2626	3822	5159	2609
ENSG00000127184.12	1430	2040	2113	1004	3570	831	2364	1306	897	3160	3242	2584	1571	1661	5240	250	1989	1422	1185	1091	1885	4396	3417	958	1657	4061	2438	2224	1106	3069	2319	887	3057	550	2523	531	4347	1215	2539	2953	1378	1267	869	1493	986	397	2494	1488	771
ENSG00000170516.16	0	0	0	2	0	0	0	0	0	0	0	0	0	0	0	0	0	0	0	0	0	0	0	0	0	0	0	0	0	2	0	0	0	0	0	0	0	0	0	1	0	0	0	0	0	0	0	0	0
ENSG00000131174.4	401	872	327	290	1082	262	629	356	438	1310	909	1509	1375	636	2539	84	933	379	212	378	482	1573	1271	550	504	2315	630	1006	608	1800	1361	177	895	202	463	206	967	440	1509	454	804	540	91	710	214	208	806	553	386
ENSG00000115944.14	2759	2966	1982	1891	2007	2308	5983	1935	1981	3050	2679	2828	1851	2032	2477	789	1973	1802	683	1849	1496	2197	3949	2193	1422	2284	1546	1328	1776	3727	2932	648	2903	1141	1479	1459	2582	3043	4884	1961	2578	2502	699	2573	1068	1427	2447	2064	1897
ENSG00000112695.11	1495	1980	997	1609	1185	1024	3818	1159	1112	2381	2739	2090	1964	1222	3372	511	2569	1921	786	957	1606	4522	3577	1974	1419	4185	1796	1499	2339	2672	2891	774	1914	666	823	1104	1884	2469	3254	1133	1884	1656	555	1686	413	695	1454	2284	1291
ENSG00000161281.10	11	16	50	4	22	2	9	15	17	19	21	5	5	15	19	3	7	12	19	6	4	7	14	9	1	5	1	2	4	11	17	8	55	35	2041	39	2087	17	12	2452	21	25	8	16	2	8	16	9	21
ENSG00000164919.10	390	474	273	286	581	160	686	281	235	772	634	610	381	335	1254	127	439	307	163	240	333	1012	783	197	285	835	543	383	205	670	634	135	671	164	557	230	763	327	602	346	312	266	88	321	165	97	582	366	208
ENSG00000160471.12	30	224	5	59	12	35	137	3	276	94	37	9	32	131	22	129	47	13	19	42	21	545	215	258	133	39	39	8	53	191	66	8	84	1	5	586	67	67	55	10	313	100	14	148	3	142	60	42	82
ENSG00000126267.8	7292	6123	3117	5769	3267	4242	13683	4282	5281	6525	8036	6990	6330	3937	6160	3680	8761	9307	4009	3550	4795	16756	9920	6860	4990	11944	7827	4957	7431	7430	7314	4121	6528	2520	3645	2385	5749	6002	7087	5923	9914	5564	4410	4745	1540	4641	4973	8383	3624
ENSG00000156885.5	6	1	20	7	23	3	5	0	6	11	10	0	2	3	13	18	0	0	6	2	11	5	1	1	1	3	2	8	8	7	6	4	12	6	4677	12	2977	6	1	4137	9	4	21	4	6	5	1	2	21
ENSG00000111775.2	2657	2739	1872	2053	1377	1585	4670	1582	1902	3102	3528	3339	2949	1702	3314	1077	3875	4463	1335	1434	2314	6098	4519	3141	2447	5063	3971	1646	2983	4276	2995	1188	2392	1028	1169	1014	1909	1982	2120	1489	2913	2187	1328	2240	719	1421	2356	3171	1528
ENSG00000135940.6	4655	3704	3385	3274	1829	2863	7764	2865	3316	4849	5477	4867	3741	2221	4941	2290	5738	6707	2788	2121	3477	10816	7567	4374	3550	10644	6146	1838	4492	5043	3650	1627	3610	1543	2864	1259	4787	2588	2491	3892	4766	3366	2503	2979	1268	2491	3163	6228	2454
ENSG00000178741.11	2734	1909	1318	1401	1012	1409	2910	1337	1511	2592	2607	2392	1279	1312	1515	1038	1781	2088	878	1181	1436	3041	3750	1297	1966	2771	1989	876	1281	2383	1602	731	1786	640	1885	806	2066	2158	2410	2049	1676	1557	769	1646	815	912	1379	1777	1284
ENSG00000131055.4	0	3	10	2	0	3	0	0	0	6	3	0	0	0	2	0	2	0	4	0	0	2	2	0	0	0	0	0	0	0	0	0	9	1	19	2	16	3	2	14	0	0	2	2	2	4	1	1	0
ENSG00000131143.8	10574	7715	9275	7088	7359	6195	13835	5880	5861	10752	11145	11624	6246	6109	9649	3907	10708	12592	4412	4696	7515	20654	15243	6551	8003	20294	11728	3958	6760	10923	7878	3924	9230	6023	7148	3094	11466	7124	8114	12607	11937	6490	8275	6361	4530	4705	6351	11114	4551
ENSG00000203667.9	18	12	14	17	31	31	10	12	22	21	17	24	9	21	16	8	4	20	5	17	9	12	33	5	15	9	12	16	9	39	7	13	16	6	13	5	6	3	14	8	5	3	3	17	13	15	21	29	15
ENSG00000240230.5	866	560	289	583	286	824	701	643	639	714	896	1024	430	851	582	314	526	591	225	506	581	857	1541	587	804	582	780	320	422	1009	434	205	404	307	312	569	336	614	634	326	605	489	304	753	247	618	399	666	577
ENSG00000163626.16	385	411	317	231	219	375	496	377	309	440	545	385	317	388	273	143	175	228	95	248	331	247	829	177	280	245	228	179	138	464	173	105	324	161	292	332	140	339	537	193	129	262	109	290	285	216	207	242	287
ENSG00000138495.6	421	612	501	303	325	285	812	215	297	602	526	429	378	225	469	123	519	357	299	196	477	667	775	333	252	534	419	363	266	441	363	199	414	224	390	112	390	208	398	333	200	316	149	327	148	164	642	521	293
ENSG00000133983.14	346	303	278	160	309	150	215	132	133	397	510	447	153	200	478	48	203	204	77	108	237	492	610	102	241	401	341	116	94	333	277	86	411	82	474	162	309	395	277	177	177	133	44	229	164	87	217	334	157
ENSG00000014919.12	1926	2609	643	1962	532	2981	3916	1235	3056	3481	2549	3221	3262	2218	1613	952	2025	1331	755	1361	1196	3205	4365	2158	1216	2681	1693	631	1835	2457	3635	440	2211	580	994	1936	945	2661	3575	441	1786	2137	446	2677	566	1883	1207	1923	1614
ENSG00000178449.8	583	481	590	421	419	331	612	331	365	796	768	682	515	385	775	203	647	561	295	248	506	1389	839	348	470	1291	918	255	466	871	452	234	652	159	497	296	638	363	482	618	503	345	315	462	232	273	395	694	250
ENSG00000166260.10	280	289	317	211	264	256	484	277	215	333	359	271	129	221	253	109	133	241	102	119	227	190	517	118	180	274	242	169	102	253	146	78	270	219	407	223	142	248	468	116	136	230	108	226	222	144	354	163	170
ENSG00000006695.10	388	310	314	228	239	320	167	297	185	364	423	362	127	260	204	241	196	345	196	176	314	312	508	138	308	257	344	138	118	291	176	186	484	143	527	117	272	290	243	325	193	162	211	230	268	151	350	251	188
ENSG00000088682.13	931	719	396	592	362	726	1000	637	613	935	960	932	788	626	468	461	556	711	338	431	537	749	1205	469	552	770	577	301	451	743	617	227	628	229	1124	398	704	634	763	631	786	493	205	611	284	521	708	761	483
ENSG00000123815.11	2645	3913	1387	4894	850	4698	4932	1408	3195	3572	3032	5004	6193	2765	2210	2089	5464	4041	1270	2444	1433	8070	4359	6358	1913	4279	2502	774	4074	7066	8715	771	3485	1039	1259	1594	1871	3678	3667	1147	7413	3306	1673	4262	638	3723	2438	4437	2720
ENSG00000163050.16	2088	1053	1022	3377	906	5007	1915	2477	4333	2305	5329	5142	3141	3074	1979	3990	1689	5254	948	2262	2038	6983	3191	1954	3356	7855	4788	780	2655	8293	1905	682	1673	1786	4441	2070	1318	1682	2166	2547	2578	1595	1157	2073	913	2442	2640	4639	1349
ENSG00000167186.10	412	603	100	417	113	446	1020	324	543	525	528	399	552	399	358	277	336	379	165	332	243	553	1152	429	277	411	185	166	474	815	497	76	403	188	230	329	140	314	758	89	407	388	67	605	132	365	408	801	370
ENSG00000119723.16	112	66	87	67	74	68	50	91	51	115	97	91	71	47	52	43	49	93	54	28	92	120	166	27	71	64	101	34	36	58	39	42	97	55	124	8	77	75	62	70	57	43	50	77	77	42	75	77	40
ENSG00000110871.14	630	1260	347	545	400	701	926	475	385	918	926	1000	532	551	646	181	673	403	183	365	500	1162	1366	441	558	771	586	327	352	664	1030	255	524	148	547	441	465	831	1426	297	406	553	106	561	203	275	448	466	474
ENSG00000167113.10	1227	647	1299	710	693	605	705	854	509	694	1036	896	315	533	647	522	496	1088	439	362	990	1107	1168	378	879	906	1139	329	463	722	469	574	874	347	1002	339	704	687	558	680	930	514	1003	521	644	483	580	825	424
ENSG00000132423.11	118	93	65	126	53	202	85	68	230	263	214	609	145	191	234	116	215	219	99	181	141	327	317	208	391	128	400	67	254	349	153	36	134	37	74	496	50	397	232	82	91	69	10	191	22	151	124	180	257
ENSG00000173085.13	594	578	139	614	94	772	571	609	524	1014	1083	944	1065	641	544	399	539	600	157	428	229	392	1923	772	299	921	338	180	465	737	794	87	463	360	247	291	216	779	1347	127	365	811	88	892	152	601	255	517	387
ENSG00000115520.8	966	1397	741	859	695	1426	1555	872	1797	1524	1630	1233	1561	1107	952	489	750	548	459	1286	626	644	1790	1252	735	725	680	571	1093	2423	1304	264	1293	1061	631	1387	603	1245	1726	330	728	850	152	1612	539	1519	745	1050	1207
ENSG00000135469.13	139	154	281	92	240	99	45	93	71	176	207	152	40	92	158	96	70	150	143	55	243	169	189	74	161	126	271	90	56	150	58	101	224	120	529	111	460	124	81	588	135	18	155	72	196	75	180	143	101
ENSG00000165644.10	444	222	572	285	306	283	368	273	249	437	452	440	185	257	282	262	389	620	240	159	393	943	795	301	516	906	466	124	308	489	132	180	169	94	298	86	539	254	131	433	397	244	567	223	192	103	363	352	214
ENSG00000093010.13	2832	1937	1402	1232	672	2058	2211	1793	1481	2164	2938	2585	1077	2125	935	1380	1608	2723	1571	1569	1527	2985	4125	1349	1244	2117	1759	991	723	2164	999	758	2261	419	1680	667	1814	1206	1330	1142	864	1317	1169	1502	722	1028	1639	1482	1093
ENSG00000068120.14	3636	3518	1452	3015	1436	3744	3683	2351	3754	4415	4357	5360	3494	3245	2286	2345	4267	3880	1740	2121	2549	6935	5892	3303	2339	3476	3665	1126	3285	4422	4978	1377	2836	1670	1778	1523	1870	2279	2087	1828	4390	2509	2393	3379	1323	2901	3309	4273	2097
ENSG00000162377.5	216	276	34	125	57	227	67	234	188	287	316	202	126	181	145	80	95	94	80	216	170	179	439	104	143	188	135	99	66	189	86	74	221	66	121	233	75	240	192	129	68	109	27	173	70	136	144	187	160
ENSG00000168275.14	305	365	134	139	134	150	363	150	194	434	284	340	174	205	424	116	207	239	104	140	291	390	551	214	162	325	413	119	209	316	209	56	189	48	126	105	159	373	348	143	170	236	33	234	66	96	169	176	182
ENSG00000183513.8	888	831	254	794	282	872	1468	735	858	1195	1138	1168	988	756	953	309	832	867	218	631	640	1012	1675	837	705	1032	841	448	700	1226	835	213	387	333	294	832	223	1216	1538	153	952	819	75	993	206	704	577	813	823
ENSG00000181924.6	755	630	546	371	469	403	232	487	345	820	906	554	290	480	552	195	369	542	483	343	575	761	1029	321	615	683	774	295	205	484	217	301	611	181	522	341	489	492	303	536	258	270	266	381	275	268	411	656	379
ENSG00000183978.7	878	640	557	451	287	477	1062	504	444	823	923	708	364	433	633	324	633	658	417	348	715	1283	1137	391	648	986	1014	249	319	494	499	305	659	193	717	274	661	564	460	378	554	493	219	502	259	317	548	665	353
ENSG00000106603.18	963	987	645	938	667	753	640	1232	871	1466	1813	1015	1388	721	781	314	613	703	322	809	901	870	1433	638	650	777	765	931	730	1111	1091	372	878	657	712	940	521	942	1309	424	2086	387	297	912	650	808	831	1169	769
ENSG00000134326.11	121	403	250	114	190	94	122	156	142	1955	252	238	352	181	212	84	178	58	694	141	306	71	270	50	99	176	355	573	98	196	215	123	292	94	453	97	81	146	96	51	34	182	6	166	107	81	1694	44	181
ENSG00000103121.8	241	223	495	161	497	127	298	196	123	383	283	342	183	172	318	61	176	205	150	109	261	294	505	157	181	286	306	233	133	289	370	73	269	78	245	113	362	221	334	396	195	124	199	188	257	62	344	182	114
ENSG00000187118.12	243	342	392	162	1341	208	266	178	171	393	377	413	309	236	450	106	337	275	135	159	184	372	540	237	221	234	250	142	188	516	237	62	392	89	324	183	652	360	389	290	166	151	100	269	155	127	187	172	192
ENSG00000125246.15	67	64	130	61	65	76	35	75	88	91	112	80	34	54	67	53	23	136	52	33	118	163	110	42	93	104	164	43	48	81	30	46	128	38	106	53	120	102	101	145	113	35	88	47	130	66	67	85	28
ENSG00000166855.9	1220	1197	468	1131	434	1780	1476	1419	1758	1939	2081	1732	1740	1502	1016	626	919	933	760	1009	1086	1271	2823	965	855	1197	816	1249	1087	1998	1844	319	878	568	589	1086	470	1039	2054	328	925	905	112	1607	524	1101	2916	1498	952
ENSG00000125656.8	1715	1191	2190	1210	707	1206	2630	1141	797	1709	1510	1847	884	1132	1121	821	1665	2104	1038	631	1589	2382	2042	1089	1481	1578	1942	513	1765	1408	1226	839	1643	697	1308	466	1437	831	1066	2117	1773	1043	1531	1386	946	781	1219	1627	761
ENSG00000162129.12	579	392	374	354	271	528	638	553	429	810	665	710	380	540	216	447	504	465	641	533	439	883	1217	228	322	329	364	426	177	415	395	301	710	128	307	99	421	279	251	560	150	262	533	372	332	212	901	364	360
ENSG00000131730.15	1	8	8	7	29	10	4	3	21	22	13	2	9	5	17	20	2	9	7	7	19	2	3	8	4	7	7	14	13	4	29	9	35	39	2738	97	1338	39	11	1988	27	32	13	21	2	4	13	13	23
ENSG00000237289.9	1	8	0	1	0	4	12	0	0	2	0	2	0	4	2	6	0	0	6	0	0	0	0	0	0	0	0	2	2	2	18	6	4	6	2	21	5	0	0	7	2	21	0	2	6	0	2	2	0
ENSG00000223572.9	0	0	2	1	0	0	2	0	0	0	0	0	0	2	0	0	0	2	0	0	0	0	0	0	0	1	0	0	0	0	4	3	0	3	4	1	0	0	0	1	3	8	0	0	4	1	2	0	0
ENSG00000277972.1	633	450	995	340	471	359	418	369	336	562	756	571	424	316	473	416	548	853	446	279	509	1126	931	354	663	868	958	153	218	420	265	318	716	302	955	139	488	413	215	499	290	363	666	283	303	227	227	572	261
ENSG00000122873.11	252	238	96	115	100	173	363	92	152	346	336	357	124	172	305	70	228	204	115	92	190	325	226	185	213	141	316	72	57	239	362	68	235	77	238	135	208	235	241	269	136	186	74	208	114	223	111	217	215
ENSG00000111666.10	4076	3932	1856	6844	2174	7418	6695	6019	6175	9092	4092	8647	6584	5197	4005	2952	4994	3438	2915	8682	4252	4030	5517	4893	3298	7932	3727	7898	7938	18342	9620	1934	4782	1297	817	3034	1987	14288	6170	1710	4924	7861	654	7141	1253	4737	6492	4352	6254
ENSG00000016391.10	39	45	33	40	40	86	565	39	12	54	10	18	9	14	7	11	78	22	19	0	20	11	9	8	9	22	18	18	19	25	42	9	9	9	22	29	75	20	70	118	10	85	18	18	30	2	264	8	8
ENSG00000170791.17	720	2020	423	490	256	622	2935	530	605	987	1402	908	954	655	1450	416	791	645	329	399	489	1075	1779	650	471	547	522	284	277	785	1416	146	1358	541	475	532	855	579	1308	370	434	1019	197	895	301	361	688	638	651
ENSG00000159685.10	44	51	166	39	85	27	22	41	30	47	45	52	13	22	58	21	25	86	46	6	58	71	53	25	44	61	111	28	34	43	67	49	87	33	82	22	64	24	24	75	36	19	138	37	84	12	51	76	19
ENSG00000125611.15	719	578	481	540	256	371	1449	368	478	679	653	662	462	401	536	314	761	785	383	313	411	1356	1138	547	455	995	595	181	436	562	685	234	630	269	363	123	400	407	525	278	801	606	356	553	167	340	332	592	333
ENSG00000163528.12	371	287	132	205	124	238	232	240	265	477	443	360	231	189	236	153	201	320	97	207	220	335	491	115	270	286	300	142	147	379	224	76	281	84	237	212	151	289	249	93	130	137	46	209	162	162	204	243	174
ENSG00000106554.11	858	643	902	533	689	718	1259	562	544	913	846	766	438	590	334	408	449	822	685	462	721	893	1577	301	489	722	599	479	333	661	675	250	1129	293	885	354	727	692	796	909	297	482	370	528	652	282	931	492	354
ENSG00000106153.12	6496	7555	6541	5215	3855	4112	9188	3974	3971	7881	8071	5715	6471	3859	7945	2746	8522	8469	3382	2845	5391	8468	10479	5042	4704	8750	7611	4683	5900	8007	4982	2987	5239	3317	3829	1952	4850	3908	6066	5419	5381	4378	3290	4847	2711	3996	6292	5540	4044
ENSG00000250479.8	670	511	666	287	427	218	306	296	274	445	494	427	188	279	330	207	238	575	480	207	444	686	604	217	483	499	500	233	233	548	146	233	664	280	1552	93	1809	223	113	1929	246	215	835	147	505	234	291	530	140
ENSG00000172586.7	885	835	448	801	316	686	1685	493	650	1356	1264	1525	987	837	1458	359	1317	1063	525	468	824	2119	1961	1059	838	1759	1468	508	869	1425	1228	372	745	233	363	313	503	982	1346	447	685	855	219	849	163	351	677	940	632
ENSG00000121289.17	558	362	250	265	254	445	361	352	266	371	489	630	484	347	363	248	319	560	212	190	421	699	813	251	383	562	524	163	213	475	243	221	332	173	335	209	267	346	284	211	595	236	198	422	148	267	577	462	263
ENSG00000101391.20	669	545	782	404	772	459	621	577	364	757	901	814	322	433	441	337	464	554	362	303	686	951	1123	301	538	640	676	264	259	478	426	218	673	359	703	310	527	492	481	596	495	278	394	433	650	273	529	486	288
ENSG00000137500.9	564	849	317	487	307	483	1053	428	445	739	649	701	488	462	637	147	405	374	151	376	317	363	991	411	318	330	339	277	246	717	804	123	555	233	360	273	251	615	713	150	505	544	58	678	212	402	493	339	390
ENSG00000160124.9	44	56	48	35	75	27	19	42	23	49	38	43	10	34	65	14	17	21	7	13	27	45	59	13	27	50	30	15	11	38	11	12	46	30	75	46	45	16	46	18	25	19	2	36	26	9	43	48	24
ENSG00000164051.13	228	217	83	168	96	143	242	128	131	259	291	205	131	152	140	93	176	162	82	85	181	259	339	98	142	237	218	80	88	190	175	76	170	52	131	67	81	115	181	93	145	149	48	149	94	117	166	161	87
ENSG00000164366.3	499	419	267	290	132	453	1075	362	348	614	641	693	411	428	303	294	348	393	146	253	542	833	949	284	384	551	531	192	205	501	640	195	288	196	381	315	250	336	508	218	211	346	238	497	236	243	423	314	288
ENSG00000145439.11	552	672	227	583	213	737	1170	428	616	651	847	793	585	565	401	174	319	359	125	452	419	568	1434	618	333	513	325	277	520	861	656	99	361	143	350	994	156	640	1429	152	448	737	74	871	206	712	397	660	667
ENSG00000159231.5	15	16	41	15	8	9	3	10	7	39	16	23	6	25	23	7	3	20	16	4	39	10	22	5	29	20	61	11	6	34	10	5	27	12	11	15	4	38	7	16	16	11	6	10	14	8	23	9	12
ENSG00000121691.4	13096	10475	4612	7848	6602	14788	20674	8650	43489	15766	20432	44094	13659	14998	8399	14318	14444	8016	14034	15727	12195	24262	27697	10634	6767	10022	23220	11097	6702	29954	9789	4002	5258	3778	5454	14764	9023	17134	17386	4043	7046	7391	3846	16006	4066	7858	20495	8734	17193
ENSG00000132906.17	1264	1133	643	1163	518	1055	1636	867	1035	1078	1445	1578	1295	1007	569	739	1352	1358	466	717	797	1525	2102	890	833	1017	894	366	1151	1417	1886	385	1646	1260	481	540	716	1186	1297	522	2169	899	574	1292	616	1447	649	1263	791
ENSG00000064012.21	9430	9137	4141	9277	3472	11074	7953	9167	14740	11377	16489	13011	15670	9917	5755	5237	6196	6704	1419	9877	6085	6468	21993	10134	9868	5692	5870	4651	9989	14818	8447	1835	3845	6952	3412	9754	848	9752	17990	1699	11623	5578	1122	13630	3058	13393	4462	11024	6630
ENSG00000164305.18	909	1275	433	1093	461	1968	1368	1091	1358	2428	1295	1419	2010	1565	1277	313	649	604	288	1243	767	578	2420	1248	972	1107	692	678	1247	3213	1145	258	806	346	497	1083	499	2014	3103	258	834	1300	85	2159	430	1219	849	992	1646
ENSG00000134905.16	5458	6539	1912	4802	1989	4852	7728	4179	5603	6512	9085	6589	4836	5105	6352	3794	6578	7078	2358	3944	3159	9001	10474	5545	3866	4306	4571	2196	2427	4897	5728	1784	4089	2767	1773	1470	2429	4432	6871	1250	7151	5284	2575	8293	924	4960	2615	7118	6016
ENSG00000169239.12	252	281	491	279	262	359	178	345	243	416	397	310	135	273	199	149	140	258	94	153	243	176	623	132	230	237	253	133	136	421	154	68	282	233	518	275	150	398	428	193	231	143	192	262	413	279	269	210	259
ENSG00000174990.4	0	4	2	1	1	3	1	12	1	3	5	6	14	0	2	2	7	2	13	6	5	4	16	0	2	1	6	4	3	11	2	13	5	3	3	2	12	1	1	4	4	2	4	11	2	1	2	6	2
ENSG00000213563.6	555	237	494	345	299	357	329	403	298	645	616	382	191	362	337	301	365	661	384	224	451	745	1031	274	443	416	663	284	130	362	195	297	381	159	420	81	445	213	142	409	278	288	600	274	273	129	492	381	259
ENSG00000204564.11	382	282	484	337	528	312	300	323	303	610	583	534	311	321	300	216	347	458	178	161	460	564	642	254	313	421	449	171	310	417	281	222	435	258	679	284	518	307	290	466	608	200	387	284	343	215	318	455	212
ENSG00000164241.13	58	89	47	41	78	71	17	84	36	89	66	56	10	17	83	34	18	72	46	33	95	54	95	39	101	29	64	44	20	78	32	48	82	36	80	24	55	44	75	26	87	56	14	57	86	51	103	51	60
ENSG00000174928.15	27	28	21	24	30	37	36	23	26	68	21	42	28	26	38	6	24	21	5	6	32	70	76	38	12	27	28	18	39	55	59	10	29	14	21	8	11	34	30	24	28	27	14	26	23	13	21	20	23
ENSG00000178074.5	109	488	196	320	205	844	504	279	432	507	277	317	460	435	222	111	122	88	79	446	110	60	441	288	87	183	39	97	189	721	296	25	231	123	202	419	52	328	964	66	119	401	11	624	285	534	388	155	453
ENSG00000108561.8	1249	1518	1062	966	754	779	718	955	931	1825	1955	1575	691	920	1150	725	693	1093	1035	733	1572	1222	2119	629	1343	1472	1398	700	654	1380	515	617	1592	693	1156	413	780	1163	854	968	609	751	390	819	704	404	1254	1085	744
ENSG00000174109.4	196	212	124	181	91	158	299	137	125	261	262	192	193	137	190	100	157	193	75	102	192	213	399	172	210	217	212	81	145	234	128	68	124	101	162	87	51	191	216	78	140	208	58	191	71	120	170	155	143
ENSG00000189227.5	90	93	151	59	74	70	42	78	74	158	84	60	29	62	100	40	66	61	56	51	132	143	174	40	154	148	128	85	64	116	19	42	108	58	115	75	129	61	30	136	59	56	66	52	65	45	139	83	53
ENSG00000166920.12	4	15	457	0	52	6	3	5	7	5	5	6	11	6	8	0	2	8	9	0	10	5	31	1	2	17	17	4	4	13	8	4	29	403	6	25	46	10	4	620	6	2	64	11	354	0	1	7	4
ENSG00000130921.7	294	272	229	222	169	257	282	240	219	424	388	364	118	268	245	113	164	213	132	131	376	409	411	128	286	287	351	150	112	307	238	97	279	176	266	240	160	232	201	180	215	137	190	236	244	160	353	146	199
ENSG00000137274.12	68	42	50	49	37	48	19	45	50	62	76	44	11	50	22	16	33	52	48	22	70	62	89	19	48	31	44	25	27	53	6	6	68	30	83	11	59	43	49	65	34	33	41	28	31	49	39	59	35
ENSG00000163170.11	75	97	130	74	118	25	44	40	49	108	87	82	36	24	68	29	66	103	89	28	88	54	124	52	95	84	130	72	49	73	28	52	165	53	121	55	91	82	43	103	70	38	36	45	31	27	284	70	45
ENSG00000178096.8	252	197	130	181	92	194	270	171	154	272	301	322	648	205	258	136	308	287	101	115	251	437	429	162	220	398	370	77	134	230	182	434	168	64	145	91	154	212	171	121	271	137	90	159	74	153	292	220	149
ENSG00000176720.4	22	31	288	31	379	155	16	123	20	60	131	48	12	26	51	39	58	282	51	45	39	35	12	11	184	18	6	10	73	4	40	16	49	81	234	60	125	25	20	57	151	7	248	57	233	41	33	54	47
ENSG00000104765.15	9983	3641	4714	11919	7227	10253	5828	14852	6877	10402	8666	8268	7551	7807	7061	3561	6189	5157	14558	12707	19201	5135	9392	4404	7654	10055	5116	49296	11565	12975	7407	6361	6897	4355	2467	4035	13360	8031	15544	8439	7238	8930	1408	12057	7092	6730	27661	6890	11169
ENSG00000176171.11	560	630	685	521	349	619	440	540	401	789	663	537	561	671	430	202	466	373	1270	332	387	615	795	579	410	387	501	273	485	607	864	180	971	339	420	423	2135	515	668	2755	548	480	219	571	1224	515	483	605	879
ENSG00000135441.7	5305	7943	2265	7762	1694	4040	15914	3059	5434	9295	7937	12990	6939	6043	10163	3303	15770	8736	2681	3076	3830	20339	14608	13505	3832	20990	7820	3338	13517	9964	12278	2373	5032	2046	1557	2848	3369	6598	10096	1894	8947	8667	2353	6457	818	4662	4647	9250	4895
ENSG00000100290.2	287	292	142	163	47	225	594	254	200	477	304	654	132	254	161	92	262	203	44	124	264	308	335	325	110	359	239	78	281	198	174	78	96	232	42	53	82	166	281	99	303	315	86	214	25	96	313	354	159
ENSG00000015475.18	7068	4785	2406	4533	2197	5414	7618	5556	8062	9798	13492	10950	18713	8918	9690	5277	8293	8984	1944	5357	6043	11716	14772	8462	8479	8235	14991	3772	6168	10952	4145	2771	3336	8463	1857	4211	2614	5265	6624	2965	5055	4496	3652	6444	2083	4893	2831	10635	4350
ENSG00000161267.11	418	369	379	264	614	275	128	400	201	297	304	212	60	181	228	108	229	556	195	58	409	258	332	179	335	304	493	241	163	254	197	215	438	263	365	175	480	220	153	383	357	134	317	159	303	185	654	243	184
ENSG00000074582.12	703	593	385	350	576	283	249	314	269	407	536	534	303	248	502	247	351	599	352	152	581	704	678	306	398	528	685	197	218	328	323	293	618	214	410	256	424	350	386	366	532	280	346	278	266	279	396	468	289
ENSG00000197580.11	47	19	32	26	23	41	33	29	40	25	63	80	37	36	28	30	53	95	33	28	57	70	79	36	42	39	77	24	71	109	31	19	56	12	27	71	58	98	70	60	29	24	12	35	34	29	45	50	36
ENSG00000129473.9	339	223	206	260	204	481	825	283	251	457	368	351	226	341	187	166	266	338	111	325	185	200	656	191	180	168	168	189	171	434	447	106	282	118	224	311	212	387	379	204	219	296	91	388	280	229	293	236	219
ENSG00000099968.17	1866	1314	898	1525	913	2078	1828	1713	1592	1912	1900	1470	1378	1763	762	825	1222	1080	696	1361	1320	1219	3326	932	1121	887	1147	1572	938	2052	1752	731	1298	955	1423	742	1143	1339	1806	931	1041	1311	625	1759	1097	1105	1957	994	1391
ENSG00000153094.22	2257	1642	1080	1278	462	1724	3228	1814	1884	2064	2663	1458	2251	2152	1331	1410	1686	1376	994	1603	2060	1721	2869	1560	2160	2139	2241	905	1558	2134	1275	465	1357	1700	925	3403	848	1062	1378	1234	1591	996	576	1469	1396	1675	2350	2356	1248
ENSG00000137875.4	3	4	3	0	0	0	0	0	6	0	3	2	0	0	2	0	0	0	2	0	2	0	2	0	2	4	2	2	0	0	0	0	0	6	0	0	0	1	0	3	4	2	0	2	3	0	3	1	0
ENSG00000171552.12	10451	3908	6119	41360	8700	4212	5887	22481	4987	5537	4183	6308	4235	4681	7551	8282	7848	8121	54388	23160	34325	5009	6943	3409	14459	5860	8093	50986	10541	8152	6418	15905	9604	4253	2882	1095	9729	5664	3515	17693	7356	15404	3512	21099	5024	11280	49477	4846	29148
ENSG00000140379.7	1143	10425	1273	2231	7016	2894	4104	452	5717	10082	5819	8021	13117	4120	20668	608	3499	1819	2441	4029	858	6933	9284	6038	1371	2928	1574	1237	3465	17347	18742	252	6316	3381	898	2349	11507	2799	13680	1713	984	2971	483	6569	1363	2282	2627	2365	3506
ENSG00000171791.12	281	753	991	369	531	614	162	455	614	770	845	727	114	536	712	276	181	476	437	200	843	400	729	181	501	387	750	399	219	931	393	283	809	615	1176	540	220	599	534	488	324	238	542	367	1473	462	966	295	419
ENSG00000103507.13	4837	5020	2631	5776	1495	5186	9769	2906	3913	6102	7095	8356	6079	4581	2278	3581	8168	6459	3874	2608	2116	9593	7494	5085	2019	5552	3120	1254	3658	6995	8626	1133	5071	4062	2300	986	6318	3908	5975	7246	8769	4577	5915	4635	3335	3843	2535	4323	3194
ENSG00000083123.14	88	113	176	77	147	111	96	118	51	85	107	66	32	71	83	47	44	149	70	23	106	50	112	38	96	61	120	60	36	65	55	26	175	61	185	107	53	99	84	36	42	45	65	61	139	50	136	56	88
ENSG00000248098.11	2934	2285	1302	2221	648	2940	4193	1661	2578	3734	3654	3325	2425	2911	1431	2583	3397	3363	2968	2129	1787	6727	5780	2464	1575	4203	3026	881	1885	2854	2906	1139	3940	1421	2022	995	1609	1507	2457	2814	2762	1945	2814	2217	1268	1845	1905	2779	2013
ENSG00000105552.14	561	462	450	304	229	342	251	295	312	410	524	419	125	324	308	308	278	671	332	211	432	608	723	248	437	479	699	112	162	291	358	277	706	230	577	208	425	221	185	430	391	227	593	235	240	291	319	353	224
ENSG00000105327.17	1387	852	1932	570	585	687	695	942	828	1046	920	1370	833	663	420	585	930	1734	1261	445	953	890	1266	894	1164	1264	876	850	1264	2065	253	574	1123	1210	617	545	1929	544	502	1311	2412	827	2100	412	1177	777	1115	1572	377
ENSG00000087088.19	3757	3130	4101	3116	2200	3219	5424	2027	2100	3758	4157	5179	3640	2334	2376	2257	3739	6023	2353	1633	2898	6389	5344	2560	2440	5991	4422	1328	2335	3721	2509	1802	3057	2872	2989	1296	3254	2512	2537	3283	4744	2272	5860	2354	2347	2066	2740	3788	1789
ENSG00000030110.12	2726	1168	1767	1982	982	1533	4353	1716	1690	2893	3276	2959	1364	2315	2140	1301	2805	1989	531	776	1551	4166	2339	1941	1768	2612	2792	792	1629	3145	3041	1029	2333	1092	987	1266	772	2293	2221	1144	1596	1022	1978	982	999	1551	909	2224	1116
ENSG00000002330.13	729	510	901	813	292	659	1626	522	598	918	790	1162	736	622	846	459	1128	1512	821	453	783	1743	1368	976	640	1772	1506	435	1009	1508	972	456	572	466	364	283	704	718	612	742	1169	828	781	702	285	447	822	845	435
ENSG00000175756.13	4683	4348	2568	3906	1305	4109	4884	2576	4485	5587	5239	5942	4589	3883	4400	3321	5750	6648	2734	3161	3777	10384	6593	6362	4228	6867	8696	1791	5659	7246	3849	2253	2671	2307	2115	1585	3197	2674	2509	2380	4875	3289	2919	3817	1220	3620	3027	6501	3270
ENSG00000148090.11	282	330	138	242	172	403	500	328	351	545	321	354	312	253	174	116	218	160	110	220	167	269	478	276	167	243	125	245	384	562	448	64	211	56	131	286	188	434	645	120	377	266	51	372	185	281	295	213	296
ENSG00000171953.15	868	445	581	522	349	507	1654	519	459	554	671	956	375	477	403	389	821	840	361	353	503	1221	1323	393	488	888	715	187	205	567	541	226	553	200	486	315	558	445	558	564	515	611	553	528	333	319	379	587	354
ENSG00000123472.12	1187	1289	359	808	310	561	1282	599	830	884	937	839	630	639	629	343	682	485	257	387	501	838	1327	931	562	560	603	297	622	921	1952	316	1149	278	812	948	545	1317	1656	375	1538	902	158	1146	313	880	779	620	574
ENSG00000166896.7	213	252	231	163	136	138	197	113	127	153	180	262	127	67	253	50	146	247	27	114	124	160	361	175	148	277	172	165	132	217	277	53	133	25	78	167	131	42	202	52	202	166	14	261	45	85	240	110	133
ENSG00000160072.19	551	523	1228	383	989	400	320	311	174	434	581	672	170	324	489	301	317	805	481	185	606	756	777	272	595	777	899	220	260	330	279	346	759	529	790	210	1092	339	249	1698	693	253	1382	278	693	259	277	481	137
ENSG00000197785.13	468	466	599	326	460	315	245	282	256	405	521	506	184	245	235	305	249	904	551	185	510	684	606	187	354	601	706	162	159	302	348	226	731	295	592	133	632	219	146	992	239	167	691	209	380	181	589	345	170
ENSG00000138138.13	376	777	585	327	418	816	719	469	676	855	800	742	616	609	505	144	283	217	189	516	344	256	926	405	354	437	279	268	280	972	543	76	470	198	610	699	257	815	989	264	161	564	77	860	491	598	402	332	617
ENSG00000198960.10	437	240	365	227	194	210	420	192	192	257	307	338	128	223	196	133	229	332	143	189	268	331	424	179	178	193	298	99	140	379	425	215	418	232	243	252	288	253	261	308	226	127	197	292	256	235	240	247	127
ENSG00000102401.19	755	1279	1110	715	939	1217	1418	442	1038	1483	954	1062	670	860	607	356	529	352	438	777	318	714	1628	856	402	363	339	286	384	1595	2432	147	1126	409	459	957	962	1010	1181	926	265	537	154	1608	909	946	487	491	833
ENSG00000184867.13	59	82	173	37	61	80	28	44	69	94	63	48	23	48	94	18	19	42	24	24	94	58	105	28	32	47	63	38	20	74	98	37	194	130	72	88	84	85	76	166	60	34	40	51	117	62	79	74	68
ENSG00000126947.12	61	51	57	23	38	35	28	35	32	91	72	58	16	46	34	18	10	18	27	42	19	44	144	36	34	26	64	16	10	55	64	16	72	16	48	106	29	37	26	47	19	20	2	68	48	34	29	30	40
ENSG00000170632.13	732	481	332	362	258	644	703	650	490	1165	861	1188	531	727	622	198	468	438	132	373	418	562	1756	331	532	581	573	256	537	973	446	175	406	124	392	411	180	872	766	159	513	378	64	507	297	335	338	446	462
ENSG00000213465.7	919	704	745	513	449	495	694	465	440	1013	860	805	314	493	640	410	836	1325	613	318	914	1235	1042	357	815	1361	1446	332	476	881	517	747	1265	410	1333	208	1034	556	400	1253	667	537	975	427	340	371	881	542	347
ENSG00000081181.7	35	27	24	27	6	44	25	15	18	90	34	21	25	28	17	13	64	22	17	23	43	29	80	44	32	19	58	50	78	47	29	84	74	93	7	8	22	48	7	15	32	38	14	33	13	39	61	13	31
ENSG00000004059.10	8894	6691	3658	7651	1959	6708	15037	5139	6628	6750	8889	9889	7324	6602	5838	4834	8695	10069	2226	3887	3649	11172	12922	8317	5193	8306	5734	2668	5769	9676	10163	2216	4318	3243	2951	2488	3655	6486	8462	2969	10389	8000	3561	7295	1848	7182	3251	8426	4589
ENSG00000155008.13	206	286	164	114	88	274	321	285	176	253	275	242	77	193	146	110	101	88	77	146	106	88	471	82	110	90	132	77	39	178	152	41	250	60	201	268	66	259	275	58	95	185	41	204	118	146	198	120	145
ENSG00000184831.13	110	188	86	228	65	69	175	85	189	145	124	205	177	60	124	69	148	130	205	57	230	252	220	102	109	190	211	102	127	171	302	53	214	81	142	95	154	172	194	161	159	158	54	317	61	104	398	150	85
ENSG00000100823.11	3389	3027	2973	1545	2353	2087	1291	2017	1738	3181	3466	2680	947	1929	2246	1583	1643	2689	1899	1467	2812	3753	4014	1074	1862	3531	3853	1214	964	2498	1481	1326	3390	1545	2281	981	2344	2105	1648	2863	1660	1135	1654	1452	1705	1058	2887	2694	1161
ENSG00000174606.13	574	674	410	561	341	737	813	608	587	934	975	834	646	845	557	189	244	356	137	499	366	290	1252	388	344	439	317	246	293	966	612	92	418	337	488	739	177	630	1301	146	282	508	66	845	400	537	381	386	696
ENSG00000145020.15	536	291	938	392	1061	436	671	429	335	407	634	642	359	302	349	227	385	599	294	162	492	664	811	432	375	497	517	180	293	417	249	228	476	278	501	247	732	507	439	492	940	350	556	303	454	250	420	496	275
ENSG00000242110.7	217	203	64	196	191	253	902	529	324	263	519	477	577	385	357	194	286	314	58	456	504	152	788	230	151	215	308	290	139	1553	328	126	177	75	135	231	127	262	264	66	845	1076	43	277	122	671	231	227	208
ENSG00000125652.7	1885	859	2568	1188	811	1070	1807	1149	776	1569	1344	1599	768	1061	1679	739	1626	2566	1264	717	1519	2612	2162	1229	1667	3373	2367	713	1310	1680	940	814	1230	1091	1215	321	1961	894	838	2418	2405	1242	2034	1008	949	627	793	1769	693
ENSG00000100601.9	526	443	163	494	194	576	598	293	385	704	620	551	597	410	319	291	450	302	280	217	350	598	871	382	273	660	435	202	274	744	650	125	502	181	282	236	268	804	567	245	425	357	83	385	179	278	332	405	275
ENSG00000143149.12	2168	1686	841	1850	696	2231	1518	1441	3002	2804	4486	2786	2270	2254	1035	1730	1709	1398	802	1673	1543	2084	5032	1839	1307	1591	1892	810	1620	3463	2227	653	2160	571	1597	1264	813	2149	1861	781	2016	870	344	2091	935	1920	1578	2317	1243
ENSG00000164904.17	42	31	45	17	22	31	20	22	14	31	28	25	4	16	28	47	14	21	24	41	46	31	46	7	6	44	18	8	26	40	73	14	82	38	61	46	44	54	18	59	12	88	18	30	37	16	42	132	7
ENSG00000119711.12	223	299	118	121	108	222	348	212	110	197	189	194	73	210	150	89	161	166	130	101	174	144	378	89	136	116	184	73	50	163	301	65	363	96	323	92	157	190	206	120	189	253	128	167	98	140	315	84	122
ENSG00000112294.12	191	211	204	526	297	190	33	542	136	354	162	219	39	162	129	74	110	111	523	222	511	80	209	71	278	76	193	759	124	290	113	210	249	119	230	197	306	338	125	201	346	200	66	484	294	186	1567	124	348
ENSG00000159423.16	711	419	264	429	325	498	1299	306	426	585	635	641	257	548	268	354	654	664	542	380	338	552	1222	297	287	616	402	245	181	324	669	183	470	127	676	243	712	290	343	910	232	551	180	471	143	224	845	437	272
ENSG00000072210.18	1311	951	373	620	482	1079	823	928	834	1098	1502	1229	472	878	682	442	697	785	261	654	705	970	2396	468	787	639	764	473	373	920	748	274	949	264	740	1086	499	942	916	258	624	656	156	893	447	598	834	694	574
ENSG00000111275.12	15692	4201	2153	5933	1487	7249	11274	6482	9836	10996	8226	6467	13199	8610	3366	5955	9910	9437	5754	6288	2585	18807	18045	5722	3610	11455	4677	2167	1972	9220	5542	1428	3710	1400	2953	3547	6712	2718	3759	2843	7993	5843	2745	2060	1993	9846	8623	3966	3637
ENSG00000136010.13	21	125	2	14	2	20	8	10	12	15	11	10	8	28	13	10	21	12	16	11	9	12	36	8	2	18	4	16	10	14	20	4	80	5	18	34	22	5	18	18	16	20	8	43	12	11	23	12	10
ENSG00000144908.13	3	15	23	10	6	22	3	5	6	4	2	0	9	10	14	19	4	7	51	8	8	7	9	3	1	6	3	15	2	0	32	4	19	15	349	29	280	2	2	683	11	19	8	11	11	4	15	6	10
ENSG00000137124.7	70	235	60	51	44	128	31	92	96	120	102	118	69	100	67	76	50	88	79	69	130	58	142	41	94	87	82	56	46	90	76	39	261	55	271	184	84	78	77	165	101	49	25	70	47	75	76	79	76
ENSG00000059573.8	347	450	473	235	269	235	83	290	233	388	469	354	78	233	240	210	144	284	341	92	424	181	367	136	252	246	355	126	111	337	448	241	871	285	694	157	322	214	228	634	267	165	301	202	525	256	570	208	154
ENSG00000158578.18	122399	5045	24448	193114	18701	12091	14257	170750	4259	12078	4187	23867	17101	6009	22772	27004	54335	25708	137791	101765	105422	9411	25005	6241	32373	9777	14809	300195	112387	45853	7131	169737	17606	23997	2336	299	59256	25027	6734	67813	35897	57695	10097	77746	11837	9169	149292	8513	60331
ENSG00000023330.14	2134	4195	2636	1639	2134	2831	2592	1442	3583	3428	3873	4177	3422	3067	1483	1440	3096	2004	3141	2142	1614	3628	4658	2160	1863	1915	3002	1097	1859	4013	3816	909	4339	1770	1304	1489	3398	1152	1679	5754	1565	1264	3684	1815	1898	1858	2590	2639	1559
ENSG00000053371.12	1495	512	814	501	449	698	482	635	567	891	974	1037	362	644	573	584	708	1370	410	483	738	1880	1410	480	920	1436	1167	318	372	815	495	658	1029	210	884	357	873	504	344	593	719	446	986	314	442	580	827	850	330
ENSG00000198074.9	2	1	11	2	1	6	0	0	12	7	2	0	2	0	0	2	2	4	0	4	0	0	2	2	5	0	0	5	0	2	0	0	2	3	24	1	2	4	0	9	8	2	0	1	2	5	2	0	0
ENSG00000108599.14	1416	3040	620	1430	460	3272	1954	1421	3392	2558	2715	2300	2176	2555	1154	756	1421	784	948	1836	823	776	3851	2053	1217	962	762	715	2019	4006	2635	236	3315	713	902	2014	952	2013	4404	939	1041	2167	184	2839	959	2707	1058	1591	2069
ENSG00000121057.12	336	485	317	258	211	397	109	343	353	618	684	294	104	331	201	202	90	243	240	243	482	248	633	130	344	185	279	231	118	351	204	141	521	339	588	508	206	343	303	545	203	179	193	249	530	316	418	284	268
ENSG00000162433.14	35	35	98	17	11	62	60	28	34	100	73	66	28	59	54	38	44	39	89	39	32	48	96	13	25	23	44	29	12	32	89	23	141	89	44	69	207	28	31	274	35	35	35	26	68	8	36	22	36
ENSG00000147853.16	500	554	710	363	486	571	760	421	482	903	677	645	440	437	457	189	317	328	250	336	549	394	1001	381	402	579	394	290	362	706	556	245	723	326	693	308	425	770	1055	602	363	290	153	546	571	434	891	359	391
ENSG00000004455.16	4752	2992	3666	2179	2376	3047	3730	3471	2092	4103	4432	4616	2395	3125	2318	1754	2645	3419	1653	1754	2463	3959	6820	1830	2546	3727	3064	1671	1462	2614	2553	1227	3638	1820	2895	2262	4253	3254	3756	3694	2386	2108	1763	2644	2877	1722	2834	3103	2118
ENSG00000183773.15	302	97	162	64	96	126	49	59	136	111	134	103	55	118	90	113	55	247	66	117	66	243	377	106	152	108	167	70	60	71	61	105	89	17	204	48	145	61	36	62	82	64	233	138	149	77	59	204	137
ENSG00000042286.14	194	366	135	181	147	229	80	131	164	223	269	218	113	105	131	95	123	163	156	110	258	252	244	100	181	104	260	91	116	156	139	75	263	89	149	142	118	206	113	119	168	82	90	150	108	96	456	214	114
ENSG00000156709.13	946	1048	391	644	421	741	927	541	739	916	1031	1169	450	610	399	506	624	695	523	435	708	1186	1755	443	508	836	744	297	317	655	927	296	1442	273	965	437	508	573	697	535	545	620	359	802	461	551	973	649	492
ENSG00000168710.17	3000	3429	1403	2404	1099	3221	4534	2200	2990	3850	4079	4122	3416	3098	2228	1522	2748	2253	1047	1962	1950	3473	6448	2213	1804	3378	2413	1231	2264	3809	4855	770	3187	1810	1767	2522	1764	3282	4377	1665	3351	2266	811	3184	2015	2763	2367	2788	1937
ENSG00000113492.13	0	0	8	0	2	2	2	4	0	1	0	0	0	2	0	0	0	0	0	0	0	0	0	0	1	0	0	0	0	0	0	0	0	0	0	1	2	0	0	0	2	4	2	0	0	0	0	2	0
ENSG00000172482.4	2	7	211	4	3	25	0	28	0	3	0	0	3	0	2	9	0	3	289	0	0	0	0	0	5	1	0	4	0	2	0	0	32	6	0	1	154	0	0	210	12	14	9	0	6	2	23	0	8
ENSG00000155189.11	179	266	152	152	109	311	50	160	202	577	352	218	134	253	306	75	58	97	108	137	236	106	313	86	138	185	211	153	114	338	146	93	210	128	167	254	105	206	231	190	98	142	26	183	268	191	420	160	209
ENSG00000026652.13	1128	878	874	900	637	2033	980	780	919	992	1720	1936	676	1089	352	376	858	1210	822	776	397	725	3592	744	516	945	430	253	537	2325	790	129	505	268	653	994	631	1407	861	797	586	920	792	991	998	1251	1609	492	340
ENSG00000116771.5	72	90	111	111	33	61	31	108	64	90	127	137	14	72	58	22	33	75	64	21	189	47	94	38	106	84	188	49	54	85	46	70	56	44	162	10	48	148	81	184	164	46	39	77	70	76	73	66	56
ENSG00000006530.15	436	479	741	353	485	503	284	504	265	506	625	567	112	265	356	231	216	522	200	198	563	268	743	207	378	311	381	190	177	446	319	194	713	285	897	425	360	549	575	455	327	258	240	335	680	285	346	321	282
ENSG00000141385.9	638	619	319	355	236	574	243	463	409	1054	771	667	349	506	238	342	279	447	505	366	527	693	1216	198	399	541	509	291	175	574	357	212	566	294	735	408	314	395	336	332	302	242	181	378	405	225	1120	556	276
ENSG00000147576.15	185	96	433	138	521	139	181	251	69	154	190	173	43	60	96	144	92	180	30	80	148	136	481	82	207	38	65	81	72	121	92	73	182	91	486	179	270	166	143	190	163	85	113	107	267	99	73	92	52
ENSG00000143199.17	14	4	3	11	2	30	7	10	21	28	5	69	29	21	12	11	26	30	15	38	11	15	32	10	20	14	23	10	20	92	8	5	14	0	3	44	2	74	12	4	19	19	2	31	4	55	51	21	33
ENSG00000173137.11	438	243	643	292	446	376	278	317	252	479	603	539	157	334	470	208	330	533	295	247	615	814	903	308	541	423	799	193	189	397	193	246	307	103	361	189	501	319	202	427	292	253	450	225	283	191	328	476	312
ENSG00000133597.10	652	404	773	375	363	520	390	357	331	658	585	609	233	439	283	334	364	757	330	302	591	770	906	237	541	576	737	243	224	483	264	260	548	324	824	212	546	408	234	552	315	147	795	371	388	322	414	482	294
ENSG00000063761.15	353	209	278	419	330	177	96	173	220	279	395	289	151	171	180	182	134	422	236	131	253	453	459	107	192	362	413	107	85	159	154	125	298	134	280	106	228	168	124	146	916	91	384	132	227	109	461	246	122
ENSG00000111058.7	150	168	17	77	19	160	178	120	226	128	203	200	254	188	95	54	134	87	39	129	46	178	286	216	46	150	86	53	143	188	135	22	54	47	16	204	34	124	211	26	179	191	20	241	4	157	109	189	128
ENSG00000154930.14	2096	1288	1936	1168	1905	1670	1999	1377	1041	1944	2048	2144	429	1035	902	1037	960	2071	864	881	2040	1764	2367	796	1391	1360	1876	772	538	1226	707	801	1246	988	2154	1020	2047	836	957	1911	1250	804	1906	837	1946	1071	2100	1628	1120
ENSG00000183549.10	0	2	21	0	2	8	1	5	0	3	2	1	1	4	2	2	3	2	16	0	0	2	4	2	4	2	4	0	0	1	1	3	4	2	13	6	6	1	2	18	2	2	9	2	4	0	4	1	7
ENSG00000215009.5	1	8	1	13	0	5	8	1	8	11	2	8	24	2	0	2	4	3	4	7	1	15	2	3	0	0	0	0	2	46	5	2	2	1	0	0	0	21	34	0	4	6	3	14	1	16	2	2	22
ENSG00000005187.11	130	55	109	96	176	141	126	112	55	115	124	263	42	70	80	22	117	106	65	50	65	52	104	26	93	148	138	222	61	137	93	59	84	76	70	116	159	60	116	185	38	40	167	122	115	28	583	44	96
ENSG00000066813.14	6	0	19	2	4	8	0	2	2	4	0	0	0	0	0	1	0	2	14	0	0	0	0	0	0	0	0	0	0	1	1	0	2	2	0	0	26	0	0	28	2	0	5	0	1	0	8	4	0
ENSG00000183747.11	2	0	14	6	0	15	0	8	1	0	1	0	1	0	0	2	0	0	24	0	0	0	0	0	0	0	1	0	0	0	0	0	6	0	0	0	3	2	0	6	2	2	2	0	0	2	4	2	2
ENSG00000166743.9	11	18	18	6	16	23	33	7	3	51	25	47	24	21	16	9	15	41	12	5	18	16	17	8	10	33	28	17	26	18	8	13	5	6	4	1	14	26	36	16	16	13	20	19	12	15	15	33	9
ENSG00000164398.12	66	226	289	421	579	154	42	574	180	585	98	120	76	227	366	50	296	64	2012	318	835	72	234	102	398	212	183	3209	435	524	227	217	390	150	157	79	343	522	286	469	195	390	39	575	298	203	5487	78	232
ENSG00000151726.13	103961	266279	43229	109184	29796	188048	123053	47188	273584	268857	194691	115519	339221	156980	103745	98219	72426	46000	72385	177435	44211	108955	266233	202170	74364	41539	42748	28823	136214	225776	271805	14984	197908	124019	13796	149676	88345	152491	165411	53119	96347	121460	15727	264874	27873	277912	65306	141681	219061
ENSG00000176715.15	1157	771	1332	893	646	944	1186	1001	570	1039	1217	2043	678	786	629	473	1143	1208	739	459	845	1446	1459	558	784	1307	1172	409	456	725	785	675	893	383	1033	259	960	593	603	1060	912	636	1348	600	856	587	783	824	541
ENSG00000167107.12	208	185	788	143	269	152	304	217	186	230	276	516	129	130	200	172	204	501	241	203	311	700	549	118	249	217	529	75	89	176	226	185	519	199	610	193	594	110	122	694	240	76	1229	152	408	81	277	265	149
ENSG00000162836.11	806	519	1535	560	869	775	1837	789	675	337	1118	606	411	415	417	183	570	427	267	244	327	671	1395	499	255	488	432	320	347	390	564	147	2318	807	341	776	2155	1090	1086	824	1173	760	646	1129	548	719	772	541	372
ENSG00000123130.16	2290	2908	2228	2050	832	2040	3220	1620	2499	4051	3659	3827	2799	2610	1940	1149	2581	1880	692	1470	1181	2707	5334	2149	1682	1754	1581	721	892	3777	4020	509	1613	3527	1103	1530	1409	3189	2601	1540	987	1385	885	3446	1279	2121	867	2163	1789
ENSG00000097021.19	308	313	515	141	209	148	86	157	59	172	160	224	45	107	74	147	279	333	351	106	279	78	243	85	209	227	293	126	202	156	95	329	513	153	336	59	245	100	44	324	274	155	496	113	314	111	539	118	70
ENSG00000119673.14	141	119	211	98	123	65	98	119	64	82	154	187	30	60	96	81	74	153	113	38	216	146	388	64	189	151	157	83	61	168	65	100	122	85	271	25	152	100	88	216	170	95	114	68	171	68	126	138	60
ENSG00000112304.10	691	822	146	628	219	825	1022	720	779	836	845	858	735	602	655	320	674	414	157	576	561	610	1041	733	581	491	613	314	628	1322	962	251	443	175	213	969	237	1095	1502	149	783	672	59	926	126	819	478	689	633
ENSG00000162390.17	20	37	29	16	34	24	13	29	26	40	61	61	13	41	11	13	32	33	37	15	22	30	64	17	33	16	41	22	13	19	10	30	60	15	78	25	47	10	9	19	10	9	61	28	34	14	33	16	21
ENSG00000102794.9	4	0	6	0	0	0	0	0	0	4	4	4	2	2	4	2	6	2	7	2	0	0	20	0	2	4	4	0	0	0	0	0	2	5	0	2	0	0	20	0	0	0	10	0	0	0	0	0	0
ENSG00000100412.15	1855	1333	1622	1134	922	1485	1507	1292	1067	1448	1654	1688	1022	1142	490	1294	1307	1867	1625	869	1076	2471	2478	681	941	1169	1117	727	570	1166	1534	804	2720	787	2403	522	1455	715	738	2134	1352	903	2292	1036	1761	916	2301	1209	730
ENSG00000131473.16	2532	3574	1755	2233	1182	3789	3262	1931	3482	4057	3547	4535	3432	3568	994	1916	2552	2489	2352	1908	1693	3365	6662	1734	1710	3275	1761	1023	1565	3632	5144	771	4454	1230	3106	1639	1427	2119	3038	1509	2462	1957	1507	3464	2755	2924	4098	2422	1511
ENSG00000110455.13	511	170	414	189	1081	211	1626	295	191	235	1188	141	662	207	112	159	1007	272	138	988	297	438	433	724	286	185	206	121	714	176	81	309	232	102	848	246	589	1156	154	148	385	96	427	153	385	188	204	341	71
ENSG00000075239.13	444	715	265	457	284	522	639	497	359	1116	981	977	500	448	677	189	515	475	327	347	525	885	1542	312	523	922	562	262	294	626	670	207	600	190	798	393	346	593	777	358	281	402	48	680	271	193	866	547	440
ENSG00000072778.19	10270	7642	10149	9760	7855	9657	11349	4961	8512	11970	13924	17131	7029	8145	6861	6190	10694	11767	8712	6078	6431	29120	21212	5176	6062	12941	8875	4231	6480	12832	18058	5486	14490	6248	7984	3229	12630	9280	11225	13595	11062	6024	11890	9598	7427	6827	9048	8626	5342
ENSG00000196177.12	176	351	195	192	232	337	537	220	242	264	331	281	277	281	192	82	105	185	46	121	185	97	579	132	140	147	121	94	86	325	253	40	173	106	278	290	84	256	622	60	94	196	37	277	135	147	195	91	211
ENSG00000122971.8	965	435	743	622	518	672	453	552	507	854	952	799	404	607	564	518	920	1205	892	443	636	1738	1535	412	708	1242	1045	237	344	623	528	252	938	245	1148	273	1343	558	282	1302	555	500	665	583	354	419	928	654	395
ENSG00000117054.13	524	577	229	349	330	722	809	439	426	952	707	708	360	537	487	146	197	286	186	387	409	327	1118	257	318	429	273	254	160	591	767	145	360	134	436	422	247	496	802	185	204	429	28	749	307	213	793	366	588
ENSG00000115361.7	5	0	0	6	2	2	0	2	8	0	2	0	0	0	3	0	0	4	5	9	0	0	0	0	0	3	0	0	2	0	13	0	3	0	14	27	2	0	11	10	5	0	0	10	2	2	1	1	1
ENSG00000177646.18	966	654	710	543	533	621	716	610	495	875	934	866	430	613	413	470	624	784	600	403	692	1200	1489	400	554	839	829	283	259	583	764	278	1021	198	822	268	673	522	513	510	814	434	458	560	480	499	849	449	358
ENSG00000151498.11	1252	1097	688	1379	811	1340	3841	1090	1569	1242	1298	1177	1197	965	489	669	1160	990	432	497	611	1073	2567	898	557	936	461	467	790	1575	1158	217	1023	823	595	535	605	1017	1718	654	1289	2160	287	1618	538	752	1344	771	651
ENSG00000240303.7	331	302	703	186	684	269	190	271	135	294	397	373	134	255	283	123	130	362	152	101	211	218	466	175	247	130	255	116	81	263	222	76	312	268	396	268	430	288	215	299	208	178	151	230	535	184	370	177	158
ENSG00000111271.14	1883	947	796	1186	689	1224	990	1078	913	1150	1323	1332	1187	1144	745	662	877	1105	517	585	832	1958	1909	944	921	1506	1070	390	753	1034	1138	409	1008	343	888	888	745	1155	1027	366	1798	869	733	1123	599	1044	902	1406	885
ENSG00000076555.15	318	360	510	432	312	475	302	384	296	456	353	775	242	273	188	131	308	497	207	281	369	523	522	239	218	400	419	175	366	688	543	157	385	328	685	374	624	543	550	1111	1045	267	414	275	306	542	595	569	818
ENSG00000278540.4	501	335	380	207	329	405	144	346	394	543	578	423	102	456	158	233	344	398	210	203	339	435	1035	164	313	309	350	181	145	327	204	171	362	236	401	266	245	303	335	349	267	224	279	432	379	281	642	285	171
ENSG00000167315.17	2214	1165	941	1535	768	2092	4128	1071	1168	2542	3184	2778	989	1703	996	1211	1989	1468	882	1112	1265	2978	4181	666	1210	1797	1300	450	657	1830	2914	602	1810	548	1361	930	963	1677	2576	483	533	1053	358	1494	849	731	1657	1179	844
ENSG00000060971.17	9208	8092	7014	7718	3930	8220	13754	5643	9233	9231	11881	14420	10020	7963	7621	5255	8982	10261	3056	6444	5132	16496	17327	11006	6919	8281	6015	2916	8346	10581	10385	3188	6673	3699	2428	4727	5575	8149	8580	5810	13326	7630	4911	9704	3091	8163	5112	12683	7352
ENSG00000106077.18	596	643	263	696	208	531	978	436	627	527	966	1357	797	527	378	435	1242	1249	294	233	372	1657	867	750	377	820	636	267	428	397	419	232	673	224	362	362	371	500	555	367	1815	245	538	741	183	591	303	917	377
ENSG00000144827.8	448	373	422	338	361	564	343	551	364	865	845	740	379	579	835	151	369	302	143	384	440	535	1230	337	432	597	514	334	217	741	366	153	376	110	308	331	219	595	794	180	271	443	64	467	234	276	457	446	449
ENSG00000117528.11	553	660	232	496	268	813	1303	562	568	951	888	802	705	663	549	181	336	205	100	492	286	300	1373	346	433	615	215	335	232	774	724	68	235	116	257	945	102	754	1502	91	274	491	22	853	185	377	576	264	705
ENSG00000173208.3	9	65	40	41	46	41	6	64	80	98	123	75	8	58	74	10	10	18	12	17	64	14	61	16	88	25	98	40	20	107	18	27	32	47	161	29	6	80	126	20	21	36	5	40	96	37	57	26	43
ENSG00000101986.11	2799	2809	1017	1999	605	2778	2751	1576	2275	2720	2389	3736	2259	2236	1436	1754	2740	2877	801	1409	1355	6030	4260	2496	1414	3016	2770	585	1381	2366	3985	741	1827	1209	1254	809	1115	1232	1832	1062	2483	2004	2104	2458	863	2077	1472	2267	1595
ENSG00000197150.12	1003	892	1123	726	743	729	1602	632	535	679	1094	1249	459	661	792	591	817	1385	821	411	919	1343	1651	509	893	1029	1207	279	414	647	758	574	1429	390	1017	401	705	663	554	710	884	717	1144	653	664	466	923	874	562
ENSG00000131269.15	580	547	545	449	500	587	540	346	374	698	820	650	265	373	400	242	314	522	312	341	390	783	1144	253	367	369	464	285	166	578	576	125	564	307	425	520	523	548	532	578	249	267	176	492	427	253	875	400	219
ENSG00000115657.12	47	46	41	62	111	25	13	38	69	158	54	57	33	29	28	28	46	52	440	29	99	101	71	41	60	72	72	113	67	62	28	44	58	20	36	34	74	74	29	116	77	38	16	41	21	34	610	76	29
ENSG00000135776.4	293	411	254	351	826	660	632	498	320	646	350	391	292	459	270	124	173	170	540	340	321	78	838	215	230	236	122	824	224	640	295	68	245	88	288	359	233	397	866	177	147	539	32	477	329	251	2391	146	438
ENSG00000154258.16	10	8	12	7	8	17	11	16	22	24	27	11	4	14	23	12	1	8	8	17	14	10	40	13	10	26	11	6	8	10	10	0	11	11	15	80	10	17	8	15	23	19	11	5	4	13	14	3	9
ENSG00000183044.11	1108	924	331	1371	288	2919	2250	1351	2482	1086	2479	2544	1786	2397	965	1497	813	895	453	1580	900	941	4144	1167	1172	794	920	691	1665	2278	814	511	700	391	452	1644	206	1709	2218	126	1411	1486	355	2785	574	1796	670	1690	1506
ENSG00000008311.14	8	24	23	8	51	30	3	23	17	10	16	1	6	6	10	2	12	13	24	16	10	2	16	9	0	7	5	8	10	17	7	0	13	15	22	63	15	3	4	38	14	11	27	22	20	8	20	16	8
ENSG00000124608.4	369	244	485	182	515	226	124	281	148	252	369	312	65	210	235	147	153	328	192	121	403	260	420	138	253	124	375	116	101	180	148	203	422	195	535	121	328	136	146	350	264	115	262	203	394	186	355	274	154
ENSG00000109576.13	0	4	4	0	2	2	0	2	1	0	6	4	0	0	0	0	6	0	2	0	1	0	8	1	2	0	0	2	0	0	1	0	0	8	2	11	16	2	0	4	2	0	4	0	4	2	4	1	6
[truncated: 264 more columns]

## Sheet: Mitocarta_20-29vs60-69_MetaData
GENEID	SEX	SMTS	SMTSD	AGE	DTHHRDY
GTEX-11P82-0006-SM-5N9FY	1	Blood	Whole Blood	20-29	1
GTEX-11TT1-0005-SM-5NQ8Y	1	Blood	Whole Blood	20-29	0
GTEX-12126-0006-SM-5O9B8	1	Blood	Whole Blood	20-29	1
GTEX-12C56-0006-SM-5N9E9	1	Blood	Whole Blood	20-29	0
GTEX-12WSE-0005-SM-5NQAE	1	Blood	Whole Blood	20-29	2
GTEX-13CZU-0005-SM-5LU8K	1	Blood	Whole Blood	20-29	0
GTEX-14PJP-0005-SM-7P8OM	1	Blood	Whole Blood	20-29	0
GTEX-15DCE-0005-SM-7SB7J	1	Blood	Whole Blood	20-29	0
GTEX-15RIF-0005-SM-7RHGH	1	Blood	Whole Blood	20-29	0
GTEX-17EUY-0006-SM-7P8SB	1	Blood	Whole Blood	20-29	0
GTEX-17MFQ-0006-SM-7PBXP	1	Blood	Whole Blood	20-29	0
GTEX-183FY-0005-SM-9KNTO	1	Blood	Whole Blood	20-29	0
GTEX-1CAMR-0006-SM-ACKV5	1	Blood	Whole Blood	20-29	0
GTEX-1GPI7-0005-SM-A9G13	1	Blood	Whole Blood	20-29	0
GTEX-1H1DE-0005-SM-A9SK4	1	Blood	Whole Blood	20-29	0
GTEX-1HCU9-0005-SM-A9G1A	1	Blood	Whole Blood	20-29	0
GTEX-1IDJF-0005-SM-ARU6P	1	Blood	Whole Blood	20-29	0
GTEX-1JKYR-0005-SM-DHXL5	1	Blood	Whole Blood	20-29	0
GTEX-1K2DU-0005-SM-DIPE8	1	Blood	Whole Blood	20-29	0
GTEX-1KANA-0006-SM-9YFLB	1	Blood	Whole Blood	20-29	0
GTEX-1LBAC-0005-SM-DIPEE	1	Blood	Whole Blood	20-29	0
GTEX-1MJK3-0006-SM-DKPP9	1	Blood	Whole Blood	20-29	0
GTEX-1OJC3-0006-SM-DKPP1	1	Blood	Whole Blood	20-29	0
GTEX-1PDJ9-0006-SM-CY8GN	1	Blood	Whole Blood	20-29	0
GTEX-1PIGE-0005-SM-DLZQM	1	Blood	Whole Blood	20-29	0
GTEX-1PPH8-0006-SM-CY8GS	1	Blood	Whole Blood	20-29	0
GTEX-1R9PM-0006-SM-CYPTI	1	Blood	Whole Blood	20-29	0
GTEX-1RAZA-0006-SM-CKZO9	1	Blood	Whole Blood	20-29	0
GTEX-1S5ZA-0005-SM-CYPS2	1	Blood	Whole Blood	20-29	0
GTEX-1S831-0006-SM-DLHC1	1	Blood	Whole Blood	20-29	0
GTEX-O5YT-0007-SM-32PK7	1	Blood	Whole Blood	20-29	0
GTEX-PW2O-0006-SM-2I3DV	1	Blood	Whole Blood	20-29	0
GTEX-QEG5-0006-SM-2I5FZ	1	Blood	Whole Blood	20-29	0
GTEX-QESD-0006-SM-2I5G6	1	Blood	Whole Blood	20-29	0
GTEX-R55E-0006-SM-2TC5G	1	Blood	Whole Blood	20-29	1
GTEX-SNMC-0006-SM-2XCFE	1	Blood	Whole Blood	20-29	0
GTEX-T5JC-0006-SM-EZ6L9	1	Blood	Whole Blood	20-29	2
GTEX-WFG7-0005-SM-3GIKM	1	Blood	Whole Blood	20-29	0
GTEX-WFG8-0006-SM-3GIKS	1	Blood	Whole Blood	20-29	0
GTEX-WHSE-0006-SM-3NMBW	1	Blood	Whole Blood	20-29	3
GTEX-WOFM-0005-SM-3MJF3	1	Blood	Whole Blood	20-29	0
GTEX-XPT6-0006-SM-4B66Q	1	Blood	Whole Blood	20-29	0
GTEX-XQ3S-0006-SM-4BOQ4	1	Blood	Whole Blood	20-29	1
GTEX-ZTX8-0006-SM-4YCE4	1	Blood	Whole Blood	20-29	0
GTEX-ZVTK-0006-SM-57WBK	1	Blood	Whole Blood	20-29	1
GTEX-11EM3-0005-SM-5N9DK	2	Blood	Whole Blood	20-29	0
GTEX-13FTX-0005-SM-5N9F6	2	Blood	Whole Blood	20-29	0
GTEX-13VXT-0005-SM-5N9F3	2	Blood	Whole Blood	20-29	0
GTEX-14BMU-0006-SM-5MR3T	2	Blood	Whole Blood	20-29	0
GTEX-14PKV-0006-SM-9MQL3	2	Blood	Whole Blood	20-29	0
GTEX-1F7RK-0006-SM-ACKV4	2	Blood	Whole Blood	20-29	1
GTEX-1JN76-0005-SM-EAZ3B	2	Blood	Whole Blood	20-29	0
GTEX-1LGOU-0005-SM-DKPPW	2	Blood	Whole Blood	20-29	0
GTEX-1MA7W-0006-SM-DKPPR	2	Blood	Whole Blood	20-29	0
GTEX-1MCYP-0005-SM-DKPPK	2	Blood	Whole Blood	20-29	0
GTEX-1NUQO-0005-SM-DKPP2	2	Blood	Whole Blood	20-29	0
GTEX-1PBJI-0005-SM-CJI1Y	2	Blood	Whole Blood	20-29	1
GTEX-1PIEJ-0005-SM-DLZQL	2	Blood	Whole Blood	20-29	0
GTEX-1RNTQ-0006-SM-CYPRG	2	Blood	Whole Blood	20-29	0
GTEX-1S5ZU-0005-SM-CYPS3	2	Blood	Whole Blood	20-29	0
GTEX-POMQ-0006-SM-5SI7D	2	Blood	Whole Blood	20-29	0
GTEX-PWCY-0005-SM-DHXL3	2	Blood	Whole Blood	20-29	0
GTEX-PX3G-0006-SM-5SI7E	2	Blood	Whole Blood	20-29	0
GTEX-RU1J-0006-SM-2TF6M	2	Blood	Whole Blood	20-29	0
GTEX-T5JW-0005-SM-3GADE	2	Blood	Whole Blood	20-29	0
GTEX-WRHK-0005-SM-3MJF5	2	Blood	Whole Blood	20-29	0
GTEX-ZP4G-0006-SM-4WWE6	2	Blood	Whole Blood	20-29	0
GTEX-ZTPG-0006-SM-4YCFG	2	Blood	Whole Blood	20-29	0
GTEX-111YS-0006-SM-5NQBE	1	Blood	Whole Blood	60-69	0
GTEX-117XS-0005-SM-5PNU6	1	Blood	Whole Blood	60-69	2
GTEX-1192W-0005-SM-5NQBQ	1	Blood	Whole Blood	60-69	2
GTEX-11DXY-0006-SM-5NQ8N	1	Blood	Whole Blood	60-69	2
GTEX-11DYG-0006-SM-5NQB2	1	Blood	Whole Blood	60-69	2
GTEX-11EI6-0005-SM-5N9GN	1	Blood	Whole Blood	60-69	4
GTEX-11EQ8-0006-SM-5P9HJ	1	Blood	Whole Blood	60-69	4
GTEX-11GS4-0006-SM-5SI9M	1	Blood	Whole Blood	60-69	2
GTEX-11GSO-0005-SM-5O9CA	1	Blood	Whole Blood	60-69	2
GTEX-11NV4-0005-SM-5N9EX	1	Blood	Whole Blood	60-69	2
GTEX-11OC5-0006-SM-5N9FA	1	Blood	Whole Blood	60-69	2
GTEX-11OF3-0006-SM-5O9CM	1	Blood	Whole Blood	60-69	2
GTEX-11ONC-0005-SM-5O9CY	1	Blood	Whole Blood	60-69	2
GTEX-11TUW-0006-SM-5LZW2	1	Blood	Whole Blood	60-69	2
GTEX-11WQC-0006-SM-5LZVP	1	Blood	Whole Blood	60-69	2
GTEX-11ZU8-0005-SM-5PNU5	1	Blood	Whole Blood	60-69	4
GTEX-1212Z-0006-SM-5NQ8M	1	Blood	Whole Blood	60-69	2
GTEX-12696-0005-SM-5LZYS	1	Blood	Whole Blood	60-69	3
GTEX-12BJ1-0006-SM-5SIB5	1	Blood	Whole Blood	60-69	0
GTEX-12WSM-0005-SM-5NQB3	1	Blood	Whole Blood	60-69	2
GTEX-131XF-0006-SM-5P9HK	1	Blood	Whole Blood	60-69	0
GTEX-132NY-0005-SM-5O9AC	1	Blood	Whole Blood	60-69	1
GTEX-132Q8-0006-SM-5NQA4	1	Blood	Whole Blood	60-69	4
GTEX-132QS-0005-SM-5LZXK	1	Blood	Whole Blood	60-69	0
GTEX-139T8-0006-SM-5NQ6V	1	Blood	Whole Blood	60-69	4
GTEX-139TS-0005-SM-5NQC1	1	Blood	Whole Blood	60-69	2
GTEX-139TT-0006-SM-5O9CG	1	Blood	Whole Blood	60-69	2
GTEX-139TU-0006-SM-5LZVN	1	Blood	Whole Blood	60-69	3
GTEX-139UW-0005-SM-5NQ8U	1	Blood	Whole Blood	60-69	2
GTEX-13CF2-0006-SM-5O99L	1	Blood	Whole Blood	60-69	2
GTEX-13FTZ-0005-SM-5NQ9N	1	Blood	Whole Blood	60-69	2
GTEX-13G51-0005-SM-5N9EP	1	Blood	Whole Blood	60-69	2
GTEX-13O61-0005-SM-5O9AU	1	Blood	Whole Blood	60-69	0
GTEX-13OVG-0005-SM-5P9HA	1	Blood	Whole Blood	60-69	0
GTEX-13OW8-0005-SM-5NQAC	1	Blood	Whole Blood	60-69	2
GTEX-1477Z-0005-SM-5PNWD	1	Blood	Whole Blood	60-69	4
GTEX-147GR-0005-SM-5NQAO	1	Blood	Whole Blood	60-69	2
GTEX-147JS-0006-SM-5NQ7K	1	Blood	Whole Blood	60-69	2
GTEX-1497J-0005-SM-5NQBD	1	Blood	Whole Blood	60-69	0
GTEX-14A5H-0006-SM-5O9AI	1	Blood	Whole Blood	60-69	2
GTEX-14C5O-0005-SM-5P9ER	1	Blood	Whole Blood	60-69	4
GTEX-14JFF-0005-SM-7P8RF	1	Blood	Whole Blood	60-69	4
GTEX-14JIY-0005-SM-7MXVF	1	Blood	Whole Blood	60-69	2
GTEX-14PII-0005-SM-7RHFV	1	Blood	Whole Blood	60-69	4
GTEX-14PJ4-0006-SM-7RHFY	1	Blood	Whole Blood	60-69	0
GTEX-14PJO-0005-SM-9JGGY	1	Blood	Whole Blood	60-69	4
GTEX-15CHQ-0005-SM-7P8RH	1	Blood	Whole Blood	60-69	4
GTEX-15G19-0006-SM-9KNW6	1	Blood	Whole Blood	60-69	2
GTEX-15RIE-0006-SM-7MKF8	1	Blood	Whole Blood	60-69	0
GTEX-16XZZ-0006-SM-7MKF5	1	Blood	Whole Blood	60-69	0
GTEX-16Z82-0005-SM-7PBXZ	1	Blood	Whole Blood	60-69	2
GTEX-17GQL-0005-SM-7MKF4	1	Blood	Whole Blood	60-69	0
GTEX-18A66-0005-SM-7SB6U	1	Blood	Whole Blood	60-69	4
GTEX-18A6Q-0005-SM-9KNVX	1	Blood	Whole Blood	60-69	2
GTEX-18D9B-0005-SM-7PBYL	1	Blood	Whole Blood	60-69	0
GTEX-1A3MX-0005-SM-7MGW7	1	Blood	Whole Blood	60-69	4
GTEX-1A8G6-0006-SM-7PC1X	1	Blood	Whole Blood	60-69	2
GTEX-1A8G7-0006-SM-7P8RM	1	Blood	Whole Blood	60-69	2
GTEX-1AX8Z-0006-SM-9KNVB	1	Blood	Whole Blood	60-69	0
GTEX-1AX9I-0005-SM-9MQKI	1	Blood	Whole Blood	60-69	2
GTEX-1AX9J-0005-SM-9MQKU	1	Blood	Whole Blood	60-69	0
GTEX-1B8L1-0005-SM-9MQK6	1	Blood	Whole Blood	60-69	2
GTEX-1B8SF-0005-SM-7MGVK	1	Blood	Whole Blood	60-69	2
GTEX-1B996-0006-SM-7P8OS	1	Blood	Whole Blood	60-69	2
GTEX-1C64O-0006-SM-7PC22	1	Blood	Whole Blood	60-69	0
GTEX-1C6VR-0005-SM-7MKF7	1	Blood	Whole Blood	60-69	2
GTEX-1C6VS-0005-SM-7MGWG	1	Blood	Whole Blood	60-69	2
GTEX-1CB4E-0005-SM-ADEGS	1	Blood	Whole Blood	60-69	0
GTEX-1CB4G-0006-SM-AHZ22	1	Blood	Whole Blood	60-69	2
GTEX-1CB4J-0006-SM-ACKV6	1	Blood	Whole Blood	60-69	3
GTEX-1EH9U-0005-SM-ACKV3	1	Blood	Whole Blood	60-69	4
GTEX-1EKGG-0005-SM-AHZ1Z	1	Blood	Whole Blood	60-69	2
GTEX-1EMGI-0006-SM-ACKVA	1	Blood	Whole Blood	60-69	2
GTEX-1EU9M-0006-SM-ARU6I	1	Blood	Whole Blood	60-69	2
GTEX-1F6I4-0005-SM-ARZKZ	1	Blood	Whole Blood	60-69	2
GTEX-1F6IF-0005-SM-ARU6K	1	Blood	Whole Blood	60-69	2
GTEX-1F75W-0005-SM-A9SMP	1	Blood	Whole Blood	60-69	2
GTEX-1GF9V-0006-SM-A96RD	1	Blood	Whole Blood	60-69	2
GTEX-1GF9W-0006-SM-ARZL1	1	Blood	Whole Blood	60-69	3
GTEX-1GN1V-0006-SM-ADEHD	1	Blood	Whole Blood	60-69	2
GTEX-1GN2E-0005-SM-ARU6L	1	Blood	Whole Blood	60-69	2
GTEX-1GN73-0005-SM-ACKVI	1	Blood	Whole Blood	60-69	2
GTEX-1GPI6-0005-SM-ADEGT	1	Blood	Whole Blood	60-69	2
GTEX-1GTWX-0006-SM-ARZL3	1	Blood	Whole Blood	60-69	2
GTEX-1H23P-0005-SM-A9G14	1	Blood	Whole Blood	60-69	4
GTEX-1H3NZ-0005-SM-A96RG	1	Blood	Whole Blood	60-69	4
GTEX-1H3O1-0005-SM-ACKV8	1	Blood	Whole Blood	60-69	2
GTEX-1HR98-0005-SM-A9SKM	1	Blood	Whole Blood	60-69	4
GTEX-1HR9M-0005-SM-AHZ26	1	Blood	Whole Blood	60-69	4
GTEX-1HSKV-0006-SM-ARZL9	1	Blood	Whole Blood	60-69	2
GTEX-1HSMO-0005-SM-ADEGW	1	Blood	Whole Blood	60-69	3
GTEX-1HUB1-0005-SM-ARL74	1	Blood	Whole Blood	60-69	0
GTEX-1I1GR-0006-SM-ARL75	1	Blood	Whole Blood	60-69	2
GTEX-1I1GS-0005-SM-DHXIW	1	Blood	Whole Blood	60-69	4
GTEX-1I1GV-0005-SM-AHZ27	1	Blood	Whole Blood	60-69	2
GTEX-1I1HK-0005-SM-ARZL8	1	Blood	Whole Blood	60-69	3
GTEX-1IDFM-0005-SM-ADEGX	1	Blood	Whole Blood	60-69	4
GTEX-1IGQW-0005-SM-CMKFR	1	Blood	Whole Blood	60-69	4
GTEX-1IKJJ-0005-SM-CMKFS	1	Blood	Whole Blood	60-69	2
GTEX-1IKK5-0006-SM-CMKFI	1	Blood	Whole Blood	60-69	2
GTEX-1IL2U-0006-SM-CMKFP	1	Blood	Whole Blood	60-69	2
GTEX-1IY9M-0005-SM-CNNOU	1	Blood	Whole Blood	60-69	1
GTEX-1J8Q2-0006-SM-CNNOZ	1	Blood	Whole Blood	60-69	3
GTEX-1J8Q3-0005-SM-CNNOY	1	Blood	Whole Blood	60-69	0
GTEX-1JJ6O-0005-SM-DHXJ4	1	Blood	Whole Blood	60-69	4
GTEX-1JJEA-0006-SM-DHXJ2	1	Blood	Whole Blood	60-69	2
GTEX-1JK1U-0006-SM-DHXJ3	1	Blood	Whole Blood	60-69	0
GTEX-1JMQK-0005-SM-CNPOE	1	Blood	Whole Blood	60-69	0
GTEX-1JN6P-0005-SM-DIPEH	1	Blood	Whole Blood	60-69	0
GTEX-1KXAM-0005-SM-DIPEC	1	Blood	Whole Blood	60-69	0
GTEX-1LC47-0005-SM-COH2J	1	Blood	Whole Blood	60-69	3
GTEX-1LSVX-0005-SM-DKPPI	1	Blood	Whole Blood	60-69	4
GTEX-1LVAO-0006-SM-CXZIU	1	Blood	Whole Blood	60-69	4
GTEX-1M4P7-0005-SM-CXZIS	1	Blood	Whole Blood	60-69	2
GTEX-1MA7X-0006-SM-CXZJ6	1	Blood	Whole Blood	60-69	2
GTEX-1MCQQ-0005-SM-DKPPV	1	Blood	Whole Blood	60-69	3
GTEX-1MUQO-0005-SM-DKPPT	1	Blood	Whole Blood	60-69	0
GTEX-1N2EE-0005-SM-DKPP5	1	Blood	Whole Blood	60-69	1
GTEX-1N2EF-0005-SM-CXZIL	1	Blood	Whole Blood	60-69	3
GTEX-1N5O9-0006-SM-DKPPS	1	Blood	Whole Blood	60-69	2
GTEX-1NV8Z-0005-SM-DKPQ3	1	Blood	Whole Blood	60-69	2
GTEX-1O97I-0005-SM-DKPPY	1	Blood	Whole Blood	60-69	3
GTEX-1OFPY-0005-SM-DKPPZ	1	Blood	Whole Blood	60-69	0
GTEX-1OKEX-0006-SM-DKPQ2	1	Blood	Whole Blood	60-69	0
GTEX-1QMI2-0006-SM-CY8H1	1	Blood	Whole Blood	60-69	2
GTEX-1R7EU-0006-SM-DO93C	1	Blood	Whole Blood	60-69	0
GTEX-1R9K4-0006-SM-CYPRM	1	Blood	Whole Blood	60-69	0
GTEX-1RB15-0005-SM-CL53N	1	Blood	Whole Blood	60-69	0
GTEX-1RQEC-0006-SM-CL542	1	Blood	Whole Blood	60-69	2
GTEX-1RQED-0005-SM-DO11Z	1	Blood	Whole Blood	60-69	3
GTEX-1S5VW-0005-SM-CYPS4	1	Blood	Whole Blood	60-69	3
GTEX-N7MS-0007-SM-2D7W1	1	Blood	Whole Blood	60-69	2
GTEX-OIZF-0006-SM-2I5GQ	1	Blood	Whole Blood	60-69	0
GTEX-OOBJ-0006-SM-2I3F4	1	Blood	Whole Blood	60-69	0
GTEX-P4PQ-0005-SM-2HMKJ	1	Blood	Whole Blood	60-69	0
GTEX-P4QS-0005-SM-2I3EY	1	Blood	Whole Blood	60-69	0
GTEX-POYW-0006-SM-2XCF4	1	Blood	Whole Blood	60-69	0
GTEX-QLQ7-0005-SM-2S1QP	1	Blood	Whole Blood	60-69	0
GTEX-REY6-0005-SM-2TF54	1	Blood	Whole Blood	60-69	0
GTEX-RVPV-0006-SM-2TF6Q	1	Blood	Whole Blood	60-69	3
GTEX-S7PM-0006-SM-3NM8C	1	Blood	Whole Blood	60-69	0
GTEX-S95S-0005-SM-2XCEC	1	Blood	Whole Blood	60-69	0
GTEX-SJXC-0005-SM-2XCE7	1	Blood	Whole Blood	60-69	2
GTEX-U8T8-0005-SM-3DB8F	1	Blood	Whole Blood	60-69	0
GTEX-UTHO-0006-SM-3NMCC	1	Blood	Whole Blood	60-69	3
GTEX-V955-0005-SM-3P5ZC	1	Blood	Whole Blood	60-69	0
GTEX-VJYA-0005-SM-3P5ZD	1	Blood	Whole Blood	60-69	0
GTEX-WOFL-0006-SM-3TW8K	1	Blood	Whole Blood	60-69	0
GTEX-WQUQ-0006-SM-3MJF4	1	Blood	Whole Blood	60-69	0
GTEX-X4XX-0005-SM-3NMCS	1	Blood	Whole Blood	60-69	4
GTEX-X4XY-0006-SM-46MV2	1	Blood	Whole Blood	60-69	0
GTEX-XBED-0006-SM-47JXO	1	Blood	Whole Blood	60-69	0
GTEX-XLM4-0005-SM-4AT4P	1	Blood	Whole Blood	60-69	3
GTEX-XMD1-0006-SM-4AT4Q	1	Blood	Whole Blood	60-69	4
GTEX-Y5V6-0005-SM-4V6FD	1	Blood	Whole Blood	60-69	0
GTEX-Y8DK-0005-SM-4RGNR	1	Blood	Whole Blood	60-69	2
GTEX-YECK-0005-SM-4W217	1	Blood	Whole Blood	60-69	3
GTEX-ZDTS-0006-SM-4WAYZ	1	Blood	Whole Blood	60-69	2
GTEX-ZDTT-0006-SM-4WKFP	1	Blood	Whole Blood	60-69	0
GTEX-ZDXO-0006-SM-4WKGF	1	Blood	Whole Blood	60-69	2
GTEX-ZE9C-0006-SM-4WKG2	1	Blood	Whole Blood	60-69	2
GTEX-ZF28-0005-SM-4WKH3	1	Blood	Whole Blood	60-69	4
GTEX-ZXG5-0005-SM-57WCN	1	Blood	Whole Blood	60-69	3
GTEX-1122O-0005-SM-5O99J	2	Blood	Whole Blood	60-69	0
GTEX-1128S-0005-SM-5P9HI	2	Blood	Whole Blood	60-69	2
GTEX-11DXX-0005-SM-5NQ8B	2	Blood	Whole Blood	60-69	0
GTEX-11EMC-0006-SM-5O9DN	2	Blood	Whole Blood	60-69	2
GTEX-11GSP-0006-SM-5N9EL	2	Blood	Whole Blood	60-69	2
GTEX-11TTK-0005-SM-5O9BX	2	Blood	Whole Blood	60-69	4
GTEX-11ZTS-0005-SM-5NQ8A	2	Blood	Whole Blood	60-69	2
GTEX-11ZTT-0006-SM-5N9FX	2	Blood	Whole Blood	60-69	0
GTEX-1211K-0006-SM-5MR53	2	Blood	Whole Blood	60-69	0
GTEX-1269C-0005-SM-5N9CJ	2	Blood	Whole Blood	60-69	2
GTEX-12WSD-0005-SM-5N9FZ	2	Blood	Whole Blood	60-69	2
GTEX-13113-0006-SM-5NQ7X	2	Blood	Whole Blood	60-69	0
GTEX-131YS-0005-SM-5NQAS	2	Blood	Whole Blood	60-69	2
GTEX-13CF3-0006-SM-5N9ED	2	Blood	Whole Blood	60-69	0
GTEX-13OVI-0001-SM-5O9BL	2	Blood	Whole Blood	60-69	0
GTEX-13PL7-0005-SM-5N9ET	2	Blood	Whole Blood	60-69	0
GTEX-13PLJ-0005-SM-5NQ99	2	Blood	Whole Blood	60-69	2
GTEX-13S7M-0005-SM-5NQ76	2	Blood	Whole Blood	60-69	2
GTEX-13W3W-0005-SM-5SI9Y	2	Blood	Whole Blood	60-69	0
GTEX-148VI-0006-SM-5O9A6	2	Blood	Whole Blood	60-69	0
GTEX-14BIM-0006-SM-5O9AA	2	Blood	Whole Blood	60-69	3
GTEX-14DAQ-0005-SM-5NQ7B	2	Blood	Whole Blood	60-69	4
GTEX-14LZ3-0005-SM-7MXUG	2	Blood	Whole Blood	60-69	3
GTEX-14PHW-0005-SM-9KNTK	2	Blood	Whole Blood	60-69	4
GTEX-14PHY-0006-SM-7SB7I	2	Blood	Whole Blood	60-69	0
GTEX-14PJ5-0005-SM-9MQLO	2	Blood	Whole Blood	60-69	0
GTEX-14PJ6-0006-SM-7P8RE	2	Blood	Whole Blood	60-69	0
GTEX-14PN3-0006-SM-7SB6O	2	Blood	Whole Blood	60-69	0
GTEX-14XAO-0006-SM-7RHFX	2	Blood	Whole Blood	60-69	0
GTEX-15CHC-0006-SM-7P8RG	2	Blood	Whole Blood	60-69	0
GTEX-15DYW-0006-SM-7RHFR	2	Blood	Whole Blood	60-69	2
GTEX-16MT8-0005-SM-7PBYO	2	Blood	Whole Blood	60-69	4
GTEX-16MT9-0006-SM-7MXTU	2	Blood	Whole Blood	60-69	0
GTEX-17JCI-0005-SM-7P8OL	2	Blood	Whole Blood	60-69	0
GTEX-1A3MW-0006-SM-7MKGU	2	Blood	Whole Blood	60-69	4
GTEX-1CB4H-0006-SM-A96RE	2	Blood	Whole Blood	60-69	4
GTEX-1F52S-0006-SM-ARL6X	2	Blood	Whole Blood	60-69	4
GTEX-1F88F-0005-SM-A9SK2	2	Blood	Whole Blood	60-69	2
GTEX-1H1CY-0005-SM-A9G15	2	Blood	Whole Blood	60-69	2
GTEX-1HBPM-0006-SM-A9SKK	2	Blood	Whole Blood	60-69	4
GTEX-1HCU6-0005-SM-AHZ28	2	Blood	Whole Blood	60-69	2
GTEX-1HCU8-0005-SM-A96RL	2	Blood	Whole Blood	60-69	2
GTEX-1I1CD-0005-SM-ADEGY	2	Blood	Whole Blood	60-69	4
GTEX-1I1GT-0005-SM-A9SK5	2	Blood	Whole Blood	60-69	0
GTEX-1IDJU-0006-SM-CMKFK	2	Blood	Whole Blood	60-69	0
GTEX-1IKOH-0006-SM-CMKFM	2	Blood	Whole Blood	60-69	2
GTEX-1J8EW-0006-SM-CNNOW	2	Blood	Whole Blood	60-69	2
GTEX-1J8JJ-0006-SM-CNNOX	2	Blood	Whole Blood	60-69	2
GTEX-1J8QM-0006-SM-CNNP1	2	Blood	Whole Blood	60-69	0
GTEX-1JMOU-0006-SM-DHXJ7	2	Blood	Whole Blood	60-69	4
GTEX-1JN1M-0006-SM-DHXJE	2	Blood	Whole Blood	60-69	0
GTEX-1PPH6-0005-SM-DLZQP	2	Blood	Whole Blood	60-69	2
GTEX-1QCLZ-0006-SM-CY8GW	2	Blood	Whole Blood	60-69	0
GTEX-1QEPI-0006-SM-CY8GY	2	Blood	Whole Blood	60-69	3
GTEX-1R46S-0006-SM-DO93Y	2	Blood	Whole Blood	60-69	4
GTEX-1R9PO-0006-SM-DO937	2	Blood	Whole Blood	60-69	3
GTEX-1S82P-0005-SM-CM2RX	2	Blood	Whole Blood	60-69	0
GTEX-N7MT-0007-SM-3GACQ	2	Blood	Whole Blood	60-69	4
GTEX-NPJ7-0006-SM-3GACR	2	Blood	Whole Blood	60-69	4
GTEX-OHPL-0006-SM-3MJHB	2	Blood	Whole Blood	60-69	0
GTEX-OHPN-0005-SM-2YUML	2	Blood	Whole Blood	60-69	0
GTEX-OXRO-0006-SM-2I5EM	2	Blood	Whole Blood	60-69	4
GTEX-OXRP-0006-SM-2I3FN	2	Blood	Whole Blood	60-69	3
GTEX-QVJO-0006-SM-2S1RC	2	Blood	Whole Blood	60-69	4
GTEX-QVUS-0006-SM-3GAE8	2	Blood	Whole Blood	60-69	4
GTEX-R45C-0006-SM-3GAD6	2	Blood	Whole Blood	60-69	0
GTEX-RTLS-0006-SM-2TF58	2	Blood	Whole Blood	60-69	4
GTEX-RWS6-0005-SM-2XCAN	2	Blood	Whole Blood	60-69	0
GTEX-TSE9-0005-SM-4DXUF	2	Blood	Whole Blood	60-69	0
GTEX-WYBS-0005-SM-4ONDR	2	Blood	Whole Blood	60-69	0
GTEX-X4EO-0006-SM-3P5ZF	2	Blood	Whole Blood	60-69	3
GTEX-X4EP-0005-SM-3P5ZE	2	Blood	Whole Blood	60-69	4
GTEX-XMD2-0006-SM-4WWEG	2	Blood	Whole Blood	60-69	0
GTEX-XOT4-0005-SM-4B64S	2	Blood	Whole Blood	60-69	2
GTEX-XYKS-0005-SM-4BRUD	2	Blood	Whole Blood	60-69	0
GTEX-Y5V5-0006-SM-4V6FE	2	Blood	Whole Blood	60-69	0
GTEX-ZF29-0006-SM-4WKGQ	2	Blood	Whole Blood	60-69	0
GTEX-ZLV1-0005-SM-4WWAP	2	Blood	Whole Blood	60-69	0
GTEX-ZPCL-0006-SM-4WWAS	2	Blood	Whole Blood	60-69	0
GTEX-ZQG8-0005-SM-4YCEH	2	Blood	Whole Blood	60-69	0
GTEX-ZVT3-0006-SM-51MT9	2	Blood	Whole Blood	60-69	2
GTEX-ZVZQ-0006-SM-51MR8	2	Blood	Whole Blood	60-69	1

## Sheet: DESeq2 MitoCarta Genes
ENSGENE	GENENAME	baseMean	log2FoldChange	lfcSE	stat	pvalue	padj	(-)log(p-value)
ENSG00000162461	SLC25A34	58.7484	-1.18357	0.145099	-8.15701	3.43e-16	1.55e-14	15.4647
ENSG00000165609	NUDT5	2633.73	-1.17607	0.194607	-6.04331	1.51e-09	9.61e-09	8.82102
ENSG00000160703	NLRX1	1200.29	-1.08929	0.149235	-7.29918	2.9e-13	4.75e-12	12.5376
ENSG00000215009	ACSM4	3.05006	-1.06003	0.325571	-3.25592	0.00113025	0.00214927	2.94682
ENSG00000241878	PISD	5920.32	-0.98676	0.173813	-5.67713	1.37e-08	6.89e-08	7.86328
ENSG00000175536	LIPT2	13.2584	-0.983148	0.157585	-6.23885	4.41e-10	3.14e-09	9.35556
ENSG00000132423	COQ3	90.4698	-0.980046	0.119361	-8.21078	2.2e-16	1.03e-14	15.6576
ENSG00000148450	MSRB2	866.053	-0.973477	0.149862	-6.49583	8.26e-11	6.77e-10	10.083
ENSG00000137806	NDUFAF1	447.383	-0.944784	0.138258	-6.83348	8.29e-12	9.54e-11	11.0814
ENSG00000109016	DHRS7B	567.495	-0.919911	0.137147	-6.70749	1.98e-11	2.1e-10	10.7033
ENSG00000162396	PARS2	30.9143	-0.918307	0.141111	-6.5077	7.63e-11	6.35e-10	10.1175
ENSG00000124279	FASTKD3	101.955	-0.890784	0.134047	-6.64532	3.03e-11	2.94e-10	10.5186
ENSG00000160471	COX6B2	63.2176	-0.883979	0.251626	-3.51307	0.000442968	0.000895615	3.35363
ENSG00000119013	NDUFB3	593.338	-0.874651	0.171155	-5.11029	3.22e-07	1.18e-06	6.49214
ENSG00000134463	ECHDC3	1508.79	-0.848947	0.252538	-3.36167	0.000774736	0.00151585	3.11085
ENSG00000160785	SLC25A44	5010.98	-0.845149	0.158692	-5.32572	1.01e-07	4.15e-07	6.99568
ENSG00000144040	SFXN5	1695.78	-0.833294	0.125656	-6.63156	3.32e-11	3.15e-10	10.4789
ENSG00000162972	MAIP1	169.811	-0.816739	0.113357	-7.20504	5.8e-13	8.72e-12	12.2366
ENSG00000183648	NDUFB1	415.691	-0.812173	0.122377	-6.63663	3.21e-11	3.07e-10	10.4935
ENSG00000109854	HTATIP2	1962.56	-0.811769	0.146503	-5.54096	3.01e-08	1.4e-07	7.52143
ENSG00000157184	CPT2	169.87	-0.807997	0.121147	-6.66954	2.57e-11	2.65e-10	10.5901
ENSG00000175606	TMEM70	575.208	-0.803387	0.14379	-5.58723	2.31e-08	1.09e-07	7.63639
ENSG00000165264	NDUFB6	717.334	-0.798786	0.0916899	-8.71183	2.99e-18	3.24e-16	17.5243
ENSG00000135441	BLOC1S1	3628.6	-0.793215	0.124286	-6.38216	1.75e-10	1.34e-09	9.75696
ENSG00000177692	DNAJC28	6.6922	-0.792392	0.148552	-5.33411	9.6e-08	3.98e-07	7.01773
ENSG00000100300	TSPO	24883.1	-0.787152	0.14935	-5.2705	1.36e-07	5.39e-07	6.86646
ENSG00000131779	PEX11B	663.826	-0.779436	0.0917132	-8.49863	1.92e-17	1.6e-15	16.7167
ENSG00000174173	TRMT10C	153.945	-0.773601	0.0964052	-8.02448	1.02e-15	3.45e-14	14.9914
ENSG00000183513	COA5	398.857	-0.770375	0.0924018	-8.33723	7.61e-17	4.11e-15	16.1186
ENSG00000143353	LYPLAL1	182.154	-0.769816	0.1039	-7.40924	1.27e-13	2.33e-12	12.8962
ENSG00000183044	ABAT	734.766	-0.766107	0.123939	-6.18132	6.36e-10	4.3e-09	9.19654
ENSG00000112304	ACOT13	333.694	-0.763757	0.112208	-6.80663	9.99e-12	1.13e-10	11.0004
ENSG00000151366	NDUFC2	933.909	-0.763575	0.104384	-7.31504	2.57e-13	4.28e-12	12.5901
ENSG00000100596	SPTLC2	7439.44	-0.759907	0.163028	-4.66122	3.14e-06	9.68e-06	5.50307
ENSG00000112096	SOD2	47163.2	-0.752802	0.129988	-5.79133	6.98e-09	3.76e-08	8.15614
ENSG00000124523	SIRT5	847.146	-0.750291	0.178753	-4.19737	2.7e-05	6.86e-05	4.56864
ENSG00000141378	PTRH2	236.742	-0.744709	0.106621	-6.98465	2.86e-12	3.64e-11	11.5436
ENSG00000128311	TST	684.706	-0.740752	0.133917	-5.53143	3.18e-08	1.45e-07	7.49757
ENSG00000107020	PLGRKT	337.897	-0.737041	0.100296	-7.34864	2e-13	3.49e-12	12.699
ENSG00000015475	BID	3839.36	-0.726025	0.0955182	-7.60091	2.94e-14	6.49e-13	13.5317
ENSG00000163319	MRPS18C	75.8499	-0.721036	0.108491	-6.64605	3.01e-11	2.94e-10	10.5214
ENSG00000172171	TEFM	58.7858	-0.719914	0.108661	-6.62534	3.46e-11	3.23e-10	10.4609
ENSG00000090432	MUL1	783.149	-0.711319	0.113725	-6.25471	3.98e-10	2.87e-09	9.40012
ENSG00000168288	MMADHC	2924.71	-0.710374	0.130942	-5.42509	5.79e-08	2.55e-07	7.23732
ENSG00000173171	MTX1	776.665	-0.708163	0.12181	-5.81364	6.11e-09	3.34e-08	8.21396
ENSG00000085491	SLC25A24	572.799	-0.700791	0.165044	-4.24609	2.18e-05	5.67e-05	4.66154
ENSG00000102897	LYRM1	1099.86	-0.69585	0.129309	-5.38129	7.4e-08	3.15e-07	7.13077
ENSG00000215251	FASTKD5	351.492	-0.689384	0.0981794	-7.02168	2.19e-12	2.89e-11	11.6596
ENSG00000103707	MTFMT	249.426	-0.683419	0.102824	-6.64652	3e-11	2.94e-10	10.5229
ENSG00000119471	HSDL2	2352.92	-0.679589	0.140899	-4.82324	1.41e-06	4.66e-06	5.85078
ENSG00000100290	BIK	116.137	-0.676646	0.120296	-5.62484	1.86e-08	9.13e-08	7.73049
ENSG00000100294	MCAT	151.277	-0.666226	0.0909069	-7.32866	2.32e-13	3.93e-12	12.6345
ENSG00000143199	ADCY10	12.2335	-0.665963	0.169639	-3.92576	8.65e-05	0.000201458	4.06298
ENSG00000178537	SLC25A20	925.85	-0.658183	0.0932922	-7.05507	1.73e-12	2.33e-11	11.762
ENSG00000169230	PRELID1	2962.03	-0.648645	0.105996	-6.11954	9.38e-10	6.08e-09	9.0278
ENSG00000184857	TMEM186	119.693	-0.646455	0.0860323	-7.5141	5.73e-14	1.15e-12	13.2418
ENSG00000181610	MRPS23	235.789	-0.62221	0.0826762	-7.52587	5.24e-14	1.07e-12	13.2807
ENSG00000145439	CBR4	302.378	-0.618419	0.0996958	-6.20306	5.54e-10	3.82e-09	9.25649
ENSG00000111058	ACSS3	74.0144	-0.615985	0.157551	-3.90975	9.24e-05	0.000211142	4.03433
ENSG00000165672	PRDX3	1730.78	-0.610789	0.113446	-5.38397	7.29e-08	3.12e-07	7.13727
ENSG00000185875	THNSL1	27.5706	-0.609657	0.11006	-5.53931	3.04e-08	1.4e-07	7.51713
ENSG00000163050	COQ8A	1591.99	-0.599777	0.0934075	-6.42108	1.35e-10	1.08e-09	9.86967
ENSG00000204237	OXLD1	371.116	-0.592256	0.0738065	-8.02444	1.02e-15	3.45e-14	14.9914
ENSG00000123815	COQ8B	1989.27	-0.590379	0.121874	-4.84419	1.27e-06	4.21e-06	5.8962
ENSG00000120992	LYPLA1	1189.84	-0.589935	0.134489	-4.38648	1.15e-05	3.17e-05	4.9393
ENSG00000113845	TIMMDC1	636.43	-0.589412	0.0816324	-7.22032	5.19e-13	7.9e-12	12.2848
ENSG00000104325	DECR1	2412	-0.588862	0.100462	-5.86156	4.59e-09	2.53e-08	8.33819
ENSG00000126858	RHOT1	1458.83	-0.587872	0.119282	-4.92844	8.29e-07	2.83e-06	6.08145
ENSG00000166548	TK2	996.429	-0.587533	0.113874	-5.15952	2.48e-07	9.3e-07	6.60555
ENSG00000127989	MTERF1	92.0692	-0.585624	0.0987413	-5.9309	3.01e-09	1.73e-08	8.52143
ENSG00000171109	MFN1	625.087	-0.582999	0.10185	-5.72407	1.04e-08	5.38e-08	7.98297
ENSG00000176623	RMDN1	451.173	-0.579267	0.0892434	-6.49087	8.53e-11	6.94e-10	10.0691
ENSG00000103642	LACTB	978.359	-0.578504	0.115619	-5.00356	5.63e-07	1.96e-06	6.24949
ENSG00000125779	PANK2	1244.11	-0.574752	0.0875599	-6.5641	5.23e-11	4.64e-10	10.2815
ENSG00000064012	CASP8	5107.01	-0.574489	0.128996	-4.45352	8.45e-06	2.4e-05	5.07314
ENSG00000164983	TMEM65	579.035	-0.56962	0.133066	-4.28072	1.86e-05	4.92e-05	4.73049
ENSG00000093144	ECHDC1	843.654	-0.569386	0.0991175	-5.74456	9.22e-09	4.84e-08	8.03527
ENSG00000123297	TSFM	208.399	-0.568417	0.0678067	-8.3829	5.16e-17	3.1e-15	16.2874
ENSG00000117528	ABCD3	304.762	-0.563154	0.112175	-5.0203	5.16e-07	1.82e-06	6.28735
ENSG00000189221	MAOA	668.633	-0.55491	0.25747	-2.15524	0.0311429	0.0446905	1.50664
ENSG00000162600	OMA1	287.388	-0.54724	0.103692	-5.27755	1.31e-07	5.21e-07	6.88273
ENSG00000117118	SDHB	2117.22	-0.544554	0.0800586	-6.80194	1.03e-11	1.15e-10	10.9872
ENSG00000217930	PAM16	496.113	-0.544502	0.0878106	-6.20087	5.62e-10	3.85e-09	9.25026
ENSG00000196290	NIF3L1	221.718	-0.541215	0.0685429	-7.896	2.88e-15	8.2e-14	14.5406
ENSG00000075303	SLC25A40	1067.04	-0.540555	0.134911	-4.00674	6.16e-05	0.000147368	4.21042
ENSG00000014919	COX15	1123.11	-0.53929	0.0863856	-6.24283	4.3e-10	3.08e-09	9.36653
ENSG00000134905	CARS2	2886.72	-0.536686	0.0953082	-5.63106	1.79e-08	8.85e-08	7.74715
ENSG00000181192	DHTKD1	1014.59	-0.535332	0.112602	-4.75418	1.99e-06	6.32e-06	5.70115
ENSG00000179152	TCAIM	614.161	-0.535173	0.136546	-3.91936	8.88e-05	0.000204825	4.05159
ENSG00000238205	MPC1L	0.460691	-0.535034	0.572307	-0.934872	0.349854	0.404426	0.456113
ENSG00000139531	SUOX	419.41	-0.532029	0.0886169	-6.00369	1.93e-09	1.2e-08	8.71444
ENSG00000165898	ISCA2	327.957	-0.529784	0.0701538	-7.55175	4.29e-14	8.94e-13	13.3675
ENSG00000178096	BOLA1	130.957	-0.526496	0.078534	-6.70405	2.03e-11	2.13e-10	10.6925
ENSG00000187581	COX8C	0.324905	-0.522912	0.577131	-0.906055	0.364907	0.418251	0.437818
ENSG00000111911	HINT3	468.743	-0.522587	0.0993719	-5.2589	1.45e-07	5.7e-07	6.83863
ENSG00000167985	SDHAF2	1299.05	-0.522516	0.0759734	-6.87761	6.09e-12	7.16e-11	11.2154
ENSG00000242110	AMACR	202.654	-0.520819	0.138159	-3.76971	0.000163436	0.000358696	3.78665
ENSG00000172586	CHCHD1	500.378	-0.519549	0.078926	-6.58273	4.62e-11	4.2e-10	10.3354
ENSG00000143252	SDHC	2053.49	-0.518174	0.100957	-5.13263	2.86e-07	1.06e-06	6.54363
ENSG00000156928	MALSU1	309.918	-0.518047	0.0827576	-6.25981	3.85e-10	2.82e-09	9.41454
ENSG00000135900	MRPL44	520.423	-0.518021	0.075918	-6.82342	8.89e-12	1.01e-10	11.0511
ENSG00000108528	SLC25A11	1927.68	-0.516927	0.0812683	-6.36075	2.01e-10	1.53e-09	9.6968
ENSG00000148459	PDSS1	265.68	-0.51317	0.166621	-3.07986	0.00207096	0.00372842	2.68383
ENSG00000162851	TFB2M	77.5023	-0.512531	0.092154	-5.56168	2.67e-08	1.25e-07	7.57349
ENSG00000103150	MLYCD	293.91	-0.512155	0.0742397	-6.89867	5.25e-12	6.31e-11	11.2798
ENSG00000107745	MICU1	3101.97	-0.507773	0.0825098	-6.1541	7.55e-10	5.04e-09	9.12205
ENSG00000148175	STOM	17348.4	-0.506803	0.131039	-3.86757	0.000109927	0.000247794	3.9589
ENSG00000107815	TWNK	102.932	-0.50541	0.0847737	-5.96187	2.49e-09	1.5e-08	8.6038
ENSG00000147592	LACTB2	47.9294	-0.504507	0.0948144	-5.321	1.03e-07	4.23e-07	6.98716
ENSG00000167186	COQ7	252.964	-0.502699	0.109914	-4.57358	4.79e-06	1.44e-05	5.31966
ENSG00000144120	TMEM177	33.7819	-0.501566	0.0978069	-5.12813	2.93e-07	1.08e-06	6.53313
ENSG00000165046	LETM2	147.202	-0.50103	0.0967283	-5.17977	2.22e-07	8.46e-07	6.65365
ENSG00000173085	COQ2	314.12	-0.498236	0.101312	-4.91786	8.75e-07	2.97e-06	6.05799
ENSG00000198431	TXNRD1	2317.03	-0.488868	0.135779	-3.60048	0.00031763	0.000657124	3.49808
ENSG00000101417	PXMP4	147.252	-0.487505	0.0659831	-7.38834	1.49e-13	2.68e-12	12.8268
ENSG00000150779	TIMM8B	244.422	-0.483107	0.12355	-3.91023	9.22e-05	0.000211142	4.03527
ENSG00000089163	SIRT4	12.7573	-0.481374	0.124248	-3.87428	0.000106938	0.000243082	3.97087
ENSG00000215845	TSTD1	561.724	-0.479151	0.0837577	-5.72068	1.06e-08	5.47e-08	7.97469
ENSG00000170632	ARMC10	313.061	-0.470007	0.0650276	-7.22782	4.91e-13	7.59e-12	12.3089
ENSG00000004059	ARF5	3878.49	-0.454554	0.0790578	-5.74963	8.94e-09	4.72e-08	8.04866
ENSG00000122033	MTIF3	678.589	-0.449654	0.0828079	-5.43008	5.63e-08	2.49e-07	7.24949
ENSG00000164305	CASP3	734.823	-0.447402	0.0988266	-4.52714	5.98e-06	1.76e-05	5.2233
ENSG00000167264	DUS2	806.137	-0.445916	0.0760112	-5.86645	4.45e-09	2.48e-08	8.35164
ENSG00000111639	MRPL51	641.772	-0.445911	0.0823056	-5.41774	6.04e-08	2.64e-07	7.21896
ENSG00000102078	SLC25A14	106.187	-0.445793	0.0797207	-5.59193	2.25e-08	1.07e-07	7.64782
ENSG00000088888	MAVS	3283.98	-0.438543	0.0921216	-4.76048	1.93e-06	6.15e-06	5.71444
ENSG00000172113	NME6	368.447	-0.438381	0.0738142	-5.93898	2.87e-09	1.68e-08	8.54212
ENSG00000204511	MCCD1	1.31989	-0.438306	0.283223	-1.54757	0.121726	0.155683	0.914615
ENSG00000125356	NDUFA1	916.051	-0.437739	0.0879233	-4.97864	6.4e-07	2.21e-06	6.19382
ENSG00000204822	MRPL53	44.3709	-0.437397	0.0731826	-5.97679	2.28e-09	1.4e-08	8.64207
ENSG00000135929	CYP27A1	1480.58	-0.42487	0.152056	-2.79417	0.00520327	0.00875574	2.28372
ENSG00000078618	NRDC	11582.2	-0.420052	0.0999287	-4.20352	2.63e-05	6.69e-05	4.58004
ENSG00000181991	MRPS11	266.827	-0.418511	0.0652964	-6.40941	1.46e-10	1.15e-09	9.83565
ENSG00000126814	TRMT5	74.6181	-0.417323	0.0745246	-5.59979	2.15e-08	1.03e-07	7.66756
ENSG00000175110	MRPS22	272.871	-0.414323	0.0664545	-6.23468	4.53e-10	3.2e-09	9.3439
ENSG00000148290	SURF1	1362.84	-0.413977	0.0666893	-6.20755	5.38e-10	3.73e-09	9.26922
ENSG00000088766	CRLS1	449.656	-0.411291	0.0923486	-4.45368	8.44e-06	2.4e-05	5.07366
ENSG00000171421	MRPL36	174.821	-0.406222	0.0811119	-5.00817	5.5e-07	1.92e-06	6.25964
ENSG00000131495	NDUFA2	840.959	-0.405376	0.0801742	-5.05619	4.28e-07	1.54e-06	6.36856
ENSG00000165678	GHITM	5703.89	-0.402671	0.0713914	-5.64033	1.7e-08	8.42e-08	7.76955
ENSG00000136143	SUCLA2	221.574	-0.402637	0.0861651	-4.67285	2.97e-06	9.21e-06	5.52724
ENSG00000099795	NDUFB7	1061.87	-0.400757	0.0742251	-5.39921	6.69e-08	2.89e-07	7.17457
ENSG00000146410	MTFR2	50.3695	-0.400444	0.1088	-3.68054	0.00023274	0.000495718	3.63313
ENSG00000112855	HARS2	853.376	-0.400365	0.0748752	-5.34709	8.94e-08	3.73e-07	7.04866
ENSG00000108064	TFAM	342.008	-0.400099	0.103769	-3.85567	0.000115414	0.000259082	3.93774
ENSG00000168958	MFF	1696.07	-0.399864	0.0876523	-4.56194	5.07e-06	1.51e-05	5.29499
ENSG00000101574	METTL4	262.451	-0.399679	0.0777866	-5.13814	2.77e-07	1.03e-06	6.55752
ENSG00000175564	UCP3	82.67	-0.395337	0.104632	-3.77836	0.000157862	0.000347168	3.80172
ENSG00000109390	NDUFC1	341.235	-0.39442	0.0662146	-5.95669	2.57e-09	1.53e-08	8.59007
ENSG00000180011	ZADH2	709.152	-0.39269	0.0775849	-5.06142	4.16e-07	1.51e-06	6.38091
ENSG00000099940	SNAP29	1113.58	-0.392561	0.0738047	-5.31892	1.04e-07	4.26e-07	6.98297
ENSG00000182810	DDX28	290.109	-0.391884	0.0725233	-5.40357	6.53e-08	2.83e-07	7.18509
ENSG00000104687	GSR	2983.57	-0.391793	0.0927945	-4.22216	2.42e-05	6.23e-05	4.61618
ENSG00000137547	MRPL15	294.499	-0.390091	0.0796973	-4.89466	9.85e-07	3.31e-06	6.00656
ENSG00000138399	FASTKD1	130.208	-0.389387	0.0920413	-4.23057	2.33e-05	6.05e-05	4.63264
ENSG00000163541	SUCLG1	1564.32	-0.38677	0.0614044	-6.29874	3e-10	2.22e-09	9.52288
ENSG00000175756	AURKAIP1	2767.26	-0.386521	0.0857864	-4.50562	6.62e-06	1.92e-05	5.17914
ENSG00000164347	GFM2	240.162	-0.384523	0.0748214	-5.13921	2.76e-07	1.03e-06	6.55909
ENSG00000069509	FUNDC1	112.834	-0.382124	0.0651762	-5.86294	4.55e-09	2.52e-08	8.34199
ENSG00000240230	COX19	374.866	-0.380965	0.0580314	-6.56481	5.21e-11	4.64e-10	10.2832
ENSG00000029639	TFB1M	110.349	-0.379052	0.0589777	-6.42704	1.3e-10	1.05e-09	9.88606
ENSG00000168268	NT5DC2	314.741	-0.377631	0.139505	-2.70695	0.00679053	0.0112173	2.1681
ENSG00000122335	SERAC1	242.307	-0.375359	0.0869095	-4.31896	1.57e-05	4.21e-05	4.8041
ENSG00000103160	HSDL1	306.637	-0.374707	0.089929	-4.1667	3.09e-05	7.78e-05	4.51004
ENSG00000113384	GOLPH3	1433.81	-0.373334	0.091894	-4.06266	4.85e-05	0.00011744	4.31426
ENSG00000120333	MRPS14	252.053	-0.372399	0.0534821	-6.96306	3.33e-12	4.09e-11	11.4776
ENSG00000115840	SLC25A12	390.337	-0.372198	0.090163	-4.12806	3.66e-05	9.1e-05	4.43652
ENSG00000164284	GRPEL2	122.799	-0.370985	0.093616	-3.96283	7.41e-05	0.000174977	4.13018
ENSG00000112234	FBXL4	435.322	-0.369131	0.100048	-3.68953	0.000224668	0.000481368	3.64846
ENSG00000101986	ABCD1	1326.53	-0.365873	0.101111	-3.61852	0.000296295	0.00061771	3.52828
ENSG00000196636	SDHAF3	453.707	-0.365197	0.149387	-2.44463	0.0144999	0.0225415	1.83863
ENSG00000141447	OSBPL1A	443.25	-0.363997	0.145908	-2.49471	0.012606	0.0198541	1.89942
ENSG00000121691	CAT	8669.72	-0.362674	0.102916	-3.52399	0.000425104	0.000864591	3.3715
ENSG00000132313	MRPL35	236.512	-0.362637	0.0638337	-5.68097	1.34e-08	6.8e-08	7.8729
ENSG00000082212	ME2	1852.54	-0.362396	0.0859979	-4.21401	2.51e-05	6.45e-05	4.60033
ENSG00000196860	TOMM20L	1.1845	-0.362021	0.272614	-1.32796	0.18419	0.225956	0.734734
ENSG00000125741	OPA3	469.757	-0.360752	0.0740241	-4.87344	1.1e-06	3.65e-06	5.95861
ENSG00000008394	MGST1	863.391	-0.360357	0.127755	-2.8207	0.00479192	0.00814345	2.31949
ENSG00000128694	OSGEPL1	57.9552	-0.359398	0.0733541	-4.8995	9.61e-07	3.24e-06	6.01728
ENSG00000100577	GSTZ1	221.685	-0.353536	0.106008	-3.33499	0.000853035	0.00166303	3.06903
ENSG00000125871	MGME1	486.77	-0.352094	0.0695298	-5.06392	4.11e-07	1.5e-06	6.38616
ENSG00000091140	DLD	1006.69	-0.351711	0.0933406	-3.76805	0.000164531	0.000360369	3.78375
ENSG00000168275	COA6	139.923	-0.350727	0.0784232	-4.47224	7.74e-06	2.23e-05	5.11126
ENSG00000174109	C16orf91	106.634	-0.348806	0.0586024	-5.95207	2.65e-09	1.56e-08	8.57675
ENSG00000106077	ABHD11	406.553	-0.348648	0.0828487	-4.20825	2.57e-05	6.57e-05	4.59007
ENSG00000165487	MICU2	770.324	-0.347756	0.0898682	-3.86963	0.000109003	0.000246401	3.96256
ENSG00000101181	MTG2	1201.69	-0.344876	0.0643773	-5.35711	8.46e-08	3.56e-07	7.07263
ENSG00000168291	PDHB	844.401	-0.340036	0.0574875	-5.91497	3.32e-09	1.9e-08	8.47886
ENSG00000075415	SLC25A3	6274.74	-0.338279	0.0626876	-5.39627	6.8e-08	2.92e-07	7.16749
ENSG00000134056	MRPS36	330.355	-0.338159	0.0603705	-5.60139	2.13e-08	1.02e-07	7.67162
ENSG00000068120	COASY	2035.08	-0.338026	0.0686656	-4.92279	8.53e-07	2.9e-06	6.06905
ENSG00000123472	ATPAF1	505.593	-0.337581	0.065245	-5.17405	2.29e-07	8.7e-07	6.64016
ENSG00000004961	HCCS	461.753	-0.33723	0.0576136	-5.85331	4.82e-09	2.65e-08	8.31695
ENSG00000089060	SLC8B1	2999.7	-0.334996	0.0846216	-3.95875	7.53e-05	0.000177604	4.12321
ENSG00000169228	RAB24	6575.41	-0.334786	0.100992	-3.31499	0.00091648	0.00177549	3.03788
ENSG00000109180	OCIAD1	1428.41	-0.334007	0.0599357	-5.57275	2.51e-08	1.18e-07	7.60033
ENSG00000122687	MRM2	319.959	-0.333993	0.0579987	-5.75863	8.48e-09	4.52e-08	8.0716
ENSG00000117009	KMO	61.8816	-0.332562	0.0932157	-3.56767	0.000360173	0.000739483	3.44349
ENSG00000177427	MIEF2	216.158	-0.330673	0.0691878	-4.77936	1.76e-06	5.63e-06	5.75449
ENSG00000172172	MRPL13	128.41	-0.330614	0.107101	-3.08695	0.00202221	0.00365281	2.69417
ENSG00000171103	TRMT61B	67.5362	-0.330573	0.0763229	-4.33124	1.48e-05	4.02e-05	4.82974
ENSG00000156170	NDUFAF6	109.855	-0.33009	0.0631176	-5.22977	1.7e-07	6.61e-07	6.76955
ENSG00000162377	COA7	100.924	-0.3283	0.0784293	-4.18593	2.84e-05	7.18e-05	4.54668
ENSG00000133028	SCO1	449.994	-0.326227	0.0582034	-5.60496	2.08e-08	1.01e-07	7.68194
ENSG00000072062	PRKACA	7447.22	-0.323813	0.0927386	-3.49167	0.000480008	0.000965369	3.31875
ENSG00000143384	MCL1	48328.9	-0.323338	0.114637	-2.82054	0.00479425	0.00814345	2.31928
ENSG00000112695	COX7A2	1199.13	-0.322782	0.0902895	-3.57497	0.000350265	0.000721879	3.4556
ENSG00000164209	SLC25A46	513.33	-0.32156	0.107951	-2.97877	0.00289412	0.00510838	2.53848
ENSG00000138777	PPA2	742.244	-0.320621	0.0814107	-3.93831	8.21e-05	0.000192591	4.08566
ENSG00000100335	MIEF1	620.633	-0.320472	0.0606684	-5.28235	1.28e-07	5.11e-07	6.89279
ENSG00000127540	UQCR11	1997.21	-0.318193	0.100555	-3.16437	0.0015542	0.00287461	2.80849
ENSG00000243147	MRPL33	506.836	-0.317022	0.0658579	-4.81374	1.48e-06	4.84e-06	5.82974
ENSG00000164306	PRIMPOL	79.5813	-0.316791	0.0841678	-3.76381	0.000167345	0.000365793	3.77639
ENSG00000204370	SDHD	1219.33	-0.315917	0.0670871	-4.70905	2.49e-06	7.81e-06	5.6038
ENSG00000060971	ACAA1	5389.94	-0.315456	0.0788016	-4.00317	6.25e-05	0.000149281	4.20412
ENSG00000130347	RTN4IP1	61.6641	-0.314489	0.0652187	-4.82206	1.42e-06	4.67e-06	5.84771
ENSG00000164951	PDP1	191.223	-0.31351	0.132638	-2.36364	0.0180963	0.027539	1.74241
ENSG00000136783	NIPSNAP3A	279.768	-0.313365	0.0874884	-3.58179	0.000341244	0.00070463	3.46693
ENSG00000146282	RARS2	348.368	-0.312642	0.0620393	-5.03942	4.67e-07	1.66e-06	6.33068
ENSG00000182902	SLC25A18	17.9843	-0.310057	0.163077	-1.90129	0.0572642	0.0778391	1.24212
ENSG00000178307	TMEM11	1000.5	-0.306318	0.0847264	-3.61538	0.000299911	0.000624046	3.52301
ENSG00000014824	SLC30A9	445.182	-0.303416	0.0949163	-3.19667	0.00139024	0.00260701	2.85691
ENSG00000158864	NDUFS2	2759.03	-0.303272	0.0675759	-4.48787	7.19e-06	2.08e-05	5.14327
ENSG00000078668	VDAC3	1397.75	-0.301529	0.0527618	-5.71491	1.1e-08	5.63e-08	7.95861
ENSG00000196236	XPNPEP3	247.591	-0.301275	0.065656	-4.58869	4.46e-06	1.34e-05	5.35067
ENSG00000110871	COQ5	363.876	-0.301167	0.0626877	-4.80424	1.55e-06	5.06e-06	5.80967
ENSG00000177302	TOP3A	1578.54	-0.300874	0.0731076	-4.1155	3.86e-05	9.54e-05	4.41341
ENSG00000002330	BAD	547.438	-0.300822	0.073168	-4.11138	3.93e-05	9.67e-05	4.40561
ENSG00000169599	NFU1	208.605	-0.299663	0.0783166	-3.82631	0.000130081	0.0002908	3.88579
ENSG00000067064	IDI1	3323.98	-0.298205	0.168702	-1.76765	0.07712	0.10226	1.11283
ENSG00000229833	PET100	625.943	-0.297899	0.088483	-3.36674	0.000760625	0.00149094	3.11883
ENSG00000174099	MSRB3	249.164	-0.297849	0.111953	-2.66047	0.00780312	0.0127153	2.10773
ENSG00000258429	PDF	130.703	-0.297427	0.0596846	-4.98332	6.25e-07	2.17e-06	6.20412
ENSG00000105793	GTPBP10	159.218	-0.29737	0.0851481	-3.49238	0.000478735	0.000964603	3.3199
ENSG00000154079	SDHAF4	73.5166	-0.294153	0.0777914	-3.78131	0.000156007	0.000343788	3.80686
ENSG00000067992	PDK3	1182.36	-0.291582	0.084647	-3.44468	0.000571736	0.00113741	3.2428
ENSG00000160752	FDPS	944.767	-0.291491	0.0608325	-4.7917	1.65e-06	5.31e-06	5.78252
ENSG00000003509	NDUFAF7	357.104	-0.291354	0.105971	-2.74938	0.00597087	0.00996988	2.22396
ENSG00000116688	MFN2	6688.96	-0.290375	0.102639	-2.8291	0.00466791	0.00795382	2.33088
ENSG00000166321	NUDT13	39.3093	-0.289526	0.092074	-3.14449	0.00166378	0.00305638	2.77891
ENSG00000158828	PINK1	2331.65	-0.286084	0.117374	-2.43737	0.0147946	0.0229009	1.8299
ENSG00000108826	MRPL27	285.612	-0.284993	0.0718434	-3.96687	7.28e-05	0.000172416	4.13787
ENSG00000175193	PARL	793.906	-0.284441	0.0828276	-3.43414	0.000594439	0.00117584	3.22589
ENSG00000158793	NIT1	1241.11	-0.283287	0.0722097	-3.92312	8.74e-05	0.000202955	4.05849
ENSG00000171503	ETFDH	363.359	-0.281107	0.0734773	-3.82576	0.000130368	0.000290841	3.88483
ENSG00000164366	CCDC127	262.355	-0.281087	0.0602778	-4.6632	3.11e-06	9.62e-06	5.50724
ENSG00000130489	SCO2	94.8878	-0.277172	0.125873	-2.202	0.0276654	0.0403967	1.55806
ENSG00000137944	KYAT3	734.766	-0.27676	0.0750558	-3.68739	0.00022657	0.000484483	3.6448
ENSG00000121289	CEP89	245.483	-0.27553	0.0524623	-5.25197	1.5e-07	5.88e-07	6.82391		0.0005
ENSG00000239789	MRPS17	122.427	-0.270513	0.0595788	-4.54042	5.61e-06	1.66e-05	5.25104
ENSG00000102738	MRPS31	248.326	-0.270304	0.0633868	-4.26436	2e-05	5.26e-05	4.69897
ENSG00000135002	RFK	175.637	-0.270083	0.0996219	-2.71108	0.00670638	0.0110953	2.17351
ENSG00000136371	MTHFS	1827.65	-0.269478	0.130135	-2.07075	0.0383822	0.0542162	1.41587
ENSG00000198130	HIBCH	188.808	-0.269124	0.0746081	-3.60717	0.00030955	0.000642866	3.50927
ENSG00000143149	ALDH9A1	1211.93	-0.268266	0.0651023	-4.12068	3.78e-05	9.35e-05	4.42251
ENSG00000132906	CASP9	705.088	-0.266412	0.0650314	-4.09667	4.19e-05	0.000102603	4.37779
ENSG00000119927	GPAM	69.801	-0.266179	0.11413	-2.33225	0.0196873	0.029751	1.70581
ENSG00000065154	OAT	1922.19	-0.265946	0.108834	-2.44359	0.0145419	0.0225743	1.83738
ENSG00000087157	PGS1	7395.28	-0.264757	0.133976	-1.97615	0.0481374	0.0667751	1.31752
ENSG00000147684	NDUFB9	1656.61	-0.263324	0.0711591	-3.7005	0.000215177	0.000463787	3.6672
ENSG00000023228	NDUFS1	911.074	-0.261576	0.0686598	-3.80974	0.000139113	0.000308444	3.85663
ENSG00000120662	MTRF1	169.55	-0.258571	0.0746214	-3.46511	0.000530019	0.00106126	3.27571
ENSG00000259494	MRPL46	131.724	-0.25799	0.0640448	-4.02828	5.62e-05	0.000135099	4.25026
ENSG00000136521	NDUFB5	598.453	-0.25676	0.0442613	-5.801	6.59e-09	3.57e-08	8.18111
ENSG00000086504	MRPL28	1973.93	-0.256026	0.0772302	-3.3151	0.000916092	0.00177549	3.03806
ENSG00000159231	CBR3	13.1564	-0.254723	0.129152	-1.97227	0.0485792	0.0672813	1.31355
ENSG00000083099	LYRM2	219.447	-0.250278	0.0686435	-3.64606	0.000266289	0.000558382	3.57465
ENSG00000126267	COX6B1	4231.21	-0.24995	0.0829393	-3.01365	0.0025813	0.00460126	2.58816
ENSG00000166855	CLPX	816.594	-0.248684	0.077551	-3.20672	0.00134257	0.00252198	2.87206
ENSG00000135940	COX5B	2686.17	-0.244374	0.0737761	-3.31237	0.000925085	0.0017874	3.03382
ENSG00000181061	HIGD1A	622.083	-0.243303	0.10634	-2.28796	0.0221398	0.0330063	1.65483
ENSG00000125611	CHCHD5	354.032	-0.243282	0.0647853	-3.7552	0.000173202	0.000377072	3.76145
ENSG00000111775	COX6A1	1713.57	-0.242636	0.0731991	-3.31474	0.000917285	0.00177549	3.0375
ENSG00000147586	MRPS28	105.012	-0.242565	0.0784569	-3.09169	0.00199019	0.00360097	2.70111
ENSG00000119421	NDUFA8	366.412	-0.240748	0.0566741	-4.24794	2.16e-05	5.64e-05	4.66555
ENSG00000244005	NFS1	384.67	-0.239644	0.0432816	-5.53684	3.08e-08	1.41e-07	7.51145
ENSG00000084092	NOA1	554.741	-0.238285	0.0474524	-5.02156	5.13e-07	1.81e-06	6.28988
ENSG00000189043	NDUFA4	1258.21	-0.236893	0.106948	-2.21504	0.0267574	0.0392297	1.57256
ENSG00000123213	NLN	182.993	-0.23646	0.0946206	-2.49904	0.0124532	0.0196419	1.90472
ENSG00000004779	NDUFAB1	380.205	-0.232075	0.0583905	-3.97454	7.05e-05	0.000167317	4.15181
ENSG00000118246	FASTKD2	246.539	-0.230878	0.0589595	-3.91587	9.01e-05	0.000206935	4.04528
ENSG00000136758	YME1L1	3500.58	-0.23017	0.0591766	-3.88955	0.00010043	0.000228768	3.99814
ENSG00000188554	NBR1	4234.48	-0.227171	0.0793068	-2.86446	0.00417718	0.00717413	2.37912
ENSG00000185414	MRPL30	402.58	-0.227149	0.0472992	-4.80239	1.57e-06	5.07e-06	5.8041
ENSG00000144827	ABHD10	309.312	-0.226877	0.0643161	-3.52753	0.000419462	0.000856336	3.37731
ENSG00000204922	UQCC3	97.8744	-0.22659	0.0577772	-3.92179	8.79e-05	0.000203641	4.05601
ENSG00000112031	MTRF1L	150.222	-0.225327	0.069513	-3.24152	0.00118895	0.00225297	2.92484
ENSG00000185973	TMLHE	522.452	-0.223839	0.115692	-1.93479	0.0530158	0.0726115	1.27559
ENSG00000117054	ACADM	297.535	-0.223118	0.0875662	-2.54799	0.0108346	0.0171892	1.96519
ENSG00000119705	SLIRP	107.544	-0.222774	0.086041	-2.58916	0.0096211	0.0155374	2.01678
ENSG00000030110	BAK1	1259.28	-0.221901	0.0798607	-2.77861	0.00545926	0.00914383	2.26287
ENSG00000142082	SIRT3	508.011	-0.221041	0.0693575	-3.18699	0.00143764	0.00268194	2.84235
ENSG00000114686	MRPL3	391.449	-0.220357	0.0810745	-2.71796	0.00656866	0.0109007	2.18252
ENSG00000049883	PTCD2	102.921	-0.219942	0.0727245	-3.02432	0.00249189	0.00444922	2.60347
ENSG00000136522	MRPL47	204.307	-0.219726	0.0907411	-2.42146	0.0154582	0.0237919	1.81084
ENSG00000074071	MRPS34	1012.59	-0.219166	0.0617392	-3.54987	0.000385424	0.000789827	3.41406
ENSG00000161653	NAGS	54.6439	-0.218337	0.120185	-1.81667	0.0692675	0.0928717	1.15947
ENSG00000125995	ROMO1	497.785	-0.215845	0.0788431	-2.73766	0.00618781	0.0103162	2.20846
ENSG00000139160	ETFBKMT	106.568	-0.215528	0.121516	-1.77366	0.0761189	0.10118	1.11851
ENSG00000119431	HDHD3	371.272	-0.21492	0.0652921	-3.29167	0.000995932	0.00190725	3.00177
ENSG00000088682	COQ9	433.034	-0.214253	0.0402601	-5.32174	1.03e-07	4.23e-07	6.98716
ENSG00000232859	LYRM9	129.715	-0.214221	0.0876097	-2.44517	0.0144783	0.0225403	1.83928
ENSG00000136897	MRPL50	122.268	-0.213476	0.080034	-2.66731	0.0076461	0.012535	2.11656
ENSG00000250317	SMIM20	161.713	-0.211843	0.0681852	-3.10688	0.0018907	0.00343244	2.72338
ENSG00000072756	TRNT1	166.805	-0.208413	0.0862129	-2.41743	0.0156307	0.0240234	1.80602
ENSG00000178694	NSUN3	350.16	-0.208005	0.121011	-1.71889	0.0856342	0.112311	1.06735
ENSG00000186603	HPDL	11.2927	-0.205931	0.147699	-1.39426	0.163238	0.202782	0.787179
ENSG00000117305	HMGCL	801.96	-0.205885	0.0640025	-3.21682	0.00129618	0.00244332	2.88734
ENSG00000106028	SSBP1	601.794	-0.20574	0.0433675	-4.7441	2.09e-06	6.61e-06	5.67985
ENSG00000213619	NDUFS3	886.841	-0.205584	0.0467184	-4.4005	1.08e-05	3e-05	4.96658
ENSG00000120675	DNAJC15	313.207	-0.20497	0.0700779	-2.92489	0.0034458	0.00603125	2.46271
ENSG00000072210	ALDH3A2	524.01	-0.201357	0.0525441	-3.83216	0.000127023	0.000284552	3.89612
ENSG00000278619	MRM1	97.8489	-0.197491	0.0724336	-2.7265	0.00640094	0.0106551	2.19376
ENSG00000063176	SPHK2	409.788	-0.197443	0.0573191	-3.44462	0.000571857	0.00113741	3.24271
ENSG00000156026	MCU	1007.17	-0.196991	0.0776565	-2.5367	0.0111904	0.0177277	1.95115
ENSG00000167862	MRPL58	241.593	-0.195163	0.0620279	-3.14638	0.00165303	0.00304698	2.78172
ENSG00000205138	SDHAF1	299.485	-0.193669	0.0542564	-3.5695	0.000357658	0.000735714	3.44653
ENSG00000067704	IARS2	934.537	-0.191892	0.0732502	-2.61967	0.00880143	0.0142349	2.05545
ENSG00000168710	AHCYL1	1892.88	-0.190616	0.0518199	-3.67843	0.000234677	0.000498862	3.62953
ENSG00000164978	NUDT2	274.581	-0.190342	0.0714641	-2.66346	0.00773418	0.0126411	2.11159
ENSG00000004799	PDK4	657.607	-0.190297	0.16743	-1.13657	0.255717	0.30405	0.59224
ENSG00000163528	CHCHD4	160.787	-0.190064	0.0505342	-3.76109	0.000169173	0.000369042	3.77167
ENSG00000169972	PUSL1	249.771	-0.186664	0.0643959	-2.89869	0.00374721	0.00648717	2.42629
ENSG00000122912	SLC25A16	245.531	-0.185945	0.0748309	-2.48486	0.0129601	0.0203821	1.88739
ENSG00000174606	ANGEL2	377.63	-0.185162	0.0898527	-2.06073	0.0393287	0.0554806	1.40529
ENSG00000170791	CHCHD7	521.602	-0.182401	0.0832758	-2.19032	0.0285007	0.0414486	1.54514
ENSG00000179598	PLD6	109.382	-0.182328	0.11968	-1.52346	0.127643	0.16229	0.894003
ENSG00000143158	MPC2	613.117	-0.177913	0.0754794	-2.3571	0.0184182	0.0279717	1.73475
ENSG00000109919	MTCH2	720.666	-0.173884	0.0482621	-3.6029	0.000314682	0.000652271	3.50213
ENSG00000106603	COA1	648.223	-0.173867	0.0673655	-2.58095	0.00985288	0.0158643	2.00644
ENSG00000205707	ETFRF1	182.614	-0.173774	0.0755679	-2.29958	0.021472	0.0320894	1.66813
ENSG00000144182	LIPT1	52.7333	-0.173161	0.0772602	-2.24127	0.0250086	0.0369158	1.60191
ENSG00000198695	MT-ND6	16256.7	-0.171175	0.123416	-1.38698	0.165447	0.204822	0.78134
ENSG00000171204	TMEM126B	248.213	-0.170329	0.0869069	-1.9599	0.0500078	0.069104	1.30096
ENSG00000138029	HADHB	3528.87	-0.168259	0.0735446	-2.28784	0.0221466	0.0330063	1.65469
ENSG00000140990	NDUFB10	1580.91	-0.168152	0.0604344	-2.7824	0.00539591	0.0090658	2.26794
ENSG00000132463	GRSF1	1018.62	-0.167859	0.045935	-3.65427	0.000257919	0.000542934	3.58852
ENSG00000105819	PMPCB	1070.24	-0.166123	0.041268	-4.02547	5.69e-05	0.000136418	4.24489
ENSG00000059691	GATB	214.591	-0.165699	0.0471721	-3.51265	0.000443669	0.000895615	3.35294
ENSG00000222011	FAM185A	49.6765	-0.163988	0.0734232	-2.23346	0.0255186	0.0374907	1.59314
ENSG00000155368	DBI	723.531	-0.162646	0.0941387	-1.72773	0.0840374	0.110619	1.07553
ENSG00000124370	MCEE	75.7044	-0.162269	0.0780583	-2.07882	0.0376339	0.0533681	1.42442
ENSG00000023572	GLRX2	119.606	-0.159163	0.0709964	-2.24184	0.0249716	0.0369116	1.60255
ENSG00000137500	CCDC90B	318.138	-0.158847	0.070571	-2.25088	0.0243932	0.0361554	1.61273
ENSG00000108599	AKAP10	1291.77	-0.158555	0.105711	-1.49988	0.133645	0.169127	0.874048
ENSG00000156469	MTERF3	101.857	-0.156423	0.0652157	-2.39855	0.0164602	0.0252265	1.78357
ENSG00000136463	TACO1	251.898	-0.156285	0.057613	-2.71268	0.00667419	0.0110589	2.1756
ENSG00000130312	MRPL34	504.456	-0.155141	0.0580583	-2.67216	0.00753658	0.0123742	2.12283
ENSG00000085760	MTIF2	308.122	-0.150475	0.0479476	-3.13832	0.0016992	0.00311492	2.76975
ENSG00000122873	CISD1	136.379	-0.149888	0.0848588	-1.76632	0.0773426	0.102429	1.11158
ENSG00000155542	SETD9	59.4944	-0.148618	0.112698	-1.31873	0.187261	0.228686	0.727553
ENSG00000114956	DGUOK	1018.13	-0.147669	0.0446557	-3.30682	0.000943598	0.00181668	3.02521
ENSG00000100601	ALKBH1	288.359	-0.146914	0.058011	-2.53252	0.0113245	0.017914	1.94598
ENSG00000213965	NUDT19	190.301	-0.146517	0.0759833	-1.92828	0.0538197	0.0736194	1.26906
ENSG00000182180	MRPS16	666.431	-0.145784	0.0328959	-4.43168	9.35e-06	2.61e-05	5.02919
ENSG00000184831	APOO	109.897	-0.14491	0.0734894	-1.97185	0.0486266	0.0672813	1.31313
ENSG00000123131	PRDX4	366.544	-0.143795	0.080984	-1.7756	0.0757987	0.100878	1.12034
ENSG00000111843	TMEM14C	518.684	-0.139757	0.0816267	-1.71214	0.0868702	0.113656	1.06113
ENSG00000073169	SELENOO	2084.8	-0.138362	0.0625774	-2.21106	0.027032	0.0395787	1.56812
ENSG00000149792	MRPL49	809.52	-0.137721	0.0433489	-3.17704	0.00148786	0.00276135	2.82744
ENSG00000164830	OXR1	540.903	-0.137703	0.111876	-1.23085	0.218377	0.263123	0.660793
ENSG00000048544	MRPS10	515.996	-0.137661	0.0441558	-3.11763	0.0018231	0.00332646	2.73919
ENSG00000197448	GSTK1	8029.82	-0.137185	0.0556893	-2.46339	0.013763	0.0215195	1.86129
ENSG00000164051	CCDC51	108.899	-0.136459	0.0532358	-2.56329	0.0103686	0.0166205	1.98428
ENSG00000172878	METAP1D	86.0316	-0.134834	0.0921173	-1.46372	0.143269	0.180253	0.843847
ENSG00000121897	LIAS	180.663	-0.134339	0.0441404	-3.04345	0.0023388	0.00419666	2.63101
ENSG00000174886	NDUFA11	1794.89	-0.134144	0.0551372	-2.43292	0.0149777	0.0231183	1.82455
ENSG00000153820	SPHKAP	1.90933	-0.132169	0.405783	-0.325713	0.744641	0.773226	0.128053
ENSG00000111271	ACAD10	750.856	-0.131938	0.0536898	-2.45741	0.0139944	0.0218498	1.85405
ENSG00000145337	PYURF	1.00048	-0.131683	0.21995	-0.598696	0.549376	0.598013	0.260131
ENSG00000122085	MTERF4	666.857	-0.130474	0.0593766	-2.19741	0.0279915	0.0408177	1.55297
ENSG00000075336	TIMM21	111.938	-0.13029	0.0595454	-2.18807	0.0286643	0.0416306	1.54266
ENSG00000117593	DARS2	180.711	-0.128377	0.0679676	-1.88879	0.0589194	0.0798882	1.22974
ENSG00000010256	UQCRC1	4891.07	-0.127364	0.0693679	-1.83606	0.066349	0.0894018	1.17817
ENSG00000084090	STARD7	1966.24	-0.125077	0.0524623	-2.38413	0.0171195	0.0261999	1.76651
ENSG00000102794	ACOD1	1.85208	-0.124328	0.376753	-0.329998	0.741401	0.770602	0.129947
ENSG00000172590	MRPL52	580.17	-0.123214	0.0612196	-2.01265	0.0441512	0.0616408	1.35506
ENSG00000182890	GLUD2	6.17012	-0.122213	0.164456	-0.743135	0.4574	0.509688	0.339704
ENSG00000184076	UQCR10	1108.88	-0.122178	0.0671747	-1.81882	0.0689392	0.0925461	1.16153
ENSG00000131174	COX7B	554.718	-0.121539	0.126935	-0.957489	0.33832	0.392771	0.470672
ENSG00000163738	MTHFD2L	62.5294	-0.12131	0.0799059	-1.51816	0.128974	0.163599	0.889497
ENSG00000186687	LYRM7	168.744	-0.119899	0.0855254	-1.40191	0.160943	0.200161	0.793329
ENSG00000134375	TIMM17A	446.464	-0.119582	0.0505246	-2.36681	0.0179423	0.0273431	1.74612
ENSG00000043514	TRIT1	176.51	-0.116635	0.0597101	-1.95335	0.0507778	0.0699893	1.29433
ENSG00000105518	TMEM205	617.803	-0.115804	0.0621881	-1.86216	0.0625808	0.0846406	1.20356
ENSG00000166743	ACSM1	13.5451	-0.113559	0.153393	-0.740318	0.459107	0.511064	0.338086
ENSG00000100347	SAMM50	648.162	-0.113022	0.0517981	-2.18197	0.0291121	0.0421677	1.53593
ENSG00000004142	POLDIP2	1837.55	-0.112212	0.0514483	-2.18107	0.0291785	0.0422073	1.53494
ENSG00000196177	ACADSB	154.645	-0.112009	0.0968191	-1.15689	0.247316	0.295035	0.606747
ENSG00000069998	HDHD5	606.304	-0.111085	0.0534611	-2.07787	0.0377215	0.0534224	1.42341
ENSG00000126432	PRDX5	6676.44	-0.110439	0.0956618	-1.15447	0.248307	0.29589	0.60501
ENSG00000114026	OGG1	564.348	-0.110434	0.0465646	-2.37162	0.0177102	0.0270656	1.75178
ENSG00000096080	MRPS18A	256.328	-0.10986	0.052779	-2.08151	0.0373873	0.053088	1.42728
ENSG00000242485	MRPL20	857.536	-0.107446	0.0372968	-2.88085	0.0039661	0.00684421	2.40164
ENSG00000115317	HTRA2	742.07	-0.10584	0.0456003	-2.32104	0.0202846	0.0304833	1.69283
ENSG00000132570	PCBD2	90.8836	-0.104753	0.0644561	-1.62519	0.104122	0.1346	0.982457
ENSG00000164405	UQCRQ	503.167	-0.102078	0.104228	-0.979374	0.327395	0.381315	0.484928
ENSG00000126768	TIMM17B	1777.89	-0.100489	0.0659867	-1.52287	0.127792	0.16229	0.893496
ENSG00000124532	MRS2	285.22	-0.0999067	0.0578027	-1.72841	0.0839151	0.110592	1.07616
ENSG00000256525	POLG2	214.3	-0.0997415	0.0586579	-1.70039	0.0890568	0.116376	1.05033
ENSG00000105379	ETFB	1097.81	-0.0981731	0.0720929	-1.36176	0.173274	0.213777	0.761266
ENSG00000061794	MRPS35	358.289	-0.0942987	0.0571153	-1.65102	0.098734	0.12794	1.00553
ENSG00000166902	MRPL16	589.273	-0.0939829	0.039877	-2.35682	0.0184324	0.0279717	1.73442
ENSG00000155189	AGPAT5	148.099	-0.0939069	0.0892791	-1.05183	0.292875	0.344073	0.533317
ENSG00000148090	AUH	199.422	-0.0922682	0.0783135	-1.17819	0.238721	0.286042	0.62211
ENSG00000100416	TRMU	437.596	-0.0913081	0.0466571	-1.95701	0.0503469	0.0694838	1.29803
ENSG00000168237	GLYCTK	594.184	-0.0907005	0.0588076	-1.54233	0.122994	0.156934	0.910115
ENSG00000143198	MGST3	763.484	-0.0896684	0.0708548	-1.26552	0.205684	0.248937	0.6868
ENSG00000177370	TIMM22	320.571	-0.0888451	0.0435425	-2.04042	0.041308	0.058043	1.38397
ENSG00000116288	PARK7	2801.5	-0.0871019	0.0467559	-1.86291	0.0624755	0.0846038	1.20429
ENSG00000170855	TRIAP1	167.284	-0.0865519	0.0685501	-1.26261	0.20673	0.249645	0.684597
ENSG00000178074	C2orf69	233.853	-0.0852439	0.138174	-0.616931	0.53728	0.587209	0.269799
ENSG00000205981	DNAJC19	122.202	-0.0848936	0.06454	-1.31536	0.188388	0.229718	0.724947
ENSG00000215021	PHB2	4018.3	-0.0846547	0.0371232	-2.28037	0.0225855	0.0336142	1.64617
ENSG00000178741	COX5A	1236.71	-0.0843302	0.0433387	-1.94584	0.0516738	0.0710672	1.28673
ENSG00000169021	UQCRFS1	1390.22	-0.0832173	0.0484648	-1.71707	0.0859669	0.11261	1.06567
ENSG00000106246	PTCD1	395.548	-0.0812194	0.0508982	-1.59572	0.110551	0.142569	0.956439
ENSG00000196449	YRDC	178.72	-0.0805447	0.0558404	-1.44241	0.149187	0.187045	0.82627
ENSG00000198015	MRPL42	350.691	-0.0803816	0.0626685	-1.28265	0.199616	0.242358	0.699805
ENSG00000267855	NDUFA7	516.908	-0.0771753	0.0598746	-1.28895	0.197416	0.240004	0.704618
ENSG00000183569	SERHL2	22.5977	-0.0768126	0.0970199	-0.79172	0.428524	0.48399	0.368025
ENSG00000137992	DBT	175.954	-0.0762714	0.0714894	-1.06689	0.286022	0.337119	0.543601
ENSG00000265354	TIMM23	453.741	-0.0750225	0.0530454	-1.41431	0.157272	0.196046	0.80335
ENSG00000099800	TIMM13	528.418	-0.0745054	0.0563673	-1.32178	0.18624	0.228212	0.729927
ENSG00000186010	NDUFA13	2107.35	-0.0741988	0.0633322	-1.17158	0.241365	0.288253	0.617325
ENSG00000198836	OPA1	659.969	-0.0730365	0.0785151	-0.930223	0.352256	0.406334	0.453142
ENSG00000106153	CHCHD2	4198.45	-0.0720702	0.0546387	-1.31903	0.187158	0.228686	0.727792
ENSG00000108439	PNPO	132.37	-0.0693099	0.0650135	-1.06608	0.286386	0.337181	0.543048
ENSG00000136003	ISCU	3342.36	-0.067936	0.0733994	-0.925565	0.354672	0.40825	0.450173
ENSG00000111275	ALDH2	5153.53	-0.0676707	0.110574	-0.611995	0.540541	0.590177	0.267171
ENSG00000127952	STYXL1	855.294	-0.0649736	0.086948	-0.74727	0.4549	0.507675	0.342084
ENSG00000117640	MTFR1L	909.614	-0.0644279	0.0362628	-1.77669	0.0756187	0.100763	1.12137
ENSG00000116771	AGMAT	60.4397	-0.0642043	0.149897	-0.428322	0.668417	0.708351	0.174953
ENSG00000100348	TXN2	1738.88	-0.0618085	0.0423447	-1.45965	0.144386	0.181447	0.840474
ENSG00000155008	APOOL	118.86	-0.06015	0.0765688	-0.785568	0.43212	0.487036	0.364395
ENSG00000005469	CROT	92.9159	-0.0598694	0.0801574	-0.746898	0.455125	0.507675	0.341869
ENSG00000151611	MMAA	64.9908	-0.0586302	0.0615897	-0.951947	0.341124	0.395601	0.467088
ENSG00000134326	CMPK2	211.573	-0.0577723	0.162062	-0.356482	0.721479	0.754972	0.141776
ENSG00000111666	CHPT1	4010.27	-0.056597	0.128107	-0.441795	0.658638	0.703501	0.181353
ENSG00000145494	NDUFS6	700.339	-0.0548279	0.0583728	-0.939271	0.347592	0.40224	0.458931
ENSG00000128626	MRPS12	435.259	-0.0524004	0.0584667	-0.896244	0.370122	0.42378	0.431655
ENSG00000176410	DNAJC30	100.533	-0.0434857	0.061454	-0.707614	0.479185	0.531772	0.319497
ENSG00000184117	NIPSNAP1	717.411	-0.0428475	0.0618059	-0.693259	0.488147	0.540609	0.311449
ENSG00000167112	TRUB2	266.426	-0.0423339	0.0551106	-0.768164	0.44239	0.497057	0.354195
ENSG00000161513	FDXR	185.897	-0.0418445	0.0787682	-0.531236	0.595255	0.64214	0.225297
ENSG00000278845	MRPL45	372.825	-0.0411783	0.040403	-1.01919	0.308114	0.3608	0.511289
ENSG00000123130	ACOT9	1605.88	-0.0411279	0.0689551	-0.596445	0.550878	0.598816	0.258944
ENSG00000135241	PNPLA8	1117.76	-0.0397336	0.108876	-0.364943	0.715154	0.749803	0.1456
ENSG00000138382	METTL5	133.775	-0.0391843	0.0659601	-0.59406	0.552472	0.599573	0.25769
ENSG00000214026	MRPL23	863.473	-0.0385114	0.0748684	-0.514388	0.606981	0.652836	0.216825
ENSG00000101166	PRELID3B	633.637	-0.0376009	0.0596939	-0.629896	0.528763	0.57907	0.276739
ENSG00000138078	PREPL	205.316	-0.0374339	0.0883012	-0.423934	0.671614	0.709927	0.17288
ENSG00000183978	COA3	414.182	-0.0356607	0.0598403	-0.595932	0.551221	0.598816	0.258674
ENSG00000155906	RMND1	156.481	-0.0356313	0.0486591	-0.732264	0.464008	0.515458	0.333475
ENSG00000125445	MRPS7	561.925	-0.0350723	0.0386606	-0.907184	0.364309	0.418009	0.43853
ENSG00000119912	IDE	439.501	-0.034129	0.0550823	-0.6196	0.535521	0.585878	0.271224
ENSG00000111850	SMIM8	82.3635	-0.0306209	0.090665	-0.337737	0.735561	0.766003	0.133381
ENSG00000148672	GLUD1	2048.88	-0.0305376	0.0471466	-0.647716	0.517169	0.568676	0.286368
ENSG00000100151	PICK1	739.472	-0.0286198	0.0936603	-0.30557	0.759932	0.786086	0.119225
ENSG00000166896	ATP23	127.833	-0.0282208	0.0947705	-0.29778	0.765871	0.790718	0.115844
ENSG00000082515	MRPL22	172.669	-0.0280106	0.084273	-0.332379	0.739603	0.769472	0.131001
ENSG00000151726	ACSL1	108904	-0.0264596	0.143562	-0.184308	0.853772	0.872314	0.0686583
ENSG00000164898	FMC1	154.785	-0.0257576	0.0607432	-0.424041	0.671536	0.709927	0.172931
ENSG00000055950	MRPL43	623.863	-0.0255461	0.0418805	-0.609976	0.541878	0.590445	0.266098
ENSG00000262814	MRPL12	634.385	-0.0253924	0.0730355	-0.347672	0.728087	0.759681	0.137817
ENSG00000120915	EPHX2	185.969	-0.024735	0.142768	-0.173253	0.862452	0.880352	0.0642649
ENSG00000167136	ENDOG	74.5004	-0.0243632	0.100266	-0.242985	0.808017	0.83027	0.0925796
ENSG00000153094	BCL2L11	1421.24	-0.0226777	0.0773976	-0.293002	0.76952	0.793728	0.11378
ENSG00000204568	MRPS18B	569.055	-0.0226594	0.0436937	-0.518595	0.604043	0.650323	0.218932
ENSG00000115520	COQ10B	832.298	-0.0222558	0.0856357	-0.259889	0.794949	0.817619	0.0996606
ENSG00000129473	BCL2L2	215.438	-0.0214983	0.0717921	-0.299453	0.764594	0.790154	0.116569
ENSG00000160194	NDUFV3	758.127	-0.0213715	0.0468719	-0.455954	0.648423	0.69396	0.188142
ENSG00000101019	UQCC1	419.648	-0.020544	0.047034	-0.43679	0.662264	0.706676	0.178969
ENSG00000140740	UQCRC2	2990.93	-0.018277	0.0311285	-0.587146	0.557106	0.603996	0.254062
ENSG00000156990	RPUSD3	591.259	-0.0165291	0.0469401	-0.352132	0.724739	0.756919	0.139818
ENSG00000174928	C3orf33	23.8852	-0.0159396	0.10487	-0.151993	0.879193	0.895271	0.0559159
ENSG00000042286	AIFM2	130.07	-0.0149913	0.0649635	-0.230765	0.817497	0.837625	0.0875138
ENSG00000120832	MTERF2	109.671	-0.0137181	0.0916318	-0.149709	0.880994	0.895898	0.0550271
ENSG00000178127	NDUFV2	1276.44	-0.0129847	0.0497818	-0.260833	0.794221	0.817619	0.100058
ENSG00000105953	OGDH	4408.94	-0.0127391	0.0612942	-0.207834	0.835358	0.854308	0.0781273
ENSG00000178952	TUFM	2966.21	-0.00758505	0.0494531	-0.153378	0.8781	0.895271	0.0564561
ENSG00000131143	COX4I1	6696.12	-0.00641	0.056526	-0.113399	0.909714	0.920777	0.0410951
ENSG00000115944	COX7A2L	1714.2	-0.0057878	0.0701198	-0.0825416	0.934216	0.942052	0.0295527
ENSG00000135423	GLS2	4.38241	-0.00456579	0.168278	-0.0271325	0.978354	0.979259	0.00950394
ENSG00000157326	DHRS4	259.768	-0.00428473	0.0629444	-0.0680718	0.945728	0.951002	0.0242335
ENSG00000135297	MTO1	464.57	-0.00416319	0.0572983	-0.0726582	0.942078	0.948213	0.0259131
ENSG00000213465	ARL2	559.588	-0.00155194	0.0705316	-0.0220035	0.982445	0.982445	0.00769169
ENSG00000179091	CYC1	2072.52	0.00131263	0.0471361	0.0278476	0.977784	0.979259	0.00975722
ENSG00000128951	DUT	726.574	0.00286413	0.0884176	0.0323932	0.974158	0.977773	0.0113704
ENSG00000203667	COX20	11.1349	0.00308289	0.109207	0.0282298	0.977479	0.979259	0.00989263
ENSG00000100243	CYB5R3	5334.21	0.00442931	0.0691192	0.0640822	0.948905	0.95331	0.0227774
ENSG00000171861	MRM3	150.729	0.00533084	0.0531649	0.10027	0.92013	0.92958	0.0361508
ENSG00000125652	ALKBH7	1138.8	0.0055913	0.075166	0.0743861	0.940703	0.94771	0.0265474
ENSG00000167969	ECI1	500.82	0.00577905	0.0666908	0.0866544	0.930946	0.93963	0.0310754
ENSG00000139131	YARS2	191.865	0.00657879	0.0449885	0.146233	0.883738	0.897844	0.0536766
ENSG00000116171	SCP2	1306.54	0.00713756	0.0554476	0.128726	0.897574	0.910193	0.0469296
ENSG00000130921	C12orf65	194.247	0.0122266	0.0506033	0.241616	0.809078	0.830571	0.0920097
ENSG00000115364	MRPL19	193.56	0.0138853	0.0613485	0.226335	0.820941	0.840358	0.0856881
ENSG00000139180	NDUFA9	976.34	0.0146334	0.0466849	0.313451	0.753938	0.78138	0.122665
ENSG00000184752	NDUFA12	606.667	0.0161381	0.0517951	0.311576	0.755363	0.782108	0.121845
ENSG00000160688	FLAD1	765.936	0.0173726	0.0420693	0.412952	0.679642	0.717437	0.16772
ENSG00000108561	C1QBP	812.087	0.0182331	0.0424183	0.429841	0.667311	0.707905	0.175672
ENSG00000110536	PTPMT1	65.8473	0.0220916	0.0508537	0.434415	0.663987	0.70712	0.17784
ENSG00000176340	COX8A	3680.18	0.0232199	0.0635531	0.365363	0.714841	0.749803	0.145791
ENSG00000176422	SPRYD4	164.387	0.0235077	0.0639121	0.367812	0.713013	0.74901	0.146902
ENSG00000133835	HSD17B4	1594.84	0.0260116	0.0756746	0.34373	0.731049	0.762038	0.136053
ENSG00000197580	BCO2	36.8038	0.0270403	0.100487	0.269092	0.787859	0.81187	0.103552
ENSG00000164896	FASTK	1790.87	0.0285665	0.0528707	0.54031	0.588983	0.636643	0.229897
ENSG00000254858	MPV17L2	222.717	0.0303134	0.062322	0.486399	0.626684	0.672691	0.202951
ENSG00000197345	MRPL21	428.374	0.0308732	0.0580053	0.532248	0.594554	0.642023	0.225809
ENSG00000159423	ALDH4A1	369.955	0.0311675	0.0868078	0.35904	0.719565	0.753697	0.14293
ENSG00000105755	ETHE1	691.503	0.0313759	0.0675485	0.464493	0.642294	0.688082	0.192266
ENSG00000168393	DTYMK	231.52	0.0315633	0.0731058	0.431748	0.665925	0.70779	0.176575
ENSG00000150768	DLAT	218.647	0.0328666	0.0727921	0.451513	0.65162	0.696692	0.186006
ENSG00000115657	ABCB6	61.3993	0.0340021	0.141792	0.239803	0.810483	0.831225	0.0912563
ENSG00000053371	AKR7A2	578.07	0.034893	0.0626111	0.557297	0.577325	0.624665	0.23858
ENSG00000151806	GUF1	310.94	0.0363448	0.0462275	0.786215	0.431741	0.487036	0.364776
ENSG00000037474	NSUN2	869.188	0.0371363	0.0608461	0.610332	0.541642	0.590445	0.266288
ENSG00000178449	COX14	409.942	0.0387634	0.0587904	0.659348	0.509672	0.562146	0.292709
ENSG00000257218	GATC	876.272	0.0388331	0.0342042	1.13533	0.256237	0.304334	0.591359
ENSG00000106591	MRPL32	235.882	0.0390918	0.0797937	0.489911	0.624197	0.670686	0.204678
ENSG00000182362	YBEY	167.01	0.0402383	0.0928916	0.433175	0.664887	0.707383	0.177252
ENSG00000137409	MTCH1	6406.91	0.0410357	0.0542402	0.756554	0.449317	0.502232	0.347447
ENSG00000081177	EXD2	107.369	0.0425796	0.0664803	0.640484	0.521858	0.572087	0.282448
ENSG00000184470	TXNRD2	869.865	0.0437067	0.05725	0.763435	0.445204	0.4997	0.351441
ENSG00000090263	MRPS33	133.619	0.0443294	0.0916271	0.483802	0.628527	0.674	0.201676
ENSG00000110074	FOXRED1	494.731	0.044349	0.0481158	0.921713	0.356678	0.410123	0.447723
ENSG00000167315	ACAA2	1127.42	0.0444831	0.0575458	0.773004	0.43952	0.494346	0.357021
ENSG00000174840	PDE12	341.323	0.0447074	0.0688561	0.649287	0.516153	0.568136	0.287222
ENSG00000166136	NDUFB8	1347.56	0.0455459	0.0509645	0.893679	0.371493	0.424901	0.430049
ENSG00000102125	TAZ	3096.78	0.0462145	0.0582195	0.793799	0.427313	0.483127	0.369254
ENSG00000130414	NDUFA10	1616.16	0.0467386	0.032626	1.43256	0.151984	0.190332	0.818202
ENSG00000154174	TOMM70	477.696	0.0468938	0.0589045	0.7961	0.425974	0.482117	0.370617
ENSG00000065518	NDUFB4	1289.7	0.0476175	0.043754	1.0883	0.276462	0.326207	0.558364
ENSG00000005059	MCUB	695.279	0.0476311	0.059713	0.797667	0.425064	0.481591	0.371546
ENSG00000171953	ATPAF2	427.985	0.0479726	0.0477118	1.00547	0.314672	0.367683	0.502142
ENSG00000140374	ETFA	1464.4	0.0485721	0.042723	1.13691	0.255577	0.30405	0.592479
ENSG00000183172	SMDT1	974.043	0.0487452	0.066136	0.737044	0.461095	0.512749	0.336209
ENSG00000154719	MRPL39	123.859	0.0503742	0.0616742	0.816779	0.414055	0.470102	0.382942
ENSG00000142444	TIMM29	269.051	0.0514396	0.0431826	1.19121	0.23357	0.280181	0.631582
ENSG00000183605	SFXN4	194.63	0.0539277	0.0543199	0.992781	0.320817	0.374459	0.493743
ENSG00000185608	MRPL40	228.717	0.0541127	0.0710344	0.761781	0.446191	0.500288	0.35048
ENSG00000124615	MOCS1	36.3502	0.0542682	0.137937	0.393427	0.694004	0.73117	0.158638
ENSG00000131055	COX4I2	1.75002	0.0542774	0.392693	0.138218	0.890068	0.903427	0.0505769
ENSG00000113790	EHHADH	26.3125	0.0549761	0.12617	0.435729	0.663033	0.7068	0.178465
ENSG00000163626	COX18	241.178	0.0576355	0.0626853	0.919442	0.357865	0.41105	0.446281
ENSG00000173141	MRPL57	506.418	0.0578459	0.0554121	1.04392	0.296521	0.347978	0.527944
ENSG00000213463	SYNJ2BP	212.617	0.0596685	0.0788163	0.757058	0.449015	0.502232	0.347739
ENSG00000171989	LDHAL6B	0.793435	0.0603963	0.39855	0.15154	0.87955	0.895271	0.0557397
ENSG00000084754	HADHA	7339.23	0.0614621	0.0522806	1.17562	0.239747	0.286954	0.620247
ENSG00000130348	QRSL1	295.62	0.0617215	0.0548821	1.12462	0.26075	0.30873	0.583776
ENSG00000240857	RDH14	86.522	0.0632581	0.0763734	0.828275	0.407515	0.463163	0.389857
ENSG00000111012	CYP27B1	6.2859	0.0637648	0.166499	0.382973	0.70174	0.737884	0.153824
ENSG00000076555	ACACB	361.796	0.0642156	0.0963008	0.666823	0.504885	0.557434	0.296808
ENSG00000110090	CPT1A	2330.16	0.0643453	0.0727313	0.884699	0.376319	0.429965	0.424444
ENSG00000110011	DNAJC4	2842.69	0.0646038	0.0831556	0.776903	0.437216	0.492266	0.359304
ENSG00000247626	MARS2	68.9459	0.0655385	0.100835	0.64996	0.515718	0.568136	0.287588
ENSG00000111696	NT5DC3	273.097	0.0668413	0.116559	0.573456	0.566336	0.613389	0.246926
ENSG00000184983	NDUFA6	592.463	0.066976	0.0682101	0.981907	0.326146	0.380269	0.486588
ENSG00000171865	RNASEH1	160.71	0.0682825	0.0464705	1.46937	0.141732	0.178526	0.848533
ENSG00000183617	MRPL54	463.649	0.0689637	0.0678683	1.01614	0.309563	0.362105	0.509251
ENSG00000164919	COX6C	354.669	0.0716928	0.10474	0.684487	0.493668	0.546164	0.306565
ENSG00000177034	MTX3	155.318	0.0727839	0.109073	0.667292	0.504586	0.557434	0.297065
ENSG00000141385	AFG3L2	374.474	0.0741074	0.056176	1.3192	0.187102	0.228686	0.72792
ENSG00000269743	SLC25A53	121.695	0.078517	0.0583068	1.34662	0.178104	0.219236	0.749327
ENSG00000138138	ATAD1	416.834	0.0786478	0.0847258	0.928263	0.353271	0.407071	0.451892
ENSG00000143314	MRPL24	360.193	0.079428	0.0606238	1.31018	0.190135	0.231413	0.720938
ENSG00000184047	DIABLO	410.196	0.0805021	0.0435055	1.85039	0.0642573	0.0867995	1.19208
ENSG00000110435	PDHX	172.413	0.0828168	0.0651965	1.27026	0.203991	0.247164	0.69039
ENSG00000198840	MT-ND3	18681.5	0.083201	0.0943961	0.881403	0.3781	0.431544	0.422394
ENSG00000138495	COX17	307.366	0.0836868	0.0606535	1.37975	0.167663	0.207091	0.775562
ENSG00000128309	MPST	1330.49	0.0840391	0.0748231	1.12317	0.261365	0.30873	0.582753
ENSG00000074582	BCS1L	335.465	0.0843002	0.0573076	1.47101	0.141288	0.178174	0.849896
ENSG00000186642	PDE2A	173.151	0.0875971	0.13549	0.64652	0.517942	0.568948	0.285719
ENSG00000166411	IDH3A	164.664	0.08764	0.0747917	1.17179	0.241282	0.288253	0.617474
ENSG00000143811	PYCR2	1607.43	0.0893168	0.0469115	1.90394	0.0569178	0.0774654	1.24475
ENSG00000090266	NDUFB2	500.185	0.0902828	0.0745891	1.2104	0.226125	0.27155	0.645652
ENSG00000138095	LRPPRC	784.027	0.0937341	0.0712839	1.31494	0.18853	0.229718	0.72462
ENSG00000155463	OXA1L	4435.23	0.0937629	0.0437751	2.14192	0.0321997	0.0461458	1.49215
ENSG00000213995	NAXD	677.571	0.0963247	0.0449978	2.14066	0.0323019	0.046231	1.49077
ENSG00000164466	SFXN1	1076.48	0.0965281	0.115716	0.834185	0.404177	0.459852	0.393429
ENSG00000172840	PDP2	112.539	0.0970195	0.0914471	1.06094	0.288719	0.339558	0.539525
ENSG00000198888	MT-ND1	83323.9	0.0982733	0.115275	0.852511	0.39393	0.448666	0.404581
ENSG00000105552	BCAT2	315.523	0.0988459	0.0657354	1.50369	0.13266	0.168078	0.877258
ENSG00000147123	NDUFB11	1996.83	0.0992366	0.0670546	1.47994	0.13889	0.175355	0.857329
ENSG00000161558	TMEM143	176.426	0.0993827	0.0666575	1.49094	0.135976	0.171876	0.866538
ENSG00000167085	PHB	921.249	0.0999851	0.0457328	2.18629	0.0287944	0.0417634	1.54069
ENSG00000048707	VPS13D	1483.43	0.10063	0.0713261	1.41084	0.158292	0.19709	0.800542
ENSG00000076043	REXO2	419.144	0.101287	0.115827	0.874461	0.381867	0.435385	0.418088
ENSG00000197912	SPG7	2372.02	0.101375	0.048366	2.09599	0.0360832	0.0513449	1.44269
ENSG00000159445	THEM4	333.449	0.102549	0.0911351	1.12525	0.260485	0.30873	0.584218
ENSG00000135093	USP30	231.453	0.103157	0.0662597	1.55686	0.119503	0.153202	0.922621
ENSG00000100823	APEX1	1904.64	0.105452	0.0501512	2.10269	0.0354928	0.0506639	1.44986
ENSG00000248098	BCKDHA	2092.32	0.105715	0.0787588	1.34227	0.179509	0.220464	0.745914
ENSG00000116096	SPR	81.9865	0.108188	0.15517	0.697226	0.485661	0.538407	0.313667
ENSG00000115204	MPV17	731.462	0.109389	0.0389878	2.80572	0.00502044	0.00850096	2.29926
ENSG00000075239	ACAT1	427.636	0.110919	0.0901082	1.23096	0.218339	0.263123	0.660868
ENSG00000156398	SFXN2	110.328	0.111068	0.0879343	1.26308	0.206562	0.249645	0.684949
ENSG00000128050	PAICS	566.221	0.112947	0.0680535	1.65967	0.0969799	0.125969	1.01332
ENSG00000116898	MRPS15	904.695	0.113989	0.0586229	1.94445	0.0518416	0.0711835	1.28532
ENSG00000274523	RCC1L	631.172	0.114006	0.0480886	2.37074	0.0177525	0.0270919	1.75074
ENSG00000156709	AIFM1	562.915	0.114628	0.0432379	2.6511	0.00802294	0.0130343	2.09567
ENSG00000062582	MRPS24	709.334	0.115549	0.0605215	1.90922	0.0562343	0.0767282	1.25
ENSG00000266472	MRPS21	597.987	0.115551	0.0568781	2.03155	0.0421989	0.0589912	1.3747
ENSG00000103024	NME3	697.082	0.11917	0.0619864	1.92251	0.0545412	0.0745121	1.26328
ENSG00000198712	MT-CO2	114929	0.120391	0.09847	1.22261	0.221476	0.266559	0.654673
ENSG00000154258	ABCA9	12.5284	0.121638	0.151792	0.801346	0.422931	0.479677	0.37373
ENSG00000005187	ACSM3	105.169	0.122452	0.13127	0.932825	0.35091	0.405213	0.454804
ENSG00000175581	MRPL48	247.363	0.123796	0.0688719	1.79748	0.0722592	0.0965755	1.14111
ENSG00000175806	MSRA	1361.29	0.123839	0.10142	1.22105	0.222067	0.266974	0.653516
ENSG00000100033	PRODH	6.08528	0.125924	0.24158	0.521252	0.602191	0.648975	0.220265
ENSG00000205560	CPT1B	2078.72	0.126515	0.0888129	1.42451	0.154299	0.192785	0.811637
ENSG00000157379	DHRS1	922.564	0.126818	0.0766172	1.65522	0.0978808	0.126987	1.0093
ENSG00000156467	UQCRB	748.007	0.127623	0.122815	1.03915	0.298737	0.350198	0.524711
ENSG00000172992	DCAKD	420.135	0.127781	0.0545115	2.34412	0.0190722	0.0289021	1.7196
ENSG00000151498	ACAD8	860.968	0.131416	0.0834101	1.57554	0.115132	0.147948	0.938806
ENSG00000155287	SLC25A28	2280.32	0.131606	0.0786869	1.67253	0.0944194	0.122938	1.02494
ENSG00000128654	MTX2	106.661	0.131827	0.0792843	1.66272	0.0963694	0.125327	1.01606
ENSG00000213563	C8orf82	323.859	0.133167	0.0652981	2.03937	0.0414133	0.058043	1.38286
ENSG00000087470	DNM1L	648.032	0.134004	0.060746	2.20598	0.0273854	0.0400419	1.56248
ENSG00000167113	COQ4	623.446	0.134034	0.060019	2.23319	0.0255367	0.0374907	1.59284
ENSG00000100209	HSCB	128.155	0.134354	0.0551357	2.43679	0.0148184	0.022905	1.8292
ENSG00000154814	OXNAD1	314.539	0.134808	0.0872069	1.54584	0.122144	0.156033	0.913128
ENSG00000131844	MCCC2	472.482	0.135384	0.0599489	2.25833	0.0239253	0.0355593	1.62114
ENSG00000112996	MRPS30	357.705	0.137069	0.0482647	2.83995	0.00451211	0.00770047	2.34562
ENSG00000173660	UQCRH	1282.9	0.138285	0.0710721	1.9457	0.0516912	0.0710672	1.28658
ENSG00000099968	BCL2L13	1157.94	0.138455	0.054001	2.56394	0.0103491	0.0166138	1.9851
ENSG00000165526	RPUSD4	400.08	0.138707	0.0435945	3.18175	0.00146388	0.00272619	2.83449
ENSG00000158042	MRPL17	227.816	0.140164	0.0607764	2.30622	0.0210985	0.0316186	1.67575
ENSG00000141437	SLC25A52	1.13717	0.14117	0.333278	0.423581	0.671871	0.709927	0.172714
ENSG00000169100	SLC25A6	15157.2	0.142686	0.0609812	2.33984	0.0192918	0.0291941	1.71463
ENSG00000174547	MRPL11	450.488	0.144035	0.0644722	2.23406	0.0254791	0.0374907	1.59382
ENSG00000133983	COX16	205.498	0.145527	0.0823138	1.76795	0.0770692	0.10226	1.11312
ENSG00000198727	MT-CYB	87475.8	0.146111	0.11396	1.28212	0.1998	0.242358	0.699405
ENSG00000170917	NUDT6	9.24717	0.148249	0.131889	1.12404	0.260994	0.30873	0.583369
ENSG00000132676	DAP3	1865.46	0.150198	0.0277743	5.4078	6.38e-08	2.78e-07	7.19518
ENSG00000139410	SDSL	94.6962	0.150597	0.134054	1.1234	0.261266	0.30873	0.582917
ENSG00000148343	MIGA2	1767.47	0.152136	0.0515504	2.95121	0.00316534	0.00555991	2.49958
ENSG00000170906	NDUFA3	1014.48	0.152999	0.0723244	2.11546	0.0343908	0.0491557	1.46356
ENSG00000185818	NAT8L	13.4523	0.153277	0.201437	0.760915	0.446708	0.500349	0.349977
ENSG00000137513	NARS2	106.169	0.153459	0.0707758	2.16824	0.0301401	0.0434242	1.52086
ENSG00000144029	MRPS5	960.6	0.1538	0.0368642	4.17206	3.02e-05	7.61e-05	4.51999
ENSG00000102763	VWA8	567.734	0.154187	0.114405	1.34773	0.177747	0.219045	0.750199
ENSG00000060762	MPC1	514.319	0.154436	0.060328	2.55993	0.0104692	0.0167322	1.98009
ENSG00000224877	NDUFAF8	150.637	0.156684	0.0673912	2.325	0.0200722	0.030248	1.69741
ENSG00000172366	MCRIP2	343.764	0.156897	0.0882804	1.77726	0.0755257	0.100763	1.12191
ENSG00000228439	TSTD3	5.70321	0.158209	0.165214	0.957602	0.338263	0.392771	0.470745
ENSG00000103507	BCKDK	4040.08	0.158227	0.0942694	1.67846	0.093257	0.121571	1.03032
ENSG00000167699	GLOD4	529.627	0.158322	0.0532447	2.97348	0.00294439	0.00518022	2.531
ENSG00000138346	DNA2	76.8454	0.159257	0.114545	1.39035	0.164422	0.204019	0.784039
ENSG00000196850	PPTC7	1211.05	0.159407	0.10015	1.59169	0.111455	0.143565	0.952899
ENSG00000091483	FH	659.927	0.159608	0.0483942	3.29807	0.000973515	0.00187095	3.01166
ENSG00000107951	MTPAP	216.926	0.161174	0.0668008	2.41275	0.0158325	0.0242989	1.80045
ENSG00000128609	NDUFA5	183.063	0.161304	0.0934857	1.72544	0.0844484	0.111025	1.07341
ENSG00000131368	MRPS25	632.358	0.163161	0.058189	2.80398	0.00504763	0.00853364	2.29691
ENSG00000180992	MRPL14	325.468	0.163973	0.0668568	2.4526	0.0141826	0.0221118	1.84824
ENSG00000164398	ACSL6	446.539	0.16537	0.171921	0.961897	0.336101	0.391034	0.47353
ENSG00000198786	MT-ND5	42294.4	0.165496	0.114577	1.4444	0.148625	0.186557	0.827908
ENSG00000168827	GFM1	328.951	0.165932	0.0719785	2.3053	0.02115	0.0316518	1.67469
ENSG00000177192	PUS1	393.56	0.166354	0.0573866	2.89884	0.00374551	0.00648717	2.42649
ENSG00000164182	NDUFAF2	54.941	0.169517	0.0773153	2.19254	0.0283404	0.0412709	1.54759
ENSG00000171202	TMEM126A	126.822	0.170415	0.0786596	2.16648	0.0302744	0.0435598	1.51892
ENSG00000145247	OCIAD2	206.578	0.171016	0.105044	1.62804	0.103515	0.133976	0.984995
ENSG00000125656	CLPP	1170.99	0.171454	0.057077	3.0039	0.00266544	0.00473564	2.57423
ENSG00000093010	COMT	1353.63	0.171703	0.054334	3.16014	0.00157693	0.00291168	2.80219
ENSG00000135070	ISCA1	809.474	0.172464	0.10907	1.58122	0.113827	0.146446	0.943755
ENSG00000090857	PDPR	914.469	0.173498	0.077161	2.24852	0.0245433	0.0363281	1.61007
ENSG00000178057	NDUFAF3	1500.51	0.174172	0.0664258	2.62206	0.00874011	0.0141569	2.05848
ENSG00000164241	C5orf63	52.3419	0.175481	0.0950784	1.84564	0.0649444	0.0876183	1.18746
ENSG00000132591	ERAL1	653.764	0.176589	0.0573209	3.08071	0.00206504	0.00372396	2.68507
ENSG00000183773	AIFM3	109.821	0.178247	0.102862	1.73287	0.083118	0.109675	1.0803
ENSG00000165028	NIPSNAP3B	17.0849	0.179897	0.115241	1.56106	0.118511	0.15211	0.926242
ENSG00000181924	COA4	408.853	0.180182	0.047401	3.80123	0.000143978	0.000318577	3.8417
ENSG00000123600	METTL8	157.706	0.180733	0.0739886	2.44272	0.0145772	0.0225967	1.83633
ENSG00000025772	TOMM34	376.173	0.181138	0.0552204	3.28027	0.00103708	0.00197979	2.98419
ENSG00000138035	PNPT1	165.327	0.182511	0.0837424	2.17943	0.0292999	0.0423264	1.53313
ENSG00000223572	CKMT1A	0.900524	0.182568	0.518311	0.352236	0.724662	0.756919	0.139865
ENSG00000005022	SLC25A5	4699.18	0.183244	0.0450866	4.06427	4.82e-05	0.00011689	4.31695
ENSG00000165283	STOML2	1042.28	0.183406	0.0541056	3.38978	0.000699493	0.0013786	3.15522
ENSG00000168653	NDUFS5	933.755	0.183407	0.0813305	2.25509	0.0241278	0.0358111	1.61748
ENSG00000198938	MT-CO3	108640	0.185391	0.103153	1.79724	0.0722977	0.0965755	1.14088
ENSG00000160124	CCDC58	29.2896	0.186681	0.0932001	2.00301	0.0451763	0.0629096	1.34509
ENSG00000127554	GFER	235.592	0.187413	0.0602658	3.10978	0.00187226	0.00341042	2.72763
ENSG00000103423	DNAJA3	489.458	0.188596	0.056583	3.33309	0.000858875	0.00167141	3.06607
ENSG00000104381	GDAP1	55.7778	0.189011	0.094004	2.01067	0.04436	0.0618525	1.35301
ENSG00000173726	TOMM20	1529.68	0.189925	0.0547632	3.46811	0.000524127	0.00105214	3.28056
ENSG00000100216	TOMM22	889.815	0.190134	0.0427709	4.4454	8.77e-06	2.47e-05	5.057
ENSG00000112651	MRPL2	398.208	0.190257	0.0608546	3.12642	0.00176949	0.0032341	2.75215
ENSG00000102743	SLC25A15	33.6448	0.191374	0.0961281	1.99082	0.0465002	0.0646699	1.33255
ENSG00000165688	PMPCA	904.614	0.191469	0.0521567	3.67102	0.00024158	0.000511663	3.61694
ENSG00000175768	TOMM5	215.55	0.191961	0.0721167	2.66181	0.00777219	0.012684	2.10946
ENSG00000104765	BNIP3L	9027.57	0.193523	0.119841	1.61483	0.106347	0.137312	0.973276
ENSG00000151475	SLC25A31	0.111934	0.194217	1.77194	0.109607	0.912721	0.922957	0.039662
ENSG00000169567	HINT1	1640.45	0.194522	0.0928211	2.09566	0.0361122	0.0513449	1.44235
ENSG00000148950	IMMP1L	35.634	0.195657	0.11355	1.72309	0.0848717	0.111446	1.07124
ENSG00000027001	MIPEP	72.5886	0.195905	0.0762124	2.57052	0.0101547	0.0163259	1.99333
ENSG00000151729	SLC25A4	163.254	0.196262	0.127306	1.54166	0.123156	0.156955	0.909545
ENSG00000176715	ACSF3	787.57	0.19667	0.0533008	3.68982	0.000224416	0.000481368	3.64895
ENSG00000166260	COX11	205.971	0.196893	0.0650598	3.02633	0.00247538	0.00442705	2.60636
ENSG00000100075	SLC25A1	1164.28	0.20041	0.0695162	2.88292	0.0039401	0.0068102	2.40449
ENSG00000102967	DHODH	148.526	0.200635	0.0813971	2.46489	0.0137056	0.0214609	1.8631
ENSG00000179271	GADD45GIP1	661.96	0.203408	0.0795798	2.55603	0.0105874	0.0168719	1.97521
ENSG00000267673	FDX2	112.347	0.204664	0.0770969	2.65463	0.0079395	0.0129181	2.10021
ENSG00000174032	SLC25A30	209.97	0.205581	0.0778428	2.64097	0.00826685	0.0134104	2.08266
ENSG00000187838	PLSCR3	1696.36	0.206025	0.0610422	3.37513	0.000737818	0.00144886	3.13205
ENSG00000247077	PGAM5	456.625	0.206057	0.0562023	3.66634	0.000246042	0.000519956	3.60899
ENSG00000180488	MIGA1	128.897	0.207358	0.0989218	2.09619	0.0360658	0.0513449	1.4429
ENSG00000004455	AK2	2571.34	0.20794	0.0473724	4.38948	1.14e-05	3.14e-05	4.9431
ENSG00000182154	MRPL41	841.791	0.208238	0.0858146	2.4266	0.0152409	0.023491	1.81699
ENSG00000164258	NDUFS4	194.305	0.208589	0.101401	2.05708	0.0396789	0.0558291	1.40144
ENSG00000214736	TOMM6	1292.73	0.209772	0.062133	3.37618	0.000734993	0.00144593	3.13372
ENSG00000137288	UQCC2	206.02	0.212289	0.0831792	2.55219	0.0107047	0.0170081	1.97042
ENSG00000062485	CS	3307.21	0.212491	0.0493604	4.30488	1.67e-05	4.45e-05	4.77728
ENSG00000243927	MRPS6	752.521	0.212766	0.102666	2.07242	0.0382267	0.0540671	1.41763
ENSG00000137124	ALDH1B1	81.9797	0.21395	0.099165	2.15751	0.0309656	0.0444951	1.50912
ENSG00000165644	COMTD1	313.821	0.214648	0.0717114	2.99323	0.00276046	0.00488841	2.55902
ENSG00000105197	TIMM50	659.108	0.215211	0.0520671	4.13335	3.58e-05	8.91e-05	4.44612
ENSG00000169519	METTL15	75.093	0.217075	0.076254	2.84674	0.00441698	0.00756197	2.35488
ENSG00000151093	OXSM	118.027	0.218215	0.0758637	2.87641	0.00402233	0.00691917	2.39552
ENSG00000232838	PET117	10.8559	0.218256	0.0942862	2.31482	0.0206226	0.0309482	1.68566
ENSG00000237289	CKMT1B	3.25962	0.218745	0.339747	0.643847	0.519675	0.570272	0.284268
ENSG00000131473	ACLY	2329.19	0.220557	0.0666678	3.30831	0.000938621	0.00181032	3.02751
ENSG00000119689	DLST	2508.52	0.224773	0.0405364	5.54497	2.94e-08	1.37e-07	7.53165
ENSG00000078070	MCCC1	250.964	0.225674	0.0515676	4.37627	1.21e-05	3.31e-05	4.91721
ENSG00000188917	TRMT2B	457.959	0.226433	0.0641695	3.52867	0.000417656	0.000854261	3.37918
ENSG00000125901	MRPS26	373.416	0.226508	0.0550422	4.11517	3.87e-05	9.54e-05	4.41229
ENSG00000115159	GPD2	683.287	0.226849	0.0810045	2.80045	0.00510321	0.00861415	2.29216
ENSG00000105607	GCDH	557.4	0.23025	0.0579102	3.97598	7.01e-05	0.000166677	4.15428
ENSG00000115286	NDUFS7	834.933	0.230764	0.0655069	3.52275	0.000427096	0.000867012	3.36947
ENSG00000163382	NAXE	799.253	0.231361	0.0671441	3.44574	0.000569499	0.0011369	3.24451
ENSG00000104980	TIMM44	486.416	0.231853	0.0544339	4.25934	2.05e-05	5.37e-05	4.68825
ENSG00000146066	HIGD2A	1635.17	0.232214	0.0638728	3.63557	0.000277365	0.000580481	3.55695
ENSG00000162241	SLC25A45	663.676	0.232726	0.0813558	2.86059	0.00422848	0.00725073	2.37382
ENSG00000132286	TIMM10B	558.593	0.233102	0.0523624	4.45171	8.52e-06	2.41e-05	5.06956
ENSG00000214253	FIS1	3273.91	0.234053	0.115069	2.03402	0.0419495	0.0587185	1.37727
ENSG00000123545	NDUFAF4	105.155	0.235534	0.0774912	3.03949	0.00236978	0.0042452	2.62529
ENSG00000181873	IBA57	428.379	0.236222	0.139547	1.69278	0.090497	0.118115	1.04337
ENSG00000278540	ACACA	307.041	0.237174	0.0643704	3.68452	0.000229137	0.000489006	3.6399
ENSG00000177646	ACAD9	563.221	0.237768	0.0465918	5.10322	3.34e-07	1.22e-06	6.47625
ENSG00000140379	BCL2A1	4905.08	0.23795	0.172203	1.3818	0.167032	0.206547	0.7772
ENSG00000087088	BAX	2900.38	0.237969	0.0562757	4.22862	2.35e-05	6.07e-05	4.62893
ENSG00000170516	COX7B2	0.0777464	0.240524	2.0338	0.118263	0.905859	0.917734	0.0429393
ENSG00000135972	MRPS9	251.914	0.24115	0.0556984	4.32957	1.49e-05	4.04e-05	4.82681
ENSG00000111716	LDHB	4496.04	0.241444	0.0824941	2.9268	0.0034247	0.00600572	2.46538
ENSG00000204564	C6orf136	346.501	0.242244	0.0598717	4.04604	5.21e-05	0.000125528	4.28316
ENSG00000197150	ABCB8	739.354	0.243215	0.0579883	4.1942	2.74e-05	6.94e-05	4.56225
ENSG00000214113	LYRM4	239.833	0.246215	0.066374	3.70952	0.000207656	0.000449368	3.68266
ENSG00000166123	GPT2	101.21	0.246963	0.12109	2.03949	0.0414009	0.058043	1.38299
ENSG00000035141	FAM136A	375.495	0.247219	0.0469341	5.26737	1.38e-07	5.46e-07	6.86012
ENSG00000125434	SLC25A35	191.849	0.248142	0.0641257	3.86962	0.000109007	0.000246401	3.96255
ENSG00000178605	GTPBP6	1268.7	0.248876	0.0677959	3.67096	0.000241645	0.000511663	3.61682
ENSG00000065057	NTHL1	133.319	0.248981	0.0915443	2.71979	0.00653235	0.0108571	2.18493
ENSG00000148334	PTGES2	814.64	0.24966	0.0582126	4.28876	1.8e-05	4.75e-05	4.74473
ENSG00000143374	TARS2	453.303	0.249847	0.0523928	4.76873	1.85e-06	5.92e-06	5.73283
ENSG00000173137	ADCK5	355.367	0.250792	0.0637763	3.93236	8.41e-05	0.000196571	4.0752
ENSG00000151413	NUBPL	44.725	0.25181	0.10145	2.4821	0.013061	0.0205109	1.88402
ENSG00000197119	SLC25A29	1522.33	0.253315	0.108877	2.32661	0.0199858	0.0301598	1.69928
ENSG00000180185	FAHD1	261.202	0.253596	0.0819797	3.0934	0.00197874	0.00358626	2.70361
ENSG00000103356	EARS2	198.233	0.258105	0.0656196	3.93335	8.38e-05	0.000196186	4.07676
ENSG00000204316	MRPL38	948.447	0.258548	0.0632654	4.08672	4.38e-05	0.000106619	4.35853
ENSG00000168924	LETM1	626.935	0.258672	0.0613946	4.21327	2.52e-05	6.45e-05	4.5986
ENSG00000213221	DNLZ	178.017	0.258925	0.0925231	2.79849	0.00513422	0.008653	2.28953
ENSG00000166118	SPATA19	0.198161	0.26007	0.823406	0.315847	0.752118	0.780242	0.123714
ENSG00000121057	AKAP1	300.502	0.260783	0.0808264	3.22646	0.00125333	0.00236667	2.90193
ENSG00000163644	PPM1K	483.995	0.262158	0.0902824	2.90375	0.00368717	0.00640373	2.43331
ENSG00000134809	TIMM10	278.764	0.263745	0.0905654	2.91221	0.00358883	0.00624294	2.44505
ENSG00000138796	HADH	308.27	0.263772	0.0634275	4.15864	3.2e-05	8.02e-05	4.49485
ENSG00000127838	PNKD	1777.4	0.264337	0.0877539	3.01226	0.00259312	0.00461473	2.58618
ENSG00000116353	MECR	144.18	0.267794	0.0725154	3.69293	0.000221684	0.000476864	3.65427
ENSG00000146701	MDH2	3044.79	0.269101	0.0469107	5.73646	9.67e-09	5.05e-08	8.01457
ENSG00000050426	LETMD1	1143.11	0.26966	0.0492204	5.47862	4.29e-08	1.92e-07	7.36754
ENSG00000189227	C15orf61	79.1849	0.270255	0.0739443	3.65484	0.000257338	0.000542768	3.5895
ENSG00000072506	HSD17B10	1087.24	0.270908	0.0602463	4.49668	6.9e-06	2e-05	5.16115
ENSG00000137133	HINT2	257.462	0.273075	0.0844448	3.23377	0.00122169	0.00231096	2.91304
ENSG00000131828	PDHA1	933.865	0.276149	0.0528604	5.22412	1.75e-07	6.78e-07	6.75696
ENSG00000182768	NGRN	1096.78	0.276247	0.061065	4.52383	6.07e-06	1.78e-05	5.21681
ENSG00000115419	GLS	1446.83	0.276584	0.0921959	2.99996	0.00270014	0.00478943	2.56861
ENSG00000136010	ALDH1L2	17.2714	0.277736	0.195168	1.42306	0.154718	0.193086	0.810458
ENSG00000133597	ADCK2	430.303	0.278719	0.0625899	4.45309	8.46e-06	2.4e-05	5.07263
ENSG00000119723	COQ6	64.0734	0.280453	0.0571238	4.90956	9.13e-07	3.09e-06	6.03953
ENSG00000072778	ACADVL	8946.9	0.281284	0.0630006	4.46479	8.01e-06	2.29e-05	5.09637
ENSG00000140983	RHOT2	4677.67	0.282214	0.0567738	4.97086	6.67e-07	2.29e-06	6.17587
ENSG00000182199	SHMT2	1431.23	0.283823	0.0597972	4.74642	2.07e-06	6.55e-06	5.68403
ENSG00000198886	MT-ND4	186255	0.284558	0.112529	2.52876	0.0114467	0.0180808	1.94132
ENSG00000182134	TDRKH	101.049	0.28571	0.0900785	3.17179	0.00151502	0.00280693	2.81958
ENSG00000137106	GRHPR	1180.65	0.286632	0.0623659	4.59598	4.31e-06	1.3e-05	5.36552
ENSG00000130159	ECSIT	1479.69	0.286741	0.0941816	3.04455	0.00233027	0.00418829	2.63259
ENSG00000113272	THG1L	179.048	0.288007	0.0560914	5.1346	2.83e-07	1.05e-06	6.54821
ENSG00000117481	NSUN4	440.333	0.288177	0.0611262	4.71446	2.42e-06	7.62e-06	5.61618
ENSG00000126947	ARMCX1	38.0649	0.289802	0.104616	2.77016	0.00560293	0.00936997	2.25158
ENSG00000127184	COX7C	1865.66	0.291144	0.112703	2.58329	0.00978627	0.0157805	2.00938
ENSG00000002549	LAP3	1611.89	0.291232	0.0913813	3.18699	0.0014376	0.00268194	2.84236
ENSG00000100445	SDR39U1	192.957	0.291756	0.0674883	4.32306	1.54e-05	4.14e-05	4.81248
ENSG00000066855	MTFR1	96.0235	0.292044	0.0899112	3.24814	0.00116163	0.00220506	2.93493
ENSG00000171612	SLC25A33	104.885	0.292422	0.0670217	4.3631	1.28e-05	3.5e-05	4.89279
ENSG00000006695	COX10	250.465	0.296554	0.0575841	5.14993	2.61e-07	9.76e-07	6.58336
ENSG00000137714	FDX1	203.298	0.296957	0.0656494	4.52338	6.09e-06	1.78e-05	5.21538
ENSG00000169169	CPT1C	10.7143	0.297119	0.155851	1.90643	0.056594	0.0771218	1.24723
ENSG00000164494	PDSS2	179.03	0.297263	0.0619037	4.80203	1.57e-06	5.07e-06	5.8041
ENSG00000136270	TBRG4	1341.47	0.298481	0.0571482	5.22292	1.76e-07	6.78e-07	6.75449
ENSG00000126953	TIMM8A	58.9537	0.298894	0.0655859	4.55729	5.18e-06	1.54e-05	5.28567
ENSG00000167468	GPX4	4920.65	0.299694	0.0876045	3.42099	0.000623934	0.00123193	3.20486
ENSG00000132300	PTCD3	736.495	0.299738	0.0661937	4.5282	5.95e-06	1.75e-05	5.22548
ENSG00000105364	MRPL4	447.89	0.301671	0.0584426	5.16183	2.45e-07	9.25e-07	6.61083
ENSG00000065911	MTHFD2	893.929	0.305275	0.0982536	3.10701	0.00188987	0.00343244	2.72357
ENSG00000146250	PRSS35	1.95678	0.305532	0.324229	0.942333	0.346022	0.400852	0.460896
ENSG00000101365	IDH3B	2319.46	0.307193	0.0540846	5.67986	1.35e-08	6.82e-08	7.86967
ENSG00000143224	PPOX	644.95	0.311499	0.116301	2.67837	0.00739804	0.0121652	2.13088
ENSG00000101247	NDUFAF5	143.705	0.311769	0.0700556	4.45031	8.57e-06	2.42e-05	5.06702
ENSG00000100575	TIMM9	211.877	0.312884	0.0570572	5.48369	4.17e-08	1.88e-07	7.37986
ENSG00000110717	NDUFS8	1194.93	0.314825	0.0741801	4.24406	2.2e-05	5.71e-05	4.65758
ENSG00000198804	MT-CO1	202717	0.317799	0.112856	2.81597	0.00486299	0.00824727	2.3131
ENSG00000067829	IDH3G	2453.7	0.320614	0.0621303	5.16035	2.46e-07	9.29e-07	6.60906
ENSG00000063761	ADCK1	231.846	0.321033	0.0859705	3.73422	0.000188299	0.000408295	3.72515
ENSG00000131269	ABCB7	431.303	0.322008	0.049245	6.5389	6.2e-11	5.41e-10	10.2076
ENSG00000113048	MRPS27	868.626	0.322217	0.0539919	5.96788	2.4e-09	1.46e-08	8.61979
ENSG00000007923	DNAJC11	339.516	0.322328	0.0672536	4.79273	1.65e-06	5.3e-06	5.78252
ENSG00000116221	MRPL37	1072.37	0.322399	0.0639292	5.04307	4.58e-07	1.64e-06	6.33913
ENSG00000147853	AK3	510.271	0.322655	0.0744183	4.3357	1.45e-05	3.95e-05	4.83863
ENSG00000016391	CHDH	37.9674	0.325385	0.184937	1.75944	0.0785033	0.103839	1.10511
ENSG00000184867	ARMCX2	69.8721	0.325884	0.109493	2.9763	0.00291745	0.00514117	2.535
ENSG00000143436	MRPL9	363.582	0.328318	0.0565324	5.80761	6.34e-09	3.45e-08	8.19791
ENSG00000140521	POLG	2355.36	0.329326	0.0606226	5.4324	5.56e-08	2.47e-07	7.25493
ENSG00000277972	CISD3	456.338	0.329507	0.087815	3.75229	0.000175228	0.000380717	3.7564
ENSG00000050393	MCUR1	249.886	0.329972	0.0652454	5.05739	4.25e-07	1.54e-06	6.37161
ENSG00000198763	MT-ND2	71874.6	0.330317	0.112949	2.92447	0.00345041	0.00603125	2.46213
ENSG00000125648	SLC25A23	295.383	0.333161	0.115691	2.87974	0.00398005	0.00685735	2.40011
ENSG00000104823	ECH1	3616.31	0.334506	0.0665405	5.02711	4.98e-07	1.77e-06	6.30277
ENSG00000163170	BOLA3	71.1088	0.336935	0.0922518	3.65234	0.000259859	0.000545957	3.58526
ENSG00000164933	SLC25A32	214.79	0.337031	0.0862088	3.90948	9.25e-05	0.000211142	4.03386
ENSG00000109424	UCP1	0.177195	0.337991	0.871056	0.388025	0.697998	0.734663	0.156146
ENSG00000095321	CRAT	1075.2	0.33918	0.089555	3.78739	0.000152237	0.000336164	3.81748
ENSG00000132305	IMMT	1818.08	0.339602	0.0503459	6.74538	1.53e-11	1.67e-10	10.8153
ENSG00000140905	GCSH	18.0019	0.339679	0.146339	2.32118	0.0202774	0.0304833	1.69299
ENSG00000148824	MTG1	528.942	0.340698	0.0656003	5.19355	2.06e-07	7.89e-07	6.68613
ENSG00000198899	MT-ATP6	92105.5	0.342332	0.107728	3.17774	0.0014843	0.00275947	2.82848
ENSG00000011295	TTC19	281.784	0.34251	0.0692712	4.94449	7.63e-07	2.61e-06	6.11748
ENSG00000005882	PDK2	263.578	0.343648	0.0888105	3.86945	0.000109081	0.000246401	3.96225
ENSG00000104907	TRMT1	1295.53	0.344754	0.0735365	4.68821	2.76e-06	8.57e-06	5.55909
ENSG00000198721	ECI2	303.706	0.348491	0.0794111	4.38844	1.14e-05	3.15e-05	4.9431
ENSG00000100889	PCK2	726.025	0.350024	0.0815421	4.29255	1.77e-05	4.7e-05	4.75203
ENSG00000108179	PPIF	2493.85	0.350829	0.104388	3.36083	0.000777094	0.00151772	3.10953
ENSG00000122140	MRPS2	433.199	0.351523	0.0656802	5.35204	8.7e-08	3.65e-07	7.06048
ENSG00000158882	TOMM40L	563.935	0.353033	0.0822982	4.28969	1.79e-05	4.74e-05	4.74715
ENSG00000080819	CPOX	420.791	0.35319	0.131555	2.68473	0.00725882	0.0119544	2.13913
ENSG00000198960	ARMCX6	246.588	0.35709	0.0537445	6.64422	3.05e-11	2.94e-10	10.5157
ENSG00000212907	MT-ND4L	12252.8	0.357311	0.113588	3.14567	0.00165706	0.00304922	2.78066
ENSG00000013583	HEBP1	757.16	0.35926	0.0871494	4.12235	3.75e-05	9.31e-05	4.42597
ENSG00000181240	SLC25A41	3.12891	0.36188	0.260785	1.38766	0.165242	0.204802	0.781879
ENSG00000106049	HIBADH	185.833	0.362073	0.0840029	4.31024	1.63e-05	4.36e-05	4.78781
ENSG00000114054	PCCB	467.511	0.363654	0.0551964	6.58836	4.45e-11	4.08e-10	10.3516
ENSG00000114735	HEMK1	744.028	0.363849	0.0790047	4.60541	4.12e-06	1.25e-05	5.3851
ENSG00000004864	SLC25A13	285.119	0.364833	0.0687056	5.3101	1.1e-07	4.46e-07	6.95861
ENSG00000122971	ACADS	670.484	0.366169	0.0797577	4.59101	4.41e-06	1.33e-05	5.35556
ENSG00000103018	CYB5B	997.18	0.367472	0.0551011	6.66906	2.57e-11	2.65e-10	10.5901
ENSG00000128928	IVD	864.524	0.36802	0.0696177	5.28631	1.25e-07	5.06e-07	6.90309
ENSG00000228253	MT-ATP8	11962.3	0.368147	0.107143	3.43603	0.000590311	0.00116981	3.22892
ENSG00000119673	ACOT2	122.337	0.369924	0.0902914	4.097	4.19e-05	0.000102603	4.37779
ENSG00000109519	GRPEL1	1305.68	0.373886	0.0954695	3.91629	8.99e-05	0.000206935	4.04624
ENSG00000087299	L2HGDH	34.9157	0.374839	0.108185	3.4648	0.000530632	0.00106126	3.27521
ENSG00000156968	MPV17L	18.1104	0.376315	0.214662	1.75305	0.0795927	0.105152	1.09913
ENSG00000135776	ABCB10	399.611	0.376521	0.139592	2.69729	0.0069906	0.0115302	2.15549
ENSG00000147454	SLC25A37	98841.2	0.380262	0.119315	3.18703	0.00143741	0.00268194	2.84242
ENSG00000136444	RSAD1	706.126	0.381016	0.0709283	5.37184	7.79e-08	3.31e-07	7.10846
ENSG00000170502	NUDT9	205.93	0.382236	0.0707159	5.40523	6.47e-08	2.81e-07	7.1891
ENSG00000173208	ABCD2	51.3881	0.385029	0.150657	2.55566	0.0105987	0.0168719	1.97475
ENSG00000166816	LDHD	71.0614	0.385499	0.144638	2.66527	0.00769264	0.0125922	2.11392
ENSG00000112992	NNT	758.166	0.392976	0.0744082	5.28135	1.28e-07	5.12e-07	6.89279
ENSG00000165792	METTL17	729.379	0.393768	0.0622994	6.32057	2.61e-10	1.94e-09	9.58336
ENSG00000198754	OXCT2	5.5997	0.39617	0.192308	2.06008	0.0393908	0.055496	1.4046
ENSG00000107959	PITRM1	1036.9	0.397119	0.0568924	6.98018	2.95e-12	3.71e-11	11.5302
ENSG00000132153	DHX30	1731.93	0.398225	0.0592017	6.72658	1.74e-11	1.86e-10	10.7595
ENSG00000130299	GTPBP3	268.102	0.398361	0.0731755	5.44391	5.21e-08	2.32e-07	7.28316
ENSG00000154930	ACSS1	1446.74	0.400614	0.0746255	5.36833	7.95e-08	3.36e-07	7.09963
ENSG00000167815	PRDX2	3660.18	0.403596	0.15761	2.56072	0.0104456	0.0167192	1.98107
ENSG00000196683	TOMM7	1282.98	0.404001	0.114627	3.52447	0.000424329	0.000864591	3.3723
ENSG00000063241	ISOC2	349.26	0.406961	0.0918045	4.4329	9.3e-06	2.61e-05	5.03152
ENSG00000162129	CLPB	446.351	0.409723	0.0712202	5.7529	8.77e-09	4.65e-08	8.057
ENSG00000115042	FAHD2A	295.495	0.409857	0.0775737	5.28345	1.27e-07	5.1e-07	6.8962
ENSG00000176894	PXMP2	124.26	0.410792	0.125235	3.28016	0.00103747	0.00197979	2.98403
ENSG00000081181	ARG2	40.2387	0.41129	0.183713	2.23876	0.0251714	0.0371055	1.59909
ENSG00000148187	MRRF	541.958	0.413062	0.0531482	7.77188	7.73e-15	2e-13	14.1118
ENSG00000147465	STAR	16.7024	0.414022	0.230273	1.79796	0.0721826	0.0965755	1.14157
ENSG00000110455	ACCS	409.123	0.414307	0.138692	2.98724	0.00281512	0.00497706	2.5505
ENSG00000163864	NMNAT3	69.625	0.415419	0.10195	4.07471	4.61e-05	0.00011202	4.3363
ENSG00000184428	TOP1MT	530.947	0.416262	0.101836	4.08756	4.36e-05	0.000106473	4.36051
ENSG00000175567	UCP2	15659.8	0.416381	0.0896785	4.64304	3.43e-06	1.05e-05	5.46471
ENSG00000130204	TOMM40	743.938	0.418223	0.0642557	6.50872	7.58e-11	6.35e-10	10.1203
ENSG00000117592	PRDX6	8792.19	0.419172	0.0949138	4.41634	1e-05	2.79e-05	5
ENSG00000165060	FXN	208.522	0.419623	0.0687775	6.10116	1.05e-09	6.74e-09	8.97881
ENSG00000133315	MACROD1	88.6598	0.420403	0.169751	2.47659	0.0132643	0.0207999	1.87732
ENSG00000137463	MGARP	3.17602	0.421872	0.276747	1.5244	0.12741	0.162185	0.894797
ENSG00000132781	MUTYH	304.53	0.422641	0.0749091	5.64206	1.68e-08	8.42e-08	7.77469
ENSG00000151552	QDPR	277.178	0.425727	0.0717813	5.93088	3.01e-09	1.73e-08	8.52143
ENSG00000160439	RDH13	234.526	0.42692	0.079998	5.33663	9.47e-08	3.94e-07	7.02365
ENSG00000116791	CRYZ	140.412	0.431632	0.111672	3.86516	0.000111017	0.00024973	3.95461
ENSG00000026652	AGPAT4	887.771	0.434493	0.0826585	5.25648	1.47e-07	5.76e-07	6.83268
ENSG00000114021	NIT2	361.527	0.435363	0.0739826	5.88467	3.99e-09	2.24e-08	8.39903
ENSG00000178445	GLDC	22.1385	0.436161	0.239237	1.82313	0.0682833	0.0918936	1.16569
ENSG00000161267	BDH1	312.517	0.436268	0.10506	4.15256	3.29e-05	8.22e-05	4.4828
ENSG00000051341	POLQ	47.9587	0.437228	0.201476	2.17012	0.0299975	0.0432764	1.52291
ENSG00000157036	EXOG	120.768	0.439107	0.0771737	5.68985	1.27e-08	6.49e-08	7.8962
ENSG00000177542	SLC25A22	425.889	0.440158	0.0741941	5.93253	2.98e-09	1.73e-08	8.52578
ENSG00000107819	SFXN3	1735.47	0.44755	0.0756954	5.9125	3.37e-09	1.92e-08	8.47237
ENSG00000125454	SLC25A19	277.511	0.452695	0.0896324	5.05057	4.4e-07	1.58e-06	6.35655
ENSG00000187024	PTRH1	110.885	0.45322	0.0807747	5.61092	2.01e-08	9.81e-08	7.6968
ENSG00000112110	MRPL18	663.872	0.453848	0.0935202	4.85294	1.22e-06	4.04e-06	5.91364
ENSG00000006744	ELAC2	1100.6	0.457932	0.0620095	7.38486	1.53e-13	2.71e-12	12.8153
ENSG00000139428	MMAB	213.923	0.459486	0.0985848	4.66082	3.15e-06	9.68e-06	5.50169
ENSG00000135469	COQ10A	170.675	0.460303	0.106427	4.32508	1.52e-05	4.11e-05	4.81816
ENSG00000137411	VARS2	693.162	0.464742	0.0845245	5.49832	3.83e-08	1.74e-07	7.4168
ENSG00000145020	AMT	491.137	0.465332	0.0811735	5.73256	9.89e-09	5.15e-08	8.0048
ENSG00000165637	VDAC2	1699.41	0.467135	0.0557971	8.37204	5.66e-17	3.22e-15	16.2472
ENSG00000164904	ALDH7A1	39.2496	0.469707	0.165312	2.84133	0.00449255	0.00767921	2.34751
ENSG00000145832	SLC25A48	1.56615	0.471838	0.303665	1.55381	0.120229	0.15395	0.91999
ENSG00000163114	PDHA2	0.197719	0.478667	1.1137	0.429801	0.667341	0.707905	0.175652
ENSG00000153574	RPIA	859.485	0.479283	0.103681	4.62267	3.79e-06	1.15e-05	5.42136
ENSG00000073578	SDHA	2329.07	0.48006	0.0661244	7.25996	3.87e-13	6.07e-12	12.4123
ENSG00000070501	POLB	587.683	0.481789	0.0923786	5.21537	1.83e-07	7.04e-07	6.73755
ENSG00000205309	NT5M	492.096	0.48469	0.150806	3.21399	0.00130904	0.00246328	2.88305
ENSG00000162390	ACOT11	33.695	0.489326	0.120834	4.04957	5.13e-05	0.00012393	4.28988
ENSG00000103202	NME4	1260.95	0.490078	0.11096	4.41672	1e-05	2.79e-05	5
ENSG00000165775	FUNDC2	1588.71	0.493559	0.115684	4.26642	1.99e-05	5.23e-05	4.70115
ENSG00000250479	CHCHD10	465.874	0.496443	0.117918	4.21007	2.55e-05	6.53e-05	4.59346
ENSG00000142168	SOD1	2316.63	0.499714	0.106268	4.70237	2.57e-06	8.04e-06	5.59007
ENSG00000011376	LARS2	234.986	0.504756	0.0748473	6.74381	1.54e-11	1.67e-10	10.8125
ENSG00000106554	CHCHD3	673.219	0.507546	0.0570503	8.89647	5.77e-19	6.93e-17	18.2388
ENSG00000099821	POLRMT	1410.97	0.508669	0.0842468	6.03784	1.56e-09	9.88e-09	8.80688
ENSG00000119711	ALDH6A1	178.365	0.509505	0.109918	4.63531	3.56e-06	1.09e-05	5.44855
ENSG00000137274	BPHL	47.8523	0.509988	0.112803	4.52107	6.15e-06	1.79e-05	5.21112
ENSG00000066926	FECH	2501.73	0.512141	0.200407	2.5555	0.0106034	0.0168719	1.97455
ENSG00000104936	DMPK	678.224	0.516203	0.122067	4.22883	2.35e-05	6.07e-05	4.62893
ENSG00000116874	WARS2	117.237	0.518063	0.0683996	7.57407	3.62e-14	7.83e-13	13.4413
ENSG00000160882	CYP11B1	25.8794	0.520517	0.38718	1.34438	0.178825	0.219873	0.747572
ENSG00000167792	NDUFV1	2938.17	0.52122	0.0797984	6.53171	6.5e-11	5.63e-10	10.1871
ENSG00000153291	SLC25A27	12.4756	0.521441	0.159813	3.26283	0.00110306	0.00210125	2.9574
ENSG00000181035	SLC25A42	537.457	0.522978	0.0944197	5.53887	3.04e-08	1.4e-07	7.51713
ENSG00000182512	GLRX5	3509.37	0.523318	0.179218	2.92	0.00350028	0.00609871	2.4559
ENSG00000125166	GOT2	902.038	0.525607	0.0881708	5.96123	2.5e-09	1.5e-08	8.60206
ENSG00000105327	BBC3	1153.73	0.526178	0.120162	4.37892	1.19e-05	3.28e-05	4.92445
ENSG00000077713	SLC25A43	183.131	0.526498	0.073485	7.1647	7.8e-13	1.16e-11	12.1079
ENSG00000123453	SARDH	57.0327	0.529236	0.145795	3.63001	0.000283408	0.000591984	3.54759
ENSG00000083720	OXCT1	257.107	0.529586	0.105573	5.0163	5.27e-07	1.85e-06	6.27819
ENSG00000101546	RBFA	207.184	0.532853	0.0813787	6.54782	5.84e-11	5.14e-10	10.2336
ENSG00000126602	TRAP1	637.513	0.534108	0.0863693	6.18401	6.25e-10	4.25e-09	9.20412
ENSG00000141391	PRELID3A	8.925	0.536071	0.152226	3.52154	0.000429048	0.000869344	3.36749
ENSG00000182054	IDH2	3066.36	0.537659	0.0895517	6.00389	1.93e-09	1.2e-08	8.71444
ENSG00000169239	CA5B	298.162	0.537864	0.0823698	6.52987	6.58e-11	5.65e-10	10.1818
ENSG00000152620	NADK2	168.155	0.541648	0.0908527	5.96183	2.49e-09	1.5e-08	8.6038
ENSG00000101391	CDK5RAP1	565.202	0.543375	0.0609194	8.91957	4.68e-19	6.93e-17	18.3298
ENSG00000172340	SUCLG2	590.59	0.547595	0.0706786	7.74767	9.36e-15	2.36e-13	14.0287
ENSG00000102401	ARMCX3	860.943	0.548209	0.0855783	6.40593	1.49e-10	1.16e-09	9.82681
ENSG00000159111	MRPL10	1384.01	0.548535	0.0733398	7.47936	7.47e-14	1.44e-12	13.1267
ENSG00000213585	VDAC1	1890.15	0.553241	0.0696659	7.94134	2e-15	6.13e-14	14.699
ENSG00000183048	SLC25A10	128.54	0.558978	0.114664	4.87491	1.09e-06	3.64e-06	5.96257
ENSG00000197785	ATAD3A	441.158	0.56065	0.0810376	6.91838	4.57e-12	5.55e-11	11.3401
ENSG00000019186	CYP24A1	1.84764	0.570911	0.313534	1.82089	0.068623	0.0922361	1.16353
ENSG00000120254	MTHFD1L	194.216	0.573295	0.119055	4.81538	1.47e-06	4.82e-06	5.83268
ENSG00000171552	BCL2L1	15732.6	0.576271	0.174892	3.29501	0.000984182	0.0018881	3.00692
ENSG00000103121	CMC2	271.995	0.576328	0.0967787	5.95511	2.6e-09	1.54e-08	8.58503
ENSG00000181867	FTMT	0.135526	0.58003	1.4413	0.402436	0.687364	0.72488	0.162814
ENSG00000213339	QTRT1	394.5	0.582263	0.0949407	6.13291	8.63e-10	5.66e-09	9.06399
ENSG00000144659	SLC25A38	1300.47	0.582828	0.0938875	6.20773	5.38e-10	3.73e-09	9.26922
ENSG00000115361	ACADL	3.80487	0.586148	0.308963	1.89714	0.0578089	0.0784808	1.23801
ENSG00000184903	IMMP2L	29.1071	0.588866	0.125312	4.69921	2.61e-06	8.14e-06	5.58336
ENSG00000144559	TAMM41	172.195	0.590801	0.0843719	7.00235	2.52e-12	3.28e-11	11.5986
ENSG00000204228	HSD17B8	170.658	0.591379	0.117119	5.04939	4.43e-07	1.59e-06	6.3536
ENSG00000175198	PCCA	135.783	0.594618	0.0796807	7.46251	8.49e-14	1.61e-12	13.0711
ENSG00000189283	FHIT	253.474	0.594996	0.151781	3.92011	8.85e-05	0.000204632	4.05306
ENSG00000100412	ACO2	1485.81	0.596934	0.0724069	8.24416	1.66e-16	8.57e-15	15.7799
ENSG00000155970	MICU3	18.8257	0.597371	0.19037	3.13794	0.0017014	0.00311492	2.76919
ENSG00000136874	STX17	206.882	0.601044	0.0851534	7.05837	1.68e-12	2.32e-11	11.7747
ENSG00000169738	DCXR	1542.69	0.602611	0.125489	4.80211	1.57e-06	5.07e-06	5.8041
ENSG00000137875	BCL2L10	1.77984	0.60752	0.307172	1.97779	0.0479527	0.0666044	1.31919
ENSG00000167107	ACSF2	366.725	0.607937	0.111475	5.4536	4.94e-08	2.21e-07	7.30627
ENSG00000173599	PC	193.223	0.608395	0.108622	5.60102	2.13e-08	1.02e-07	7.67162
ENSG00000112294	ALDH5A1	323.818	0.613422	0.147511	4.15847	3.2e-05	8.02e-05	4.49485
ENSG00000113013	HSPA9	2250.87	0.613626	0.072968	8.40952	4.12e-17	2.62e-15	16.3851
ENSG00000180902	D2HGDH	1149.06	0.614069	0.0923102	6.65224	2.89e-11	2.89e-10	10.5391
ENSG00000125246	CLYBL	94.5165	0.620865	0.112974	5.49566	3.89e-08	1.76e-07	7.41005
ENSG00000063854	HAGH	4189.98	0.626519	0.139549	4.48961	7.14e-06	2.06e-05	5.1463
ENSG00000023330	ALAS1	3063.81	0.627295	0.106608	5.88414	4e-09	2.24e-08	8.39794
ENSG00000175600	SUGCT	9.13	0.640691	0.186351	3.4381	0.000585821	0.00116304	3.23224
ENSG00000083123	BCKDHB	100.782	0.642632	0.115475	5.56514	2.62e-08	1.23e-07	7.5817
ENSG00000006282	SPATA20	693.673	0.648107	0.114906	5.64034	1.7e-08	8.42e-08	7.76955
ENSG00000124608	AARS2	296.504	0.650431	0.0873092	7.44974	9.35e-14	1.74e-12	13.0292
ENSG00000104835	SARS2	408.921	0.658719	0.101264	6.50495	7.77e-11	6.42e-10	10.1096
ENSG00000144741	SLC25A26	291.354	0.660109	0.0906747	7.27997	3.34e-13	5.39e-12	12.4763
ENSG00000145982	FARS2	235.679	0.665812	0.0836292	7.96148	1.7e-15	5.41e-14	14.7696
ENSG00000167799	NUDT8	41.5508	0.670452	0.148054	4.52844	5.94e-06	1.75e-05	5.22621
ENSG00000278259	MYO19	461.341	0.688772	0.0804195	8.56474	1.08e-17	1.07e-15	16.9666
ENSG00000148339	SLC25A25	565.066	0.6945	0.0891023	7.7944	6.47e-15	1.75e-13	14.1891
ENSG00000176171	BNIP3	769.241	0.698384	0.120654	5.78834	7.11e-09	3.81e-08	8.14813
ENSG00000159685	CHCHD6	65.0756	0.699328	0.114188	6.12436	9.1e-10	5.93e-09	9.04096
ENSG00000005156	LIG3	550.445	0.70274	0.082208	8.54832	1.25e-17	1.13e-15	16.9031
ENSG00000121310	ECHDC2	611.639	0.706532	0.112821	6.26243	3.79e-10	2.79e-09	9.42136
ENSG00000187118	CMC1	343.697	0.706816	0.11174	6.32551	2.52e-10	1.9e-09	9.5986
ENSG00000100116	GCAT	141.712	0.713401	0.165471	4.31133	1.62e-05	4.35e-05	4.79048
ENSG00000131730	CKMT2	19.3896	0.714848	0.244669	2.92169	0.00348134	0.0060755	2.45825
ENSG00000196365	LONP1	1357.62	0.715444	0.0883594	8.09699	5.63e-16	2.26e-14	15.2495
ENSG00000197157	SND1	4121.43	0.715725	0.076512	9.35441	8.41e-21	1.82e-18	20.0752
ENSG00000167996	FTH1	93102.6	0.716018	0.127561	5.61313	1.99e-08	9.73e-08	7.70115
ENSG00000006530	AGK	498.689	0.721175	0.0941767	7.65768	1.89e-14	4.45e-13	13.7235
ENSG00000076248	UNG	267.938	0.723426	0.101406	7.13393	9.75e-13	1.43e-11	12.011
ENSG00000059573	ALDH18A1	380.252	0.725186	0.105238	6.89093	5.54e-12	6.59e-11	11.2565
ENSG00000160957	RECQL4	279.405	0.727048	0.14907	4.87723	1.08e-06	3.6e-06	5.96658
ENSG00000122696	SLC25A51	379.846	0.731321	0.103221	7.08502	1.39e-12	1.95e-11	11.857
ENSG00000114023	FAM162A	548.44	0.735362	0.105482	6.97146	3.14e-12	3.9e-11	11.5031
ENSG00000136877	FPGS	1244.92	0.735575	0.0928561	7.92166	2.34e-15	6.85e-14	14.6308
ENSG00000114120	SLC25A36	569.437	0.737339	0.116108	6.35048	2.15e-10	1.62e-09	9.66756
ENSG00000156502	SUPV3L1	456.939	0.742577	0.083381	8.90583	5.3e-19	6.93e-17	18.2757
ENSG00000132541	RIDA	68.0075	0.746024	0.186608	3.9978	6.39e-05	0.000152369	4.1945
ENSG00000166920	C15orf48	65.6988	0.757095	0.272432	2.77902	0.00545228	0.00914383	2.26342
ENSG00000160072	ATAD3B	694.568	0.758384	0.106649	7.111	1.15e-12	1.64e-11	11.9393
ENSG00000105701	FKBP8	194244	0.759432	0.199051	3.81527	0.000136034	0.000302237	3.86635
ENSG00000127884	ECHS1	1411.9	0.76092	0.115626	6.58089	4.68e-11	4.22e-10	10.3298
ENSG00000137824	RMDN3	636.294	0.76444	0.100555	7.60219	2.91e-14	6.49e-13	13.5361
ENSG00000069535	MAOB	59.0371	0.766213	0.193646	3.95676	7.6e-05	0.000178699	4.11919
ENSG00000134278	SPIRE1	35.7284	0.779688	0.126407	6.16809	6.91e-10	4.65e-09	9.16052
ENSG00000008405	CRY1	230.944	0.804458	0.13185	6.1013	1.05e-09	6.74e-09	8.97881
ENSG00000240303	ACAD11	366.12	0.814653	0.104825	7.77154	7.75e-15	2e-13	14.1107
ENSG00000124098	FAM210B	12395.2	0.817907	0.179283	4.56209	5.06e-06	1.51e-05	5.29585
ENSG00000174740	PABPC5	0.459632	0.833058	0.584575	1.42507	0.154138	0.192785	0.81209
ENSG00000171791	BCL2	749.733	0.834463	0.117261	7.11627	1.11e-12	1.6e-11	11.9547
ENSG00000107537	PHYH	240.465	0.854722	0.133836	6.38633	1.7e-10	1.31e-09	9.76955
ENSG00000183010	PYCR1	50.7107	0.860097	0.164659	5.22351	1.76e-07	6.78e-07	6.75449
ENSG00000169288	MRPL1	125.047	0.860202	0.132115	6.511	7.47e-11	6.31e-10	10.1267
ENSG00000169710	FASN	1152.33	0.869719	0.123399	7.04801	1.81e-12	2.42e-11	11.7423
ENSG00000162836	ACP6	919.838	0.872074	0.128676	6.77727	1.22e-11	1.35e-10	10.9136
ENSG00000158578	ALAS2	78087.1	0.879605	0.224079	3.92542	8.66e-05	0.000201458	4.06248
ENSG00000013306	SLC25A39	79471.2	0.89429	0.205764	4.34618	1.39e-05	3.78e-05	4.85699
ENSG00000147576	ADHFE1	218.368	0.930446	0.120318	7.73323	1.05e-14	2.58e-13	13.9788
ENSG00000140459	CYP11A1	11.5575	0.931518	0.251333	3.70631	0.000210297	0.000454174	3.67717
ENSG00000151014	NOCT	281.288	0.952206	0.12602	7.55601	4.16e-14	8.82e-13	13.3809
ENSG00000151376	ME3	78.2363	0.963701	0.128711	7.48733	7.03e-14	1.38e-12	13.153
ENSG00000143774	GUK1	32638.5	0.974722	0.132879	7.33544	2.21e-13	3.8e-12	12.6556
ENSG00000141756	FKBP10	47.5087	0.981748	0.16405	5.98443	2.17e-09	1.34e-08	8.66354
ENSG00000097021	ACOT7	315.182	0.984109	0.123961	7.93889	2.04e-15	6.13e-14	14.6904
ENSG00000172115	CYCS	1471.81	0.985366	0.105131	9.37279	7.06e-21	1.82e-18	20.1512
ENSG00000152256	PDK1	1535.46	1.02104	0.126699	8.05883	7.7e-16	2.87e-14	15.1135
ENSG00000162910	MRPL55	1268.27	1.03171	0.127569	8.08745	6.09e-16	2.35e-14	15.2154
ENSG00000162433	AK4	87.7504	1.07537	0.167623	6.4154	1.4e-10	1.11e-09	9.85387
ENSG00000186314	PRELID2	12.8626	1.08608	0.176626	6.14902	7.8e-10	5.18e-09	9.10791
ENSG00000174990	CA5A	6.40282	1.11093	0.290792	3.82036	0.000133256	0.000296674	3.87531
ENSG00000140451	PIF1	104.653	1.11113	0.153005	7.26209	3.81e-13	6.06e-12	12.4191
ENSG00000115468	EFHD1	40.6738	1.13599	0.192808	5.89183	3.82e-09	2.16e-08	8.41794
ENSG00000176720	BOK	129.492	1.14277	0.183848	6.21585	5.1e-10	3.59e-09	9.29243
ENSG00000161281	COX7A1	22.3804	1.1452	0.216738	5.2838	1.27e-07	5.1e-07	6.8962
ENSG00000008311	AASS	25.481	1.15706	0.16847	6.86801	6.51e-12	7.57e-11	11.1864
ENSG00000242114	MTFP1	806.395	1.16246	0.142769	8.14224	3.88e-16	1.68e-14	15.4112
ENSG00000186281	GPAT2	54.5454	1.20267	0.187248	6.42288	1.34e-10	1.07e-09	9.8729
ENSG00000197444	OGDHL	9.22317	1.23047	0.266168	4.62291	3.78e-06	1.15e-05	5.42251
ENSG00000144381	HSPD1	4279.03	1.23377	0.153479	8.03871	9.08e-16	3.27e-14	15.0419
ENSG00000179142	CYP11B2	1.36199	1.27423	0.658557	1.93489	0.0530039	0.0726115	1.27569
ENSG00000141682	PMAIP1	316.994	1.49228	0.18708	7.97669	1.5e-15	4.93e-14	14.8239
ENSG00000115541	HSPE1	1199.03	1.50908	0.179332	8.41499	3.93e-17	2.62e-15	16.4056
ENSG00000144908	ALDH1L1	43.3894	1.62349	0.27003	6.01227	1.83e-09	1.15e-08	8.73755
ENSG00000177150	FAM210A	447.672	1.63059	0.177501	9.18637	4.06e-20	7.33e-18	19.3915
ENSG00000198074	AKR1B10	7.02391	1.63073	0.367354	4.43913	9.03e-06	2.54e-05	5.04431
ENSG00000165949	IFI27	885.276	1.67396	0.256645	6.52248	6.92e-11	5.89e-10	10.1599
ENSG00000196407	THEM5	63.9925	1.68612	0.204959	8.22662	1.93e-16	9.47e-15	15.7144
ENSG00000204099	NEU4	18.2949	1.7808	0.290115	6.13825	8.34e-10	5.5e-09	9.07883
ENSG00000171766	GATM	170.336	1.78977	0.21145	8.46428	2.58e-17	1.99e-15	16.5884
ENSG00000183032	SLC25A21	6.93706	1.7946	0.360521	4.97779	6.43e-07	2.22e-06	6.19179
ENSG00000109576	AADAT	6.71248	1.86843	0.375287	4.97868	6.4e-07	2.21e-06	6.19382
ENSG00000156885	COX6A2	16.5625	1.88302	0.315359	5.97104	2.36e-09	1.44e-08	8.62709
ENSG00000250799	PRODH2	3.58178	2.0323	0.454645	4.47009	7.82e-06	2.24e-05	5.10679
ENSG00000132837	DMGDH	8.61296	2.07003	0.296158	6.98961	2.76e-12	3.55e-11	11.5591
ENSG00000100867	DHRS2	8.79455	2.14343	0.342553	6.25722	3.92e-10	2.85e-09	9.40671
ENSG00000021826	CPS1	22.5951	2.39579	0.295752	8.10068	5.47e-16	2.26e-14	15.262
ENSG00000183549	ACSM5	13.3456	2.46201	0.320417	7.68378	1.54e-14	3.71e-13	13.8125
ENSG00000241935	HOGA1	8.25169	2.56315	0.386741	6.62756	3.41e-11	3.21e-10	10.4672
ENSG00000066813	ACSM2B	13.4463	2.92139	0.442274	6.60537	3.97e-11	3.67e-10	10.4012
ENSG00000183747	ACSM2A	12.4345	2.99058	0.448817	6.66326	2.68e-11	2.71e-10	10.5719
ENSG00000140107	SLC25A47	22.4767	3.1084	0.396131	7.84688	4.27e-15	1.18e-13	14.3696
ENSG00000134240	HMGCS2	69.3862	3.53718	0.361815	9.77622	1.42e-22	7.71e-20	21.8477
ENSG00000149124	GLYAT	32.465	3.59176	0.47151	7.61758	2.58e-14	5.95e-13	13.5884
ENSG00000036473	OTC	8.60967	3.5978	0.539585	6.66773	2.6e-11	2.65e-10	10.585
ENSG00000113492	AGXT2	5.61661	3.74604	0.53079	7.05749	1.7e-12	2.32e-11	11.7696
ENSG00000172482	AGXT	110.315	3.88572	0.404873	9.59738	8.2e-22	2.96e-19	21.0862
ENSG00000116882	HAO2	19.7493	4.10897	0.487191	8.43401	3.34e-17	2.41e-15	16.4763
ENSG00000163586	FABP1	168.224	4.91069	0.399585	12.2895	1.03e-34	1.12e-31	33.9872
