# Supplementary material for: Reduced mitochondrial calcium uptake in macrophages is a major driver of inflammaging
Source: Nat Aging. 2023 Jun 5;3(7):796–812. doi: 10.1038/s43587-023-00436-8 (PMC10353943; doi:10.1038/s43587-023-00436-8)
Supplement: Supplementary file 12 — Source Data Extended Data Fig. 2 [file 43587_2023_436_MOESM12_ESM.xlsx]

## Sheet: Sheet1
GENEID	GENENAME	GTEX-11P82-0006-SM-5N9FY	GTEX-11TT1-0005-SM-5NQ8Y	GTEX-12126-0006-SM-5O9B8	GTEX-12C56-0006-SM-5N9E9	GTEX-12WSE-0005-SM-5NQAE	GTEX-13CZU-0005-SM-5LU8K	GTEX-14PJP-0005-SM-7P8OM	GTEX-15DCE-0005-SM-7SB7J	GTEX-15RIF-0005-SM-7RHGH	GTEX-17EUY-0006-SM-7P8SB	GTEX-17MFQ-0006-SM-7PBXP	GTEX-183FY-0005-SM-9KNTO	GTEX-1CAMR-0006-SM-ACKV5	GTEX-1GPI7-0005-SM-A9G13	GTEX-1H1DE-0005-SM-A9SK4	GTEX-1HCU9-0005-SM-A9G1A	GTEX-1IDJF-0005-SM-ARU6P	GTEX-1JKYR-0005-SM-DHXL5	GTEX-1K2DU-0005-SM-DIPE8	GTEX-1KANA-0006-SM-9YFLB	GTEX-1LBAC-0005-SM-DIPEE	GTEX-1MJK3-0006-SM-DKPP9	GTEX-1OJC3-0006-SM-DKPP1	GTEX-1PDJ9-0006-SM-CY8GN	GTEX-1PIGE-0005-SM-DLZQM	GTEX-1PPH8-0006-SM-CY8GS	GTEX-1R9PM-0006-SM-CYPTI	GTEX-1RAZA-0006-SM-CKZO9	GTEX-1S5ZA-0005-SM-CYPS2	GTEX-1S831-0006-SM-DLHC1	GTEX-O5YT-0007-SM-32PK7	GTEX-PW2O-0006-SM-2I3DV	GTEX-QEG5-0006-SM-2I5FZ	GTEX-QESD-0006-SM-2I5G6	GTEX-R55E-0006-SM-2TC5G	GTEX-SNMC-0006-SM-2XCFE	GTEX-T5JC-0006-SM-EZ6L9	GTEX-WFG7-0005-SM-3GIKM	GTEX-WFG8-0006-SM-3GIKS	GTEX-WHSE-0006-SM-3NMBW	GTEX-WOFM-0005-SM-3MJF3	GTEX-XPT6-0006-SM-4B66Q	GTEX-XQ3S-0006-SM-4BOQ4	GTEX-ZTX8-0006-SM-4YCE4	GTEX-ZVTK-0006-SM-57WBK	GTEX-11EM3-0005-SM-5N9DK	GTEX-13FTX-0005-SM-5N9F6	GTEX-13VXT-0005-SM-5N9F3
SEX	Zz	1	1	1	1	1	1	1	1	1	1	1	1	1	1	1	1	1	1	1	1	1	1	1	1	1	1	1	1	1	1	1	1	1	1	1	1	1	1	1	1	1	1	1	1	1	2	2	2
SMTS	Zz	Blood	Blood	Blood	Blood	Blood	Blood	Blood	Blood	Blood	Blood	Blood	Blood	Blood	Blood	Blood	Blood	Blood	Blood	Blood	Blood	Blood	Blood	Blood	Blood	Blood	Blood	Blood	Blood	Blood	Blood	Blood	Blood	Blood	Blood	Blood	Blood	Blood	Blood	Blood	Blood	Blood	Blood	Blood	Blood	Blood	Blood	Blood	Blood
SMTSD	Zz	Whole Blood	Whole Blood	Whole Blood	Whole Blood	Whole Blood	Whole Blood	Whole Blood	Whole Blood	Whole Blood	Whole Blood	Whole Blood	Whole Blood	Whole Blood	Whole Blood	Whole Blood	Whole Blood	Whole Blood	Whole Blood	Whole Blood	Whole Blood	Whole Blood	Whole Blood	Whole Blood	Whole Blood	Whole Blood	Whole Blood	Whole Blood	Whole Blood	Whole Blood	Whole Blood	Whole Blood	Whole Blood	Whole Blood	Whole Blood	Whole Blood	Whole Blood	Whole Blood	Whole Blood	Whole Blood	Whole Blood	Whole Blood	Whole Blood	Whole Blood	Whole Blood	Whole Blood	Whole Blood	Whole Blood	Whole Blood
AGE	Zz	20-29	20-29	20-29	20-29	20-29	20-29	20-29	20-29	20-29	20-29	20-29	20-29	20-29	20-29	20-29	20-29	20-29	20-29	20-29	20-29	20-29	20-29	20-29	20-29	20-29	20-29	20-29	20-29	20-29	20-29	20-29	20-29	20-29	20-29	20-29	20-29	20-29	20-29	20-29	20-29	20-29	20-29	20-29	20-29	20-29	20-29	20-29	20-29
DTHHRDY	Zz	1	0	1	0	2	0	0	0	0	0	0	0	0	0	0	0	0	0	0	0	0	0	0	0	0	0	0	0	0	0	0	0	0	0	1	0	2	0	0	3	0	0	1	0	1	0	0	0
ENSG00000156026.14	MCU	1474	1027	1032	1205	801	2268	2655	1362	2010	1842	2073	2327	2210	2421	1207	874	1474	1562	577	1308	833	1077	2802	1755	943	1547	1243	860	1495	2884	1368	400	1156	472	450	1428	721	1800	2227	795	1030	1233	227	1679	552	1203	1359	1599
[truncated: 694 more columns]
