# Supplementary material for: Reduced mitochondrial calcium uptake in macrophages is a major driver of inflammaging
Source: Nat Aging. 2023 Jun 5;3(7):796–812. doi: 10.1038/s43587-023-00436-8 (PMC10353943; doi:10.1038/s43587-023-00436-8)
Supplement: Supplementary file 13 — Source Data Extended Data Fig. 3 [file 43587_2023_436_MOESM13_ESM.xlsx]

## Sheet: Extended Data Figure 3a
MCU Blot			MICU1 Blot			TOM20 Blot
BMDMs-Y	BMDMs-O		BMDMs-Y	BMDMs-O		BMDMs-Y	BMDMs-O
0.936382	0.803818		1.3369	0.665944		0.937989	1.35386
0.973523	0.363967		1.24233	1.16288		0.886362	0.991618
0.96078	0.743485		1.07668	0.955182		1.0902	1.21623
1.01141	0.533079		0.678143	1.18771		1.08545	1.11596
1.11791	0.703906		1.19274	0.833791		0.845308	1.38968
1.20289	1.01607		1.10265	0.812365		0.794545	1.32568
0.923877	0.761431		1.06805	1.01444		1.01397	1.35084
0.962506	0.677599		0.802764	1.01139		1.34618	1.17393
1.01505	0.750613					0.795639	0.696763
0.895671	0.779418					0.737863	0.728598
1.23809	1.23697					1.19351	0.858059
1.28548	1.39236					0.951497	0.931747
0.877914	0.914971					1.3215	0.864143
0.947197	0.752041					1.0399	1.29273
0.651314	0.803898					0.954081	1.25562
						1.02207	0.933784
						0.914641	1.06052
						1.06931	0.819424

## Sheet: Extended Data Figure 3b
Mcu			Micu1			Micu2			Emre			McuB
Young BMCs	Old BMCs		Young BMCs	Old BMCs		Young BMCs	Old BMCs		Young BMCs	Old BMCs		Young BMCs	Old BMCs
0.9807	0.3707		0.9958	1.3071		1.0136	0.3952		1.0801	0.8845		1.0499	0.9948
0.989	0.4225		1.489	0.8634		0.992	0.4472		1.0162	0.7801		0.8524	1.2936
1.031	0.3865		0.6745	1.448		0.9945	0.3919		0.911	0.6713		1.1174	0.8776
Mcu			Micu1			Micu2			Emre			McuB
BMDMs-Y	BMDMs-O		BMDMs-Y	BMDMs-O		BMDMs-Y	BMDMs-O		BMDMs-Y	BMDMs-O		BMDMs-Y	BMDMs-O
1.0457	0.6386		0.9241	0.4252		0.8193	0.9649		1.0307	0.6697		0.9427	0.6479
0.9854	0.5997		1.2781	0.9305		1.0433	0.9171		1.0283	0.7897		1.0291	0.6299
0.9705	0.6129		0.8467	0.2575		1.17	1.039		0.9435	0.6293		1.0308	0.6674

## Sheet: Extended Data Figure 3d
Time(s)	BMDMs-Y	BMDMs-O			Pulse #1			Pulse #2			Pulse #3
0.762	0.998613	0.964379			BMDMs-Y	BMDMs-O		BMDMs-Y	BMDMs-O		BMDMs-Y	BMDMs-O
2.7764	0.992077	0.972528			36.92	40.63		38.96	38.41		53.72	22.69
4.7924	0.990995	0.969624			50.56	20.11		45.75	34.15		37.14	50.69
6.838	0.984783	0.984477			21.02	21.29		7.17	55.23		61.3	44.13
8.862	0.986332	0.973347			35.06	29.08		54.41	58.07		46.4	49.46
10.878	1.00337	0.977759			28.24	5.19		32.78	49.08		44.11	40.52
12.9228	0.990084	0.978965			10.23	2.25		30.69	34.12		30.8	27.89
14.938	0.990269	0.97912			23.32	2.9		21.01	31.67		51.73	35
16.9836	0.998975	0.980008			31.86	25.85		31.74	30.62		45.05	47.8
19.0204	0.989088	0.988656			13.17	25.31		30.89	30.57		46.99	36.82
21.0316	0.998865	0.99551			23.32	16.49		21.01	32.17		51.73	34.21
23.0588	0.999996	0.986221			31.86	5.45		31.74	40.18		45.05	36.87
25.0732	1.01506	0.986628			13.17	25.85		29.52	30.62		46.99	47.8
27.0876	1.00264	1.00128				25.31			30.57			36.82
29.1132	0.989586	1.0053				16.49			30.45			34.21
31.1276	1.00264	1.00062				6.52			36.68			36.87
33.1436	1.00621	0.997052
35.158	0.994057	0.999238
37.182	1.00144	1.01661
39.1988	1.00507	1.01806
41.222	1.00522	1.00678
43.2284	1.00928	1.00702
45.2524	0.994806	1.01483
47.2684	0.992597	1.02213
49.294	1.01318	1.02205
51.3084	0.991826	1.0236
53.3244	1.02117	1.02266
55.3588	1.00697	1.02237
57.4044	1.00781	1.01603
59.4292	1.00795	1.04158
61.446	1.00904	1.02557
63.4796	1.51675	1.48378
65.4924	1.49111	1.42796
67.5092	1.47526	1.43237
69.5332	1.46329	1.43847
71.5596	1.455	1.43333
73.5844	1.44562	1.43674
75.5996	1.42599	1.42082
77.65	1.4329	1.41854
79.67	1.4185	1.38254
81.694	1.41935	1.4164
83.7196	1.41686	1.39417
85.7452	1.41956	1.38784
87.7588	1.40163	1.38111
89.7756	1.40568	1.39499
91.8092	1.41306	1.39542
93.8252	1.41376	1.37716
95.8492	1.41182	1.38775
97.8556	1.4101	1.38713
99.8924	1.39636	1.39276
101.914	1.41159	1.3968
103.931	1.4014	1.37649
105.945	1.39612	1.40052
107.951	1.40732	1.37635
109.978	1.39448	1.38474
112.009	1.41808	1.39612
114.036	1.40045	1.37208
116.06	1.4018	1.36109
118.116	1.39652	1.37175
120.14	1.40475	1.37523
122.156	1.39991	1.35782
124.203	1.40036	1.38357
126.216	1.38775	1.37836
128.241	1.41003	1.3895
130.255	1.41054	1.3794
132.262	1.39638	1.3778
134.285	1.40695	1.36461
136.302	1.40081	1.39048
138.349	1.39459	1.36809
140.372	1.39562	1.38324
142.406	1.38693	1.37458
144.422	1.38361	1.37464
146.436	1.38697	1.36674
148.452	1.38642	1.36058
150.487	1.38453	1.35658
152.512	1.38986	1.37241
154.528	1.37995	1.37855
156.571	1.38666	1.3725
158.588	1.38931	1.3737
160.628	1.38873	1.35505
162.636	1.38055	1.35671
164.652	1.37739	1.35825
166.707	1.37897	1.36309
168.712	1.38076	1.34194
170.728	1.38906	1.3548
172.745	1.38418	1.35963
174.778	1.38006	1.37547
176.792	1.39775	1.3589
178.808	1.38371	1.36612
180.832	1.37335	1.35781
182.859	1.39308	1.36718
184.893	1.37249	1.3604
186.937	1.37576	1.36079
188.944	1.37421	1.36175
190.977	1.37322	1.37067
192.984	1.38472	1.35856
195.017	1.38304	1.34711
197.034	1.37775	1.36144
199.049	1.37431	1.37356
201.084	1.38718	1.3661
203.108	1.37347	1.38058
205.115	1.37714	1.36566
207.12	1.36474	1.35651
209.133	1.37041	1.36673
211.149	1.38484	1.35619
213.174	1.37009	1.36631
215.188	1.36024	1.34966
217.215	1.37865	1.35663
219.228	1.37257	1.34495
221.244	1.37075	1.36045
223.26	1.36515	1.35952
225.265	1.37215	1.34462
227.278	1.36503	1.36244
229.305	1.3802	1.36213
231.36	1.3626	1.35289
233.374	1.37095	1.35257
235.38	1.36966	1.36214
237.405	1.37245	1.35441
239.428	1.35313	1.34666
241.436	1.35802	1.35846
243.48	1.37568	1.36727
245.514	1.36712	1.35451
247.541	1.36415	1.35094
249.576	1.36883	1.35234
251.611	1.37172	1.34326
253.616	1.35823	1.3538
255.62	1.37282	1.35703
257.626	1.36278	1.34911
259.653	1.36912	1.35705
261.695	1.3664	1.35703
263.712	1.35419	1.35378
265.747	1.36141	1.35835
267.782	1.36102	1.34288
269.796	1.37446	1.34085
271.832	1.36827	1.36191
273.857	1.36961	1.32731
275.872	1.36315	1.35748
277.906	1.3712	1.35659
279.922	1.36141	1.34245
281.928	1.36788	1.34737
283.94	1.35255	1.36261
285.957	1.36482	1.35572
287.991	1.35465	1.35567
290.008	1.35968	1.34128
292.032	1.36178	1.35855
294.048	1.36489	1.34431
296.071	1.35836	1.35534
298.078	1.36029	1.35734
300.083	1.34513	1.3457
302.097	1.36253	1.35015
304.123	1.37194	1.34137
306.137	1.34435	1.32489
308.143	1.35873	1.34353
310.166	1.36067	1.3408
312.183	1.36463	1.34708
314.198	1.36665	1.34983
316.232	1.35608	1.33513
318.248	1.35061	1.33487
320.292	1.35089	1.34036
322.318	1.34342	1.34182
324.344	1.34765	1.33746
326.37	1.36789	1.34444
328.392	1.35289	1.35205
330.398	1.35252	1.33145
332.433	1.34565	1.34153
334.45	1.3549	1.77914
336.473	1.70671	1.77914
338.519	1.70802	1.77543
340.564	1.68208	1.77193
342.579	1.67184	1.7664
344.603	1.66831	1.75357
346.609	1.68489	1.74566
348.663	1.6801	1.74592
350.68	1.66996	1.73918
352.703	1.67594	1.7378
354.72	1.67668	1.74102
356.743	1.65058	1.74439
358.75	1.67326	1.72462
360.763	1.65956	1.73361
362.79	1.64897	1.74036
364.815	1.66797	1.73635
366.852	1.65684	1.72808
368.885	1.65217	1.73775
370.9	1.66245	1.73537
372.905	1.65664	1.7264
374.919	1.6577	1.7257
376.945	1.66328	1.72192
378.959	1.66025	1.71783
380.976	1.63227	1.72141
383.03	1.65351	1.73932
385.044	1.64735	1.73052
387.071	1.63617	1.71967
389.094	1.65676	1.71867
391.101	1.64492	1.71144
393.138	1.64316	1.71409
395.181	1.64707	1.70309
397.196	1.6493	1.73432
399.232	1.64724	1.72366
401.256	1.65144	1.71906
403.291	1.64648	1.72886
405.316	1.64864	1.71533
407.322	1.63698	1.68346
409.337	1.63344	1.70007
411.35	1.62526	1.7012
413.377	1.6399	1.71923
415.412	1.63363	1.72282
417.446	1.63703	1.70348
419.472	1.61646	1.69414
421.497	1.6187	1.70049
423.531	1.63219	1.69744
425.538	1.6304	1.696
427.552	1.64583	1.7245
429.568	1.64392	1.70557
431.612	1.64135	1.68116
433.628	1.6263	1.69873
435.643	1.63969	1.70188
437.687	1.62032	1.7068
439.703	1.63111	1.69949
441.716	1.63017	1.69218
443.733	1.62968	1.69577
445.747	1.62956	1.68418
447.763	1.63584	1.71142
449.798	1.62349	1.68384
451.832	1.62697	1.69961
453.848	1.62428	1.69051
455.872	1.61766	1.70192
457.929	1.63079	1.6956
459.944	1.64316	1.69621
461.999	1.61943	1.69085
464.004	1.63623	1.68814
466.032	1.63185	1.69006
468.084	1.61534	1.68138
470.108	1.62335	1.6921
472.145	1.61922	1.69034
474.158	1.61224	1.67986
476.164	1.6349	1.67587
478.182	1.61769	1.68359
480.225	1.62785	1.68622
482.259	1.62925	1.70097
484.265	1.62067	1.68076
486.29	1.60795	1.69497
488.313	1.61732	1.67369
490.33	1.61342	1.68805
492.344	1.62446	1.68229
494.38	1.60699	1.68235
496.393	1.62443	1.67958
498.41	1.60711	1.67814
500.454	1.62353	1.68168
502.46	1.61446	1.69296
504.484	1.60527	1.66798
506.52	1.60984	1.66137
508.534	1.62043	1.68022
510.551	1.60912	1.6787
512.596	1.61088	1.68184
514.62	1.61888	1.68466
516.625	1.61817	1.67876
518.64	1.60212	1.66911
520.666	1.61583	1.67724
522.689	1.61201	1.66918
524.696	1.60562	1.67476
526.711	1.60738	1.6508
528.755	1.61437	1.67058
530.781	1.59799	1.65996
532.815	1.62726	1.65916
534.821	1.6107	1.66206
536.845	1.59484	1.67689
538.872	1.59894	1.66047
540.895	1.59437	1.65992
542.902	1.59663	1.67808
544.925	1.61119	1.6666
546.952	1.60781	1.65223
548.979	1.60913	1.6585
551	1.59723	1.65562
553.007	1.604	1.64678
555.052	1.60985	1.65668
557.086	1.60029	1.66538
559.112	1.60773	1.64497
561.149	1.62041	1.64893
563.183	1.6064	1.6514
565.198	1.60636	1.63362
567.241	1.60117	1.64534
569.258	1.59005	1.65161
571.264	1.5941	1.64644
573.286	1.60608	1.65055
575.293	1.59748	1.65086
577.32	1.59746	1.64632
579.352	1.60334	1.66804
581.368	1.59508	1.66035
583.424	1.60636	1.65957
585.447	1.58984	1.64144
587.475	1.60354	1.6535
589.508	1.60497	1.65574
591.513	1.60907	1.64231
593.538	1.603	1.64977
595.572	1.59348	1.6498
597.599	1.59454	1.64393
599.643	1.5927	1.66802
601.649	1.59622	1.65658
603.663	1.60045	1.65026
605.68	1.60152	1.6348
607.704	1.60135	1.65105
609.728	1.60469	1.65459
611.744	1.60079	1.65788
613.78	1.59852	1.65099
615.804	1.602	1.63473
617.822	1.59631	1.64126
619.865	1.60325	1.63424
621.879	1.59459	1.65317
623.895	1.58765	1.64171
625.929	1.59995	1.64674
627.945	1.57646	1.64931
629.979	1.59962	1.63963
632.006	1.59795	1.65201
634.02	1.60217	1.64575
636.048	1.60042	1.64319
638.08	2.03802	2.22071
640.106	1.96401	2.22071
642.121	1.94038	2.21555
644.124	1.97475	2.20413
646.151	1.95414	2.22221
648.156	1.97594	2.18805
650.201	1.96153	2.20013
652.246	1.96264	2.16296
654.252	1.95093	2.15304
656.276	1.93546	2.14341
658.301	1.93257	2.15696
660.316	1.92107	2.14385
662.332	1.92526	2.15591
664.356	1.92053	2.12923
666.382	1.92457	2.1572
668.396	1.91497	2.10794
670.411	1.90048	2.1375
672.448	1.90708	2.13406
674.471	1.90763	2.12965
676.488	1.91132	2.11901
678.532	1.90357	2.12802
680.566	1.90385	2.12709
682.572	1.89983	2.12954
684.606	1.90426	2.11447
686.612	1.91346	2.13089
688.628	1.88299	2.11824
690.651	1.88633	2.11584
692.678	1.88774	2.12334
694.701	1.88675	2.092
696.708	1.88932	2.11398
698.722	1.89064	2.11356
700.738	1.88509	2.12599
702.742	1.89197	2.1037
704.748	1.88928	2.09905
706.763	1.88881	2.1096
708.768	1.88837	2.10905
710.792	1.88043	2.09798
712.817	1.88414	2.08902
714.832	1.89212	2.09967
716.848	1.88736	2.09991
718.853	1.88251	2.09579
720.888	1.87082	2.10442
722.923	1.88599	2.09489
724.939	1.87854	2.07041
726.973	1.86249	2.07797
728.987	1.86215	2.07668
731.004	1.87215	2.08726
733.038	1.86472	2.08809
735.053	1.85986	2.07799
737.067	1.87406	2.09773
739.083	1.86443	2.07905
741.108	1.87374	2.08839
743.124	1.87507	2.0863
745.137	1.86651	2.07496
747.154	1.84808	2.08541
749.177	1.8577	2.08311
751.183	1.87715	2.07267
753.199	1.85715	2.07561
755.232	1.84887	2.0836
757.239	1.85755	2.08423
759.274	1.86647	2.07578
761.289	1.8572	2.05787
763.303	1.85869	2.07018
765.339	1.85598	2.0682
767.353	1.86696	2.06218
769.369	1.85916	2.06344
771.404	1.87184	2.06528
773.419	1.86512	2.05627
775.434	1.86046	2.04084
777.438	1.86231	2.06674
779.444	1.86847	2.06112
781.489	1.8494	2.05605
783.503	1.85725	2.07274
785.52	1.85809	2.07921
787.544	1.85758	2.06538
789.568	1.85977	2.05308
791.574	1.85843	2.07609
793.588	1.84953	2.05761
795.594	1.87577	2.05977
797.629	1.86135	2.05612
799.643	1.84657	2.07257
801.67	1.85401	2.05953
803.704	1.84305	2.05178
805.72	1.84903	2.06122
807.747	1.8484	2.0444
809.78	1.84541	2.04416
811.784	1.8622	2.04359
813.79	1.83311	2.05329
815.804	1.85312	2.0388
817.82	1.8524	2.05601
819.864	1.83257	2.03712
821.88	1.84028	2.05608
823.895	1.84282	2.0324
825.899	1.85466	2.02505
827.914	1.85322	2.04059
829.929	1.84317	2.04516
831.944	1.83622	2.05064
833.96	1.86091	2.0273
836.015	1.84285	2.05539
838.04	1.84175	2.03226
840.065	1.84132	2.01909
842.08	1.8522	2.0566
844.116	1.83896	2.04288
846.161	1.83164	2.03805
848.174	1.82675	2.05145
850.19	1.84512	2.03675
852.236	1.84425	2.02643
854.25	1.8391	2.03963
856.256	1.8361	2.0248
858.3	1.8431	2.03694
860.307	1.8295	2.01623
862.331	1.8391	2.03473
864.366	1.82695	2.03134
866.38	1.83238	2.02269
868.396	1.84044	2.01692
870.413	1.84849	2.03834
872.445	1.83857	2.02175
874.452	1.84198	2.03077
876.465	1.83512	2.04266
878.471	1.83853	2.02803
880.476	1.84546	2.03212
882.492	1.83469	2.03244
884.516	1.83425	2.04371
886.521	1.83433	2.01874
888.546	1.82602	2.03074
890.561	1.83707	2.02139
892.567	1.83589	2.03401
894.6	1.83888	2.01404
896.607	1.8428	2.03125
898.622	1.84683	2.01159
900.646	1.84843	2.02523
902.673	1.83533	2.03132
904.696	1.84366	2.03511
906.721	1.83573	2.01459
908.747	1.83761	2.02676
910.78	1.83797	2.01884
