# Supplementary material for: Reduced mitochondrial calcium uptake in macrophages is a major driver of inflammaging
Source: Nat Aging. 2023 Jun 5;3(7):796–812. doi: 10.1038/s43587-023-00436-8 (PMC10353943; doi:10.1038/s43587-023-00436-8)
Supplement: Supplementary file 14 — Source Data Extended Data Fig. 4 [file 43587_2023_436_MOESM14_ESM.xlsx]

## Sheet: Extended Data Figure 4a
BMDMs-Y 0min	BMDMs-O 0min	BMDMs-Y 30min	BMDMs-O 30min
9466.38	12448.8	6355.51	4302.79
4825.74	9012.87	5347.31	4534.24
4557.43	7328.34	2145.63	3789.13
4547.85	9923.34	3313.12	7028.84
9184.39	9183.87	2773	7730.18
9538.32	10111.4	4662.69	5725.5
5119.38	12074.5	6390.85	4522.21
9233.89	6658.9	3833.31	6453.59
11054.5	8668.71	6850.44	11780.5
6171.21	7329.19	5661.94	11569.1
8722.33	6731.4	3766.67	10857
6206.35	4533.84	2935.23	8300.21
5779.48	5174.15	6653.06	11222
4357.49	6259.82	4262.96	7275.63
6262.7	6048.83	4154.16	4046.61
11808.5	4288.98	3715.1	6272.18
5039.14	8379.74	2434.82	6991.05
5492.18	9128.4	2270.57	5167.21
5698.06	7204.21	4838.43	7810.66
6437.13	3987.44	6151.43	3644.47
4173.94	3742.85	4113.69	3537.84
7503.79	7372.21	4467.44	3644.57
5086.56	6407.6	2447.51	2741
3762.23	9158.18	7410.03	7607.43
3377.28	3965.82	6525.53	5951.43
4194.11	2761.39	6416.12	2592.47
2542.57	4068.91	5826.77	4831.68
2564.72	2572.69	5920.17	5189.18
2161.97	4365.43	9104.96	3213.92
6736.51	2123.44	5519.09	6995.83
4078.26	3781.39	6043.55	11496.4
8438.6	5095.52	4220.39	4389.36
10944.5	4613.09	6814.19	4419.16
6015.06	10194.5	3173.52	5894.17
4217.8	8248.37	5258.58	6020.37
5522.23	9106.66	5952	3263.55
10974.8	6795.55	4348.98	6952.07
8507.4	4520.92	4339.37	11353.4
10718.2	10514	10573.1	6191.54
8875.21	7465.43	7949.59	3287.94
12357.9	5779.91	2742.79	2573.1
6772.03	10650.2	4929.76	5478.93
5075.24	6019.74	3692.58	5914.05
4624.91	5891.19	4597.74	4880.32
7534.24	8053.85	4435.99	6828.99
4618.96	6735.78	2974.45	4319.2
6247.88	6958.76	7601.34	3423.62
9355.05	5954.85	2749.01	5849.23
5055.17	7069.89	8687.19	5416.21
4669.44	7497.24	2539.83	6743.43
3719.96	7092.34	5835.2	3774.47
6439.98	11288.7	11404.4	8369.22
4406.9	8901.73	7870.27	4013.26
6780.68	5230.93	8889.61	8347
3021.92	7634.44	7541.95	6696.78
3249.31	9257.84	5540.38	5355.03
3313.75	5276.93	5085.83	5588.49
5096.82	7541.91	4576.42	5742.26
3229.63	8095.48	3845.77	8826.37
8862.6	4791.22	4946.64	4626.21
2973.38	8784.71	5354.89	2648.72
5886.52	9111.66	5327.42	3460.15
6331.13	5191.6	3620.83	4315.73
9966.97	3937.7	4684.1	5152.28
9972.69	5185.47	4825.97	7212.19
6184.03	5178.57	4849.2	5656.56
7070.56	5893.89	5467.48	2154.74
4705.11	3990.91	4533.68	5998.1
2959.67	7319.63	5401.37	12984.6
3987.53	4861.47	4478.18	5678.91
3952.3	2734.47	4217.47	4028.74
4288.6	4482.84	5134.36	5783.7
5976.92	4962.81	6554.7	6368.05
4151.26	4596.62	3596.62	7848.93
5493.95	5290.61	4206.21	5366.9
2715.24	3537.55	4650.94	3117.28
3695.52	3073.72	4571.94	6852.6
4097.15	6657.9	4530.43	4566.14
2767.47	6256.88	4455.38	8435.47
3237.92	7629.53	3431.91	4043.67
5180.48	12048.6	2802.89	6633.65
6174.76	8887.65	2999.48	6414.33
4416.67	8016.17	8478.24	4356.89
3985.09	11023.5		8283.94
3695.16	5607.37		5033.62
3413.03	3902.9		5971.17
4278.4	8644.9		2429.12
2549.05	5302.59		4871.76
2607.1	7835.9		6430.59
3422.22	8474.98		8273.59
3391.72	9085.35		12812
8966.34	13741.1
	11161
	7025.55
	7156.93
	6116.11
	6967.74
	9985.23
	10399.6
	5761
	5871.39
	3872.1
	5267.24

## Sheet: Extended Data Figure 4b
BMDMs-Y Untreated	BMDMs-Y Zymo 1hr	BMDMs-Y Zymo 3hr	BMDMs-O Untreated	BMDMs-O Zymo 1hr	BMDMs-O Zymo 3hr
1.55554	1.11114	1.65518	1.55554	1.7778	0.62068
1.11113	1.33332	0.62068	0.222239	0.222241	0.62068
0.888891	1.33332	0.827592	1.11113	1.11114	1.65518
0.666653	0.66666	1.44827	0.444414	0.888901	0.206913
0.666653	0.888901	0.827592	1.77778	0.222241	0.62068
1.11113	0.66666	0.62068	0.444414	1.11114	1.03451

## Sheet: Extended Data Figure 4c-f
Mitochondria Count			Mitochondria Area			Mitochondria Roundness			Mitochondria Branches
BMDMs-Y Untreated	BMDMs-O Untreated		BMDMs-Y Untreated	BMDMs-O Untreated		BMDMs-Y Untreated	BMDMs-O Untreated		BMDMs-Y Untreated	BMDMs-O Untreated
17	5		5306	3724		0.56	0.58		2.82	5.2
15	6		4393	3638		0.55	0.56		2.4	4.17
34	5		14684	3020		0.48	0.41		3.71	3.8
12	14		8824	3359		0.57	0.61		4.5	1.57
9	7		5399	2653		0.42	0.63		4.22	2.29
6	4		6344	3350		0.39	0.44		4.71	5
7	5		4680	3328		0.54	0.36		4.45	5
11	6		6419	2830		0.58	0.44		3.14	3.17
14	4		5283	2805		0.53	0.51		2.93	5.25
15	4		5395	931		0.47	0.62		3	1.5
6	3		2294	3050		0.52	0.49		2.58	7
36	14		11508	6237		0.49	0.55		3.05	3.57
19	26		8005	7998		0.53	0.49		3.04	2.96
25	21		8093	6402		0.4	0.63		2.25	2.38
8	15		2865	4928		0.59	0.56		2.17	2.6
12	20		2456	6002		0.57	0.54		3.29	2.75
24	24		7574	6617		0.5	0.56		2.36	2.62
44	13		12378	4518		0.53	0.58		2.78	2.92
9	11		1878	2352		0.55	0.56		2.33	1.91
15	15		3275	4867		0.49	0.57		3.73	2.67
11	3		11240	1328		0.64	0.59		3.1	4
10	16		3297	8268		0.64	0.57		2.42	4.38
19	17		5254	7809		0.6	0.62		3.39	3.88
20	15		5441	6739		0.58	0.69		2.05	4.13
14	14		4760	5653		0.56	0.58		3.21	4.07
17	16		5776	5368		0.63	0.49		3.47	3.06
28	20		7189	8894		0.57	0.58		2.57	3.45
6	14		3791	5815		0.5	0.67		4.17	2.5
6	15		2191	6354		0.48	0.44		2.83	2.8
15	17		5098	8157		0.54	0.5		2.8	3.24
13			5880			0.52			3.38
12
19
24
3
35
21
10
8
42
13
9
13
21

## Sheet: Extended Data Figure 4h
Minutes	BMDMs-Y
0	0.994763	0.997952	0.98941	0.994736	1.00195	0.993414	0.995799	0.994888	1.00863	0.993674	0.996996	0.994929	1.00286	0.992154	1.00238	0.997607	0.996925	0.994219	1.00448	0.991793	0.99723	0.995226	0.995081	0.997185	0.994328	0.992526	0.997597	1.00107	0.998902	0.994547	0.996341	0.992131	1.00652	0.995044	0.997479	0.995958	1.00146	1.00266	0.99561	0.996883	0.998507	0.998198	1.00064	0.967765	0.993247	0.994662	0.994534	0.998359	0.997123
0.05	1.00381	1.00404	1.01222	1.00907	1.00598	1.01244	1.00922	1.00472	1.0026	1.01058	1.01101	0.998521	1.00076	1.00354	1.007	1.00672	1.00436	1.00712	1.00344	1.01365	1.00944	1.00495	1.00551	1.0068	1.01216	1.00939	1.00427	1.00769	1.00496	1.00858	1.00494	1.00347	1.00595	1.0028	1.0042	1.0006	1.00558	1.00895	1.00911	1.00388	1.00808	1.00433	0.999867	0.978884	1.00636	1.00197	1.00286	1.00397	1.01259
0.1	0.999948	0.996027	0.999398	1.00081	1.00869	0.999283	0.997485	1.00214	0.997076	1.00213	0.995292	1.00326	1.00326	0.999486	1.00269	0.998854	0.997883	1.00139	0.99575	1.00207	0.989787	1.00176	1.00484	0.999107	1.00237	0.999339	0.99777	0.999068	1.0016	0.998651	0.998835	1.00565	1.00031	1.00278	1.00075	1.00641	0.996107	0.994466	1.00006	0.999655	0.999295	0.998638	0.99981	0.992667	0.996823	1.00032	0.997662	0.997638	1.00217
0.15	0.997686	1.00173	1.00041	0.994479	0.994725	0.998365	1.00291	1.00164	0.984683	0.995912	0.995373	1.00039	0.998374	1.00127	0.998564	0.993305	0.99929	0.999174	0.994713	0.997424	0.998673	0.996177	1.00009	0.996904	0.994362	0.997755	0.999586	0.993718	0.998921	0.995186	0.998802	0.997328	0.991168	0.99898	0.993734	0.99758	0.995204	0.993571	0.99549	0.998543	0.99394	0.993724	1.00064	1.00982	0.9969	1.00099	0.997688	1.00154	0.991307
0.2	0.99948	1.00593	1.00231	0.998992	1.00276	1.00125	0.996404	0.996883	1.00635	0.999461	0.998423	1.00391	0.991761	0.999265	0.990165	1.00625	0.997764	0.995725	0.998188	0.993006	1.00475	0.9966	0.996964	0.998885	0.996045	0.99974	0.999238	1.00011	0.998601	1.00054	0.997783	0.998609	0.996611	0.998865	1.0018	0.997597	1.00386	0.996859	0.995578	0.998322	0.998658	0.999513	0.99806	1.01837	1.00323	0.999529	1.00446	0.998033	1.00166
0.25	1.00431	0.994321	0.996255	1.00191	0.985895	0.995249	0.998182	0.999727	1.00067	0.998249	1.0029	0.998998	1.00299	1.00429	0.9992	0.997274	1.00378	1.00237	1.00343	1.00206	1.00012	1.00529	0.997513	1.00112	1.00073	1.00125	1.00154	0.998352	0.997014	1.0025	1.0033	1.00281	0.999445	1.00153	1.00203	1.00185	0.997781	1.0035	1.00415	1.00272	1.00152	1.0056	1.00099	1.03249	1.00344	1.00253	1.0028	1.00046	0.995156
0.3	1.00732	0.999235	1.0032	0.997342	1.00688	1.00751	1.00367	1.00613	1.02131	1.01026	1.00632	0.997354	1.00051	1.00492	1.00496	1.00384	1.00749	0.998847	1.00715	0.996422	1.00509	1.0046	0.998977	1.00329	1.00061	1.00272	1.00147	1.00375	1.00131	1.00173	1.00052	1.00963	1.00938	1.00385	1.00549	0.996385	1.0096	1.0003	1.00527	1.00687	0.999285	1.00164	0.999172	1.06464	1.00611	1.01036	1.00425	0.998616	1.00104
0.35	1.0065	0.99765	1.00093	0.986699	1.00229	1.01012	1.00545	1.00619	1.00838	0.998928	0.998689	1.00991	1.01203	0.998964	1.00489	1.01092	1.0067	1.00807	1.01337	1.00341	1.00236	1.00568	1.00426	1.00378	1.00291	1.01179	1.00315	1.00094	0.996512	0.999712	1.00147	1.00866	1.00156	1.00971	1.00495	1.00139	1.00503	1.0048	1.00388	0.998547	1.00303	1.00307	1.00857	1.06032	1.00914	1.01302	1.00946	1.00827	1.0028
0.4	0.999808	0.997891	1.00077	0.997439	0.997776	0.994725	1.00344	1.00426	1.0097	0.998471	0.993578	1.01978	0.998195	0.996596	1.00116	0.999545	1.00172	1.00248	1.0028	0.999921	1.00375	1.00114	1.00212	0.994561	1.00117	1.00601	1.00405	1.00195	0.994526	1.0024	1.00203	1.00219	1.00077	1.00235	1.00726	1.0028	1.00082	1.00311	1.00671	0.999696	0.99522	0.996197	1.00619	1.05138	0.997838	1.00899	0.999169	0.99332	0.998156
0.45	1.00856	0.999949	1.02137	1.00364	1.00484	1.00989	1.00803	0.999744	1.02251	1.00554	0.997268	1.01403	0.99169	0.994662	1.00151	1.00464	1.00593	1.0166	1.00956	1.0022	1.00758	1.01314	1.00347	0.998063	1.00513	1.00887	1.00567	1.00317	1.00093	0.998007	0.99918	1.00766	1.00239	1.01401	1.01071	1.00111	1.00401	1.00697	1.00609	1.00213	1.00209	1.00199	1.01149	1.07303	1.0095	1.00703	1.00468	0.998202	1.00388
0.5	1.0032	1.00109	1.02714	1.00176	1.00249	1.01179	0.997647	0.993779	0.999138	1.00554	0.98217	1.00431	0.99558	0.998969	1.00718	1.0054	0.997033	1.00038	1.00159	1.00048	1.00161	1.01133	1.00086	1.00167	0.998364	1.00609	1.00501	1.00541	0.995854	1.00453	1.00105	1.01064	1.00701	1.00436	1.00202	0.999851	1.01175	1.00458	1.00633	1.00926	1.0009	0.996181	1.00728	1.07087	1.00132	1.00651	0.997022	1.00675	1.00657
0.55	1.00577	0.999957	1.02227	0.992269	0.996375	1.00706	1.00611	0.999795	1.01392	1.00476	0.986944	1.01652	0.985501	0.995389	1.0016	0.998025	1.00513	1.0073	1.01009	1.00071	1.00078	1.00441	1.00589	1.00244	1.0004	1.00507	1.00711	1.01027	0.999957	1.00357	0.999736	1.00349	1.00827	1.00756	1.00257	1.00451	1.00258	0.998751	1.00384	1.00695	1.00164	0.999381	1.00405	1.07849	1.00555	1.00698	1.0047	1.00125	1.00436
0.6	1.00449	1.00755	1.0298	0.993078	1.01699	1.00628	1.00545	1.00751	1.01137	0.978667	0.986409	1.01057	1.00065	1.0012	1.01214	1.01104	1.01113	1.00495	1.00131	1.00823	1.00756	1.01031	1.00054	0.999892	1.00314	1.01234	1.00587	1.01531	1.00362	1.0043	1.00045	1.00166	1.00156	1.01056	1.00221	1.00311	1.00631	1.00086	1.0052	1.00814	1.00692	0.998662	1.00831	1.09484	1.00516	1.0098	1.00206	1.00657	1.00505
0.65	1.00896	0.999152	1.00989	0.994273	1.0077	1.00644	1.00038	0.999573	1.02057	0.997261	0.991187	1.01144	0.996644	0.998192	1.00986	1.00881	1.00551	1.00594	1.00362	1.00605	0.99875	1.01259	1.0053	1.00022	0.997711	0.99918	1.00247	1.00961	1.00164	1.00687	0.997743	1.00738	1.0074	1.00852	1.00253	0.998957	1.00363	1.00479	1.00404	1.01422	0.997376	1.00104	1.01252	1.08931	1.00677	1.00899	1.00472	1.00292	1.0069
0.7	1.01439	0.995215	1.01016	1.00719	0.986367	1.00811	1.00571	1.00615	1.02145	1.01285	0.999125	1.02162	0.994408	1.00029	1.01565	1.00879	1.0095	1.01726	0.999443	1.0101	1.00244	1.01206	1.0109	1.00458	1.00899	1.00092	1.00723	1.01491	1.00242	1.00799	1.00445	1.00996	1.01627	1.01203	1.00659	1.00213	1.00343	1.00681	1.01153	1.0105	0.999581	0.998284	1.01079	1.08671	1.00766	1.00682	1.00445	1.00446	1.00397
0.75	1.01014	1.00524	1.01592	0.996001	1.00555	0.997629	1.01035	1.00794	1.00828	1.01537	0.992439	1.0144	1.00553	1.00146	1.01088	1.00628	1.00701	1.01052	1.00732	1.00916	1.00209	1.01284	1.00387	1.00522	1.00126	1.00202	1.00753	1.00881	1.00262	1.01663	0.997358	1.01415	1.01673	1.00635	0.998514	1.00126	1.00294	1.01083	1.0078	1.01925	1.00102	1.00594	1.01077	1.08699	1.00592	1.00767	1.01432	1.00319	1.00795
0.8	1.01355	1.00018	1.00234	1.00124	1.0131	1.0013	1.01348	0.99964	1.01144	1.00001	0.986322	1.01825	0.995813	0.993346	1.0125	1.00773	1.01338	1.00673	1.00631	0.999067	1.0034	1.01074	0.999369	0.997521	0.999468	0.993828	1.00145	1.00506	0.997482	1.00365	0.996323	1.00493	1.00131	1.01621	1.00607	0.995218	0.999292	1.00241	1.00804	1.01228	1.00333	1.0007	1.01067	1.08771	1.00186	1.01033	1.0032	1.00074	1.00416
0.85	1.00686	1.00093	1.00445	1.00017	1.02151	1.00424	1.0205	1.01325	1.02322	1.0048	0.993954	1.03158	0.992169	1.00346	1.01595	1.0148	1.00688	1.01322	1.00754	1.0093	1.00542	1.01595	1.00761	1.00246	1.00474	1.00014	1.00853	1.01419	1.00455	1.01011	1.01044	1.01151	1.01337	1.01929	1.01597	1.00216	1.01215	1.00658	1.01367	1.01115	1.00706	1.00656	1.01138	1.11237	1.00866	1.0019	1.00965	1.00708	1.01518
0.9	1.00868	0.99881	1.00541	1.0035	1.018	1.0151	1.02548	1.00695	1.00609	1.01335	0.996156	1.03134	0.996816	1.00056	1.01071	1.01339	1.00293	1.01214	1.00312	1.00654	1.00967	1.01357	1.00836	1.00337	1.00277	1.00535	1.00889	1.00848	1.00171	1.00519	1.00181	1.01534	1.01267	1.0081	1.00835	1.00078	1.01062	1.0111	1.01161	1.01583	1.0019	1.00232	1.01145	1.10612	1.0079	1.00895	1.00948	1.00168	1.0147
0.95	1.01145	0.997074	0.999126	0.996965	1.01224	1.00688	1.00666	1.0115	1.01569	1.0101	0.987065	1.02729	1.00053	0.998605	1.00631	1.00393	1.00336	1.00619	1.00202	1.00367	1.00584	1.00888	1.00515	1.00452	0.996369	0.999817	1.0093	1.01002	0.997084	1.00704	1.00833	1.01292	1.01332	1.01115	1.00168	0.999832	1.0124	1.00679	1.0091	1.00517	1.00012	1.00019	1.01001	1.10343	1.00147	1.00614	1.0113	1.01402	1.01058
1	1.00117	0.986702	1.00129	0.988148	1.00052	0.999297	1.00042	1.00139	1.00816	0.992791	0.988763	1.03597	0.991554	0.993517	0.998233	0.992181	1.00731	1.00297	0.989659	0.997627	1.00517	1.00924	0.999218	0.999466	0.991108	0.99514	1.00071	1.00158	0.991964	1.00219	0.998507	1.01243	0.998066	1.00947	0.992114	0.994379	0.999678	1.01051	1.00631	1.00414	0.994218	0.987451	1.0031	1.08385	0.991922	1.00344	1.00884	1.00168	1.00698
1.05	1.00121	0.996203	0.997946	0.985486	1.01726	1.00225	0.994489	1.01132	1.0102	0.996017	0.984284	1.0408	1.00581	0.991675	1.00054	0.991305	1.00052	0.990289	0.989254	1.00063	1.00515	1.00346	1.00308	0.995154	0.994482	0.994184	0.998253	1.00493	0.984427	1.00358	0.989974	1.00722	0.99678	1.00529	0.99792	0.995153	0.998754	1.00514	1.01016	0.998775	0.990387	0.992306	1.00417	1.08585	0.995673	1.00743	1.00488	1.00277	1.01025
1.1	1.0053	1.00635	0.990712	1.00492	1.00872	1.02141	1.00912	1.00777	1.01852	1.00605	1.00436	1.04763	1.00754	1.01119	1.01171	1.00602	1.00931	1.00919	1.00547	1.00101	1.01686	1.01439	1.00479	1.00993	1.00557	1.00852	1.01208	1.0118	1.00144	1.01401	1.00063	1.01595	1.01782	1.02237	1.01149	1.01206	1.01143	1.01387	1.0194	1.00582	1.00087	0.999464	1.00765	1.08916	0.996303	1.01179	1.01711	1.01331	1.01944
1.15	1.01205	0.99666	0.997269	1.00801	1.01608	1.01195	1.00916	1.01406	1.01812	1.00405	0.997448	1.04318	1.00771	1.02285	1.00832	1.00161	1.00761	1.0039	0.995612	0.999243	1.00982	1.01687	1.00976	1.00821	1.00574	1.00233	1.01025	1.01389	1.00019	1.01017	1.01075	1.02178	1.00873	1.01107	1.00907	1.00573	1.00317	1.01504	1.00906	1.0135	1.00101	1.0017	1.01195	1.08255	1.00284	1.01515	1.01303	1.01206	1.02304
1.2	1.009	0.995676	0.997799	0.997254	1.0004	1.01446	1.00244	1.00528	1.02395	1.01123	1.00114	1.03427	0.994938	1.0287	1.0074	0.996089	0.990573	1.0108	1.00045	0.998618	1.01175	1.00799	1.00384	1.00224	0.998684	1.00039	1.0075	1.00621	0.982432	1.00269	1.01202	1.01139	1.00471	1.01576	1.00222	1.00322	0.998151	1.01236	1.00726	1.00328	0.999017	0.999655	1.00716	1.06799	0.996824	1.0115	1.006	1.00345	1.0118
1.25	1.01909	1.00621	1.01127	1.00466	1.0198	1.00572	1.00993	1.0165	1.0224	1.00552	1.00905	1.03768	1.00954	1.02501	1.0273	1.00323	1.00617	1.00493	1.00333	1.00785	1.01654	1.01646	1.01033	1.00867	1.00526	1.00534	1.0104	1.01207	0.996879	1.00697	1.01114	1.02	1.013	1.02211	1.00969	1.00429	1.00787	1.02048	1.01346	1.0113	1.00048	1.00315	1.01231	1.07088	1.00345	1.01117	1.009	1.01438	1.01668
1.3	1.00686	0.992176	0.993997	0.997959	1.01401	0.999744	0.993228	1.00644	1.00989	1.00632	0.995808	1.03147	1.00297	1.02226	1.00788	0.992271	1.00483	1.00654	1.00173	1.00343	1.00628	1.01537	1.00264	0.999954	1.00357	1.00045	1.00246	1.00332	0.986645	1.00735	1.00467	1.01572	1.00804	1.01631	1.00026	1.00007	0.996151	1.01394	1.00758	1.00098	0.988165	0.992023	1.00721	1.05857	0.991744	1.00901	1.00167	1.01	1.01688
1.35	1.00358	0.988372	0.998549	0.98922	0.993211	1.00141	0.992311	1.00328	1.00306	0.990887	0.986157	1.01432	0.991794	1.00843	0.991998	0.981255	0.999891	0.990918	0.991554	0.998269	1.00336	1.01195	1.0055	0.999892	0.991269	0.993949	0.994521	1.00056	0.98233	0.999774	0.997821	1.01123	0.999278	1.01143	0.993705	0.993495	0.999592	1.00813	1.00945	0.999146	0.990508	0.989126	1.00241	1.05945	0.990107	1.00813	0.988967	1.00496	1.01633
1.4	1.01472	1.00453	1.01617	0.998872	1.0049	1.01528	0.99361	1.00608	1.03165	1.00759	0.995182	1.03535	0.999638	1.01449	1.01862	1.00295	1.00978	1.01015	1.01073	1.01141	1.01509	1.01182	1.00702	1.00141	1.00394	1.00614	1.00602	1.00619	0.997801	1.01107	1.01819	1.02199	1.00918	1.02648	1.01131	1.00205	0.997574	1.02156	1.01467	1.00428	1.00288	1.00245	1.00382	1.06534	0.996593	1.0151	1.00625	1.01037	1.01879
1.45	1.01288	0.997956	1.00469	0.995945	1.01452	1.01394	0.995531	1.00511	1.01701	0.9979	0.991511	1.02963	0.989267	1.00186	1.00678	0.988446	1.0064	0.999812	0.997939	1.00818	1.01241	1.01842	1.00893	1.00237	1.00118	1.00627	0.995631	1.00047	0.995731	1.00975	1.013	1.02414	1.01434	1.01949	1.00975	0.991059	0.993179	1.01226	1.01478	1.005	0.991975	1.00117	1.00453	1.06145	0.99695	1.01481	1.00074	1.00674	1.01577
1.5	1.01234	1.0016	0.998488	0.997474	1.01708	0.998658	0.992285	1.00626	0.995006	0.997044	0.981955	1.00927	1.00454	1.00026	0.999828	0.995195	0.994197	1.00439	0.996947	0.997176	1.01178	1.00887	1.00894	1.00001	0.999057	1.00079	1.00308	1.0056	0.993839	1.00755	1.00596	1.02375	1.00521	1.02195	1.00514	0.999335	0.998145	1.01496	1.01202	1.00048	0.99239	0.992178	1.00566	1.04565	0.995511	1.01505	1.00076	1.00644	1.01305
1.55	1.01314	0.997928	1.00332	0.984799	1.00023	1.00271	0.990554	0.998192	0.997297	0.982954	0.981037	1.01328	0.99273	1.00475	1.00343	0.986063	1.00183	0.993992	0.995099	0.998626	1.00263	1.01255	1.00528	0.99666	0.999736	0.996856	1.00329	0.997063	0.989432	1.00375	1.00913	1.01798	1.00546	1.01508	0.998932	1.00138	0.990356	1.01221	1.01143	1.00076	0.993896	0.994855	1.00597	1.05328	0.992706	1.01623	1.00056	1.00405	1.01546
1.6	1.00907	0.994061	0.993553	1.00373	1.00534	1.00474	0.99254	1.00356	0.995101	0.997721	0.971138	1.02033	0.994513	1.0168	1.00718	0.993222	1.00412	0.993149	0.996896	0.999614	1.00949	1.00967	1.00718	0.997802	0.999281	1.00408	1.00826	1.00484	0.982066	1.00687	1.00647	1.01862	0.998318	1.00931	1.00257	0.998492	0.994969	1.01317	1.00907	0.999512	0.984627	0.990929	1.00126	1.05182	0.990806	1.01211	1.00525	1.0013	1.01159
1.65	1.0108	0.998312	0.99902	0.99037	1.00435	1.01083	0.996089	0.998529	1.01373	0.985242	0.981025	1.01634	0.988841	1.03534	1.001	0.988748	1.00076	1.00029	1.0009	1.00426	1.01336	1.00687	1.00551	0.996691	1.00471	1.00537	1.00606	1.00908	0.990161	1.00779	1.00372	1.02614	1.00836	1.01502	1.00283	1.00129	0.997433	1.00907	1.01275	1.00008	0.992655	1.00198	1.00398	1.05528	0.993812	1.01738	1.00313	1.01192	1.01656
1.7	1.01893	0.999214	1.01504	0.999647	0.99968	1.007	0.996386	1.0019	1.01886	1.00098	0.991729	1.01195	1.01037	1.02568	1.00604	0.992493	1.0022	1.01199	1.00538	0.996479	1.01042	1.01114	1.00441	1.00135	0.997229	1.00001	1.01259	1.00678	0.993543	1.00603	1.00438	1.01967	1.00612	1.01732	1.00243	0.999325	1.00022	1.01012	1.01775	0.999069	0.990764	0.9943	1.00413	1.04451	0.994792	1.02085	1.00198	1.00729	1.0149
1.75	1.003	0.991393	1.00222	0.998803	0.995256	1.01092	0.992327	1.00149	1.01402	0.993535	0.988679	1.01492	0.995509	1.01644	1.00777	0.981351	1.00237	0.99837	0.997515	0.9883	1.00446	1.01293	1.01	0.994806	1.00109	0.998933	1.00792	1.0058	0.986865	1.00578	0.999023	1.0246	0.999842	1.02243	1.00121	0.992516	0.997	1.01047	1.01517	0.998509	0.993662	0.998166	1.00422	1.04237	0.985722	1.01092	1.00709	1.00884	1.01372
1.8	1.01345	0.999566	0.999968	0.987165	1.00337	0.999305	1.00176	1.00367	1.01069	0.981372	0.9747	1.01056	0.979935	1.003	1.00793	0.982931	1.00379	1.00609	0.997846	1.00299	1.01319	1.01512	0.999345	1.00169	1.00525	1.00506	1.00263	1.00488	0.995974	1.01192	1.00369	1.021	0.998702	1.01945	1.0066	0.999839	0.986101	1.01182	1.0138	0.998157	0.986573	0.990664	1.00548	1.04133	0.990126	1.01379	1.00317	1.00528	1.01517
1.85	1.0117	0.996206	0.999544	0.989028	0.992072	0.996952	0.99718	1.00049	1.00564	0.996269	0.98311	1.00883	0.988807	1.00399	0.995577	0.988823	1.00782	0.999392	0.992263	1.00224	1.01628	1.01733	1.00724	0.992363	0.999622	0.999796	0.996194	1.00104	0.997404	1.00285	1.00199	1.0147	0.997671	1.01765	1.00422	0.99517	0.992259	1.01221	1.0148	0.992708	1.00456	0.996673	1.00673	1.03284	0.988203	1.02019	1.00375	1.00793	1.0172
1.9	1.01415	0.997459	1.00227	0.994254	1.00135	1.00182	1.00128	1.00198	0.998871	0.989227	0.979981	1.01529	0.996105	1.00956	1.00985	0.983543	0.999669	1.0055	0.996506	0.996125	1.00651	1.01269	1.00836	0.999445	1.00099	1.00073	1.00276	1.00746	0.995724	1.00978	0.999702	1.02563	1.00328	1.02313	1.01042	0.995774	0.993963	1.00972	1.0127	1.00203	1.02931	0.997078	1.00516	1.02982	0.989644	1.00695	1.00606	1.00394	1.01828
1.95	1.01814	1.00586	0.994934	0.988256	0.998443	1.00338	0.999253	1.00324	1.00487	0.984161	0.993321	1.01007	0.982556	1.00257	0.995284	0.988745	1.00203	0.995888	0.994028	0.991273	1.0175	1.01687	1.00765	0.997981	0.998526	0.999192	0.99639	1.00432	0.995317	1.00403	0.99639	1.02045	0.995895	1.01866	1.006	1.00132	1.00179	1.01294	1.01475	0.999731	1.02581	0.99367	1.00584	1.02215	0.995823	1.01819	1.00683	1.00148	1.01643
2	1.0094	1.00213	0.98852	0.980946	1.00536	1.00104	0.988316	0.99473	0.999092	0.988602	0.983561	1.00297	0.984355	1.00028	1.00045	0.984087	0.996084	0.99888	0.989941	0.995833	1.00967	1.0137	1.0026	0.993776	0.995197	1.00728	0.987049	1.0085	0.988934	1.00482	1.0019	1.01998	0.986917	1.02269	1.00162	0.994067	0.997403	1.01122	1.01247	0.999607	0.995558	0.990964	1.00569	1.01425	0.990535	1.00902	1.00084	1.00385	1.00775
2.05	1.01883	0.999232	1.00451	0.99646	1.0109	1.01102	1.00102	1.0032	1.01075	0.997085	0.993884	1.01011	0.987132	1.01251	1.01337	0.992914	0.996435	1.00331	0.993555	1.00144	1.02931	1.02279	1.01532	0.999029	1.0067	1.0086	0.99972	1.0168	0.999745	1.00494	1.00087	1.0287	0.999785	1.0228	1.01366	1.00343	1.00948	1.01958	1.01108	1.00677	1.00396	0.994697	1.00986	1.01504	0.997701	1.01975	1.01057	1.01454	1.02509
2.1	1.00532	1.00044	0.999525	0.994757	1.01788	1.00694	1.00174	1.00285	1.01134	0.978665	0.975225	1.00978	0.986804	1.0149	1.01307	0.984151	1.0027	1.00785	0.99918	0.995639	1.01633	1.0123	1.00706	1.00003	1.004	1.01071	0.993392	1.01351	0.989055	1.00873	1.00709	1.02327	1.0022	1.02457	1.00686	1.00052	1.00058	1.01919	1.01708	1.00301	0.993221	0.99712	1.00724	1.00272	0.997343	1.02015	1.00349	1.00501	1.02013
2.15	1.01273	0.998905	0.99371	0.98586	1.01243	1.00112	0.992032	1.00294	1.00129	0.989464	0.979559	1.00381	0.996273	1.01536	1.01882	0.989716	0.999771	1.00896	0.991204	0.997684	1.0236	1.02167	1.00956	1.00026	1.00228	1.01132	0.999255	1.012	0.998909	1.00911	1.00286	1.02402	1.01051	1.02434	1.01082	1.00267	0.997038	1.01879	1.01755	1.00753	0.990094	0.999794	1.01031	0.9795	0.998467	1.01734	1.00979	1.00988	1.02653
2.2	1.01088	0.983339	0.989631	0.98134	1.02476	1.01206	1.01182	1.00528	1.01253	0.986811	0.986776	1.01265	0.985961	1.01912	1.01051	0.987963	1.01094	1.00954	0.99751	0.99559	1.01443	1.02176	1.01371	0.994498	1.00369	1.0071	0.997131	1.01181	0.996173	1.01691	1.01133	1.0272	1.00322	1.03193	1.01864	1.00499	1.00731	1.01868	1.01941	1.01142	0.994703	0.99675	1.00884	0.969999	0.997058	1.02227	1.00004	1.00822	1.02371
2.25	1.01217	0.996786	0.984915	0.993093	1.02634	1.00777	1.00723	1.00728	1.00429	0.980579	0.979481	1.01293	1.00315	1.01289	1.00227	0.982765	1.01713	1.00643	0.996694	1.0017	1.01449	1.01692	1.01242	0.995315	1.00195	1.01313	0.995089	1.00486	0.988411	1.01171	0.996614	1.02391	0.999613	1.02804	1.01099	0.991818	1.00288	1.01494	1.01164	1.0117	0.982543	0.992599	1.00893	0.9677	0.992242	1.01303	1.00563	1.00621	1.01842
2.3	1.01839	1.00148	0.995497	0.996979	1.04197	0.99842	1.00282	1.00593	1.01956	0.991558	0.975824	1.0059	1.02629	1.02688	1.01814	0.990443	1.0213	1.01485	1.00758	1.00338	1.02721	1.03024	1.01854	1.00162	1.00567	1.00812	1.0028	1.0087	0.994935	1.02036	1.00626	1.03458	1.01339	1.03658	1.0173	1.0058	1.00253	1.02724	1.01925	1.01124	0.992061	1.00269	1.0118	0.97084	0.989063	1.01717	1.01171	1.01504	1.02874
2.35	1.01437	1.01091	1.01427	1.00254	1.04151	1.01899	1.00613	1.00944	1.01213	1.00378	0.99297	1.01815	1.01342	1.03383	1.00747	1.00266	1.01363	1.01272	1.00463	1.00388	1.03326	1.02379	1.01895	1.00598	1.01046	1.01301	1.00265	1.0126	1.00067	1.01907	1.01522	1.02762	1.00203	1.03476	1.02369	0.999574	1.0053	1.02967	1.02229	1.02064	0.992184	1.00093	1.01471	0.971594	0.999613	1.02561	1.01316	1.01466	1.03048
2.4	1.01484	0.997746	0.985485	0.984522	1.04129	1.00452	0.995724	1.00252	0.991311	0.991699	0.982604	1.00067	0.992359	1.0208	1.0074	0.986171	1.00444	0.996037	0.989183	0.996709	1.0218	1.01498	1.00852	0.995733	0.999814	1.00764	0.997371	1.00422	0.991204	1.00607	1.00658	1.02719	1.00498	1.02868	1.01192	0.998738	1.00232	1.01877	1.01362	1.0031	0.988732	0.995561	1.00996	0.965173	0.992068	1.01965	1.00582	1.00764	1.0299
2.45	1.0063	1.00034	0.99783	0.980768	1.0261	1.00211	0.993918	1.00383	1.00112	0.984632	0.96554	1.00031	0.985505	1.01065	1.0069	0.991378	0.993875	0.997086	0.999748	0.996236	1.01754	1.01465	1.00691	0.994111	1.00133	1.00148	0.996256	0.998703	0.983086	1.0104	0.99475	1.0241	0.998096	1.02326	1.01385	0.996531	1.00621	1.01944	1.01785	0.995441	0.986921	0.994575	1.00199	0.956384	0.992172	1.00933	0.999505	1.00743	1.02188
2.5	1.01891	1.00751	1.01927	0.991021	1.03513	1.00852	0.997332	1.00788	0.99909	0.996786	0.981973	1.0101	1.00146	1.0221	1.01796	0.98512	1.0064	0.998459	1.00152	0.995866	1.01796	1.01123	1.00966	0.998883	0.998553	1.0023	1.00014	1.00632	0.989626	1.00675	1.00873	1.02121	1.00274	1.02616	1.01153	0.998568	1.00116	1.02092	1.01547	1.00406	0.98953	0.993682	1.00656	0.961014	0.991018	1.01818	1.00365	1.01132	1.03041
2.55	1.01403	1.00732	1.00603	0.982017	1.02211	1.01455	0.994645	1.00443	1.00302	0.980489	0.979178	1.00655	1.00028	1.01862	1.00673	0.98788	0.995545	0.993698	0.997722	0.994965	1.02063	1.01327	1.01069	0.995838	1.00382	1.00422	0.996315	1.00515	0.987719	1.0062	0.997426	1.02441	1.00051	1.02337	1.00507	0.99786	0.997035	1.01734	1.01716	0.999982	0.989047	0.994104	1.00509	0.95395	0.9946	1.02689	1.00159	1.0051	1.02836
2.6	1.01929	1.00559	0.989875	0.995837	1.04064	1.0093	0.999995	1.01546	1.01043	1.00167	0.992827	1.01464	0.99474	1.02752	1.012	0.995981	1.0036	1.00517	0.999987	1.00929	1.02424	1.02259	1.02331	0.999365	1.01077	1.00431	0.998529	1.01052	0.99477	1.01067	0.998171	1.02747	1.00453	1.03062	1.01628	1.00359	1.00505	1.02144	1.01461	1.0096	0.982916	0.999121	1.01044	0.966292	0.99295	1.01965	1.01107	1.00821	1.02933
2.65	0.997135	0.992964	0.978271	0.977056	1.0267	0.998204	1.00276	1.00578	0.983731	0.975699	0.971096	1.00445	0.979135	1.01506	1.01169	0.984777	0.989718	0.995402	0.988505	0.985687	1.01237	1.0097	1.00917	0.990908	0.999852	0.999092	0.995575	1.00967	0.987736	1.00419	0.996293	1.02253	0.992251	1.01997	1.00388	0.997937	0.996123	1.01545	1.0153	0.999325	0.98594	0.998117	1.00278	0.955239	0.987557	1.01489	0.999469	0.997476	1.01836
2.7	1.00749	0.99327	0.980204	0.972828	1.01199	0.994574	0.993104	1.00207	0.991808	0.974458	0.968585	0.993262	0.984664	1.00985	1.00998	0.980373	0.997757	0.990453	0.999637	0.982533	1.01685	1.00857	1.00915	0.995966	1.00012	0.99665	0.999786	1.00333	0.98219	1.00204	0.990747	1.01715	0.996363	1.0151	0.999128	0.995971	0.993548	1.01548	1.01044	0.99274	0.983601	0.991908	1.00413	0.949329	0.985324	1.00887	0.99978	1.00029	1.02061
2.75	1.00401	0.988409	0.994029	0.976775	1.01589	0.999716	0.991253	1.00472	1.01031	0.978203	0.971915	1.00201	0.975818	1.01147	1.00879	0.977541	0.997151	0.992725	1.0001	0.99509	1.02248	1.01266	1.01193	0.996282	0.995097	0.996995	0.995795	1.00561	0.996151	1.00423	0.988426	1.01956	0.999847	1.01672	1.00595	0.991114	0.995033	1.01658	1.01709	0.996254	0.987445	0.995055	1.0024	0.954858	0.982399	1.01752	1.00514	1.00491	1.02208
2.8	1.01357	0.993914	0.99121	0.988168	1.02604	0.999289	1.00127	1.00524	1.00886	0.988443	0.981497	1.01081	0.977812	1.01562	1.00697	0.981075	0.993932	1.00079	0.989819	0.995413	1.02029	1.01256	1.01151	0.996484	0.999325	0.993657	0.990969	1.00713	0.982027	1.0003	0.997112	1.02373	1.01037	1.02126	1.00351	0.992024	1.00346	1.01846	1.01592	1.00262	0.97808	0.996602	1.00301	0.95185	0.988516	1.02529	1.00964	1.0043	1.0221
2.85	1.01015	0.984845	0.975294	0.972971	1.01247	1.0005	0.997596	1.00006	0.988056	0.982314	0.974396	0.99678	0.979037	1.01023	1.00126	0.973118	0.991147	0.997714	0.999077	0.989844	1.02115	1.01189	1.01323	0.994892	0.996802	0.99358	0.989754	0.999355	0.9874	1.00039	0.99271	1.01987	0.995203	1.02144	1.007	0.990932	1.00392	1.01178	1.01104	0.992748	0.977369	0.98964	1.00071	0.943454	0.984129	1.01084	1.00573	1.00108	1.0238
2.9	1.01198	0.996514	0.999245	0.984804	1.01537	1.0115	1.00362	1.003	1.00022	0.986543	0.988494	1.00571	0.97666	1.02198	1.01057	0.978183	0.997397	0.997668	0.996152	0.998754	1.02093	1.02073	1.01363	0.997199	1.00108	1.00314	1.00229	1.01087	0.990442	1.01216	0.995195	1.0248	1.00296	1.02669	1.00295	1.00034	0.997268	1.02437	1.02083	0.998067	0.984808	0.9957	1.00106	0.954256	0.992007	1.02497	1.00328	1.00873	1.02979
2.95	1.00343	0.993728	0.994722	0.983559	1.00922	1.00542	1.00287	1.00389	1.0023	0.993006	0.991212	1.01296	0.983745	1.01147	1.01394	0.984667	0.996608	0.997626	1.00266	1.00441	1.02427	1.01785	1.02001	0.997785	1.00144	1.00059	1.00396	1.00258	0.990346	1.01354	0.994382	1.02069	1.00562	1.03383	1.01026	0.997885	1.00229	1.02148	1.01707	0.999411	0.988361	0.998981	1.00969	0.952906	0.991166	1.02449	1.00722	1.00952	1.03068
3	1.02971	1.00996	1.01534	1.01882	1.07281	1.03487	1.01585	1.02726	1.03396	1.00904	0.992929	1.02422	1.01551	1.02675	1.0269	0.986669	1.00476	1.01534	1.00211	1.01322	1.04057	1.02143	1.02997	0.99515	1.00659	1.00935	1.00948	1.01649	0.993092	1.01514	1.00634	1.03881	1.02185	1.03994	1.02316	1.00797	1.01106	1.01902	1.02982	1.00484	0.996413	1.00326	1.01233	0.943	1.0035	1.02425	1.01554	1.0213	1.03266
3.05	1.03137	1.01123	1.02348	1.01969	1.07028	1.02787	1.00857	1.02858	1.01269	1.00232	0.994023	1.02794	1.02029	1.02048	1.02969	0.99004	1.00846	1.01218	1.00399	1.0035	1.03239	1.02231	1.02284	0.988877	1.00523	1.00068	1.00128	1.01218	0.988466	1.01261	0.999691	1.03056	1.01482	1.03211	1.02376	1.00093	1.00017	1.0257	1.02451	1.00711	0.988057	1.00132	1.00977	0.945076	0.994656	1.02136	1.0181	1.02249	1.03203
3.1	1.02406	1.01174	1.01144	1.02479	1.06718	1.02442	1.00981	1.02314	1.01578	1.00798	0.99672	1.03279	1.01023	1.01629	1.02079	0.989529	1.01738	1.01385	1.0077	1.00744	1.04247	1.02654	1.02798	0.99647	1.00245	0.998958	1.00169	1.00472	0.990417	1.018	0.996843	1.0327	1.01593	1.03268	1.02539	1.00238	1.00744	1.01589	1.02732	1.01389	0.987868	0.997717	1.01199	0.943475	0.998068	1.02593	1.02184	1.02306	1.04033
3.15	1.03344	1.0101	1.01536	1.01371	1.06866	1.02951	1.00847	1.02913	1.01782	1.00754	1.01127	1.03741	1.01038	1.03008	1.03259	0.99361	1.02157	1.01676	1.00883	1.01235	1.04746	1.03236	1.03147	1.00349	1.01444	1.00648	1.00817	1.01396	0.996337	1.02481	1.01151	1.03843	1.0244	1.04655	1.02026	1.00038	1.01172	1.02798	1.03076	1.01831	0.994715	1.00576	1.01283	0.951081	1.00224	1.03146	1.02505	1.02294	1.04118
3.2	1.04337	1.011	1.03273	1.02826	1.07536	1.03298	1.02787	1.03234	1.02599	1.00762	1.00996	1.03089	1.02036	1.0353	1.03529	0.996902	1.016	1.02156	1.00689	1.02221	1.05306	1.03344	1.02588	1.00553	1.00882	1.01477	1.01863	1.01955	1.00071	1.02564	1.00385	1.03806	1.03395	1.04638	1.02477	1.0096	1.01747	1.02753	1.03924	1.02702	0.994488	1.01198	1.02056	0.952811	1.00732	1.04092	1.02644	1.03465	1.05053
3.25	1.03599	1.01903	1.01836	1.02062	1.06842	1.0313	1.02061	1.02336	1.0186	1.00951	1.00796	1.03549	1.01489	1.02468	1.02459	0.99276	1.01419	1.01686	1.00963	1.00727	1.03628	1.02777	1.0264	1.00376	1.01159	1.02294	1.01327	1.01472	0.992944	1.02209	1.00695	1.0379	1.02807	1.04867	1.02705	1.00515	1.0101	1.0254	1.03123	1.01479	0.99234	0.999548	1.01482	0.948277	1.00111	1.03199	1.01575	1.02106	1.03427
3.3	1.03955	1.0167	1.00981	1.02611	1.07119	1.04517	1.02005	1.01961	1.0365	1.00409	1.01139	1.03583	1.01735	1.02713	1.02852	0.99778	1.02104	1.02299	1.00542	1.01195	1.03807	1.02868	1.02791	1.00674	1.01523	1.01561	1.01341	1.02137	1.00075	1.02363	1.00668	1.04193	1.01951	1.04537	1.02592	1.00682	1.01005	1.02833	1.03412	1.01351	0.989555	1.00214	1.01823	0.951994	1.0038	1.04272	1.02453	1.0212	1.04282
3.35	1.02927	1.004	1.01031	1.02019	1.05832	1.02552	1.00162	1.01388	1.01526	0.993866	0.999382	1.02308	1.01474	1.01925	1.02492	0.986194	1.00802	1.0034	1.00711	1.00637	1.02971	1.0164	1.02871	0.997324	1.01135	1.00374	1.00415	1.01252	0.991005	1.02445	0.992666	1.03112	1.00994	1.04078	1.02101	0.998706	1.01083	1.01663	1.02798	1.00715	0.992242	0.993156	1.01242	0.935248	0.992538	1.01492	1.01948	1.0199	1.03619
3.4	1.03798	1.0206	1.02166	1.03984	1.05853	1.03453	1.01109	1.02019	1.02156	1.00819	0.996126	1.02911	1.01121	1.03238	1.02956	0.99966	1.02937	1.0133	1.00734	1.01845	1.03938	1.02831	1.02877	1.00474	1.00659	1.01338	1.01397	1.02005	0.995916	1.02273	1.0085	1.03803	1.01659	1.05191	1.02964	1.00408	1.00939	1.02208	1.03007	1.02407	0.989826	0.999817	1.0183	0.944456	0.997985	1.03063	1.0264	1.02398	1.03663
3.45	1.03168	1.01441	1.00129	1.02531	1.05946	1.02979	1.00532	1.02594	1.01053	1.00372	0.996065	1.02318	1.00653	1.02698	1.0238	0.994103	1.01846	1.01175	1.00594	1.00567	1.04045	1.02454	1.02906	1.00245	1.01313	1.01051	1.00831	1.01493	0.99605	1.02216	1.00992	1.03979	1.00961	1.04058	1.02707	1.00624	1.00941	1.02347	1.03713	1.01971	0.99891	1.00174	1.01984	0.947439	0.998114	1.03009	1.02476	1.02118	1.03501
3.5	1.03959	1.02383	1.01306	1.03546	1.06639	1.03641	1.0142	1.02345	1.02988	1.01968	1.01262	1.02546	1.02158	1.0311	1.03398	1.00236	1.02737	1.01819	1.01107	1.01468	1.04685	1.03031	1.03228	1.00483	1.01298	1.00763	1.00762	1.01171	1.00217	1.02059	1.00937	1.04432	1.01958	1.04508	1.028	1.00566	1.01301	1.02117	1.03323	1.01634	0.99268	1.00537	1.02274	0.95252	0.997651	1.03523	1.0324	1.02456	1.04235
3.55	1.03513	1.00906	1.0088	1.00997	1.05419	1.03015	1.00461	1.01531	1.01825	1.0187	1.01792	1.0251	1.00621	1.0321	1.03109	0.999584	1.02293	1.01486	1.01327	1.01052	1.04606	1.02758	1.03057	1.00641	1.01315	1.00954	1.00943	1.02229	0.997098	1.02654	1.00635	1.05034	1.01737	1.04942	1.01638	1.00509	1.00829	1.02258	1.03704	1.01307	0.992586	1.00405	1.01651	0.9447	0.993683	1.02934	1.03074	1.02338	1.03951
3.6	1.02502	1.00803	0.996352	1.01527	1.04189	1.0305	1.00664	1.01206	1.01665	1.00402	1.0019	1.01208	0.997017	1.02568	1.02467	0.9921	1.01365	1.01721	1.00138	1.01007	1.04459	1.02081	1.02655	0.99816	1.00916	1.00244	0.995278	1.00523	0.990478	1.02121	0.999267	1.03341	1.01522	1.04284	1.01986	0.993384	1.00204	1.01833	1.03571	1.00503	0.992645	0.990691	1.01145	0.938383	0.995641	1.02956	1.02076	1.01613	1.03624
3.65	1.02991	1.00174	1.00632	1.0265	1.04609	1.0209	1.01011	1.0168	1.0077	1.0065	1.00686	1.01263	0.998957	1.03173	1.02136	0.991747	1.01426	1.00506	1.00088	1.01208	1.04343	1.0193	1.02495	1.00638	1.00597	1.00127	1.00164	1.01254	0.99033	1.01951	1.0062	1.03509	1.00389	1.03616	1.01638	0.997997	1.01047	1.02041	1.04822	1.01029	0.987105	0.990675	1.01117	0.944758	0.994046	1.02298	1.02565	1.01864	1.03496
3.7	1.03463	1.01158	1.01188	1.02551	1.05078	1.02627	1.00755	1.02064	1.02801	1.01276	1.01643	1.01503	1.00276	1.02373	1.01891	0.994848	1.00997	1.00651	1.0093	1.01395	1.04175	1.02712	1.02767	1.00204	1.0156	1.00997	1.00461	1.01451	0.993452	1.02884	0.999268	1.0433	1.01534	1.03991	1.02105	0.998832	1.01068	1.02464	1.04983	1.00501	0.992606	1.0024	1.02242	0.937396	1.00106	1.03453	1.02683	1.03009	1.04245
3.75	1.03072	1.00128	1.01007	1.02307	1.05298	1.03118	1.00619	1.01421	1.0137	1.00491	1.0145	1.01191	0.994154	1.02576	1.01729	0.995091	1.01492	1.00893	1.00255	1.0072	1.0496	1.0248	1.02403	1.00444	1.01053	1.00472	1.0098	1.01718	0.989468	1.02412	1.00335	1.04066	1.02411	1.04785	1.01548	1.00051	1.00877	1.02378	1.0407	1.01279	0.990348	0.989808	1.01336	0.930733	0.997975	1.03437	1.02428	1.02138	1.03744
3.8	1.03836	1.00402	1.00476	1.01641	1.03316	1.03767	1.00396	1.01806	1.02178	1.01435	1.00244	1.00875	0.995478	1.02148	1.03172	0.998858	1.0075	1.01433	1.00372	1.00779	1.03855	1.02432	1.02422	1.00277	1.00691	1.00852	0.998887	1.0187	0.9993	1.02652	1.00843	1.03726	1.01843	1.05019	1.02119	0.992632	0.996256	1.02324	1.03555	1.00764	0.977877	0.991774	1.01147	0.92636	0.985753	1.03831	1.02357	1.02128	1.04103
3.85	1.03407	1.02047	1.01833	1.0171	1.05594	1.04394	1.00754	1.01938	1.01424	1.00279	1.00986	1.01466	1.00074	1.02701	1.01379	0.998298	1.00822	1.01227	1.0021	1.00317	1.04154	1.02237	1.02933	1.00507	1.00797	1.00372	1.0015	1.01566	0.993649	1.02514	1.00289	1.04527	1.01415	1.04663	1.0153	0.994319	0.998788	1.02257	1.034	1.01104	0.986686	0.993781	1.0214	0.927276	0.99693	1.03403	1.0279	1.02944	1.04572
3.9	1.03817	1.03608	1.00801	1.03302	1.03634	1.04637	1.00364	1.01955	1.02013	1.00705	1.01163	1.02296	1.00762	1.03068	1.03654	0.997704	1.01813	1.01633	1.01314	1.02067	1.05391	1.02602	1.03171	1.01188	1.00994	1.01344	1.00813	1.0267	0.999276	1.03077	1.01038	1.04961	1.01894	1.05398	1.01196	1.00279	1.00253	1.02845	1.03564	1.01688	0.985254	1.00243	1.02099	0.93111	0.992986	1.02935	1.03074	1.02134	1.04588
3.95	1.03105	1.0121	1.00941	1.00902	1.04002	1.03271	0.995788	1.01859	1.0075	1.01746	1.01891	1.01703	0.994305	1.02918	1.02076	0.993397	1.01508	1.00353	1.01088	1.01853	1.05129	1.02451	1.02641	1.0084	1.01073	1.00719	1.00509	1.02267	0.998672	1.0319	1.00344	1.04645	1.01527	1.04822	1.00976	0.997641	1.00315	1.01975	1.03334	1.00992	0.986861	0.995085	1.01832	0.926649	0.995043	1.02873	1.02978	1.03206	1.04444
4	1.03283	1.02095	1.01943	1.02527	1.03807	1.0553	1.00459	1.01995	1.01909	1.03345	1.03582	1.01649	1.00569	1.04128	1.03344	1.00068	1.01093	1.01888	1.01328	1.02124	1.05162	1.0284	1.03162	1.01131	1.00524	1.01586	1.01174	1.01657	0.997976	1.0302	1.00938	1.04365	1.02048	1.05474	1.0231	0.992212	1.00191	1.03052	1.04006	1.0172	0.987222	0.994674	1.02516	0.926298	0.998911	1.03248	1.03186	1.03453	1.05046
4.05	1.03414	1.02271	1.00413	1.0185	1.02902	1.02733	0.99378	1.01387	1.01113	1.01804	1.01715	1.00511	1.00293	1.0241	1.02011	0.991419	1.00843	0.998992	0.99728	1.00485	1.04023	1.01673	1.02269	0.998725	1.00102	0.998355	0.997455	0.998307	0.989253	1.01806	0.99713	1.03749	1.01592	1.04624	1.00661	0.990257	0.986696	1.01616	1.03509	1.00738	0.975227	0.977147	1.01289	0.927736	0.987329	1.02651	1.01996	1.02888	1.03554
4.1	1.03542	1.02491	1.01807	1.01972	1.05462	1.04594	0.998945	1.01811	1.01249	1.01761	1.01438	1.00868	0.997896	1.04109	1.02822	0.99947	1.01539	1.01858	1.01491	1.0151	1.04421	1.02393	1.03354	1.00909	1.0096	1.00831	1.01931	1.00591	0.997814	1.03025	1.01099	1.04787	1.0242	1.05633	1.023	0.999469	0.987387	1.02404	1.03686	1.01206	0.983266	0.991377	1.01892	0.930985	0.994608	1.03753	1.02645	1.03417	1.04708
4.15	1.02444	1.02968	1.01959	1.02367	1.05219	1.04481	0.999212	1.01147	1.01921	1.00909	1.0013	1.00699	1.01143	1.03381	1.03838	0.99984	1.01805	1.02	1.00207	1.01786	1.04435	1.02653	1.03335	1.00466	1.01242	1.01392	1.01287	1.01264	0.998328	1.03057	1.00879	1.04412	1.02164	1.06466	1.02238	0.994594	0.989609	1.02611	1.03864	1.01188	0.984796	0.990581	1.01588	0.925067	0.99235	1.02733	1.02234	1.03397	1.04328
4.2	1.03397	1.02136	1.01391	1.01957	1.05216	1.03652	0.998311	1.02066	1.00622	0.992616	0.996009	1.00535	1.00531	1.03278	1.03835	0.99136	1.01245	1.01217	1.00046	1.01551	1.04437	1.02296	1.03149	1.01299	1.00437	1.00933	1.01222	1.00669	0.995115	1.0316	1.00252	1.05055	1.02441	1.05285	1.01911	1.00027	0.978262	1.02686	1.03255	1.00231	0.989117	0.989618	1.01621	0.921408	0.995202	1.02927	1.01907	1.03401	1.04651
4.25	1.02607	1.0191	1.00829	1.01798	1.03948	1.02955	0.991399	1.0148	0.999547	0.991441	0.992053	1.00013	0.988889	1.03211	1.02666	0.996847	1.02727	1.00976	0.998209	1.02091	1.04032	1.01455	1.02571	1.00369	1.01004	1.00626	1.00691	1.01058	0.999954	1.02247	1.0012	1.0455	1.0174	1.05095	1.02175	0.985604	0.98034	1.02415	1.03805	0.992948	0.975301	0.983575	1.01492	0.919663	0.990056	1.022	1.01584	1.02259	1.04707
4.3	1.03994	1.02209	1.02552	1.02521	1.04211	1.04464	1.00251	1.02222	1.01167	1.00518	0.999369	1.00438	1.00595	1.03196	1.04777	0.991412	1.02218	1.01522	1.01512	1.0301	1.03881	1.02358	1.03968	1.00843	1.01373	1.01046	1.01391	1.00822	0.996068	1.03008	1.00092	1.04997	1.02447	1.05501	1.0187	0.992364	0.985671	1.03205	1.04272	1.00243	0.981843	0.985835	1.01507	0.926152	0.998074	1.03601	1.0269	1.02903	1.04312
4.35	1.03307	1.04087	1.02399	1.01269	1.02759	1.02849	0.99098	1.01692	1.00387	0.993062	0.990984	0.987863	0.993493	1.01981	1.03821	0.993235	1.01542	1.00923	1.01016	1.02744	1.03825	1.01629	1.03379	1.00707	1.00205	1.00828	1.00886	1.00775	0.995734	1.02212	1.00512	1.04064	1.02461	1.05301	1.01824	0.991364	0.980698	1.02333	1.04495	1.00137	0.977924	0.978653	1.01156	0.918518	0.989658	1.03676	1.02942	1.02914	1.04576
4.4	1.04062	1.03106	1.0428	1.01214	1.04561	1.0344	0.996861	1.0149	1.01524	0.992137	0.987779	1.00095	0.990268	1.02949	1.03528	1.00348	1.02256	1.01465	1.01818	1.03102	1.04725	1.02129	1.03065	1.00498	1.01094	1.01162	1.01504	1.01124	0.997258	1.02663	0.994967	1.04673	1.0299	1.05431	1.02124	0.999917	0.981191	1.02582	1.04348	1.00827	0.986693	0.987246	1.0192	0.926202	1.00137	1.04192	1.02818	1.02971	1.0502
4.45	1.0316	1.02771	1.02582	1.00313	1.03899	1.02744	0.994089	1.01645	1.00137	0.977815	0.987638	1.00381	0.993515	1.02879	1.03369	0.990829	1.01053	1.01167	1.00842	1.03299	1.04445	1.02155	1.03018	1.00439	1.00535	1.00781	1.01296	1.00381	0.990402	1.02389	1.00111	1.03975	1.02369	1.04981	1.01335	0.997435	0.982688	1.02129	1.03821	1.00687	0.982165	0.986358	1.01838	0.923201	0.989552	1.0353	1.02548	1.02258	1.0493
4.5	1.02979	1.0121	1.01541	1.0122	1.03394	1.03217	0.984251	1.01074	1.00277	0.976613	0.981428	0.99955	0.986905	1.03142	1.0321	0.989416	1.01129	1.01307	1.00658	1.01514	1.0458	1.01648	1.03175	1.00638	1.00656	1.00198	1.01372	1.00531	0.995411	1.02469	0.99711	1.04215	1.02382	1.05207	1.01618	0.995523	0.983146	1.02439	1.0419	0.99985	0.978606	0.982972	1.01103	0.917372	0.998954	1.0335	1.03051	1.02731	1.04958
4.55	1.03085	1.01783	1.02136	1.02104	1.03331	1.03436	0.993417	1.01973	1.00089	0.976448	0.981711	1.00328	0.982245	1.03382	1.03791	0.986517	1.00662	1.01316	1.00949	1.01563	1.04306	1.01814	1.0327	1.00836	1.00521	0.999286	1.01147	1.00833	0.990858	1.02609	0.998808	1.04218	1.01843	1.04985	1.01647	0.995611	0.982021	1.02236	1.04745	1.00244	0.982215	0.982611	1.01538	0.914856	0.99758	1.04044	1.02889	1.02525	1.04905
4.6	1.02665	1.0137	1.01349	1.01387	1.02863	1.02781	1.00231	1.01255	0.995303	0.989601	0.99268	1.01032	0.986676	1.03313	1.02593	0.99549	1.00669	1.00492	1.00155	1.01156	1.04151	1.01738	1.02819	0.996199	1.00391	0.996082	1.01208	1.00246	0.989476	1.01949	0.998008	1.03417	1.02656	1.05186	1.01331	0.988017	0.976394	1.02144	1.04386	1.00197	0.975279	0.973173	1.01597	0.913563	0.997148	1.02917	1.02208	1.02528	1.04421
4.65	1.03869	1.03061	1.00997	1.01417	1.03055	1.02637	0.999161	1.0183	1.00608	0.98824	0.981206	1.00285	0.988741	1.031	1.03184	1.00382	1.01058	1.01332	1.00315	1.02087	1.04183	1.02124	1.02501	1.00171	1.0062	0.99826	1.01306	1.00643	0.986774	1.03034	0.994134	1.04003	1.01987	1.05815	1.01377	0.985452	0.992712	1.01843	1.04414	0.999076	0.982943	0.981435	1.01237	0.920918	0.994563	1.03067	1.02792	1.02917	1.04014
4.7	1.03487	1.02033	1.03231	1.02188	1.03472	1.04049	0.993747	1.01257	0.994786	0.989966	0.985722	0.997474	0.979755	1.04456	1.02914	1.01133	1.00871	1.02	1.00954	1.02611	1.04881	1.02264	1.02579	0.997328	1.00866	1.00364	1.01421	1.0044	0.990174	1.0261	1.00157	1.0395	1.01585	1.05181	1.0217	1.00145	0.997121	1.02479	1.04301	1.00092	1.00502	0.981912	1.00875	0.909495	1.00097	1.0427	1.03173	1.02192	1.05088
4.75	1.0419	1.04468	1.02912	1.0237	1.03212	1.03146	0.988945	1.00936	1.00345	0.982255	0.98469	0.99767	0.997867	1.04343	1.04173	1.01429	1.0061	1.01748	1.00842	1.02777	1.05243	1.02388	1.0315	1.0023	1.01145	1.0105	1.022	1.00555	0.997872	1.02911	1.00139	1.04089	1.02963	1.06169	1.0236	0.997999	0.999857	1.02834	1.04943	1.01006	1.01506	0.978387	1.01803	0.927678	1.00646	1.03698	1.02899	1.04417	1.05138
4.8	1.03441	1.02597	1.02989	1.02237	1.03711	1.03598	0.996532	1.01742	1.00388	0.995561	0.981189	1.00648	0.983039	1.04585	1.03224	1.01552	1.00696	1.02188	1.00388	1.03144	1.0512	1.02448	1.03066	1.00209	1.00824	1.00295	1.01518	1.00242	0.993349	1.02935	1.00511	1.04593	1.02409	1.06318	1.02085	0.996416	0.985323	1.02513	1.04643	1.00095	1.00691	0.975126	1.01153	0.919369	0.995482	1.03465	1.03277	1.02948	1.04744
4.85	1.0383	1.02638	1.03339	1.01721	1.0272	1.03041	0.992032	1.0123	1.00119	0.994035	0.982804	0.993324	1.00271	1.04174	1.03965	1.00125	1.00264	1.02215	1.00202	1.02296	1.05252	1.01869	1.01832	1.0053	1.00926	1.00746	1.01243	1.00435	0.997247	1.02579	0.99981	1.04227	1.02456	1.05924	1.01716	0.994266	0.982972	1.0272	1.05069	1.00267	0.991262	0.973888	1.01149	0.922701	0.999141	1.03406	1.02961	1.03048	1.04975
4.9	1.05189	1.03913	1.06989	1.03216	1.05058	1.0464	1.00611	1.03303	1.00972	0.993945	0.997045	1.01807	0.997897	1.05828	1.05279	1.0083	1.01518	1.02744	1.01998	1.03789	1.05646	1.03303	1.03423	1.00845	1.0191	1.0129	1.02539	1.0059	1.00452	1.03773	1.0088	1.05755	1.03789	1.07574	1.03776	1.00103	0.987826	1.03271	1.05578	1.01721	0.997905	0.991757	1.01636	0.930665	1.00802	1.04753	1.03343	1.04419	1.05816
4.95	1.03284	1.02622	1.0551	1.02198	1.05171	1.02996	0.995676	1.01981	0.99176	0.995787	0.97933	1.00987	0.993068	1.04085	1.03846	0.988783	1.00265	1.01651	1.00102	1.01052	1.05144	1.01257	1.02483	0.995903	1.00603	0.999663	1.01951	0.998211	0.995528	1.02814	0.99671	1.04396	1.01869	1.06614	1.02285	0.99464	0.971202	1.01865	1.04624	1.00016	0.983703	0.980586	1.00808	0.920789	0.998873	1.04013	1.02906	1.02257	1.04655
5	1.03812	1.02755	1.03956	1.01141	1.0469	1.03117	0.991505	1.01372	0.984861	0.991415	0.990399	0.998589	0.995932	1.04047	1.03719	0.988902	1.00421	1.01546	1.00789	1.0312	1.06178	1.01953	1.03255	1.00597	1.0099	1.00181	1.02161	1.00065	1.00104	1.0312	1.00217	1.04438	1.02593	1.06127	1.01616	0.994969	0.973352	1.03055	1.05511	0.997436	0.983844	0.986119	1.00893	0.925981	1.00518	1.04405	1.03184	1.03174	1.0441
5.05	1.03862	1.03154	1.02409	1.02329	1.04237	1.02834	0.984917	1.01409	0.982384	0.994124	0.987744	1.00195	0.99322	1.04364	1.03252	0.988594	1.00226	1.0155	1.01091	1.01192	1.04975	1.02146	1.02978	1.00924	1.00931	1.0022	1.00951	0.999367	0.994001	1.02724	1.00277	1.04817	1.0244	1.06297	1.02052	0.997574	0.969409	1.02083	1.0495	1.00006	0.974575	0.976756	1.01256	0.924393	1.00145	1.03892	1.03552	1.03773	1.0416
5.1	1.03429	1.02359	1.02829	1.01323	1.04316	1.02991	0.996079	1.01798	0.993387	0.988718	0.981737	1.00618	0.99268	1.03661	1.03406	0.98664	1.00013	1.01039	1.00935	1.02376	1.04985	1.01482	1.02862	1.00811	1.00866	1.00193	1.00911	1.00387	0.993518	1.02565	0.993515	1.04146	1.02648	1.05958	1.02063	0.994945	0.966677	1.02763	1.0475	1.00313	0.980801	0.978482	1.0051	0.927138	0.992111	1.04085	1.02589	1.03406	1.0471
5.15	1.03912	1.01716	1.02356	1.02357	1.02117	1.01734	0.994398	1.0158	0.995434	0.992692	0.973958	1.00572	0.986033	1.04133	1.02302	0.988461	0.99805	1.00798	1.0106	1.01987	1.05564	1.01703	1.03053	1.00631	1.00829	1.00238	1.00982	0.997912	0.990627	1.02751	0.988468	1.0424	1.02411	1.05766	1.01439	0.999587	0.968689	1.01526	1.04901	0.99391	0.978077	0.97607	1.00743	0.922737	0.988173	1.04231	1.02904	1.02789	1.04527
5.2	1.04351	1.02849	1.02245	1.02085	1.03307	1.0326	0.986584	1.01755	0.992492	0.988535	0.985137	1.00388	0.993136	1.04272	1.03125	0.989935	1.01753	1.02624	1.0056	1.02416	1.0518	1.02066	1.02842	1.0062	1.01698	1.01041	1.02344	1.00114	0.99995	1.02591	0.99688	1.04689	1.03218	1.06669	1.02269	0.999966	0.97436	1.0214	1.05024	1.00556	0.977905	0.981928	1.01379	0.924356	0.990898	1.04552	1.02818	1.03919	1.04896
5.25	1.04193	1.03811	1.01944	1.02214	1.05774	1.03952	0.992453	1.01806	0.997856	1.00424	0.989946	0.995909	0.997947	1.04733	1.03262	0.988079	1.02607	1.01699	1.00639	1.03366	1.0598	1.02491	1.02829	1.01245	1.02308	1.0095	1.02602	1.0033	0.995526	1.02928	0.994841	1.04313	1.03327	1.07158	1.02792	0.998121	0.971521	1.02667	1.05707	1.00616	0.986886	0.9856	1.00919	0.922839	0.99587	1.04974	1.03325	1.03638	1.04702
5.3	1.04472	1.02959	1.01983	1.0184	1.04478	1.03688	0.99233	1.01631	0.995234	1.01804	1.00389	1.00415	0.995255	1.04486	1.02262	0.991467	1.02072	1.01375	1.0054	1.02434	1.0648	1.02137	1.0318	1.0056	1.02594	1.01001	1.02278	1.00462	1.00353	1.0329	0.99873	1.04992	1.03523	1.07349	1.02289	0.995312	0.978646	1.0245	1.06002	1.00351	0.989114	0.987335	1.00892	0.923876	0.995522	1.04875	1.03269	1.03799	1.0473
5.35	1.05549	1.04115	1.04645	1.03206	1.05202	1.04363	0.991816	1.02895	1.00367	1.0092	1.00205	0.996537	1.00671	1.05695	1.02821	0.997819	1.01655	1.02652	1.01478	1.03128	1.06125	1.02585	1.04089	1.01556	1.02987	1.0048	1.02288	1.00615	1.00469	1.03889	0.99904	1.0542	1.03179	1.07285	1.03268	1.00818	0.998344	1.02601	1.06404	1.00856	0.998538	0.982825	1.02153	0.930465	1.00521	1.04783	1.0352	1.04615	1.05418
5.4	1.04973	1.02222	1.03359	1.01072	1.04217	1.04439	0.989204	1.01944	1.00179	1.008	0.999693	0.992408	0.997693	1.04558	1.02549	0.994686	1.00882	1.01902	1.00147	1.02347	1.04919	1.01596	1.03519	1.00922	1.02499	1.01335	1.01523	1.00087	0.995199	1.0331	0.989314	1.05207	1.02468	1.06748	1.02768	1.0009	1.0313	1.01867	1.05668	1.01008	0.993667	0.990309	1.00964	0.924399	0.989194	1.04245	1.02719	1.04093	1.05213
5.45	1.04709	1.03735	1.02952	1.02294	1.0497	1.03572	0.992138	1.02727	1.00175	0.999193	0.997056	0.999759	1.00552	1.04425	1.02544	0.991261	1.01058	1.00924	0.998017	1.02752	1.05284	1.02499	1.02704	0.999511	1.02779	1.00601	1.02058	0.996808	0.987364	1.0319	0.992381	1.05279	1.02739	1.06529	1.02922	1.00778	1.59611	1.02122	1.05861	1.01421	0.990922	0.987648	1.0137	0.916735	0.995672	1.04717	1.02596	1.03909	1.04584
5.5	1.05378	1.03558	1.03746	1.02689	1.04294	1.02696	0.99318	1.03249	0.998581	1.01153	0.997577	1.001	1.0098	1.06016	1.023	0.995305	1.00834	1.01185	1.00636	1.02431	1.06146	1.0217	1.03204	1.01191	1.03201	1.00849	1.02651	1.00046	0.993925	1.02855	0.990986	1.06103	1.0336	1.06662	1.02217	1.00547	1.43241	1.02003	1.06465	1.00979	0.997418	0.983913	1.01307	0.924878	1.0028	1.05406	1.0302	1.0428	1.05551
5.55	1.04833	1.04138	1.03129	1.01831	1.04369	1.04517	0.999017	1.03295	1.00331	0.99925	0.994285	1.01084	1.01107	1.05371	1.03112	0.993645	1.0133	1.01852	1.00981	1.03269	1.05979	1.023	1.04092	1.01533	1.0384	1.01147	1.02295	1.00124	0.995617	1.0375	0.994931	1.10832	1.03075	1.07868	1.02915	1.00679	1.24474	1.02385	1.0658	1.00458	1.00301	0.990611	1.01154	0.933498	1.00783	1.04827	1.02643	1.04395	1.05212
5.6	1.04711	1.02818	1.0361	1.04462	1.05283	1.03924	0.986305	1.0356	1.01709	0.995231	0.994945	1.00205	1.01197	1.05106	1.02508	0.997106	1.01163	1.01971	1.01596	1.02667	1.06509	1.02435	1.03938	1.01229	1.03111	1.02091	1.02415	0.998884	0.995033	1.03979	0.996235	2.18979	1.04195	1.07015	1.03464	1.00587	1.22903	1.01633	1.0573	1.01022	1.00656	0.990983	1.01616	0.929883	1.00271	1.0538	1.03412	1.03961	1.05594
5.65	1.04805	1.02853	1.01884	1.04277	1.04951	1.05036	0.994293	1.03274	1.0089	1.00352	1.00283	1.0141	1.01605	1.05312	1.03672	0.998222	1.01736	1.02293	1.01509	1.03145	1.05966	1.0214	1.03279	1.0122	1.02773	1.01845	1.03028	1.00366	1.00048	1.03841	0.998942	1.68979	1.02266	1.07717	1.03277	1.00751	1.41373	1.02153	1.06111	1.00913	0.996271	0.992407	1.01639	0.932359	1.01045	1.05179	1.03486	1.04614	1.05287
5.7	1.05086	1.04873	1.02992	1.03114	1.08128	1.05408	1.00854	1.03718	1.01246	1.01394	0.999198	1.0224	1.01861	1.04955	1.02322	0.997274	1.02029	1.02216	1.0137	1.03164	1.06562	1.02327	1.04223	1.01374	1.02893	1.02512	1.02743	1.00836	0.999899	1.04194	0.999442	1.51079	1.03574	1.07109	1.02608	1.01223	1.43153	1.02265	1.0644	1.00581	0.995312	0.995646	1.02099	0.937779	0.999735	1.05402	1.02776	1.04512	1.06093
5.75	1.04719	1.03299	1.03163	1.02953	1.06765	1.03774	0.987068	1.02898	1.00538	1.01279	1.01402	1.00884	1.01075	1.05434	1.0307	0.992641	1.0119	1.01705	1.01078	1.02722	1.05487	1.02347	1.04204	1.00706	1.02552	1.00234	1.02091	1.00678	1.00096	1.04057	0.984873	1.71683	1.02524	1.07122	1.02456	1.00757	1.49865	1.0187	1.06486	1.00216	0.988913	0.980304	1.01293	0.934775	0.997108	1.05824	1.03323	1.04107	1.05364
5.8	1.03918	1.04717	1.03199	1.03124	1.07916	1.04229	1.0031	1.03499	1.02004	1.01415	1.01101	1.00878	1.00509	1.05884	1.04218	1.00018	1.01698	1.01919	1.012	1.02985	1.05947	1.02577	1.04208	1.01376	1.02361	1.01506	1.02875	0.996869	0.996987	1.04056	0.991272	1.54103	1.03445	1.07854	1.02658	1.00517	1.54399	1.02142	1.06139	1.00273	0.997884	0.986418	1.01655	0.939246	0.996787	1.05012	1.03698	1.05309	1.05374
5.85	1.04604	1.03899	1.02624	1.00997	1.07334	1.04228	0.990004	1.02875	1.00871	1.0169	1.02292	1.02058	1.00704	1.05316	1.02638	0.993671	1.01701	1.00965	1.01024	1.0289	1.0574	1.02094	1.03706	1.01154	1.01812	1.00677	1.02723	0.996893	0.996249	1.04101	0.990725	1.38215	1.02635	1.07319	1.03424	1.01349	1.57123	1.01511	1.06006	1.00391	0.98442	0.993077	1.00791	0.932903	1.00374	1.04531	1.0251	1.04781	1.05123
5.9	1.04817	1.04407	1.04045	1.03388	1.08674	1.0557	1.00179	1.03534	1.02846	1.01198	1.02696	1.01084	1.02196	1.05656	1.03662	0.9871	1.02473	1.01205	1.01306	1.03211	1.06057	1.02306	1.04123	1.02405	1.02854	1.01111	1.02953	1.00073	0.991835	1.03748	0.992414	1.44858	1.02971	1.07979	1.03394	1.01083	1.60504	1.01963	1.06685	1.00334	1.00722	0.993281	1.02187	0.940774	1.01935	1.0541	1.03856	1.05963	1.06187
5.95	1.05053	1.05114	1.03306	1.02595	1.07659	1.04432	0.997003	1.039	1.0265	1.02642	1.03357	1.01539	1.01953	1.06116	1.03358	0.989036	1.01538	1.02528	1.0146	1.0291	1.06259	1.02478	1.04104	1.01827	1.03157	1.01279	1.03248	0.995841	0.994727	1.04445	0.991527	1.82388	1.0364	1.07533	1.03706	1.01547	1.62777	1.02629	1.06845	1.00769	1.01153	0.995457	1.01793	0.935076	1.02133	1.05833	1.04407	1.05587	1.05792
6	1.05143	1.05903	1.03814	1.01782	1.06941	1.04135	1.00013	1.03441	1.02545	1.01439	1.01493	1.01549	1.01559	1.05228	1.04523	0.988801	1.01449	1.02438	1.01394	1.03039	1.06424	1.02617	1.04287	1.01917	1.03184	1.00863	1.03216	0.994961	1.002	1.04406	0.984634	1.6384	1.03081	1.07136	1.03617	1.01047	1.58927	1.0225	1.07079	1.01224	1.00681	0.995553	1.01969	0.940771	1.01735	1.05329	1.03557	1.05099	1.06291
6.05	1.04802	1.0546	1.04597	1.04528	1.07481	1.04112	0.99787	1.02818	1.01867	1.01886	1.02459	1.01342	1.01917	1.0505	1.04623	0.984828	1.0208	1.02468	1.01875	1.03193	1.06641	1.02403	1.04026	1.00977	1.03312	1.01429	1.03171	0.998037	1	1.04573	0.993955	1.83513	1.03326	1.074	1.03843	1.01138	1.53288	1.02485	1.06247	1.00287	1.00056	1.0012	1.0166	0.937182	1.01307	1.06634	1.03628	1.05624	1.06149
6.1	1.04251	1.05171	1.04871	1.02523	1.06672	1.05335	0.993351	1.02916	1.02752	1.03191	1.02557	1.00325	1.02139	1.05806	1.04312	0.990729	1.02078	1.03221	1.02204	1.02906	1.06559	1.03156	1.04687	1.01759	1.03716	1.01364	1.02442	1.00135	0.997365	1.04623	0.98806	1.75579	1.02904	1.07111	1.0395	1.0116	1.50967	1.01891	1.06599	1.00997	0.998876	0.996239	1.01665	0.938451	1.02037	1.05099	1.0391	1.05903	1.06608
6.15	1.03587	1.02348	1.03076	1.014	1.06767	1.03125	0.991405	1.02362	1.01331	1.00734	1.01054	0.992241	0.992678	1.05739	1.01463	0.976578	1.0092	1.00823	1.00645	1.02436	1.05519	1.01647	1.03567	1.00142	1.03095	1.00425	1.03249	1.00306	0.995422	1.04433	0.97445	1.70919	1.02427	1.06584	1.02644	0.997337	1.47094	1.01727	1.05886	1.00165	0.981271	0.988221	1.01022	0.928778	0.998765	1.04953	1.03001	1.04485	1.05386
6.2	1.04758	1.03171	1.04239	1.02623	1.07485	1.04235	1.00069	1.02668	1.01753	1.00458	1.00642	0.990511	1.02053	1.05191	1.0275	0.978543	1.01183	1.0189	1.01736	1.02517	1.06763	1.02992	1.04046	1.01232	1.03879	1.01312	1.03571	1.00088	0.995449	1.04631	0.996061	1.69306	1.02892	1.07891	1.02733	1.0117	1.44856	1.02035	1.0605	1.0064	0.996456	0.995619	1.01085	0.926499	1.00824	1.05371	1.03114	1.04544	1.05977
6.25	1.04912	1.04244	1.04587	1.02532	1.08419	1.05473	1.01257	1.03417	1.02082	1.03309	1.02961	1.00072	1.00923	1.06307	1.03206	0.98175	1.01261	1.02632	1.01829	1.0289	1.06786	1.03185	1.03914	1.01065	1.04286	1.01656	1.03995	1.00385	0.997417	1.04449	0.998285	1.64665	1.02724	1.07088	1.03238	1.00601	1.50101	1.02757	1.06767	1.01019	1.00144	0.999862	1.02055	0.93212	1.00519	1.06282	1.03881	1.05169	1.06158
6.3	1.0434	1.03267	1.04009	1.03584	1.07264	1.04839	1.00529	1.0276	1.0161	1.01652	1.02146	0.995029	1.00793	1.0505	1.0318	0.986406	1.02228	1.01714	1.0084	1.02221	1.06731	1.02294	1.04022	1.01303	1.03875	1.01438	1.02944	0.995039	0.989826	1.0391	0.996839	1.60659	1.0262	1.07544	1.03229	1.00972	1.51862	1.02379	1.06261	1.00589	0.999784	0.996049	1.01394	0.93589	1.01424	1.05168	1.04037	1.05249	1.06517
6.35	1.03398	1.02928	1.03129	1.03728	1.07262	1.05154	0.996022	1.02255	1.02003	1.02246	1.02405	0.985462	1.00925	1.05528	1.02136	0.978356	1.01105	1.01073	1.00577	1.02829	1.06744	1.02325	1.03684	1.00519	1.03309	1.01346	1.03259	0.995199	0.994912	1.04337	0.994682	1.63136	1.02941	1.07454	1.02542	1.00334	1.48068	1.02337	1.05931	1.00626	1.00061	0.992336	1.01316	0.937609	1.02105	1.04905	1.02914	1.04386	1.05541
6.4	1.03975	1.03166	1.04628	1.03912	1.07642	1.04618	0.993015	1.02354	1.02085	1.01846	1.02431	0.98672	1.01456	1.0447	1.02341	0.976094	1.00665	1.00613	1.00427	1.01776	1.06264	1.0236	1.03991	1.00636	1.03436	1.0065	1.02327	0.987451	0.995062	1.0439	0.986407	1.55128	1.03702	1.07199	1.02462	1.00752	1.47843	1.01953	1.06025	1.00583	1.00267	0.991282	1.01509	0.927503	1.01301	1.04333	1.03036	1.03854	1.05441
6.45	1.04038	1.0388	1.02562	1.02717	1.06967	1.03611	0.991764	1.02926	1.0235	1.01751	1.01972	0.992351	1.01794	1.0543	1.02023	0.981746	1.0157	1.0123	1.00494	1.02361	1.06629	1.02465	1.03353	1.00464	1.02986	1.0101	1.02323	0.987463	0.999396	1.04247	0.990702	1.47428	1.02457	1.07531	1.03316	1.00637	1.45473	1.02932	1.06734	1.00897	1.00686	0.995745	1.01315	0.931782	1.01096	1.05888	1.03112	1.04293	1.05893
6.5	1.05647	1.05422	1.0373	1.03524	1.07972	1.04858	1.01081	1.02904	1.02763	1.02388	1.02717	0.98999	1.02356	1.05574	1.03081	0.985188	1.016	1.01802	1.01548	1.03071	1.06574	1.02868	1.04231	1.00272	1.02658	1.01785	1.03331	0.996327	0.994553	1.0419	0.98986	1.42918	1.02459	1.08897	1.03321	1.00741	1.43372	1.03256	1.06882	1.00311	1.00994	0.997852	1.01784	0.931875	1.01988	1.06152	1.03627	1.04284	1.06309
6.55	1.04729	1.06199	1.05025	1.03689	1.0835	1.05199	1.007	1.03092	1.02667	1.02008	1.02903	1.00072	1.01818	1.05488	1.03725	0.982094	1.01798	1.01733	1.01524	1.03227	1.06891	1.0307	1.05001	1.00322	1.03588	1.01606	1.03447	0.993402	0.998601	1.04461	0.990844	1.39259	1.0382	1.07356	1.02348	1.0143	1.42098	1.0361	1.06913	1.00908	1.00892	0.991134	1.0177	0.92926	1.01461	1.05907	1.03808	1.04062	1.0636
6.6	1.03395	1.03456	1.02643	1.02792	1.07422	1.0503	1.00775	1.02447	1.01246	1.01083	1.02055	0.996331	1.02141	1.04725	1.02807	0.975395	1.01627	1.01881	1.01487	1.01292	1.06934	1.02895	1.04616	0.997654	1.0325	1.02037	1.02962	0.992473	0.993441	1.04081	0.992476	1.32286	1.03567	1.08287	1.02669	1.00739	1.42464	1.03302	1.07198	1.00538	1.00337	0.993719	1.01445	0.932723	1.01198	1.05539	1.03596	1.0436	1.06125
6.65	1.0453	1.03452	1.03496	1.02959	1.08478	1.05339	1.00997	1.02345	1.01833	1.02966	1.02266	0.997571	1.0324	1.04802	1.03002	0.977893	1.01503	1.02419	1.01723	1.02058	1.06666	1.0256	1.04343	1.00321	1.0368	1.01571	1.03381	0.986516	0.989983	1.04502	0.991074	1.27399	1.04579	1.0778	1.02513	1.00796	1.38635	1.02835	1.06857	1.00759	0.992532	0.98923	1.01734	0.935909	1.0165	1.05239	1.0385	1.04529	1.06451
6.7	1.0436	1.06452	1.04379	1.04776	1.08876	1.06132	1.00724	1.02772	1.02862	1.01381	1.01537	0.994928	1.03283	1.05622	1.02744	0.991807	1.015	1.01307	1.01683	1.0338	1.07227	1.03703	1.03886	1.00496	1.0359	1.01774	1.03483	0.990581	0.992739	1.04304	1.00142	1.24161	1.07282	1.08134	1.03445	1.00298	1.35752	1.02803	1.06924	1.01261	0.996259	1.00287	1.01595	0.933822	1.01342	1.0532	1.03706	1.03876	1.06815
6.75	1.04827	1.06271	1.03368	1.0359	1.08122	1.05638	1.0104	1.03255	1.01465	1.0255	1.02611	0.993243	1.03147	1.05754	1.03361	0.990277	1.01612	1.02644	1.0182	1.02585	1.0742	1.03451	1.04544	1.0035	1.03322	1.01803	1.04286	0.995461	0.996615	1.04384	1.00499	1.22062	1.25862	1.08203	1.03049	1.00541	1.37715	1.0283	1.07079	1.01214	1.00211	0.999721	1.02133	0.929787	1.01281	1.05699	1.03607	1.04686	1.06875
6.8	1.05225	1.0703	1.05157	1.04592	1.09444	1.05207	1.00657	1.03807	1.02426	1.0277	1.02951	0.990985	1.03459	1.06265	1.03654	0.993045	1.01876	1.02351	1.02116	1.0327	1.08318	1.04342	1.05217	1.00307	1.03652	1.02301	1.03955	0.992614	1.00237	1.04888	1.01518	1.21193	2.08249	1.08549	1.03352	1.01481	1.41159	1.03833	1.07671	1.01333	0.998132	1.00348	1.0241	0.935125	1.01979	1.06941	1.04319	1.05196	1.07036
6.85	1.04023	1.04606	1.03207	1.03222	1.07404	1.03876	0.996759	1.02955	1.01674	1.00469	1.0179	0.985076	1.01755	1.04569	1.02335	0.975819	1.00951	1.0117	1.00481	1.02814	1.06889	1.02276	1.03781	0.994608	1.01763	1.01589	1.02996	0.989339	0.987809	1.04591	1.00892	1.1825	1.64981	1.07387	1.02732	1.00337	1.36609	1.03344	1.05912	1.00569	0.989977	0.983281	1.02077	0.92775	1.01668	1.05273	1.03427	1.0342	1.06113
6.9	1.04461	1.06099	1.03774	1.02934	1.09498	1.04716	0.99457	1.02931	1.01174	1.00721	1.01209	0.986592	1.03097	1.05181	1.03652	0.98091	1.01782	1.0162	1.01231	1.02365	1.0718	1.0306	1.04685	0.995168	1.02823	1.00898	1.03128	0.995097	0.991592	1.04391	1.00458	1.18945	1.57754	1.08266	1.02167	1.01174	1.32593	1.03015	1.06891	1.00734	0.991382	0.990799	1.01744	0.929558	1.0113	1.05541	1.04011	1.0445	1.05867
6.95	1.05128	1.05619	1.05194	1.03734	1.08708	1.04608	1.00073	1.03497	1.0096	1.02249	1.01875	0.992151	1.03422	1.06233	1.03093	0.98597	1.02135	1.02673	1.01362	1.0306	1.07355	1.02604	1.0488	0.997958	1.03224	1.02179	1.03976	0.99669	0.997279	1.04574	1.00886	1.1891	1.78057	1.08883	1.03169	1.01008	1.41931	1.02916	1.07113	1.01428	0.993387	0.997341	1.02796	0.930678	1.01369	1.06681	1.04241	1.04868	1.06828
7	1.04436	1.06937	1.05402	1.03469	1.08727	1.0487	1.00532	1.02867	1.01727	1.02018	1.02566	0.990759	1.04115	1.07313	1.03619	0.983025	1.0138	1.02127	1.00825	1.02791	1.08123	1.02752	1.05044	1.00121	1.03855	1.02635	1.03545	1.00181	0.999613	1.04366	0.995085	1.17842	1.67305	1.09099	1.03184	1.01495	1.39974	1.03461	1.07283	1.01245	0.987022	0.990695	1.02439	0.936479	1.01907	1.06146	1.04444	1.04723	1.06948
7.05	1.05587	1.08059	1.05811	1.03136	1.08888	1.0603	1.00044	1.03534	1.02936	1.0159	1.0231	0.98796	1.03563	1.05272	1.03988	0.986557	1.01801	1.02876	1.02421	1.0461	1.07776	1.02626	1.05098	1.0015	1.03869	1.02824	1.04165	1.00391	1.00165	1.05107	1.00062	1.1733	1.71434	1.08917	1.04306	1.01131	1.41319	1.03316	1.07573	1.01751	0.992812	0.996066	1.02817	0.934469	1.01797	1.06791	1.0417	1.04803	1.06846
7.1	1.05178	1.04877	1.02945	1.02226	1.08552	1.04317	1.00798	1.02462	1.0086	1.00521	1.00845	0.988056	1.02694	1.0573	1.03286	0.974528	1.01002	1.01788	1.00202	1.02017	1.07581	1.02048	1.04497	0.992515	1.03029	1.01795	1.03448	0.993429	0.995002	1.04277	0.994773	1.16118	1.73992	1.0763	1.02609	1.00742	1.41069	1.03935	1.06763	1.00674	0.984075	0.990118	1.02111	0.927712	1.00249	1.05808	1.03931	1.04034	1.06117
7.15	1.04996	1.04821	1.03328	1.02125	1.07652	1.04295	1.00732	1.02787	1.01258	1.00946	1.01712	1.00399	1.03061	1.05134	1.03253	0.975944	1.01578	1.02039	1.01546	1.03536	1.08207	1.0266	1.04893	0.99516	1.03371	1.01602	1.03548	0.996421	0.992501	1.04532	0.998548	1.16909	1.66859	1.0792	1.03029	1.01113	1.39335	1.03883	1.07307	1.01366	0.993644	0.989414	1.02397	0.93082	1.01034	1.05514	1.0418	1.03924	1.06773
7.2	1.06485	1.05523	1.05692	1.02671	1.07849	1.05873	1.00689	1.03355	1.02803	1.00938	1.01369	1.00195	1.03049	1.05151	1.03777	0.976637	1.01648	1.02814	1.0226	1.04119	1.08328	1.03228	1.04425	1.00972	1.04212	1.02806	1.03772	0.994192	0.998846	1.05019	0.993057	1.17738	1.68775	1.09146	1.03713	1.0114	1.36419	1.03405	1.06953	1.00834	1.01378	0.998739	1.02486	0.934617	1.01831	1.05652	1.04046	1.04429	1.07287
7.25	1.04177	1.04606	1.04683	1.03534	1.08899	1.06815	0.99563	1.03616	1.03177	1.01182	1.02165	1.00503	1.03289	1.05327	1.03543	0.980587	1.01723	1.0228	1.01706	1.01964	1.08488	1.0252	1.03917	1.0029	1.03425	1.02179	1.02813	0.996443	0.999608	1.04955	0.998704	1.18757	1.69426	1.08715	1.03279	1.00553	1.36591	1.0349	1.06831	1.00906	1.0131	0.995919	1.01788	0.928454	1.00964	1.05762	1.04522	1.04572	1.06828
7.3	1.05488	1.04645	1.05888	1.02904	1.101	1.07234	0.991403	1.03131	1.03422	1.01277	1.01366	1.00669	1.03831	1.05316	1.03097	0.977111	1.0083	1.01337	1.01544	1.02444	1.0814	1.02719	1.04516	1.0072	1.03676	1.00873	1.03491	0.99343	0.994615	1.04462	0.997334	1.19907	1.57631	1.08076	1.02801	1.00773	1.35276	1.02938	1.0702	1.01252	1.01062	0.998922	1.02715	0.93063	1.00898	1.06251	1.03939	1.03709	1.06337
7.35	1.05275	1.04682	1.0502	1.02224	1.09512	1.06798	0.992942	1.03256	1.02424	1.00835	1.01208	0.998589	1.03503	1.04887	1.02527	0.978045	1.01722	1.01764	1.01424	1.01669	1.08506	1.02554	1.03935	1.00349	1.03305	1.01187	1.03758	0.992897	0.991791	1.04468	0.991314	1.19058	1.56919	1.08232	1.02686	1.00284	1.32789	1.0321	1.0667	1.0096	1.00849	0.99581	1.02225	0.933981	1.01234	1.05748	1.03982	1.04368	1.06192
7.4	1.04428	1.0557	1.04435	1.02301	1.09963	1.05968	0.990463	1.0268	1.01251	1.00908	1.01749	0.999722	1.03172	1.05206	1.03083	0.977005	1.01738	1.01923	1.01504	1.03369	1.08032	1.02583	1.03733	1.00269	1.03488	1.01311	1.03729	0.994097	0.990819	1.04729	0.995556	1.16408	1.66709	1.08443	1.02791	1.009	1.2893	1.036	1.06974	1.0328	1.00615	0.999732	1.02018	0.929416	1.0224	1.07195	1.03277	1.04071	1.06268
7.45	1.04971	1.05246	1.04226	1.02485	1.11744	1.05791	0.990024	1.03352	1.01572	1.00319	1.01394	1.00117	1.03447	1.04807	1.01955	0.975197	1.01825	1.01411	1.01287	1.03408	1.08028	1.02576	1.03934	0.999541	1.03444	1.01346	1.0375	0.999722	1.00023	1.04758	0.991094	1.13942	1.59068	1.07619	1.03331	1.01046	1.30268	1.03958	1.06818	1.03735	1.00199	0.996141	1.01822	0.926345	1.01755	1.06047	1.03559	1.04424	1.06547
7.5	1.0589	1.0609	1.06441	1.03112	1.12737	1.05211	0.999243	1.03671	1.03098	1.00178	1.01989	0.994009	1.03557	1.0593	1.03515	0.975642	1.02329	1.02001	1.0187	1.02892	1.08329	1.02621	1.05363	1.00306	1.02571	1.01507	1.03464	0.998238	1.00573	1.04942	0.99244	1.14745	1.7091	1.08375	1.03295	1.0153	1.29839	1.03632	1.07188	1.0294	1.01419	0.998206	1.02424	0.935623	1.02081	1.06353	1.0396	1.04163	1.07697
7.55	1.05154	1.0545	1.0593	1.0365	1.13825	1.05516	1.00057	1.03375	1.0298	1.00173	1.00958	1.0041	1.04483	1.05943	1.03439	0.978318	1.0222	1.02529	1.0197	1.02734	1.08841	1.0243	1.03482	1.00273	1.03299	1.01283	1.03244	0.998537	1.00351	1.05091	0.987397	1.13229	1.62738	1.08329	1.02765	1.01451	1.29368	1.03416	1.07221	1.01907	1.00116	0.995054	1.01879	0.932703	1.02206	1.06705	1.0432	1.0549	1.07299
7.6	1.04563	1.04282	1.05322	1.03197	1.12586	1.06355	0.997013	1.03079	1.01113	0.994807	1.0025	0.988208	1.02744	1.05272	1.0228	0.983421	1.02246	1.00888	1.00708	1.02486	1.07981	1.02119	1.03931	0.994194	1.03209	1.0173	1.03233	0.993162	1.00551	1.04333	0.985655	1.12857	1.61345	1.08491	1.02928	1.01016	1.29971	1.03187	1.06399	1.01147	0.998123	0.987368	1.01415	0.930207	1.01115	1.06452	1.03881	1.04246	1.06533
7.65	1.05279	1.05196	1.05909	1.03605	1.12894	1.06238	0.998778	1.03909	1.03369	1.0047	1.01438	1.00377	1.03827	1.06002	1.03559	0.985875	1.02599	1.02505	1.02026	1.02963	1.08891	1.02416	1.04298	0.999559	1.03221	1.02255	1.03461	1.00419	1.00264	1.05196	0.989664	1.12845	1.60029	1.08762	1.03751	1.01707	1.32143	1.03277	1.07799	1.01475	1.00751	0.994518	1.02242	0.935585	1.02083	1.06906	1.04275	1.05412	1.0779
7.7	1.04472	1.05016	1.05422	1.03398	1.11242	1.05432	0.995619	1.03446	1.01845	0.989724	1.00861	0.992259	1.02669	1.0503	1.03421	0.976678	1.01748	1.00662	1.01554	1.01237	1.0796	1.01957	1.03733	0.997407	1.02566	1.01947	1.03057	0.999192	1.0031	1.05229	0.984356	1.12159	1.59658	1.08802	1.02784	1.01348	1.37084	1.04037	1.06741	1.0051	1.00895	0.996761	1.02241	0.933172	1.0218	1.05669	1.03791	1.05051	1.06754
7.75	1.04645	1.04933	1.0698	1.03179	1.11591	1.03773	0.992975	1.03077	1.01433	1.00377	1.00933	0.994023	1.02047	1.05054	1.02845	0.971053	1.02369	1.01406	1.00976	1.01813	1.08485	1.02392	1.0386	0.996679	1.03053	1.01477	1.02997	0.995813	0.992792	1.04979	0.986843	1.124	1.57598	1.09074	1.02131	1.01073	1.34439	1.03104	1.07114	1.00956	1.00369	0.991189	1.01139	0.925489	1.01708	1.05675	1.0356	1.0468	1.06701
7.8	1.0533	1.04395	1.06429	1.03751	1.11302	1.05579	0.999896	1.03389	1.03957	0.993584	1.01941	0.999221	1.03483	1.05259	1.0334	0.975208	1.01826	1.01833	1.02046	1.0234	1.0757	1.01864	1.04062	0.996403	1.03016	1.02052	1.02836	0.999086	0.997087	1.05076	0.983604	1.12328	1.50623	1.08043	1.0375	1.0192	1.32767	1.03805	1.0717	1.01739	1.00254	0.992943	1.01716	0.932175	1.01491	1.07218	1.03522	1.04896	1.07145
7.85	1.04779	1.04291	1.05436	1.03197	1.11098	1.04699	0.992358	1.02756	1.03124	0.991132	1.00382	0.992541	1.03321	1.0486	1.03594	0.973961	1.01659	1.00926	1.00866	1.0157	1.06707	1.02402	1.04662	1.00434	1.03235	1.01247	1.02527	0.994705	0.992736	1.05428	0.985148	1.11768	1.51079	1.08997	1.03025	1.01275	1.34164	1.03603	1.07634	1.01637	0.998731	0.992579	1.01585	0.934902	1.01602	1.06488	1.03172	1.03283	1.06241
7.9	1.04825	1.04109	1.06524	1.01726	1.12216	1.04811	0.986593	1.02509	1.01533	0.993358	1.0037	0.991819	1.03598	1.04333	1.02592	0.96865	1.02246	1.00331	1.00537	1.01539	1.07407	1.01707	1.03479	0.997988	1.02894	1.00809	1.01731	0.993247	0.992373	1.05	0.970585	1.11784	1.58431	1.0762	1.01843	1.01253	1.32947	1.02556	1.06411	1.01632	1.00273	0.988734	1.00867	0.930564	1.00828	1.06053	1.03351	1.04096	1.06627
7.95	1.04649	1.03109	1.06866	1.0194	1.12194	1.03954	0.982555	1.02399	1.01585	0.979947	1.00086	0.982454	1.02676	1.04422	1.01839	0.966559	1.00573	1.0023	1.00672	1.00815	1.07459	1.01098	1.03818	0.993973	1.01932	1.0125	1.01949	0.990894	0.995643	1.04835	0.974042	1.12222	1.46199	1.07502	1.01371	1.00786	1.32498	1.02934	1.06801	1.01617	0.994076	0.988304	1.00901	0.927943	1.01108	1.0649	1.03539	1.04123	1.06427
8	1.05135	1.0418	1.07441	1.02673	1.12732	1.0429	0.999451	1.03555	1.03324	0.990784	1.00459	0.998109	1.04584	1.05401	1.03929	0.98465	1.01714	1.00995	1.01841	1.03255	1.08334	1.02472	1.04832	1.00546	1.03483	1.02348	1.04049	0.999621	0.998672	1.06177	0.991997	1.1247	1.4467	1.09787	1.02642	1.01647	1.3808	1.04151	1.08251	1.02595	1.00133	0.994188	1.01434	0.936043	1.02571	1.0744	1.04099	1.04167	1.0687
8.05	1.06332	1.03729	1.11673	1.03431	1.12679	1.05698	0.994058	1.03443	1.02825	1.00346	1.01037	0.992455	1.05009	1.05289	1.04208	0.98535	1.0271	1.02109	1.01711	1.03138	1.08783	1.0252	1.0483	1.00419	1.0329	1.02452	1.0408	1.00778	1.0139	1.06079	0.989603	1.12674	1.58503	1.09766	1.03796	1.02193	1.39555	1.03686	1.07842	1.02075	0.999404	0.99717	1.01645	0.934386	1.01745	1.07444	1.04127	1.04922	1.06733
8.1	1.05584	1.04071	1.69997	1.04332	1.1353	1.05413	0.993723	1.03666	1.03727	0.981977	1.00902	0.99526	1.03718	1.05815	1.04112	0.972395	1.01923	1.01536	1.015	1.0228	1.07984	1.02566	1.05686	1.00073	1.04133	1.02283	1.03882	0.999111	1.00527	1.05809	0.983991	1.12156	1.58169	1.09307	1.03164	1.01564	1.37357	1.0403	1.07533	1.01259	0.996629	0.988157	1.01782	0.942958	1.01888	1.07621	1.03632	1.0502	1.0679
8.15	1.06171	1.03068	1.91984	1.03752	1.12134	1.04805	0.993018	1.03561	1.02391	0.988162	1.00335	1.00165	1.03529	1.0553	1.0322	0.976859	1.01568	1.0178	1.01588	1.02452	1.08696	1.02414	1.05144	0.997459	1.03354	1.02199	1.02731	0.997628	0.993274	1.05903	0.983025	1.11332	1.55214	1.08688	1.02774	1.01642	1.35534	1.03877	1.081	1.01211	0.993805	0.99241	1.01493	0.930849	1.0244	1.07691	1.04214	1.04741	1.06554
8.2	1.05423	1.03027	1.59648	1.03428	1.13135	1.04989	0.998364	1.03927	1.03372	0.989777	1.00268	1.00722	1.04239	1.0598	1.02817	0.973122	1.02628	1.02981	1.02706	1.0277	1.08426	1.0261	1.05261	1.00849	1.03412	1.02353	1.03511	0.997241	0.994714	1.06455	0.986669	1.12351	1.62383	1.09652	1.04401	1.01826	1.34233	1.03506	1.08189	1.0181	0.998481	0.996579	1.01148	0.932601	1.02344	1.07772	1.03534	1.04187	1.07072
8.25	1.05001	1.02493	1.3436	1.03655	1.12816	1.03481	0.988196	1.02334	1.03333	0.974558	0.996533	0.995045	1.03951	1.04498	1.03417	0.971197	1.01035	1.01174	1.00907	1.02506	1.07736	1.0144	1.04027	0.999763	1.02642	1.02381	1.02333	0.990798	0.990915	1.05284	0.974442	1.10875	1.58086	1.08379	1.02304	1.00963	1.27474	1.03073	1.06442	1.01206	0.989827	0.984608	1.00577	0.925872	1.01819	1.06952	1.0348	1.03388	1.06117
8.3	1.05246	1.02327	1.19675	1.03576	1.11674	1.04287	0.987835	1.01872	1.02383	0.979204	0.997899	1.00353	1.0182	1.03886	1.02627	0.964998	1.0213	1.00889	1.01249	1.01635	1.0802	1.01182	1.03771	0.996408	1.0239	1.01863	1.02075	0.98781	0.989185	1.04896	0.974093	1.10671	1.61088	1.07415	1.02739	1.00992	1.27267	1.02933	1.06398	1.00893	0.981123	0.984134	1.00178	0.927523	1.02009	1.07475	1.02378	1.03468	1.05614
8.35	1.05828	1.04782	1.11928	1.03293	1.13698	1.05173	0.999513	1.03187	1.03819	0.99298	0.998315	1.00485	1.05092	1.04959	1.03049	0.977606	1.02194	1.0191	1.01733	1.03096	1.08416	1.02711	1.04821	1.00423	1.0383	1.02535	1.03393	0.994984	1.01026	1.0578	0.983456	1.11669	1.66442	1.09637	1.03569	1.0139	1.28527	1.03872	1.07677	1.02303	0.992879	0.996949	1.01703	0.927916	1.02834	1.07261	1.03936	1.04391	1.07075
8.4	1.06091	1.04257	1.09502	1.04738	1.14963	1.06067	1.00399	1.03725	1.05536	1.00846	1.02082	1.00942	1.06293	1.07306	1.04512	0.98594	1.03517	1.0202	1.01852	1.03738	1.09858	1.03165	1.05332	1.00914	1.04792	1.02743	1.05228	1.00958	1.00708	1.07446	0.99259	1.12144	1.6737	1.10496	1.04356	1.01577	1.28779	1.04164	1.08586	1.03016	1.00149	1.01095	1.01668	0.941268	1.0278	1.07052	1.04645	1.04153	1.07458
8.45	1.04668	1.01887	1.06467	1.03164	1.14236	1.04875	0.993266	1.03604	1.07659	0.988186	1.00827	1.01023	1.04527	1.05506	1.02601	0.981336	1.01472	1.01198	1.01504	1.02772	1.08363	1.02417	1.04551	1.00732	1.03708	1.01645	1.57839	0.991829	0.997374	1.06214	0.981636	1.11412	1.65717	1.0989	1.04479	1.0138	1.24898	1.03764	1.07131	1.02466	1.00149	0.998004	1.01262	0.92442	1.0195	1.06595	1.04009	1.04576	1.07486
8.5	1.05152	1.03247	1.0612	1.05192	1.14196	1.05166	1.00441	1.03677	1.09217	1.00105	1.0009	1.01235	1.04501	1.06474	1.03869	0.973784	1.0166	1.01922	1.02123	1.02553	1.08061	1.02563	1.04794	1.00636	1.03755	1.01841	1.54418	1.00101	1.00115	1.05997	0.986895	1.11404	1.6456	1.09796	1.0392	1.01927	1.24686	1.0376	1.08041	1.02847	0.996923	0.99739	1.01827	0.929366	1.03993	1.07391	1.03841	1.03895	1.07914
8.55	1.05828	1.0337	1.05974	1.03574	1.13379	1.04731	0.999303	1.03476	1.07386	0.994338	1.01416	1.01372	1.03732	1.06517	1.03696	0.977273	1.01274	1.02123	1.01898	1.03117	1.09061	1.02446	1.04176	1.00727	1.03453	1.01683	1.28915	0.999989	0.998327	1.05571	0.980876	1.11247	1.64442	1.09574	1.04142	1.02184	1.23294	1.04415	1.07801	1.02972	0.998259	1.00189	1.02217	0.941745	1.04052	1.06969	1.03566	1.03804	1.07725
8.6	1.0588	1.03917	1.06962	1.05498	1.13849	1.06416	1.00421	1.03799	1.05754	1.00053	1.01659	1.02303	1.0568	1.06643	1.03358	0.975224	1.01903	1.01255	1.02157	1.02905	1.08353	1.02868	1.05005	1.00294	1.0345	1.01616	1.18408	0.998948	1.00641	1.0662	0.984294	1.11435	1.62002	1.1058	1.04001	1.01565	1.22452	1.04239	1.08053	1.02565	0.998019	1.01337	1.01457	0.936688	1.06015	1.06887	1.04327	1.04142	1.07553
8.65	1.03985	1.02548	1.05328	1.02521	1.1201	1.0416	0.989101	1.02657	1.04741	0.987123	0.999534	1.01689	1.035	1.05308	1.01611	0.967768	1.00838	1.001	1.00609	1.02273	1.07712	1.01561	1.03659	0.997646	1.02214	0.999635	1.10999	0.989545	0.992273	1.04922	0.978505	1.1106	1.60945	1.09208	1.02823	1.00962	1.20135	1.03022	1.0676	1.00759	0.991318	0.997082	1.00605	0.926269	1.04914	1.0594	1.03473	1.03388	1.06613
8.7	1.04492	1.03964	1.05936	1.02062	1.09956	1.04241	1.00492	1.03535	1.09692	0.987438	1.00646	1.01172	1.04826	1.06059	1.02719	0.97102	1.00937	1.01274	1.01434	1.02642	1.08625	1.01447	1.05183	0.999637	1.03192	1.01057	1.08561	0.996471	0.998414	1.05593	0.976663	1.11808	1.57312	1.10312	1.03561	1.01842	1.21481	1.04753	1.08033	1.00951	0.99552	1.00202	1.01729	0.94908	1.05498	1.07008	1.03886	1.03357	1.07409
8.75	1.0527	1.03565	1.0753	1.03996	1.12507	1.0561	1.01273	1.03874	1.08146	0.989816	1.00326	1.01766	1.05333	1.06831	1.03659	0.981735	1.01304	1.01034	1.0163	1.03142	1.08642	1.02332	1.05129	0.999863	1.03547	1.00287	1.0556	1.01116	1.01697	1.06716	0.981663	1.12276	1.57557	1.10169	1.0388	1.0131	1.19763	1.03985	1.08329	1.02421	1.00068	1.00641	1.0231	0.993676	1.05885	1.06947	1.03952	1.04407	1.08275
8.8	1.06229	1.03792	1.07623	1.05843	1.14533	1.06074	1.02071	1.04159	1.07176	1.02076	1.01507	1.03108	1.04615	1.06773	1.03615	0.976818	1.02025	1.0093	1.02947	1.03805	1.08978	1.03049	1.05615	1.00034	1.03751	1.01492	1.0451	1.00938	1.01127	1.06518	0.990747	1.12985	1.57278	1.10581	1.0509	1.01798	1.1933	1.04945	1.07798	1.02021	1.00095	1.00626	1.02622	1.30756	1.04507	1.0778	1.05164	1.04622	1.07607
8.85	1.05606	1.0363	1.06561	1.04212	1.16227	1.05705	1.02585	1.03986	1.07446	1.00398	1.01049	1.0293	1.05787	1.06309	1.04102	0.97301	1.01876	1.01642	1.01876	1.0268	1.09175	1.02508	1.04781	1.00258	1.03528	1.01285	1.02612	1.00889	1.00184	1.06311	0.988263	1.12802	1.53756	1.10777	1.04038	1.02208	1.19646	1.04257	1.08017	1.02575	0.99705	0.994621	1.02749	1.20953	1.03529	1.07431	1.04445	1.03957	1.08466
8.9	1.05258	1.03611	1.0788	1.04621	1.14869	1.05542	1.0203	1.03587	1.05373	0.998619	1.01301	1.02972	1.05974	1.06922	1.03445	0.973035	1.01267	1.01102	1.02583	1.02811	1.08955	1.0252	1.04947	0.998242	1.03605	1.011	1.02943	1.00518	1.00053	1.0556	0.986111	1.12598	1.53885	1.09871	1.04403	1.01179	1.19335	1.04642	1.08092	1.01705	0.990261	1.00213	1.02157	1.1713	1.02965	1.06577	1.04058	1.0378	1.08052
8.95	1.04797	1.03216	1.05837	1.04576	1.15616	1.05247	1.01598	1.03646	1.06075	1.00355	1.00504	1.02589	1.0579	1.06454	1.03698	0.979778	1.00937	1.0123	1.01731	1.03486	1.08434	1.02285	1.05716	1.00379	1.03054	1.00805	1.03892	1.0015	1.00215	1.06761	0.991043	1.1218	1.54091	1.11358	1.04537	1.02057	1.22404	1.04448	1.08504	1.0186	0.992672	0.998463	1.02676	1.21383	1.03287	1.0695	1.04118	1.03893	1.07973
9	1.04712	1.0263	1.08234	1.04213	1.17285	1.06945	1.01752	1.03458	1.05986	0.998704	1.00812	1.02299	1.04888	1.06547	1.04221	0.975196	1.0167	1.01193	1.01886	1.03965	1.10055	1.02843	1.04354	1.00352	1.03665	1.01382	1.03635	0.998609	1.00128	1.06542	0.983653	1.1182	1.52359	1.10347	1.04079	1.01447	1.19736	1.04584	1.08041	1.02278	0.991437	0.998704	1.02471	1.20432	1.02844	1.06569	1.04018	1.02867	1.08031
9.05	1.05103	1.02821	1.06438	1.03392	1.15168	1.04957	1.01093	1.03208	1.0536	1.00385	1.00368	1.01581	1.05795	1.06812	1.03576	0.977067	1.0108	1.0179	1.017	1.0218	1.08175	1.02248	1.04737	1.00394	1.0282	1.00568	1.0197	0.998888	1.00115	1.06022	0.980972	1.11794	1.50477	1.10523	1.04686	1.0118	1.19886	1.03934	1.0793	1.01459	0.996263	1.00147	1.01725	1.14516	1.02457	1.06736	1.03935	1.03098	1.07929
9.1	1.04874	1.03487	1.07904	1.04989	1.1674	1.06738	1.02115	1.04042	1.07711	0.998243	1.00824	1.02059	1.05879	1.07041	1.04471	0.985514	1.06411	1.01667	1.02159	1.03011	1.09573	1.02394	1.05611	1.00964	1.03921	1.01637	1.0359	1.01106	1.00785	1.06204	0.982426	1.13184	1.54542	1.11079	1.04985	1.01962	1.19215	1.04622	1.07988	1.02307	1.00327	1.00055	1.02291	1.06735	1.02394	1.0707	1.03826	1.03767	1.08412
9.15	1.04948	1.02763	1.06469	1.02909	1.13649	1.05482	1.00333	1.03693	1.05732	0.99987	1.01509	1.01224	1.05228	1.06325	1.03311	0.97634	1.09854	1.01457	1.02198	1.03287	1.09092	1.02734	1.04945	1.00055	1.03769	1.01325	1.03188	1.0093	1.00894	1.06394	0.995714	1.12818	1.54887	1.10175	1.04727	1.02005	1.17317	1.0474	1.09235	1.01502	1.00167	0.997458	1.02233	0.995609	1.02789	1.07782	1.04132	1.03706	1.07992
9.2	1.04912	1.02558	1.07528	1.04085	1.14233	1.05302	1.01183	1.03601	1.05819	1.00192	0.997496	1.01391	1.0604	1.06388	1.02832	0.973987	1.10682	1.0112	1.02131	1.02877	1.09138	1.02487	1.05138	0.999519	1.0334	1.00538	1.02882	1.00059	0.997835	1.06153	0.991167	1.12422	1.54077	1.10452	1.03834	1.00989	1.16341	1.04306	1.08267	1.01905	0.999047	0.998995	1.01934	0.954612	1.01992	1.07362	1.03818	1.03727	1.07147
9.25	1.06008	1.02554	1.07558	1.04205	1.15809	1.05908	1.01429	1.04537	1.06124	1.01579	1.01688	1.01763	1.06078	1.06783	1.04449	0.983523	1.10162	1.01342	1.02381	1.03959	1.09596	1.03227	1.05113	1.01006	1.03669	1.01291	1.03795	1.00988	1.00246	1.06659	0.989899	1.12615	1.49649	1.11589	1.04261	1.01775	1.17544	1.04468	1.08897	1.02455	1.00361	0.998689	1.02081	0.943395	1.0293	1.07866	1.04432	1.04052	1.0837
9.3	1.05693	1.02699	1.07909	1.041	1.15516	1.0614	1.00587	1.03343	1.05004	1.00021	1.01967	1.00709	1.05355	1.06452	1.03741	0.970435	1.0906	1.01789	1.02351	1.03194	1.09648	1.02157	1.04441	1.00474	1.03454	1.00813	1.03136	1.00225	0.998723	1.06012	0.990547	1.12052	1.45068	1.1084	1.03811	1.00854	1.15221	1.04271	1.0855	1.01184	0.995693	0.989227	1.01924	0.923367	1.03147	1.07054	1.04781	1.03646	1.08548
9.35	1.05865	1.029	1.07682	1.02827	1.16987	1.05158	1.01252	1.03619	1.05014	1.00496	1.01371	1.00564	1.04525	1.07097	1.0314	0.976252	1.09122	1.01337	1.02328	1.03592	1.0888	1.02535	1.04958	1.00737	1.03628	1.00727	1.03515	1.00326	1.00882	1.06607	0.987632	1.12424	1.39445	1.10511	1.04956	1.01973	1.13775	1.05041	1.0888	1.01529	1.00507	1.00675	1.02109	0.931663	1.03293	1.07493	1.04401	1.04207	1.08091
9.4	1.04666	1.02369	1.0687	1.04048	1.14885	1.05254	1.00233	1.03016	1.04374	1.00131	1.01394	1.00512	1.04299	1.0654	1.03505	0.969263	1.06791	1.01441	1.01543	1.03361	1.0946	1.01916	1.03859	1.00145	1.0372	0.99988	1.02402	1.00266	0.998552	1.05954	0.977649	1.11451	1.38028	1.10137	1.04653	1.00723	1.13385	1.05194	1.08305	1.01267	0.998507	1.00083	1.01709	0.921625	1.02193	1.07686	1.03913	1.03066	1.07568
9.45	1.05667	1.0232	1.06603	1.03426	1.14278	1.04802	1.01551	1.03849	1.05906	1.01199	1.01482	1.00714	1.04348	1.06591	1.02994	0.968578	1.04624	1.01033	1.01939	1.02426	1.09273	1.02024	1.03875	1.00385	1.02925	1.00595	1.03195	0.999239	1.00108	1.05841	0.977166	1.11739	1.38274	1.10561	1.04441	1.01189	1.16079	1.04619	1.0854	1.00666	1.00644	0.993361	1.01635	0.931974	1.0232	1.07703	1.04049	1.03245	1.08254
9.5	1.05241	1.02378	1.06523	1.03389	1.12704	1.04602	1.0044	1.02937	1.05307	1.00237	1.00846	1.00356	1.03525	1.06581	1.03796	0.968062	1.03828	1.01252	1.01516	1.03703	1.0869	1.01902	1.04252	1.00161	1.03657	1.00771	1.03229	0.99989	0.994268	1.06826	0.975201	1.12743	1.40044	1.10004	1.03715	1.01341	1.20054	1.0446	1.08366	1.00641	1.01079	1.00562	1.02181	0.926879	1.0262	1.08046	1.03801	1.03273	1.08292
9.55	1.05332	1.02943	1.08021	1.03784	1.14007	1.04845	1.01099	1.04063	1.07515	1.02558	1.01758	1.01638	1.05674	1.08908	1.04174	0.97072	1.03777	1.01502	1.0163	1.03262	1.09218	1.0242	1.04983	1.00337	1.04471	1.01266	1.03764	1.00524	1.00259	1.06322	0.983557	1.12404	1.41873	1.11103	1.05544	1.01598	1.21507	1.05166	1.09021	1.01549	1.01082	1.00597	1.02172	0.929665	1.02982	1.08546	1.04524	1.03293	1.08007
9.6	1.05369	1.03407	1.07657	1.04547	1.12344	1.04867	1.01335	1.03503	1.06349	1.01494	1.01691	1.00846	1.04752	1.08157	1.04204	0.97374	1.0233	1.02153	1.01595	1.02845	1.0868	1.02322	1.04542	1.00303	1.0388	1.00407	1.02934	1.00065	0.996251	1.06488	0.978076	1.1253	1.40264	1.11554	1.04341	1.01323	1.24221	1.04932	1.07929	1.01959	1.00849	0.99739	1.02354	0.935017	1.03809	1.08062	1.04742	1.03621	1.08605
9.65	1.05503	1.01918	1.05616	1.04555	1.11868	1.0438	1.00727	1.03855	1.06567	1.01201	1.00895	1.02797	1.06782	1.07622	1.03771	0.973154	1.02304	1.01693	1.02024	1.03533	1.09229	1.02798	1.04568	1.00575	1.02989	1.00732	1.02923	1.01111	0.999461	1.07008	0.975209	1.13199	1.39039	1.10391	1.04108	1.02725	1.2102	1.05687	1.08874	1.01756	1.01048	1.00353	1.02432	0.937048	1.03332	1.0838	1.04471	1.03402	1.08715
9.7	1.05366	1.02486	1.06146	1.03557	1.11363	1.0488	1.01388	1.02283	1.04604	1.01086	1.00877	1.00866	1.04566	1.06869	1.03259	0.966034	1.02383	1.01921	1.01425	1.02616	1.08668	1.02445	1.0374	1.00037	1.03045	0.997414	1.02596	1.00145	0.996634	1.06147	0.979962	1.11844	1.37886	1.10433	1.04073	1.00887	1.20241	1.0452	1.08533	0.999226	0.990765	0.9952	1.02036	0.933848	1.02594	1.07074	1.03423	1.02422	1.08008
9.75	1.04593	1.02195	1.06986	1.03787	1.11998	1.04764	1.0095	1.03181	1.06623	1.02397	1.01361	1.02511	1.04979	1.07756	1.03682	0.972277	1.0267	1.01705	1.02064	1.03347	1.10066	1.02045	1.04606	0.998839	1.03054	0.99942	1.02774	1.00618	0.993302	1.06339	0.992055	1.12451	1.41169	1.10946	1.04171	1.01685	1.20629	1.05218	1.08328	1.01245	0.999261	1.01422	1.02105	0.942603	1.03124	1.07363	1.04926	1.02662	1.08264
9.8	1.05537	1.03375	1.08641	1.03883	1.13033	1.05769	1.00881	1.03422	1.0755	1.02378	1.02086	1.02986	1.04854	1.07857	1.04825	0.974134	1.02527	1.02126	1.02561	1.04195	1.09749	1.02694	1.04955	1.00296	1.03762	1.00265	1.04876	1.00463	1.00204	1.0739	1.01181	1.12822	1.41992	1.11651	1.044	1.02309	1.23601	1.05587	1.09577	1.02413	0.992457	1.01121	1.02251	0.938851	1.03835	1.079	1.0381	1.02994	1.08449
9.85	1.05438	1.03298	1.06464	1.03972	1.12564	1.05121	1.00289	1.03289	1.07634	1.01816	1.01488	1.01598	1.04933	1.0703	1.02953	0.972696	1.02341	1.01191	1.01803	1.02849	1.07984	1.02112	1.04424	0.999149	1.02993	0.995212	1.03478	0.998904	0.990485	1.0639	0.998433	1.11303	1.43209	1.1116	1.04202	1.01057	1.19991	1.04708	1.09161	1.00965	0.98696	1.00177	1.02028	0.934847	1.03357	1.06368	1.03592	1.0251	1.07928
9.9	1.05408	1.0297	1.0628	1.04379	1.11476	1.06552	1.00898	1.03868	1.08167	1.01169	1.02174	1.02147	1.05312	1.07705	1.04236	0.976157	1.0294	1.02302	1.02639	1.03754	1.09533	1.02293	1.04835	1.00429	1.04424	0.996994	1.03518	1.00403	1.00111	1.07251	0.991777	1.12897	1.47379	1.11096	1.04007	1.03231	1.2029	1.05904	1.08502	1.02014	0.987486	1.01645	1.02444	0.939528	1.04882	1.08353	1.04623	1.03928	1.08964
9.95	1.05499	1.02275	1.06094	1.02998	1.10362	1.06376	1.00127	1.0355	1.06727	1.00991	1.01687	1.01514	1.04722	1.07567	1.0273	0.971953	1.03055	1.02218	1.01368	1.03734	1.08961	1.01481	1.04723	0.997404	1.03452	0.997291	1.02824	1.00103	1.00437	1.07168	0.987408	1.11978	1.44569	1.11345	1.03676	1.02904	1.17556	1.04978	1.08449	1.00697	0.988492	1.02013	1.02149	0.944057	1.03277	1.07255	1.03926	1.03136	1.08508
10	1.06324	1.0284	1.07866	1.04465	1.12603	1.05458	1.00974	1.03258	1.06631	1.0177	1.01927	1.0107	1.0492	1.07327	1.03416	0.97988	1.03017	1.01209	1.0197	1.03537	1.09658	1.02772	1.04825	1.00042	1.04215	1.00152	1.03448	0.998395	0.996763	1.07649	0.984164	1.12423	1.44068	1.1151	1.03639	1.02496	1.16968	1.05374	1.08828	1.01667	0.995327	1.01546	1.02056	0.943623	1.03655	1.08175	1.04611	1.03205	1.08419
10.05	1.05605	1.03079	1.07373	1.04709	1.14579	1.0633	1.00966	1.04261	1.08094	1.01792	1.0209	1.01086	1.06409	1.08514	1.04256	0.972403	1.03554	1.03295	1.0236	1.0337	1.10791	1.03206	1.04643	0.999504	1.0368	1.0062	1.04141	1.00407	0.992504	1.07175	0.988156	1.12501	1.39329	1.12203	1.04728	1.02719	1.16263	1.05438	1.0902	1.02146	0.994874	1.02224	1.02494	0.950314	1.0397	1.10485	1.04427	1.03629	1.09318
10.1	1.04624	1.01878	1.04683	1.0174	1.12651	1.05558	1.00495	1.02943	1.0477	1.0061	1.01814	0.995143	1.03942	1.06483	1.03344	0.974601	1.02479	1.01867	1.01347	1.03318	1.09404	1.02292	1.04432	0.997827	1.02754	0.996994	1.02953	0.99873	0.990594	1.05785	0.981465	1.11566	1.36892	1.10648	1.0376	1.01944	1.13755	1.04637	1.07627	1.00819	0.985456	1.06025	1.018	0.936449	1.02719	1.08174	1.02658	1.02573	1.08676
10.15	1.05453	1.03824	1.07716	1.03515	1.1539	1.06509	1.01183	1.03683	1.05629	1.01094	1.02156	1.02004	1.06688	1.07983	1.04006	0.972715	1.01944	1.01913	1.01778	1.02884	1.09907	1.02267	1.04581	0.998572	1.03276	0.997319	1.02644	0.998951	0.992707	1.07125	0.981696	1.11778	1.34954	1.09998	1.04305	1.02993	1.1301	1.05793	1.08544	1.0174	0.989709	1.24652	1.02208	0.944945	1.03291	1.12177	1.0386	1.04161	1.08718
10.2	1.05907	1.04769	1.0728	1.04428	1.16505	1.06536	1.01022	1.042	1.06622	1.02105	1.02938	1.00668	1.0524	1.08329	1.04205	0.966747	1.02529	1.02533	1.0249	1.04102	1.11133	1.0288	1.05193	1.00289	1.03497	1.00141	1.04062	0.997584	1.00223	1.07371	0.983426	1.125	1.32614	1.11472	1.0489	1.03025	1.11373	1.06321	1.09854	1.01067	0.991438	1.18975	1.02329	0.94792	1.0334	1.13766	1.05445	1.03849	1.09004
10.25	1.06536	1.07111	1.06306	1.04405	1.17937	1.06538	1.01849	1.03833	1.05432	1.01846	1.01963	1.02581	1.06183	1.07686	1.03994	0.985183	1.0328	1.02303	1.01846	1.03584	1.10548	1.03158	1.05381	1.00552	1.03953	1.00742	1.03201	1.00847	1.00276	1.06619	0.980741	1.12889	1.29183	1.11064	1.04252	1.02809	1.14148	1.06055	1.09655	1.01629	1.00511	1.17321	1.02074	0.947504	1.03666	1.13818	1.04321	1.04093	1.09396
10.3	1.05795	1.06172	1.07708	1.0378	1.18253	1.06348	1.0117	1.0421	1.05369	1.01459	1.02461	1.01323	1.06264	1.08501	1.036	0.977117	1.03502	1.02243	1.02442	1.04311	1.09297	1.02719	1.05514	1.02865	1.03756	1.00652	1.03841	1.00371	1.0038	1.06949	0.981865	1.12388	1.25715	1.11392	1.04682	1.02812	1.13737	1.06368	1.09364	1.0195	1.01328	1.16568	1.02285	0.949283	1.03832	1.11558	1.03623	1.04205	1.09147
10.35	1.05156	1.06924	1.08339	1.04568	1.17702	1.06754	1.0058	1.04265	1.05309	1.02832	1.02304	1.00844	1.06369	1.08396	1.02722	0.975735	1.02942	1.02327	1.01365	1.02991	1.1003	1.02324	1.04941	1.01408	1.03733	1.0016	1.03197	1.00736	1.00023	1.06551	0.980707	1.11955	1.23377	1.12228	1.04822	1.03008	1.12442	1.05656	1.0937	1.01282	0.999613	1.12771	1.01986	0.946779	1.03381	1.1022	1.04421	1.03338	1.08323
10.4	1.04815	1.05707	1.05549	1.03651	1.15355	1.05626	1.00531	1.03028	1.04601	1.00861	1.02197	1.00944	1.04617	1.10453	1.03112	0.968694	1.02135	1.02333	1.01375	1.03149	1.10194	1.01679	1.04722	1.00412	1.02878	1.00132	1.03612	1.00577	0.998872	1.06849	0.982024	1.11753	1.20783	1.11534	1.04299	1.02077	1.12203	1.05256	1.086	1.00926	0.993016	1.13769	1.0166	0.934003	1.02902	1.09171	1.0389	1.03011	1.08793
10.45	1.05833	1.03817	1.07092	1.04734	1.15743	1.07231	1.00521	1.04536	1.06575	1.02175	1.02883	1.01415	1.05257	1.46237	1.0293	0.980779	1.0289	1.03089	1.01825	1.04089	1.09419	1.02718	1.05727	1.00421	1.04182	1.00582	1.03524	1.00074	1.00939	1.07105	0.981693	1.12837	1.20306	1.12657	1.05604	1.02863	1.11543	1.06026	1.08687	1.01628	0.996244	1.3169	1.02339	0.945221	1.03133	1.08636	1.04035	1.03256	1.09202
10.5	1.04406	1.03163	1.0653	1.03738	1.14861	1.0555	0.999139	1.03324	1.04538	1.00527	1.00578	1.00899	1.04038	1.46661	1.02948	0.972259	1.01928	1.01645	1.01354	1.03515	1.09552	1.01565	1.04994	1.00316	1.03565	1.0016	1.02731	0.993509	0.99702	1.06938	0.975501	1.11953	1.17906	1.11948	1.0392	1.02431	1.09964	1.06107	1.08495	1.00067	0.990987	1.19183	1.01779	0.936379	1.02906	1.08365	1.03866	1.02693	1.08812
10.55	1.05366	1.04248	1.07265	1.04504	1.14297	1.06462	1.01094	1.04372	1.06811	1.01355	1.02866	1.01284	1.06242	1.48017	1.04164	0.97412	1.02807	1.0297	1.02344	1.03796	1.09214	1.03081	1.0677	1.00495	1.04313	1.01094	1.03279	1.00425	1.00713	1.06981	0.985109	1.12563	1.16731	1.12788	1.05098	1.03028	1.10781	1.06945	1.09244	1.01513	0.993836	1.11648	1.02694	0.950674	1.03963	1.09515	1.04837	1.03202	1.09852
10.6	1.05673	1.03044	1.07668	1.04401	1.14881	1.06601	1.0128	1.04625	1.07071	1.01821	1.03174	1.02096	1.05604	1.37551	1.03443	0.982432	1.02878	1.02799	1.02318	1.04144	1.10595	1.02839	1.05642	1.00107	1.03985	1.00554	1.02937	1.00375	1.00576	1.07841	0.989924	1.12372	1.16987	1.12136	1.04756	1.03665	1.11364	1.06617	1.08967	1.01911	0.996002	1.12297	1.02336	0.943248	1.03883	1.10438	1.05193	1.03625	1.08902
10.65	1.0499	1.02017	1.06892	1.04706	1.13663	1.05621	1.00614	1.03857	1.05413	1.02573	1.0189	1.01585	1.04376	1.37932	1.02796	0.973397	1.02554	1.02299	1.01972	1.02566	1.10474	1.02421	1.05411	0.99921	1.03213	0.997411	1.03067	0.996928	0.996847	1.06309	0.983494	1.11852	1.15067	1.11669	1.04097	1.02006	1.11103	1.0594	1.08296	1.01158	0.984488	1.06284	1.01151	0.933445	1.03028	1.09681	1.03328	1.02894	1.08593
10.7	1.0531	1.03941	1.07563	1.03892	1.14556	1.06711	1.00974	1.04454	1.06437	1.01885	1.01719	1.01763	1.06596	1.52863	1.04285	0.971424	1.02494	1.01771	1.02382	1.04038	1.09738	1.02872	1.05168	1.00192	1.03995	1.00614	1.03373	0.99976	0.99647	1.07123	0.983152	1.12786	1.14941	1.12677	1.04377	1.03263	1.12732	1.06199	1.09596	1.08521	0.990655	1.02739	1.01975	0.941603	1.0382	1.09496	1.04222	1.03139	1.09093
10.75	1.05686	1.02726	1.06467	1.03975	1.13061	1.07153	1.01464	1.04319	1.06349	1.03416	1.02669	1.02821	1.06691	1.27895	1.03479	0.976447	1.0368	1.03001	1.01722	1.03212	1.10585	1.0252	1.05092	1.00625	1.0402	0.999076	1.02937	1.0006	0.998267	1.07007	0.982997	1.12055	1.14372	1.12069	1.0461	1.02645	1.1306	1.05844	1.09074	1.0652	0.985785	1.00904	1.0146	0.944354	1.034	1.09013	1.04569	1.03293	1.10069
10.8	1.05698	1.03378	1.06108	1.03954	1.14977	1.05828	1.00381	1.04402	1.06718	1.0282	1.02697	1.03265	1.06227	1.17858	1.04129	0.979294	1.0497	1.02529	1.02353	1.03966	1.09573	1.03243	1.06229	1.00182	1.04229	1.00663	1.03127	1.0012	0.997649	1.06894	0.997906	1.13238	1.14559	1.11898	1.05164	1.0358	1.12983	1.06602	1.10194	1.06166	0.990123	1.00884	1.01764	0.94594	1.04091	1.0935	1.04355	1.03514	1.08941
10.85	1.06021	1.03325	1.06558	1.04743	1.14232	1.07047	1.01347	1.04864	1.06402	1.03229	1.03479	1.03097	1.06647	1.13654	1.04925	0.97226	1.04697	1.02567	1.02654	1.03738	1.10529	1.03025	1.06065	1.0096	1.04543	1.01763	1.0431	1.00554	1.00406	1.07841	0.999154	1.13538	1.13962	1.13078	1.05472	1.03555	1.11373	1.07791	1.10598	1.03905	0.993704	1.00983	1.02768	0.951987	1.04971	1.10288	1.05569	1.04413	1.1013
10.9	1.06789	1.04908	1.07317	1.04656	1.15997	1.07482	1.02231	1.04878	1.08638	1.04104	1.03389	1.03352	1.07329	1.11904	1.04365	0.985258	1.06755	1.02582	1.03549	1.04188	1.11634	1.03599	1.06286	1.00839	1.05249	1.0149	1.04077	1.0126	0.99985	1.07908	0.991353	1.13716	1.13124	1.13956	1.05431	1.03158	1.09511	1.08131	1.10271	1.0324	0.999394	1.01728	1.02599	0.950324	1.04811	1.09834	1.05555	1.03929	1.10017
10.95	1.0591	1.0352	1.06295	1.05134	1.15163	1.06659	1.01279	1.04951	1.08216	1.03023	1.03445	1.04126	1.06215	1.1094	1.03768	0.97457	1.06294	1.0406	1.0274	1.03775	1.10233	1.03245	1.06232	1.00754	1.05088	1.00792	1.04032	1.0072	1.00188	1.07749	0.992799	1.12894	1.13884	1.12636	1.05585	1.03254	1.07486	1.0786	1.09916	1.02428	0.998562	1.0126	1.02777	0.945013	1.04021	1.09926	1.04684	1.04497	1.10087
11	1.05807	1.0302	1.07272	1.03816	1.15209	1.06703	1.01284	1.03792	1.08066	1.02727	1.01992	1.04372	1.07697	1.0853	1.02813	0.964138	1.05711	1.03262	1.02007	1.0343	1.10008	1.02907	1.04952	1.00433	1.0415	1.00207	1.03282	0.999791	0.988678	1.06946	0.992602	1.12237	1.12697	1.12498	1.04985	1.02923	1.06428	1.06809	1.09447	1.02018	0.984096	1.005	1.0214	0.937368	1.03215	1.08776	1.0444	1.03486	1.08849
11.05	1.05221	1.03551	1.05822	1.04234	1.13338	1.06648	1.01175	1.03845	1.06902	1.01218	1.01462	1.03937	1.0571	1.07303	1.0246	0.97417	1.06508	1.02672	1.02454	1.03757	1.09821	1.03617	1.05739	1.00509	1.04847	1.00082	1.02798	1.01002	0.998428	1.07559	0.998336	1.12148	1.10704	1.12738	1.04113	1.0206	1.07268	1.06845	1.1017	1.01502	0.986666	1.00226	1.01992	0.937624	1.04068	1.08526	1.04336	1.03662	1.10442
11.1	1.06034	1.04361	1.07663	1.04404	1.14069	1.06692	1.01792	1.04584	1.08078	1.02398	1.02456	1.03059	1.0871	1.07406	1.03147	0.977874	1.06322	1.02297	1.03138	1.04613	1.10362	1.03907	1.06576	1.0095	1.04864	1.00936	1.03614	1.00585	0.994206	1.0752	0.998302	1.12837	1.12324	1.13498	1.05225	1.02131	1.06793	1.07546	1.10482	1.02275	0.993954	1.01072	1.02418	0.941884	1.05381	1.09393	1.04194	1.04536	1.10003
11.15	1.05557	1.02991	1.06614	1.04117	1.1524	1.06366	1.01773	1.04226	1.08627	1.02339	1.01675	1.03645	1.06975	1.07949	1.0436	0.976697	1.07178	1.02596	1.02956	1.02933	1.10463	1.03988	1.05805	1.0078	1.04453	1.00185	1.03166	1.00489	0.997445	1.06915	1.0027	1.1206	1.11554	1.12583	1.05371	1.02147	1.07435	1.06954	1.09466	1.01488	0.990676	1.01061	1.02523	0.943494	1.05683	1.09062	1.04748	1.03642	1.09906
11.2	1.05221	1.02047	1.05984	1.02854	1.13157	1.05662	0.99772	1.0392	1.06471	1.00109	1.00374	1.02455	1.06339	1.06243	1.03136	0.962537	1.06994	1.01908	1.03027	1.02806	1.10044	1.02991	1.04998	1.00677	1.04501	0.993911	1.02456	1.00407	0.994592	1.07507	0.988476	1.12068	1.10089	1.12528	1.04796	1.02132	1.0518	1.06759	1.09316	1.00899	0.979571	1.00514	1.02215	0.934824	1.04659	1.08484	1.04519	1.03005	1.09074
11.25	1.05791	1.02547	1.08394	1.04075	1.17211	1.07532	1.00873	1.04701	1.07323	1.01592	1.00354	1.03282	1.05929	1.07206	1.03161	0.975608	1.05823	1.02473	1.0223	1.03151	1.10807	1.03496	1.05964	1.01052	1.04661	0.996848	1.02526	1.00393	0.99911	1.07697	0.994933	1.12427	1.1056	1.13439	1.04679	1.01638	1.04932	1.075	1.09924	1.01015	0.985952	1.01547	1.02164	0.944718	1.03805	1.09065	1.04076	1.03584	1.10306
11.3	1.05665	1.02548	1.06031	1.04046	1.13557	1.05655	1.01022	1.03395	1.07649	1.00812	1.00325	1.02776	1.06567	1.06959	1.02517	0.965842	1.06988	1.01434	1.02258	1.03526	1.1038	1.03144	1.05313	1.0017	1.03636	0.992014	1.01958	0.997642	0.993447	1.0615	0.986625	1.12081	1.10021	1.13002	1.04817	1.01959	1.03269	1.0711	1.08828	1.00343	0.980617	1.01455	1.015	0.932328	1.04214	1.07932	1.04203	1.03048	1.08539
11.35	1.05477	1.03413	1.06173	1.04047	1.15238	1.06603	1.01704	1.04548	1.09104	1.01776	1.01774	1.03934	1.07079	1.08525	1.03468	0.972207	1.10035	1.02808	1.03158	1.0429	1.10959	1.03934	1.06085	1.01089	1.04773	1.00233	1.0306	1.00124	0.999226	1.0725	0.990485	1.12352	1.09341	1.13356	1.0587	1.02686	1.0281	1.0759	1.09898	1.01196	0.995299	1.01212	1.02497	0.938024	1.05056	1.09753	1.05229	1.03842	1.09934
11.4	1.06121	1.04177	1.07835	1.04583	1.15581	1.06197	1.01158	1.04445	1.08699	1.01292	1.00991	1.03381	1.07613	1.08087	1.05329	0.975813	1.10275	1.03326	1.03568	1.04407	1.1122	1.03989	1.06511	1.01501	1.05012	1.00388	1.03399	1.01097	1.0013	1.07583	0.989671	1.12524	1.09778	1.1369	1.05739	1.02775	1.03406	1.08529	1.10455	1.01351	1.00575	1.01765	1.02987	0.941238	1.0597	1.10518	1.05364	1.03548	1.10313
11.45	1.05797	1.04013	1.06177	1.04406	1.12862	1.06437	1.01719	1.04919	1.07557	1.01845	1.01293	1.02349	1.07112	1.07008	1.04012	0.966695	1.08758	1.02223	1.02034	1.02928	1.1001	1.02974	1.05092	1.0087	1.03998	0.995247	1.02496	1.00106	0.995799	1.07411	0.984689	1.11534	1.09288	1.12765	1.05251	1.01251	1.01737	1.07704	1.10097	1.01761	1.00103	1.01372	1.01724	0.931019	1.04627	1.092	1.05217	1.0291	1.09745
11.5	1.06486	1.03597	1.08458	1.05108	1.15388	1.08561	1.01815	1.0483	1.09287	1.02582	1.01606	1.04066	1.09285	1.08019	1.03839	0.969875	1.09998	1.02372	1.02899	1.05194	1.09758	1.03299	1.05899	1.01899	1.04674	1.00255	1.02659	1.00803	1.00727	1.08152	0.990233	1.13545	1.10256	1.1419	1.05371	1.02012	1.02409	1.08116	1.10209	1.01593	1.00217	1.02347	1.03377	0.939631	1.04766	1.10898	1.05202	1.04244	1.10808
11.55	1.06049	1.02716	1.07179	1.02828	1.15972	1.05646	1.02279	1.0369	1.07944	1.01866	0.996033	1.04099	1.07861	1.06614	1.03188	0.959041	1.08028	1.02512	1.02367	1.03708	1.10839	1.02724	1.05729	1.13335	1.04731	0.996876	1.02799	1.00829	1.00065	1.07379	0.983974	1.11565	1.09862	1.13237	1.04301	1.01952	1.00933	1.0699	1.0958	1.00775	0.9926	1.0105	1.02598	0.928378	1.04602	1.0914	1.04498	1.0321	1.09933
11.6	1.0583	1.03593	1.06341	1.04357	1.19719	1.06656	1.0115	1.04332	1.07821	1.00897	1.00371	1.02933	1.08355	1.0775	1.04551	0.970206	1.08349	1.02969	1.0269	1.03356	1.11213	1.0358	1.06182	1.29848	1.0433	1.00128	1.03496	1.0111	1.00157	1.07858	0.987825	1.12341	1.09676	1.15474	1.04973	1.0219	1.0143	1.07782	1.09704	1.01511	1.00022	1.01453	1.02886	0.936962	1.04762	1.09767	1.05012	1.03444	1.09819
11.65	1.06271	1.03162	1.08105	1.04208	1.19815	1.06634	1.02661	1.04667	1.07441	1.00586	0.997737	1.03483	1.07945	1.08586	1.04279	0.965965	1.0714	1.0352	1.02696	1.04308	1.1119	1.03373	1.06042	1.31198	1.05326	0.999031	1.01436	1.00825	1.00441	1.08402	0.989337	1.12561	1.09922	1.14576	1.05204	1.02536	1.00906	1.0809	1.10547	1.02692	1.00386	1.02529	1.02655	0.942993	1.05256	1.09485	1.05194	1.03647	1.10354
11.7	1.05883	1.03534	1.07925	1.0389	1.18564	1.07432	1.01279	1.03783	1.07738	1.01172	1.01121	1.04735	1.073	1.07913	1.04245	0.967501	1.0573	1.03512	1.02905	1.04273	1.11945	1.02993	1.06092	1.23223	1.04132	1.0021	1.03061	1.00566	1.00221	1.07484	0.99183	1.12496	1.09522	1.14537	1.05199	1.02237	1.00327	1.08187	1.09744	1.01585	0.997933	1.02531	1.02355	0.938752	1.05663	1.09987	1.05077	1.03081	1.10964
11.75	1.05639	1.02143	1.06605	1.03456	1.17908	1.08578	1.02287	1.03859	1.07812	1.00558	1.00303	1.03165	1.07123	1.0838	1.04076	0.965612	1.04669	1.03858	1.01985	1.03601	1.11658	1.03066	1.06212	1.12645	1.04279	0.989492	1.02611	1.00716	0.993608	1.07118	0.982519	1.12706	1.08905	1.13755	1.05082	1.0202	1.00147	1.07682	1.09532	1.01472	0.997433	1.01538	1.02363	0.935344	1.04402	1.09762	1.04508	1.03664	1.09428
11.8	1.06933	1.0304	1.07087	1.0464	1.1655	1.07762	1.01766	1.03638	1.06486	0.99244	0.995118	1.02992	1.05607	1.07586	1.03497	0.960088	1.05162	1.02598	1.01693	1.04139	1.11075	1.02557	1.0622	1.06241	1.03684	0.995073	1.02499	1.01078	0.997428	1.07378	0.981878	1.11644	1.0811	1.12714	1.03696	1.02087	0.997142	1.07755	1.09791	1.01257	0.997515	1.01571	1.02492	0.931766	1.05018	1.09313	1.04232	1.03132	1.10265
11.85	1.18482	1.02525	1.07164	1.03114	1.15135	1.06909	1.0125	1.0349	1.06856	0.99332	0.99241	1.04103	1.0666	1.07965	1.04733	0.967384	1.06432	1.02992	1.02087	1.0362	1.1184	1.03472	1.07586	1.03539	1.04935	1.00357	1.02988	1.01603	1.00812	1.07758	0.996173	1.12979	1.09315	1.14629	1.0599	1.02429	0.995993	1.07685	1.10024	1.01154	1.00097	1.02328	1.02756	0.933974	1.05672	1.10271	1.04651	1.03594	1.10075
11.9	1.60167	1.03907	1.07748	1.05195	1.15844	1.07066	1.01256	1.03464	1.07497	1.01957	1.01687	1.04464	1.07397	1.10286	1.06804	0.962001	1.08184	1.02772	1.02097	1.03938	1.11107	1.02666	1.06724	1.0162	1.05352	1.00116	1.02758	1.00936	1.02218	1.07995	0.987189	1.1289	1.09318	1.1371	1.05411	1.02272	1.00401	1.0794	1.10029	1.01209	0.996318	1.022	1.02076	0.935298	1.0535	1.09465	1.05234	1.02783	1.10209
11.95	1.51919	1.01556	1.06348	1.0427	1.13622	1.07093	1.012	1.03075	1.07079	1.0079	1.01527	1.02789	1.06773	1.09532	1.25036	0.954627	1.09051	1.02682	1.01724	1.03877	1.10621	1.02265	1.06979	1.00157	1.04297	0.993068	1.02338	1.0033	1.05187	1.07079	0.982601	1.12598	1.08474	1.13006	1.04488	1.02408	0.998907	1.07572	1.09287	1.00686	0.992782	1.01551	1.01692	0.93896	1.05814	1.09697	1.045	1.02813	1.09985
12	1.43436	1.02991	1.08593	1.03609	1.19321	1.05863	1.01725	1.0283	1.06052	0.996661	1.00243	1.03903	1.07513	1.09567	1.3272	0.959697	1.09155	1.02181	1.01391	1.0269	1.10489	1.01925	1.0692	1.00086	1.04865	0.999418	1.01895	1.00666	1.11134	1.07563	0.98395	1.12426	1.08102	1.14051	1.04715	1.01739	0.997718	1.07839	1.0913	1.00957	0.99574	1.01175	1.02205	0.937762	1.03757	1.10002	1.03714	1.03116	1.10483
12.05	1.43013	1.04309	1.08856	1.03913	1.19586	1.07119	1.02938	1.03372	1.06807	1.00786	1.0145	1.02455	1.08399	1.10758	1.41156	0.964939	1.098	1.03494	1.02039	1.04957	1.1147	1.03279	1.07405	1.00258	1.05588	1.00933	1.03407	1.03179	1.35602	1.08764	0.994643	1.13182	1.09645	1.15321	1.06153	1.02671	1.00329	1.07673	1.09978	1.01001	1.00404	1.02511	1.0344	0.943861	1.04493	1.09954	1.04747	1.03332	1.10878
12.1	1.39227	1.03667	1.06587	1.0441	1.19263	1.06392	1.01582	1.02833	1.07059	1.00353	1.01524	1.02915	1.06791	1.09468	1.36782	0.961999	1.08036	1.02566	1.02448	1.04023	1.11507	1.02343	1.06157	0.994692	1.05415	0.996454	1.0296	1.05679	1.28813	1.08326	0.989865	1.12571	1.09017	1.1487	1.05633	1.02046	0.996971	1.07927	1.09712	1.00593	0.997254	1.02246	1.03117	0.944159	1.05264	1.10726	1.04386	1.03778	1.10296
12.15	1.35188	1.03099	1.06663	1.03851	1.18538	1.05675	1.01507	1.0305	1.05469	0.992227	1.0024	1.03184	1.07554	1.09645	1.47305	0.965584	1.0798	1.03191	1.01632	1.03622	1.11065	1.02709	1.06307	0.99153	1.04126	0.991611	1.02519	1.05436	1.17641	1.07438	0.990573	1.11921	1.09103	1.13826	1.05089	1.01995	1.00372	1.06862	1.10181	1.01234	1.00056	1.01281	1.03159	0.941051	1.04322	1.09096	1.03878	1.02878	1.10042
12.2	1.33468	1.04358	1.09859	1.05158	1.18206	1.05688	1.01734	1.04018	1.05937	1.00598	1.01647	1.04274	1.075	1.10358	1.53863	0.966608	1.08036	1.02171	1.02191	1.03862	1.1125	1.03283	1.05911	0.994039	1.05029	0.997958	1.02688	1.04641	1.10072	1.08093	0.998189	1.12925	1.09018	1.14016	1.05131	1.02534	1.00148	1.07823	1.09994	1.01209	1.00127	1.02169	1.03412	0.941125	1.04275	1.09834	1.04403	1.03688	1.10667
12.25	1.33952	1.02787	1.08013	1.04424	1.2241	1.05145	1.00091	1.03008	1.06034	1.00256	1.01284	1.04467	1.07621	1.09841	1.44212	0.958513	1.0782	1.02777	1.02748	1.03299	1.11634	1.03225	1.06283	0.993972	1.05144	1.00249	1.03086	1.03167	1.06361	1.08202	0.996864	1.13212	1.08851	1.14581	1.06328	1.0221	0.990842	1.08613	1.09927	1.00949	1.00236	1.01186	1.0414	0.945008	1.04852	1.09996	1.0523	1.03121	1.11071
12.3	1.35169	1.0362	1.08879	1.05264	1.24225	1.06694	1.00607	1.02651	1.06922	1.00211	1.01874	1.03829	1.07709	1.09928	1.37005	0.961282	1.09019	1.02868	1.02398	1.04577	1.11543	1.02833	1.0644	0.99378	1.05203	1.00272	1.02716	1.0179	1.04236	1.08739	1.00294	1.1304	1.09545	1.14777	1.05638	1.02517	0.994859	1.08094	1.10702	1.00962	1.00238	1.01993	1.04183	0.944705	1.05065	1.10539	1.04535	1.03435	1.1045
12.35	1.3538	1.03867	1.07876	1.03737	1.23771	1.05979	1.01275	1.02915	1.05943	0.990871	1.00871	1.01659	1.06965	1.0933	1.27233	0.964315	1.08673	1.02997	1.01797	1.02954	1.10772	1.03059	1.06409	0.99056	1.04608	1.00195	1.02203	1.00802	1.03784	1.08021	1.00471	1.12576	1.09975	1.14902	1.06246	1.0183	0.983836	1.07311	1.09667	1.00118	0.990315	1.01512	1.06886	0.942286	1.0539	1.10621	1.05065	1.03321	1.1005
12.4	1.33177	1.02603	1.08407	1.0446	1.23587	1.05163	1.00268	1.02675	1.05582	1.00099	1.0187	1.04009	1.0703	1.0927	1.17948	0.954372	1.08588	1.0199	1.01088	1.03811	1.11796	1.03559	1.06285	0.983004	1.04351	0.995008	1.0279	1.0097	1.32739	1.0842	0.997222	1.11384	1.10519	1.14672	1.05302	1.02379	0.984453	1.08167	1.09419	0.998678	0.99341	1.00847	1.21858	0.938809	1.04482	1.09271	1.04453	1.03592	1.09612
12.45	1.32779	1.03563	1.07949	1.03921	1.2234	1.06577	1.0093	1.03301	1.05433	0.992582	1.00662	1.02409	1.07963	1.09763	1.12392	0.962506	1.08042	1.02064	1.01651	1.02628	1.11702	1.02557	1.06876	0.988077	1.05313	0.997292	1.03094	1.07174	1.54938	1.08496	0.992856	1.12251	1.10925	1.15389	1.04421	1.02447	0.989277	1.07677	1.10153	1.0008	0.993664	1.02057	1.33385	0.942451	1.05428	1.09678	1.04617	1.03141	1.09534
12.5	1.30348	1.03494	1.07422	1.04445	1.20356	1.05709	1.00546	1.02601	1.06444	1.00166	1.02803	1.02901	1.06635	1.10169	1.07307	0.95899	1.07343	1.03315	1.02032	1.04117	1.12217	1.03063	1.06983	0.997971	1.04693	1.00129	1.02723	1.09107	1.29704	1.08605	0.993424	1.13095	1.1243	1.15692	1.06184	1.03083	0.987433	1.08353	1.10126	1.01349	0.993881	1.01875	1.23648	0.953989	1.05614	1.09815	1.04475	1.03282	1.10728
12.55	1.25957	1.02696	1.08658	1.05534	1.22186	1.06882	1.01825	1.03497	1.05974	1.00641	1.03386	1.02339	1.08237	1.0996	1.05749	0.962609	1.06764	1.02594	1.02611	1.04459	1.11862	1.03256	1.07395	0.995205	1.05818	0.997744	1.03374	1.06732	1.14031	1.08868	0.997365	1.12928	1.13241	1.16967	1.05876	1.02594	0.982048	1.08365	1.10401	1.00679	1.00276	1.02891	1.13738	0.957469	1.05345	1.11386	1.05945	1.02729	1.10534
12.6	1.2364	1.03705	1.07368	1.04183	1.18442	1.06071	1.00577	1.03119	1.06527	0.99925	1.00981	1.02264	1.08244	1.09616	1.0339	0.959547	1.09867	1.01763	1.01602	1.03299	1.10968	1.02428	1.06458	0.989903	1.05424	0.991001	1.033	1.02733	1.0495	1.08178	0.99702	1.11755	1.12321	1.16733	1.05352	1.02562	0.986241	1.08006	1.09587	0.99809	0.991031	1.01402	1.07963	0.947451	1.04659	1.1032	1.04844	1.0131	1.10037
12.65	1.20105	1.03921	1.06532	1.04678	1.17811	1.0493	1.00895	1.03441	1.04634	0.988772	1.01351	1.01224	1.05383	1.10565	1.02512	0.956429	1.13382	1.02473	1.01795	1.03107	1.12656	1.02348	1.06156	0.996335	1.04974	0.99243	1.03235	1.00611	1.01343	1.08533	1.00195	1.12391	1.17613	1.1725	1.04587	1.02323	0.98083	1.07712	1.09691	1.00082	0.985209	1.0103	1.0537	0.945688	1.04889	1.10427	1.04576	1.02414	1.1029
12.7	1.15558	1.04081	1.08471	1.06101	1.19817	1.05947	1.01617	1.03738	1.05496	1.00458	1.01613	1.04763	1.07394	1.10106	1.04391	0.966614	1.15281	1.02914	1.02445	1.0431	1.12372	1.02902	1.06552	0.993141	1.05486	1.00571	1.03194	1.00176	1.00205	1.08821	1.00979	1.12469	1.3762	1.16934	1.05791	1.02391	0.990248	1.08228	1.10248	1.01199	0.997731	1.02596	1.05023	0.944291	1.05422	1.11041	1.05282	1.03253	1.10818
12.75	1.10291	1.03125	1.07343	1.03163	1.19715	1.05493	1.00449	1.03491	1.04196	0.993212	1.00571	1.02323	1.08999	1.11051	1.03543	0.960117	1.1445	1.02908	1.01543	1.02878	1.11053	1.02567	1.06019	0.995354	1.05594	0.992632	1.03261	0.996353	0.988547	1.08533	1.00941	1.1253	1.71217	1.16429	1.04752	1.02062	0.989792	1.07179	1.09431	1.00259	0.995049	1.01066	1.03597	0.943622	1.04243	1.10501	1.04388	1.02831	1.1006
12.8	1.08661	1.03131	1.10301	1.04865	1.228	1.06462	1.01528	1.04171	1.07224	1.00704	1.03328	1.02621	1.09141	1.10426	1.05381	0.956772	1.15254	1.02733	1.02671	1.04207	1.11905	1.03111	1.06897	1.00044	1.06075	1.00875	1.03939	0.989132	0.992327	1.09086	1.00923	1.13197	1.55779	1.16021	1.06353	1.02232	1.00938	1.08211	1.1083	1.00961	1.01237	1.02125	1.04386	0.953859	1.05692	1.11744	1.0565	1.03198	1.11261
12.85	1.06701	1.03565	1.10096	1.03704	1.23333	1.06803	1.00365	1.03308	1.06857	1.00104	1.03089	1.01937	1.08542	1.09795	1.04432	0.966284	1.12491	1.01996	1.01967	1.03945	1.12251	1.02919	1.06159	1.00657	1.059	1.00199	1.03859	0.988887	0.979113	1.09565	1.00485	1.13112	1.35911	1.15211	1.06002	1.02769	1.00705	1.07977	1.10374	1.00694	1.00405	1.02321	1.03806	0.952622	1.04878	1.10769	1.05373	1.02579	1.10429
12.9	1.06441	1.02495	1.09405	1.03222	1.2336	1.06954	1.00297	1.02934	1.07231	0.995112	1.02852	1.02829	1.06945	1.09954	1.04394	0.964853	1.10318	1.01874	1.02527	1.02931	1.11273	1.0308	1.06218	0.999238	1.05752	0.988715	1.03632	0.982514	0.979442	1.09003	1.00361	1.12593	1.29224	1.15615	1.055	1.01484	1.01222	1.07857	1.10445	1.0087	1.00119	1.02008	1.04411	0.95374	1.04055	1.10335	1.05141	1.02076	1.10796
12.95	1.05006	1.02512	1.1035	1.03999	1.25896	1.0616	1.00977	1.034	1.05573	1.00166	1.0288	1.01574	1.06977	1.11292	1.04685	0.95879	1.09525	1.01902	1.01948	1.03945	1.12144	1.03134	1.06293	1.00239	1.0595	0.994946	1.03985	0.992935	0.984222	1.09465	1.00524	1.12805	1.25066	1.15354	1.04817	1.02503	1.03942	1.08712	1.10462	1.01419	0.994816	1.02916	1.05059	0.955118	1.04641	1.10291	1.05448	1.02193	1.10367
13	1.04781	1.03508	1.08467	1.05604	1.24888	1.0655	1.02123	1.03729	1.07429	1.0066	1.03157	1.03455	1.09322	1.12296	1.05234	0.967241	1.07821	1.02505	1.03517	1.04556	1.11573	1.02984	1.06835	1.00427	1.06324	1.00117	1.04364	0.985003	1.00525	1.09191	1.00318	1.12587	1.24857	1.16993	1.05442	1.02729	1.10225	1.08892	1.10772	1.01076	0.999578	1.02847	1.04715	0.961423	1.05329	1.11649	1.05541	1.03015	1.11623
13.05	1.03479	1.0317	1.08766	1.0404	1.22621	1.05455	1.01055	1.02667	1.0592	1.00244	1.021	1.02497	1.079	1.10695	1.0464	0.95497	1.07313	1.0196	1.0141	1.03168	1.11262	1.02357	1.0592	1.00157	1.05453	0.988296	1.02831	0.9817	0.977319	1.094	0.994283	1.12217	1.23257	1.15337	1.04425	1.01696	1.05248	1.07631	1.09024	0.997661	0.99523	1.01566	1.03258	0.94752	1.03282	1.09621	1.04635	1.01819	1.10087
13.1	1.04144	1.03287	1.08732	1.04145	1.21406	1.06906	1.01395	1.03328	1.06233	1.00565	1.03385	1.02785	1.10288	1.11721	1.05142	0.960753	1.06685	1.03188	1.02805	1.0444	1.12019	1.03171	1.06576	1.00989	1.0633	0.996468	1.03235	0.983317	0.982266	1.09218	0.997013	1.13547	1.26062	1.17158	1.06246	1.02897	1.03478	1.0859	1.10753	1.01289	0.999124	1.0259	1.04388	0.963789	1.05048	1.11898	1.06549	1.02987	1.11025
13.15	1.0396	1.03496	1.08111	1.05007	1.2007	1.0482	1.01175	1.03583	1.06563	1.00668	1.03065	1.02694	1.08689	1.10726	1.04536	0.96092	1.06564	1.02607	1.01951	1.03887	1.12055	1.02774	1.06314	1.00213	1.05604	0.995242	1.03544	0.985983	0.980012	1.09504	1.00013	1.12263	1.24548	1.1585	1.05152	1.01989	1.02386	1.08215	1.09697	1.01602	0.995298	1.01938	1.03491	0.960351	1.04127	1.11975	1.05991	1.022	1.10417
13.2	1.04325	1.0289	1.08135	1.05195	1.16794	1.06168	1.00766	1.03216	1.05802	1.00931	1.03085	1.02698	1.09439	1.11603	1.04787	0.961041	1.07353	1.02533	1.02345	1.03691	1.12148	1.0277	1.06341	1.00512	1.06434	0.997348	1.03733	0.985917	0.974534	1.0936	0.998919	1.12657	1.24232	1.16019	1.05749	1.0271	1.01824	1.08224	1.10377	1.00931	1.00041	1.01384	1.04291	0.95697	1.04287	1.11409	1.05893	1.02504	1.11228
13.25	1.03052	1.01426	1.08169	1.0323	1.16329	1.0564	0.99671	1.02123	1.05015	0.988595	1.01896	1.02352	1.06622	1.09332	1.04156	0.952454	1.05551	1.01463	1.01203	1.05025	1.11464	1.01792	1.05389	1.00178	1.05523	0.991274	1.02582	0.978148	0.967425	1.08706	0.991626	1.1144	1.21526	1.14369	1.03735	1.01618	1.00422	1.07398	1.0954	1.00242	0.991223	1.00371	1.03483	0.954429	1.03687	1.10125	1.04841	1.01714	1.09645
13.3	1.03665	1.02488	1.06624	1.03335	1.17682	1.08346	1.01458	1.0228	1.05314	0.997814	1.02866	1.02552	1.09792	1.11374	1.0449	0.958299	1.0597	1.02774	1.02363	1.46078	1.12254	1.02551	1.06145	0.995743	1.05628	0.991998	1.03041	0.98693	0.975424	1.0883	0.997532	1.11777	1.2042	1.15537	1.05031	1.02436	0.996334	1.08413	1.09747	1.00919	0.991192	1.00805	1.03383	0.960201	1.04809	1.10679	1.05611	1.02077	1.09853
13.35	1.02879	1.01633	1.05435	1.02122	1.14961	1.07517	1.00644	1.02417	1.04602	0.988518	0.99842	1.00801	1.078	1.09607	1.04553	0.956959	1.06014	1.01401	1.01418	1.49254	1.1208	1.02416	1.05782	0.999571	1.0575	0.986253	1.03136	0.983445	0.973432	1.08323	0.996637	1.11459	1.20383	1.14945	1.05529	1.0183	1.00048	1.0738	1.10323	1.00853	0.989843	1.00481	1.03576	0.963593	1.04203	1.10392	1.04752	1.01961	1.10226
13.4	1.0402	1.02499	1.08692	1.03044	1.16882	1.0799	1.00753	1.03475	1.05961	0.994971	1.03121	1.01838	1.07847	1.10522	1.05503	0.962141	1.0539	1.0182	1.0254	1.32209	1.11545	1.02156	1.05153	1.00447	1.06087	0.998072	1.04335	0.984968	0.985793	1.09277	1.00669	1.12295	1.17296	1.15475	1.06084	1.0241	1.00267	1.08514	1.10259	1.01061	1.01758	1.01258	1.04091	0.960199	1.04449	1.10339	1.05123	1.01977	1.10601
13.45	1.032	1.03119	1.0794	1.03283	1.16098	1.0855	1.00756	1.02727	1.0494	1.00242	1.03764	1.02251	1.07498	1.11152	1.0586	0.955958	1.05624	1.02363	1.02324	1.23051	1.11988	1.02297	1.05733	1.00359	1.06295	1.00446	1.03678	0.984942	0.978223	1.09802	0.995796	1.11542	1.14685	1.17458	1.05337	1.02109	1.00666	1.0799	1.10638	1.01393	1.01779	1.00817	1.04216	0.962086	1.04758	1.10364	1.05755	1.0197	1.10713
13.5	1.03493	1.02815	1.09011	1.0481	1.15862	1.10533	1.01513	1.02768	1.06008	1.02492	1.05567	1.02751	1.08094	1.11637	1.0653	0.953866	1.05842	1.02466	1.01994	1.19001	1.12936	1.02552	1.05547	1.00882	1.06345	1.00331	1.03728	0.993393	0.996947	1.09749	1.00409	1.12874	1.15261	1.68839	1.0531	1.023	1.0004	1.08571	1.10922	1.01523	1.01109	1.01257	1.038	0.963348	1.04721	1.10576	1.04708	1.01949	1.10339
13.55	1.03813	1.03154	1.08596	1.04711	1.1627	1.11101	1.0107	1.0347	1.05762	1.02988	1.06251	1.02989	1.0953	1.1228	1.06255	0.952651	1.05101	1.01503	1.01586	1.22194	1.11972	1.02392	1.05955	1.0028	1.06613	0.995756	1.02889	0.987625	0.987254	1.09711	0.998132	1.11685	1.1343	1.98737	1.04794	1.02438	0.999286	1.0844	1.10663	1.01571	1.00793	1.00984	1.04201	0.959549	1.04336	1.10582	1.04814	1.02375	1.09745
13.6	1.0392	1.03016	1.08228	1.04533	1.15938	1.10119	1.01257	1.0354	1.06217	1.02632	1.05386	1.02946	1.08019	1.12049	1.06451	0.954482	1.07592	1.02212	1.02376	1.48872	1.12237	1.02799	1.05899	1.00566	1.06629	0.997435	1.03161	0.995602	0.999889	1.09507	1.00548	1.13462	1.11961	1.97732	1.06418	1.03096	1.00243	1.0867	1.1127	1.01862	1.01095	1.02007	1.03969	0.967475	1.04838	1.11585	1.05813	1.03309	1.11043
13.65	1.03388	1.02416	1.07523	1.03695	1.1462	1.09316	0.999977	1.02347	1.05346	1.00473	1.03216	1.01881	1.08989	1.12128	1.06079	0.951178	1.09105	1.01702	1.01833	1.32997	1.11363	1.0265	1.05466	1.00326	1.05709	0.994284	1.03278	0.988883	0.985045	1.09332	1.00106	1.11832	1.12163	1.79218	1.04965	1.02192	0.997042	1.07126	1.10837	1.01261	0.997237	1.00787	1.03783	0.965974	1.03751	1.1117	1.05465	1.02382	1.10875
13.7	1.04019	1.0316	1.07421	1.0458	1.13912	1.09174	1.01184	1.03393	1.0603	1.01046	1.03335	1.02571	1.0939	1.11435	1.06653	0.952942	1.11298	1.01356	1.02688	1.22908	1.13616	1.02265	1.06365	0.999236	1.0684	0.99723	1.05179	0.993898	0.983683	1.09176	1.00252	1.13002	1.12149	1.65929	1.06265	1.02259	1.00494	1.08429	1.11081	1.02546	1.006	1.0095	1.04504	0.966886	1.04496	1.11031	1.05905	1.02784	1.10629
13.75	1.03791	1.02489	1.08549	1.04525	1.15515	1.08165	1.01023	1.03622	1.06443	0.987999	1.02569	1.04062	1.09028	1.12207	1.06915	0.955054	1.13522	1.01985	1.02659	1.16264	1.15418	1.02397	1.06377	1.00391	1.05933	1.00774	1.05442	0.992493	0.983387	1.09764	0.996204	1.12258	1.12742	1.51696	1.05965	1.02082	0.996518	1.09034	1.1104	1.01675	1.01179	1.01979	1.04107	0.961142	1.05371	1.11153	1.05306	1.0223	1.1079
13.8	1.03733	1.03914	1.0832	1.04726	1.14851	1.07554	1.01064	1.04586	1.06467	1.00114	1.02612	1.04197	1.09822	1.11698	1.0669	0.957526	1.13902	1.02888	1.02118	1.21666	1.41129	1.03076	1.07035	1.00778	1.07042	1.02719	1.05242	0.999938	0.983885	1.10519	1.00869	1.13704	1.13108	1.41462	1.05199	1.03147	1.00777	1.09125	1.11174	1.02297	1.01034	1.01965	1.05173	0.967714	1.06154	1.11774	1.05964	1.02605	1.10706
13.85	1.03883	1.03093	1.08568	1.04372	1.14015	1.06891	0.996313	1.04184	1.06234	0.996126	1.01453	1.04001	1.08061	1.10232	1.06014	0.947445	1.1294	1.02211	1.01776	1.6225	1.78163	1.02863	1.05698	1.00006	1.05839	1.01483	1.034	0.988017	0.97393	1.09595	0.999188	1.12711	1.12278	1.33758	1.06125	1.02065	0.997063	1.07651	1.11685	1.01116	1.00194	1.01779	1.03382	0.954682	1.04832	1.1112	1.0513	1.02309	1.10346
13.9	1.04257	1.03343	1.07572	1.04295	1.14854	1.0816	1.00403	1.03719	1.06196	0.983657	1.01227	1.03847	1.08446	1.10747	1.06715	0.955179	1.13431	1.03333	1.02206	1.43533	1.465	1.02559	1.06303	1.00289	1.05984	1.01348	1.03494	0.987884	0.981175	1.10142	1.00366	1.13246	1.12276	1.28411	1.05589	1.0247	0.997326	1.09267	1.11436	1.01762	1.00049	1.01861	1.04154	0.964648	1.04823	1.11329	1.05207	1.03077	1.11052
13.95	1.03007	1.01997	1.08003	1.0343	1.14408	1.05783	1.00032	1.03007	1.06125	0.994998	1.01108	1.03975	1.08241	1.0968	1.04794	0.943577	1.13081	1.01338	1.01473	1.57649	1.3067	1.01852	1.06235	0.993443	1.05751	1.00639	1.02637	0.98435	0.976118	1.09052	1.00356	1.12607	1.12264	1.24941	1.05992	1.02048	0.986521	1.07822	1.10252	1.01165	0.992718	1.00349	1.03801	0.953483	1.04181	1.10733	1.04481	1.01802	1.10009
14	1.03433	1.01576	1.08455	1.04368	1.13213	1.06392	1.00231	1.02675	1.05471	0.991699	1.01618	1.01709	1.08464	1.10587	1.05846	0.936677	1.13415	1.01906	1.01091	1.44581	1.2647	1.01972	1.06311	0.997543	1.06001	0.994576	1.03026	0.990305	0.976272	1.09176	1.00182	1.12497	1.11613	1.2275	1.0625	1.02273	0.983353	1.07887	1.10736	1.01104	0.994473	1.00506	1.03266	0.951606	1.03517	1.10003	1.05086	1.02172	1.10382
14.05	1.04975	1.02785	1.0774	1.04751	1.14292	1.06976	1.00571	1.04081	1.06533	0.996805	1.01794	1.04484	1.12876	1.11779	1.07226	0.950773	1.13405	1.03113	1.02065	1.55291	1.22742	1.03592	1.07594	1.00578	1.06999	0.995236	1.04123	0.991439	0.981778	1.10168	0.999297	1.13966	1.14714	1.23253	1.06672	1.02299	1.00248	1.09064	1.11682	1.0202	0.999798	1.02601	1.04486	0.965596	1.05242	1.11611	1.05963	1.03527	1.10824
14.1	1.03696	1.02385	1.08554	1.04224	1.13598	1.05652	0.995032	1.02725	1.06917	0.999394	1.01208	1.03492	1.11745	1.10688	1.05578	0.942905	1.1259	1.02143	1.01227	1.5758	1.21505	1.0234	1.06302	0.998409	1.05867	0.995353	1.03119	0.988387	0.968843	1.09256	0.996771	1.12652	1.17964	1.21476	1.04869	1.01897	0.98496	1.07516	1.11096	1.02107	0.994015	1.00926	1.03516	0.958964	1.05054	1.10674	1.05155	1.0227	1.10269
14.15	1.03723	1.02764	1.07481	1.04453	1.14323	1.06136	1.00375	1.04308	1.07423	1.00393	1.02145	1.0442	1.09712	1.10994	1.05517	0.949493	1.11631	1.02465	1.01445	1.63024	1.28374	1.02861	1.06308	1.00342	1.05953	1.0023	1.03435	0.990151	0.979771	1.09187	1.00315	1.13145	1.26717	1.21864	1.05664	1.02367	0.994558	1.08411	1.10855	1.02737	0.998968	1.01189	1.04049	0.962344	1.05142	1.11356	1.06343	1.02665	1.10007
14.2	1.03845	1.01522	1.08968	1.04492	1.14403	1.07359	1.00552	1.03459	1.07816	0.990683	1.01436	1.03921	1.09499	1.10327	1.06218	0.937523	1.11708	1.02143	1.01457	1.54796	1.6208	1.02397	1.06248	1.00275	1.05918	0.992034	1.03521	0.996592	0.971856	1.09838	0.994462	1.13488	1.68799	1.21285	1.06391	1.01287	0.989945	1.07749	1.11046	1.00837	0.996045	1.00795	1.04348	0.961301	1.05068	1.11094	1.05228	1.01935	1.10696
14.25	1.03935	1.01495	1.09508	1.05543	1.13701	1.0695	1.01542	1.05139	1.08411	1.00602	1.01789	1.04527	1.10866	1.12015	1.07212	0.94927	1.14547	1.03136	1.01666	1.44866	1.56737	1.03244	1.06373	1.0043	1.06465	0.998519	1.04525	0.996706	0.98118	1.10212	0.996546	1.14047	1.6276	1.21013	1.0652	1.02198	0.997917	1.08573	1.12147	1.01032	1.00223	1.01591	1.0482	0.960929	1.0604	1.11257	1.0565	1.02538	1.11506
14.3	1.04321	1.01798	1.08122	1.03692	1.13397	1.05343	1.00223	1.04392	1.07233	0.998048	1.01358	1.04748	1.0981	1.10454	1.05567	0.942729	1.12937	1.02143	1.01354	1.46023	1.42146	1.03191	1.06344	0.999017	1.0659	0.990509	1.04205	0.990588	0.970516	1.09905	0.992643	1.13085	1.46996	1.20477	1.05613	1.02342	0.993833	1.08254	1.10967	1.00884	1.00111	1.01771	1.04587	0.962079	1.04895	1.11023	1.04697	1.02989	1.10105
14.35	1.03702	1.03249	1.0885	1.0436	1.12721	1.07204	1.0131	1.04698	1.07682	1.01376	1.01881	1.0397	1.09428	1.10057	1.06574	0.950193	1.0979	1.03352	1.0166	1.49452	1.41978	1.03303	1.07218	1.00311	1.06018	0.994577	1.04316	0.993117	0.974011	1.09494	0.988659	1.14398	1.42035	1.20666	1.06639	1.02162	0.992665	1.08102	1.11286	1.01134	1.01246	1.01794	1.03871	0.959529	1.04512	1.11663	1.06147	1.02485	1.10223
14.4	1.04209	1.01365	1.0738	1.05533	1.12585	1.07134	1.00105	1.03731	1.06124	1.00626	1.02426	1.04524	1.0851	1.10872	1.06872	0.937253	1.08945	1.02622	1.0074	1.53281	1.32821	1.03293	1.05988	0.997431	1.0634	0.991698	1.03478	0.989537	0.969887	1.09304	0.997549	1.13517	1.36225	1.20055	1.05063	1.02292	0.984458	1.07874	1.11252	1.0049	1.01344	1.01447	1.04095	0.957253	1.04655	1.11221	1.04802	1.0187	1.10704
14.45	1.03987	1.03737	1.07925	1.05103	1.1431	1.06184	1.00413	1.04051	1.06058	1.01129	1.02211	1.0373	1.10657	1.10639	1.06966	0.950177	1.12146	1.02832	1.0184	1.46779	1.25792	1.02834	1.06398	1.00583	1.06609	0.996556	1.0403	1.005	0.977167	1.10109	0.996314	1.14383	1.34104	1.19725	1.05741	1.02795	0.991804	1.09233	1.10739	1.00928	1.01092	1.01618	1.04737	0.962013	1.05937	1.11684	1.06	1.02743	1.11177
14.5	1.04931	1.03414	1.07829	1.05347	1.13208	1.05872	0.997767	1.03716	1.06969	1.00938	1.02774	1.03913	1.09375	1.10191	1.06416	0.94423	1.11628	1.03586	1.01675	1.43982	1.19728	1.02802	1.06787	1.00214	1.07219	0.999427	1.04921	0.995923	0.970448	1.09809	0.987755	1.139	1.37986	1.20742	1.07169	1.02638	0.990516	1.08673	1.11571	1.01307	1.00514	1.02162	1.04546	0.976201	1.05987	1.12808	1.06159	1.02184	1.12029
14.55	1.04875	1.01889	1.07837	1.0314	1.13593	1.06084	0.994793	1.03147	1.04363	1.0065	1.0293	1.03441	1.07904	1.0944	1.06079	0.93187	1.1158	1.01538	1.00633	1.39228	1.1507	1.03066	1.0641	0.994571	1.06241	0.986658	1.03312	0.989184	0.970693	1.09287	0.980988	1.12936	1.39897	1.19336	1.05006	1.02293	0.984183	1.07843	1.10189	1.00593	0.991156	1.01088	1.03832	0.958341	1.0543	1.11231	1.05033	1.01773	1.10634
14.6	1.0456	1.02831	1.083	1.05188	1.14319	1.06252	1.00112	1.04408	1.07553	1.03801	1.04763	1.04327	1.09022	1.10795	1.07508	0.942621	1.12096	1.03317	1.01625	1.44553	1.14719	1.02839	1.0625	0.999913	1.06914	0.984476	1.04196	0.990584	0.970863	1.09885	0.997214	1.14142	1.41731	1.19743	1.0575	1.02359	0.992945	1.07937	1.10779	1.00274	1.00145	1.02174	1.03805	0.961588	1.05386	1.11712	1.05459	1.0246	1.10571
14.65	1.04417	1.02203	1.07603	1.04047	1.13114	1.0644	1.00158	1.03782	1.07091	1.02243	1.04163	1.03675	1.09411	1.10576	1.07386	0.943883	1.121	1.03256	1.01696	1.3855	1.14392	1.02743	1.06164	0.992584	1.06855	0.98746	1.04112	0.989565	0.971135	1.09415	0.991029	1.13742	1.42661	1.19699	1.05797	1.02668	0.98374	1.07448	1.11119	1.00913	0.99806	1.02115	1.04047	0.971552	1.0498	1.11641	1.05825	1.03244	1.11179
14.7	1.04402	1.02638	1.07526	1.04974	1.14868	1.06592	1.00549	1.04464	1.07532	1.04069	1.05253	1.0431	1.11008	1.10188	1.06951	0.949096	1.11293	1.02612	1.01977	1.35988	1.12986	1.0333	1.06515	1.00098	1.06593	0.987911	1.0467	0.988808	0.984732	1.09855	0.98141	1.14325	1.42857	1.19874	1.06095	1.02841	0.991369	1.08532	1.10791	1.00909	0.999535	1.02248	1.04272	0.980074	1.05637	1.12063	1.06697	1.03424	1.11208
14.75	1.04799	1.0262	1.07623	1.04759	1.13827	1.07597	0.99917	1.03744	1.07357	1.03323	1.04916	1.0522	1.09924	1.11118	1.07545	0.948931	1.10366	1.02845	1.01392	1.31119	1.12545	1.03405	1.06166	1.00594	1.06479	0.993861	1.04378	0.995361	0.995883	1.10271	0.995374	1.14896	1.41209	1.19894	1.0595	1.02692	0.996498	1.08772	1.12075	1.00968	0.99788	1.01801	1.04019	0.981984	1.06472	1.11862	1.05499	1.0346	1.11314
14.8	1.04045	1.02358	1.07253	1.0456	1.13367	1.06609	1.00064	1.0286	1.06773	1.02631	1.03582	1.05476	1.10409	1.09492	1.07414	0.945823	1.09969	1.03601	1.0138	1.29207	1.12071	1.03127	1.05819	0.997134	1.06156	0.983606	1.04051	0.999723	0.985542	1.09801	0.983433	1.13746	1.43124	1.18511	1.0551	1.02687	0.989276	1.08314	1.11214	1.00662	0.987586	1.0225	1.04047	0.970779	1.05678	1.12128	1.0635	1.03195	1.10507
14.85	1.04517	1.00978	1.08612	1.03225	1.13146	1.05767	1.00062	1.03797	1.04937	1.01529	1.03213	1.04078	1.0851	1.10421	1.06952	0.940785	1.09705	1.02567	1.00808	1.4483	1.12055	1.02233	1.06205	0.999106	1.05533	0.979275	1.03841	0.99111	0.979895	1.09458	0.981137	1.13439	1.42148	1.18469	1.04817	1.02197	0.989559	1.08058	1.11592	1.00271	0.989449	1.01962	1.03913	0.96715	1.0522	1.1146	1.04909	1.03385	1.11461
14.9	1.04433	1.01812	1.08225	1.04613	1.12304	1.0691	0.999174	1.03403	1.07469	1.00906	1.02134	1.03856	1.10088	1.10242	1.06838	0.940589	1.10157	1.03185	1.01673	1.52156	1.12375	1.03462	1.06572	0.997905	1.0604	0.989221	1.04117	0.994022	0.980888	1.09635	0.98301	1.14708	1.41307	1.19187	1.06292	1.03109	0.988613	1.07799	1.1108	1.00049	0.987765	1.01086	1.0378	0.961252	1.05673	1.11608	1.06086	1.03875	1.10131
14.95	1.0481	1.03925	1.09059	1.0432	1.12499	1.06798	1.00293	1.04476	1.06652	1.01885	1.03608	1.0507	1.10201	1.0994	1.07487	0.944208	1.08882	1.0281	1.01784	1.52885	1.12901	1.03761	1.06382	0.995749	1.06838	0.994119	1.05094	0.997919	0.98612	1.10001	0.987083	1.14546	1.37958	1.18874	1.05798	1.0346	0.993641	1.08761	1.11152	1.00605	0.994455	1.02355	1.0408	0.972474	1.06368	1.1217	1.05981	1.04777	1.11407
15	1.05662	1.0231	1.11034	1.05067	1.15041	1.0716	1.01165	1.05381	1.07301	1.02051	1.03804	1.05502	1.10712	1.11197	1.07579	0.945975	1.0721	1.03193	1.02157	1.48755	1.11945	1.0415	1.07477	1.00744	1.06996	0.993433	1.04748	1.00276	0.98621	1.11096	0.991091	1.15514	1.36596	1.19525	1.06976	1.03322	1.00417	1.08575	1.12341	1.01113	0.996946	1.02524	1.04668	0.968709	1.06717	1.14388	1.06008	1.04634	1.11597
15.05	1.04021	1.02864	1.06771	1.04574	1.12973	1.06112	1.00524	1.05158	1.07053	1.01078	1.0247	1.04741	1.11684	1.1007	1.0598	0.948172	1.06299	1.03629	1.01946	1.54848	1.13474	1.0394	1.07391	1.00277	1.07021	0.991768	1.0492	1.00094	0.982701	1.10658	0.988929	1.15094	1.38377	1.19324	1.07791	1.03745	1.0047	1.08572	1.11885	1.0105	0.993945	1.02337	1.0341	0.968587	1.06563	1.18579	1.06304	1.04097	1.12114
15.1	1.04207	1.01606	1.0886	1.04629	1.1191	1.07888	0.990964	1.05922	1.06112	1.01652	1.03928	1.04504	1.10277	1.10262	1.06197	0.948642	1.06532	1.02597	1.0129	1.54683	1.1291	1.03972	1.06359	1.00268	1.0702	0.985584	1.03768	0.997735	0.980738	1.09386	0.982578	1.14667	1.38832	1.18224	1.0661	1.02821	0.992519	1.07819	1.11483	0.999532	0.993873	1.02517	1.03136	0.965179	1.06821	1.49328	1.05911	1.05548	1.11399
15.15	1.04585	1.02623	1.09629	1.05021	1.13208	1.09801	1.00325	1.08792	1.0709	1.01732	1.03697	1.05461	1.09906	1.10734	1.07817	0.946864	1.05807	1.03206	1.015	1.52784	1.12197	1.03858	1.07131	1.0065	1.07356	0.983935	1.04564	0.993819	0.981733	1.10458	0.980002	1.15308	1.41967	1.19015	1.0754	1.03602	1.00178	1.08543	1.12314	1.00581	0.994081	1.02057	1.03615	0.968482	1.07279	1.42896	1.05358	1.04943	1.12713
15.2	1.04744	1.01832	1.08081	1.04441	1.12463	1.09193	1.00061	1.21306	1.08664	1.01591	1.03547	1.03865	1.08955	1.10435	1.06661	0.945005	1.04873	1.02652	1.00697	1.52545	1.12218	1.03799	1.06318	1.00828	1.06383	0.98987	1.04241	0.996499	0.98239	1.10916	0.975731	1.14488	1.44295	1.17509	1.06698	1.03518	0.999257	1.08063	1.12059	1.00121	0.99372	1.01624	1.03406	0.971917	1.0697	1.42086	1.05603	1.04995	1.11348
15.25	1.04688	1.01629	1.09569	1.06091	1.11418	1.07099	1.00141	1.77637	1.08346	1.00822	1.01219	1.03269	1.09129	1.1013	1.06533	0.947521	1.04807	1.03178	1.01205	1.49454	1.12437	1.03143	1.05852	1.00255	1.05845	0.98731	1.041	0.994558	0.976007	1.09876	0.972468	1.15126	1.46979	1.18072	1.06455	1.03581	0.999213	1.0687	1.11909	1.00283	0.992061	1.02433	1.03022	0.970242	1.07137	1.45667	1.05202	1.05416	1.11571
15.3	1.06716	1.02652	1.1128	1.05757	1.13262	1.0727	1.00947	1.52558	1.08872	1.01965	1.03878	1.04889	1.08957	1.1116	1.07049	0.950279	1.05425	1.03231	1.01789	1.44419	1.13433	1.0465	1.07406	1.01933	1.07456	1.00045	1.05146	1.00952	0.981364	1.11852	0.982859	1.15982	1.46471	1.19917	1.07895	1.04862	0.997078	1.08096	1.12649	1.0165	0.99903	1.03251	1.04217	0.980403	1.08141	1.46515	1.0752	1.05565	1.11577
15.35	1.05375	1.02553	1.1165	1.05281	1.11651	1.06975	1.00322	1.6071	1.08864	1.0172	1.01641	1.04888	1.10108	1.10653	1.07956	0.947552	1.04554	1.03607	1.01442	1.39707	1.12436	1.04053	1.06346	1.01366	1.0721	0.988999	1.04058	1.00169	0.977288	1.10736	0.979361	1.15748	1.41684	1.18675	1.06425	1.0376	1.00444	1.07832	1.11667	1.00667	0.987444	1.01986	1.04155	0.978185	1.08379	1.41669	1.06936	1.05423	1.11378
15.4	1.04475	1.02427	1.11428	1.04483	1.12212	1.07109	0.998254	1.53017	1.07634	1.01256	1.01467	1.0347	1.1021	1.10202	1.07354	0.943947	1.03698	1.03327	1.01011	1.39439	1.11848	1.03813	1.05687	1.00632	1.07241	0.986246	1.04086	0.991267	0.973365	1.09579	0.974933	1.17554	1.41365	1.17512	1.05813	1.03085	0.987164	1.07658	1.1171	0.999616	0.981663	1.02134	1.03524	0.966798	1.06188	1.30432	1.06031	1.03857	1.10804
15.45	1.0493	1.01172	1.08383	1.02755	1.09646	1.08098	1.00004	1.57937	1.06389	1.00084	1.01255	1.03674	1.07553	1.09055	1.09682	0.945577	1.0339	1.0189	1.00463	1.32973	1.12164	1.03586	1.05997	1.01135	1.07242	0.985993	1.04028	0.990451	0.96788	1.10192	0.967335	1.15471	1.39731	1.16858	1.04595	1.02735	0.995334	1.07408	1.1097	1.00402	0.982046	1.01371	1.02937	0.957632	1.05792	1.27161	1.04807	1.03425	1.10731
15.5	1.04583	1.02216	1.09237	1.04239	1.12595	1.06622	1.00513	1.57259	1.0679	1.01066	1.0266	1.04355	1.09145	1.10468	1.7266	0.93793	1.03186	1.02716	1.01298	1.29951	1.11886	1.03136	1.05864	1.00712	1.06823	0.985806	1.036	0.990186	0.970422	1.0989	0.971327	1.15431	1.41004	1.1744	1.05243	1.02471	0.995361	1.06907	1.11387	1.00126	0.986816	1.01902	1.02862	0.964877	1.0684	1.2976	1.05946	1.03193	1.10747
15.55	1.05877	1.0249	1.08893	1.04913	1.1303	1.08499	1.00107	1.66959	1.06037	1.00932	1.02329	1.05473	1.09454	1.10689	1.5555	0.949462	1.04807	1.03508	1.0149	1.27407	1.12338	1.04593	1.06554	1.01244	1.07701	0.985358	1.03959	0.994174	0.975183	1.1086	0.971644	1.15967	1.44761	1.18385	1.07115	1.03379	0.997534	1.07889	1.13138	1.00191	0.983713	1.02694	1.03361	0.966664	1.06957	1.28156	1.06305	1.03969	1.11832
15.6	1.05962	1.02415	1.09334	1.04874	1.10686	1.07532	0.999516	1.67038	1.07563	1.02057	1.03565	1.04437	1.10095	1.11589	1.33314	0.944704	1.06527	1.03037	1.01389	1.23712	1.12471	1.05018	1.05975	1.0119	1.0766	0.994128	1.03947	0.998531	0.970123	1.10709	0.972316	1.17017	1.44485	1.189	1.06008	1.02937	0.995587	1.08059	1.12394	1.00682	0.991171	1.02139	1.0369	0.966283	1.06495	1.25628	1.06824	1.03741	1.11563
15.65	1.05464	1.02808	1.12361	1.04966	1.10628	1.08067	1.00671	1.73638	1.07024	1.01579	1.02243	1.0457	1.09163	1.11423	1.17989	0.949999	1.05512	1.03663	1.01861	1.18399	1.12463	1.04494	1.06634	1.01088	1.08153	0.994998	1.05019	1.00404	0.968742	1.10623	0.976493	1.18355	1.47285	1.1846	1.0648	1.0302	1.00959	1.07944	1.12972	1.00951	0.990608	1.02878	1.03849	0.976119	1.06375	1.32191	1.05995	1.03912	1.11386
15.7	1.06062	1.03008	1.10244	1.05694	1.13535	1.0853	1.01037	1.64414	1.07324	1.02553	1.03617	1.0535	1.10317	1.11038	1.10885	0.950788	1.0535	1.03304	1.02511	1.14642	1.13209	1.04711	1.06925	1.01238	1.07145	0.988387	1.04373	1.00998	0.971251	1.10383	0.977559	1.63531	1.46545	1.18914	1.0666	1.03548	1.00684	1.0817	1.12406	1.01138	0.991118	1.02941	1.03979	0.973134	1.07236	1.37409	1.07169	1.04781	1.11694
15.75	1.05611	1.03679	1.11218	1.04561	1.11954	1.07317	1.01364	1.72111	1.06614	0.999792	1.02449	1.06466	1.08865	1.10813	1.0822	0.953724	1.05272	1.04007	1.01919	1.09891	1.12744	1.04626	1.06042	1.01293	1.07603	0.992249	1.03968	1.00442	0.979482	1.10873	0.975223	1.99556	1.45917	1.19161	1.06476	1.02759	0.999646	1.0875	1.1415	1.01538	0.989716	1.02821	1.03581	0.972009	1.0742	1.37225	1.0724	1.04704	1.11642
15.8	1.04969	1.03133	1.09375	1.03586	1.11289	1.07771	1.00829	1.52661	1.06536	1.00638	1.01902	1.04991	1.1093	1.09781	1.06496	0.964433	1.0521	1.0298	1.0066	1.0662	1.12601	1.04559	1.06427	1.00498	1.0789	0.989713	1.03516	1.00916	0.980469	1.11098	0.978791	1.60874	1.42201	1.17745	1.05948	1.02489	0.998959	1.0788	1.37251	1.01121	0.989975	1.03517	1.036	0.970052	1.06787	1.25371	1.06266	1.04406	1.11362
15.85	1.04095	1.01964	1.07971	1.03661	1.11375	1.06248	0.99789	1.61518	1.05622	1.00651	1.01955	1.04107	1.08428	1.10746	1.05976	0.935001	1.04415	1.03206	1.01142	1.04041	1.11963	1.04498	1.06496	1.01014	1.07716	0.982307	1.03172	0.999793	0.967909	1.10978	0.971964	1.4397	1.43587	1.17845	1.06084	1.02727	0.995066	1.07645	1.42098	1.00539	0.989809	1.02434	1.03328	0.977809	1.06312	1.16588	1.06222	1.03928	1.10641
15.9	1.05185	1.02353	1.08855	1.0384	1.11013	1.07105	1.00575	1.58435	1.05276	1.02221	1.03513	1.04831	1.09903	1.10768	1.04648	0.945995	1.0465	1.03602	1.01772	1.03065	1.1341	1.04717	1.06279	1.01134	1.08031	0.987385	1.03656	1.0029	0.970233	1.10876	0.97107	1.60185	1.44508	1.17658	1.06513	1.0256	1.00378	1.07409	1.41682	1.01397	0.986123	1.02614	1.03625	0.970342	1.06648	1.13335	1.06376	1.0437	1.11927
15.95	1.04553	1.0138	1.10423	1.0526	1.11509	1.07949	1.0053	1.55166	1.06054	1.03097	1.05659	1.05667	1.10596	1.10972	1.04738	0.950844	1.04885	1.0364	1.01502	1.02235	1.12555	1.05285	1.06418	1.00923	1.07572	0.988846	1.04349	1.00412	0.970326	1.11061	0.983415	1.75285	1.43496	1.17983	1.06457	1.02566	1.01032	1.07272	1.2992	1.02539	0.995222	1.02681	1.03842	0.972525	1.06329	1.11103	1.06378	1.03616	1.12265
16	1.05103	1.0257	1.10695	1.05046	1.10649	1.07228	0.997494	1.54197	1.0601	1.02393	1.04264	1.05001	1.09813	1.10379	1.04512	0.945247	1.04307	1.05789	1.00964	1.01694	1.13191	1.04625	1.0615	1.0106	1.07795	0.976298	1.03906	0.997862	0.966519	1.10597	0.977862	1.47659	1.4048	1.18665	1.06132	1.03468	1.00201	1.0767	1.19221	1.02354	0.99785	1.01839	1.0307	0.967559	1.05704	1.11605	1.06329	1.04025	1.11325
16.05	1.05717	1.03221	1.10163	1.04212	1.13642	1.07312	1.00755	1.51889	1.05382	1.0303	1.0399	1.0383	1.09366	1.09925	1.06039	0.954339	1.05573	1.07078	1.01487	1.02773	1.13199	1.05166	1.0761	1.01063	1.08275	0.991209	1.04295	1.004	0.968264	1.1051	0.979121	1.38584	1.39263	1.18896	1.0678	1.02672	1.01193	1.08652	1.15313	1.03531	0.99207	1.0235	1.03548	0.968545	1.05935	1.10227	1.07785	1.03987	1.11493
16.1	1.06475	1.03728	1.08999	1.04617	1.10072	1.08473	1.00556	1.56928	1.05773	1.02344	1.04804	1.06133	1.10473	1.10891	1.04625	0.955193	1.05622	1.0654	1.01843	1.02596	1.12949	1.05487	1.06977	1.00745	1.08326	0.992216	1.03708	1.00073	0.969455	1.11622	0.977022	1.33412	1.38736	1.18739	1.07286	1.03219	1.00372	1.08259	1.13578	1.03004	0.989826	1.02657	1.04129	0.970636	1.05776	1.1134	1.07573	1.04038	1.11869
16.15	1.04229	1.0206	1.08133	1.03788	1.09902	1.08395	0.983499	1.49643	1.04313	1.00271	1.02716	1.04649	1.08778	1.09884	1.03691	0.94299	1.04286	1.05632	1.00544	1.01034	1.12022	1.04516	1.05902	1.00619	1.07033	0.982396	1.03494	0.997439	0.962815	1.11485	0.968389	2.16122	1.38345	1.17818	1.06378	1.01791	0.999294	1.07505	1.14253	1.01023	0.990177	1.02079	1.0292	0.962141	1.04985	1.10471	1.06728	1.02761	1.1148
16.2	1.05446	1.04005	1.10098	1.04365	1.11368	1.14235	0.999944	1.48677	1.05875	1.01239	1.03886	1.05574	1.08929	1.09939	1.04397	0.945625	1.04603	1.0553	1.01538	1.01182	1.12691	1.05252	1.0637	1.00724	1.07713	0.982317	1.03706	1.00117	0.966742	1.12014	0.979297	1.88799	1.36952	1.18665	1.06247	1.02266	1.00472	1.07334	1.99023	1.02231	0.994457	1.02882	1.0323	0.969997	1.04918	1.11012	1.0604	1.03064	1.11538
16.25	1.04869	1.02676	1.08879	1.03781	1.11334	1.41969	0.998881	1.47402	1.06255	1.00362	1.03476	1.05464	1.10134	1.09594	1.04337	0.944985	1.04784	1.05645	1.00878	1.00579	1.12644	1.04713	1.06015	1.00715	1.07869	0.98359	1.02991	0.990697	0.967905	1.1095	0.974961	1.47331	1.35447	1.18436	1.05837	1.03282	1.01062	1.07102	1.5847	1.01104	0.984408	1.03535	1.03655	0.976011	1.05542	1.10452	1.06124	1.03148	1.11448
16.3	1.05638	1.02633	1.08644	1.05175	1.1572	1.40213	1.00379	1.48099	1.05613	0.997976	1.02565	1.05765	1.09402	1.10643	1.05311	0.947585	1.04567	1.05709	1.01906	1.02009	1.13271	1.05289	1.07276	1.00732	1.0917	0.986551	1.03654	0.996288	0.964985	1.11383	0.978049	1.30705	1.34853	1.18272	1.06246	1.02804	1.0124	1.07414	1.39227	1.01019	0.994962	1.03082	1.03571	0.970779	1.04656	1.11178	1.06137	1.03141	1.11631
16.35	1.06194	1.02884	1.08241	1.05874	1.14822	1.41142	1.00337	1.46472	1.04963	1.00785	1.02996	1.05495	1.11035	1.10429	1.04079	0.940232	1.04833	1.04651	1.01691	1.01584	1.1217	1.05376	1.0603	1.01215	1.10176	0.987153	1.03828	0.994901	0.966922	1.1108	0.982705	1.24901	1.3141	1.18261	1.0589	1.03378	1.00669	1.07798	1.45424	1.00874	0.990998	1.03282	1.0428	0.976341	1.04941	1.12216	1.06381	1.03458	1.12062
16.4	1.05566	1.02637	1.09349	1.05349	1.17145	1.38773	1.01194	1.48971	1.06195	0.997798	1.02376	1.05566	1.09297	1.11075	1.04854	0.945646	1.0491	1.0523	1.01619	1.01822	1.12494	1.04678	1.0653	1.00358	1.10226	0.980755	1.03573	0.995322	0.969329	1.11171	0.9815	1.222	1.29271	1.17782	1.05919	1.02926	1.00397	1.06852	1.60148	1.01157	0.990981	1.02736	1.04722	0.96935	1.05556	1.10659	1.06789	1.02378	1.11212
16.45	1.04604	1.0133	1.07958	1.04169	1.15814	1.29307	1.00387	1.49319	1.0392	1.0106	1.04394	1.04621	1.10614	1.09114	1.03274	0.93876	1.03676	1.0318	1.01056	1.01128	1.12252	1.03943	1.05993	1.00588	1.09669	0.978941	1.0304	0.993482	0.957932	1.11032	0.976584	1.19755	1.26541	1.18219	1.05783	1.03178	1.00225	1.07128	1.49709	1.00531	0.980613	1.0188	1.03235	0.973052	1.04281	1.11107	1.06515	1.0253	1.11748
16.5	1.05403	1.01456	1.07862	1.04079	1.14437	1.19901	0.99498	1.46188	1.03757	0.992902	1.0283	1.04814	1.08522	1.08635	1.02801	0.931535	1.03835	1.04188	1.00273	1.02152	1.11498	1.0468	1.05859	1.00386	1.09198	0.971788	1.02365	0.982409	0.962906	1.1029	0.983555	1.19354	1.22518	1.18187	1.0608	1.02595	0.997403	1.05974	1.3664	1.00432	0.984311	1.01988	1.03794	0.966055	1.05642	1.10979	1.06266	1.02228	1.11965
16.55	1.04615	1.01054	1.06945	1.03381	1.13156	1.13367	0.993356	1.42217	1.0354	0.994559	1.02562	1.04407	1.07969	1.07835	1.03637	0.933735	1.04173	1.04347	1.00699	1.01391	1.11952	1.03957	1.05381	0.998265	1.09215	0.977977	1.01941	0.982521	0.956062	1.10678	0.974639	1.19937	1.19155	1.16708	1.06234	1.02199	0.995293	1.0642	1.38657	0.998317	0.972848	1.01417	1.02716	0.958374	1.0423	1.10611	1.06029	1.01674	1.10793
16.6	1.05795	1.01939	1.08658	1.03823	1.16082	1.10093	1.00642	1.46909	1.06348	1.01221	1.03243	1.04699	1.10423	1.09555	1.04596	0.940018	1.04501	1.0521	1.02025	1.02864	1.12624	1.05216	1.07904	1.01317	1.10529	0.989974	1.02935	0.999977	0.971686	1.11741	0.995743	1.21047	1.17446	1.18471	1.07358	1.0295	1.01355	1.08229	1.62368	1.01625	0.99169	1.03009	1.03786	0.970165	1.04795	1.12083	1.07551	1.03044	1.1215
16.65	1.05555	1.03138	1.08748	1.04932	1.16379	1.07301	1.00334	1.42516	1.06363	1.00534	1.03286	1.05782	1.10379	1.09999	1.04772	0.934647	1.04228	1.05348	1.01948	1.02189	1.12718	1.04703	1.06206	1.00276	1.10286	0.983319	1.03679	0.997247	0.968513	1.111	0.98564	1.20914	1.17741	1.18479	1.05893	1.02969	1.00503	1.07863	1.46429	1.00552	0.983787	1.02689	1.04281	0.962494	1.0654	1.11624	1.06671	1.03218	1.11787
16.7	1.04722	1.02601	1.08355	1.04317	1.17494	1.0635	1.00065	1.40821	1.06251	0.992483	1.03938	1.04886	1.11035	1.101	1.04258	0.948259	1.04297	1.04317	1.01222	1.01182	1.11941	1.05043	1.06047	1.0055	1.09503	0.976079	1.03218	0.997379	0.957321	1.115	0.994865	1.21964	1.15792	1.17911	1.05842	1.03114	0.998249	1.07052	1.36662	1.00622	0.988291	1.02212	1.03327	0.968605	1.05276	1.12213	1.06302	1.02184	1.11915
16.75	1.05522	1.02264	1.08901	1.04008	1.18517	1.05855	0.998978	1.41042	1.0599	0.993386	1.03039	1.06565	1.0967	1.09583	1.03568	0.935276	1.03192	1.04224	1.00576	1.01273	1.1286	1.04726	1.06561	1.00184	1.08594	0.98197	1.0433	0.992704	0.96632	1.10831	0.991487	1.23216	1.15285	1.181	1.067	1.02549	0.998784	1.07536	1.36096	0.997935	1.00043	1.02543	1.03341	0.967193	1.05079	1.1104	1.06118	1.01848	1.11688
16.8	1.05087	1.01271	1.07328	1.03859	1.2054	1.05125	1.0058	1.45317	1.04514	0.994614	1.02484	1.05836	1.09505	1.0996	1.04219	0.938419	1.02846	1.03699	1.00558	1.01062	1.12505	1.04839	1.05756	1.00907	1.08122	0.981847	1.03327	0.993298	0.964667	1.1074	0.988825	1.2675	1.13683	1.18068	1.06452	1.02698	1.00143	1.07346	1.61988	1.00836	1.00441	1.02043	1.02633	0.96731	1.05026	1.11877	1.06047	1.01685	1.12199
16.85	1.06736	1.02016	1.10111	1.04823	1.2399	1.06487	0.999486	1.47659	1.06101	1.00389	1.04141	1.06552	1.11117	1.10586	1.06211	0.941148	1.04224	1.04279	1.01717	1.00844	1.12698	1.05247	1.06686	1.007	1.08301	0.987054	1.04134	1.00175	0.965252	1.11894	0.997964	1.533	1.14498	1.18534	1.06951	1.02996	1.0115	1.07193	1.53604	1.00869	0.998216	1.03185	1.04438	0.974934	1.06041	1.13916	1.07441	1.02531	1.1258
16.9	1.04554	1.01141	1.06939	1.02562	1.23354	1.04939	0.986483	1.43719	1.05848	1.00103	1.03926	1.063	1.09494	1.09798	1.03301	0.933531	1.04012	1.04032	1.01664	1.00515	1.12105	1.03994	1.06062	1.00302	1.0668	0.978475	1.02188	0.991661	0.961576	1.10867	0.984813	1.99175	1.13817	1.17496	1.06144	1.01645	1.00352	1.06976	1.35936	1.00405	0.986956	1.02082	1.02814	0.967068	1.04445	1.17805	1.06321	1.01519	1.10593
16.95	1.05756	1.02027	1.08567	1.03671	1.26018	1.05921	0.996625	1.42168	1.06089	0.993246	1.02019	1.07568	1.10166	1.10106	1.04844	0.938855	1.0413	1.03784	1.00948	1.01311	1.12243	1.05526	1.07547	1.01287	1.07104	0.981563	1.03002	0.998376	0.967985	1.11139	0.985487	1.59752	1.14689	1.18646	1.06141	1.03402	1.01187	1.06803	1.34897	1.00756	0.985385	1.01771	1.03167	0.965374	1.07255	1.76801	1.06717	1.02093	1.11611
17	1.07375	1.02294	1.08328	1.04562	1.25801	1.05807	0.99422	1.41874	1.06898	0.999652	1.0206	1.05851	1.11	1.10299	1.04139	0.942374	1.04487	1.0468	1.01569	1.01833	1.13555	1.05581	1.08554	1.01062	1.08184	0.985975	1.0376	1.00161	0.96898	1.11519	0.99594	1.36257	1.15391	1.18295	1.06138	1.03277	1.00562	1.07807	1.32572	1.00957	1.00295	1.02391	1.03408	0.982375	1.07397	1.54017	1.07261	1.02328	1.12367
17.05	1.14695	1.02404	1.08149	1.0347	1.22282	1.04903	0.982326	1.41404	1.05489	0.992731	1.0231	1.07089	1.11805	1.10145	1.04183	0.941779	1.03474	1.03569	1.01055	1.01036	1.12673	1.04268	1.06639	1.00111	1.07191	0.983702	1.03446	1.005	0.970949	1.11072	1.01324	1.2703	1.1413	1.17259	1.06183	1.02716	1.01136	1.07425	1.31695	1.00341	1.007	1.02444	1.02689	0.977566	1.07158	1.41882	1.06302	1.02051	1.1164
17.1	1.37462	1.01983	1.096	1.04796	1.20329	1.06115	0.993537	1.42279	1.05872	0.990316	1.03119	1.06311	1.10823	1.09753	1.03303	0.939853	1.03439	1.03148	1.01118	0.997796	1.12679	1.04029	1.06564	1.00541	1.07293	0.9794	1.03189	1.00631	0.964166	1.10528	1.02419	1.22369	1.16747	1.17282	1.06004	1.03016	1.00096	1.06906	1.36358	1.00536	0.99189	1.02505	1.02401	0.979662	1.07096	1.51328	1.0651	1.01165	1.12021
17.15	1.24466	1.01702	1.09137	1.06747	1.21446	1.06632	0.993007	1.42035	1.0655	1.02343	1.07153	1.06064	1.1082	1.10199	1.05225	0.942548	1.03131	1.04205	1.01412	1.01032	1.12815	1.05263	1.07267	0.999105	1.07837	0.988019	1.03506	1.01039	0.973005	1.11606	1.02076	1.21355	1.23021	1.18476	1.07094	1.02881	1.01829	1.07795	1.68594	1.01166	0.988637	1.03353	1.0377	1.0001	1.07859	1.54241	1.0662	1.02798	1.12376
17.2	1.15303	1.02398	1.09717	1.05576	1.20316	1.06511	0.995717	1.40472	1.07494	1.02679	1.08002	1.07774	1.10896	1.10583	1.05832	0.943822	1.03307	1.04855	1.01642	1.00894	1.13644	1.05548	1.07182	1.00884	1.0811	0.99068	1.04109	1.01793	0.974314	1.12401	1.02519	1.2072	1.55865	1.18156	1.07361	1.03575	1.01921	1.08156	1.58031	1.01596	0.991573	1.03561	1.03884	1.00669	1.07477	1.48717	1.07681	1.0201	1.13275
17.25	1.1093	1.03724	1.08823	1.0658	1.21493	1.06822	0.999556	1.34933	1.07493	1.05415	1.09964	1.08351	1.1151	1.11403	1.06091	0.947351	1.04512	1.05641	1.01765	1.01253	1.14675	1.06222	1.0796	1.01515	1.08507	0.992392	1.05395	1.01911	0.983947	1.1197	1.04354	1.21237	1.7031	1.20327	1.07342	1.03325	1.01754	1.08348	1.64677	1.02267	0.991405	1.04129	1.03821	1.02056	1.08635	1.48353	1.07705	1.02158	1.12762
17.3	1.08402	1.02826	1.09005	1.05517	1.20374	1.06773	0.998065	1.31331	1.07929	1.06724	1.11129	1.0747	1.11704	1.1039	1.04801	0.948033	1.03337	1.04299	1.01262	1.0058	1.14335	1.05983	1.07109	1.00913	1.07813	0.988408	1.04547	1.02253	0.982186	1.12373	1.03124	1.20091	1.51631	1.18645	1.06766	1.0379	1.01316	1.08941	1.55607	1.02135	0.986768	1.03399	1.03832	1.05911	1.08068	1.48998	1.06778	1.01355	1.1183
17.35	1.06112	1.02001	1.06587	1.0354	1.19456	1.05309	0.983965	1.31345	1.05821	1.05966	1.12017	1.06111	1.09645	1.0867	1.03304	0.938862	1.02064	1.03987	1.01291	0.992559	1.12348	1.04858	1.05749	0.997806	1.06868	0.979782	1.03687	1.01116	0.973579	1.11179	1.01526	1.18357	1.40099	1.17436	1.05746	1.02765	1.00076	1.07385	1.55774	1.00969	0.977524	1.01917	1.02521	1.07271	1.07499	1.47174	1.056	1.0153	1.11814
17.4	1.07727	1.03056	1.09178	1.04594	1.19306	1.05606	1.00095	1.37879	1.07522	1.07993	1.12439	1.06496	1.12499	1.10512	1.04964	0.946221	1.03169	1.03696	1.0125	1.01682	1.1315	1.05955	1.06275	1.0029	1.09208	0.98926	1.04051	1.01539	0.980634	1.11709	1.02564	1.1921	1.41314	1.18639	1.06836	1.03792	1.00338	1.08082	1.60296	1.00842	0.987448	1.03531	1.04278	1.08968	1.08481	1.44081	1.07082	1.02171	1.12845
17.45	1.05054	1.01131	1.07824	1.02865	1.20259	1.04852	0.991001	1.3818	1.05664	1.06765	1.11365	1.04018	1.08384	1.09841	1.03335	0.930774	1.01807	1.03633	0.993101	0.987616	1.13573	1.05099	1.05372	0.99423	1.07294	0.987815	1.0376	1.00415	0.971975	1.11171	1.01734	1.18427	1.35194	1.17648	1.06186	1.02611	0.997071	1.06098	1.57194	0.999742	0.979052	1.02443	1.03081	1.08507	1.06753	1.34758	1.05827	1.01249	1.11076
17.5	1.05521	1.01514	1.07679	1.05081	1.18461	1.04639	0.992365	1.35777	1.06667	1.07795	1.1264	1.0664	1.16186	1.10991	1.03523	0.941011	1.02679	1.04625	1.01995	1.00524	1.1191	1.05097	1.05824	1.00069	1.09553	0.983702	1.04022	1.00328	0.97451	1.11128	1.0332	1.1933	1.31161	1.17654	1.06197	1.03155	1.00855	1.07533	1.58467	1.01419	0.984011	1.02045	1.03033	1.09976	1.07859	1.40269	1.06393	1.02091	1.11447
17.55	1.05933	1.0224	1.08743	1.04402	1.21263	1.05276	0.998904	1.32246	1.06966	1.04603	1.0931	1.06571	1.22422	1.10713	1.03128	0.943949	1.02625	1.03977	1.01374	1.00867	1.13028	1.05433	1.06227	1.00789	1.146	0.9916	1.03759	1.0123	0.981782	1.12039	1.2706	1.21995	1.26183	1.18236	1.07002	1.03547	1.01244	1.08041	1.55927	1.01136	0.987061	1.03574	1.03293	1.0915	1.08159	1.5913	1.07556	1.01977	1.12197
17.6	1.04041	1.01186	1.08675	1.0355	1.18102	1.04699	0.993823	1.28495	1.0634	1.02269	1.06483	1.05485	1.16833	1.09173	1.03515	0.942666	1.01646	1.03847	1.01211	1.00285	1.12902	1.04941	1.04414	1.01338	1.75298	0.981778	1.03591	1.00029	0.969561	1.12439	1.20229	1.24056	1.2453	1.17087	1.07014	1.03214	1.00222	1.07455	1.57078	1.00795	0.983315	1.02124	1.02703	1.07015	1.06475	1.49151	1.06197	1.01697	1.10969
17.65	1.04881	1.02127	1.06866	1.04701	1.1904	1.05641	0.988522	1.24293	1.06253	1.00989	1.04434	1.05411	1.21063	1.09773	1.034	0.941672	1.0263	1.04367	1.00943	1.00694	1.12695	1.05051	1.05051	1.00699	1.46555	0.985371	1.03826	1.00354	0.972092	1.12678	1.122	1.40071	1.24387	1.1758	1.06111	1.02889	1.00825	1.07603	1.61311	1.01412	0.988795	1.02576	1.03151	1.05088	1.07032	1.44798	1.07633	1.02684	1.12125
17.7	1.04617	1.00715	1.0772	1.03001	1.17596	1.04116	0.98294	1.23722	1.05482	0.983702	1.01188	1.0528	1.18886	1.08739	1.03972	0.930429	1.02007	1.03198	0.997303	1.0036	1.12034	1.04818	1.04264	1.00719	1.33415	0.979575	1.02846	0.995435	0.966195	1.11325	1.06717	2.08349	1.22095	1.1795	1.05703	1.02571	1.00118	1.07257	1.63532	1.00377	0.979639	1.02317	1.03155	1.0212	1.07081	1.60494	1.06567	1.0168	1.11446
17.75	1.05757	1.01912	1.09032	1.04692	1.18238	1.06268	1.00465	1.25317	1.07488	0.996192	1.02465	1.05928	1.17646	1.09929	1.04703	0.947975	1.0267	1.04501	1.01692	1.00653	1.13217	1.05233	1.05617	1.00841	1.30288	0.992576	1.0377	1.00363	0.978927	1.1196	1.03788	1.80176	1.24259	1.1886	1.07023	1.02565	1.01303	1.07503	1.58023	1.01216	0.983166	1.04072	1.03631	1.01021	1.08084	1.51033	1.07173	1.02226	1.11614
17.8	1.05142	1.01971	1.09473	1.05094	1.18745	1.0571	0.993744	1.27399	1.07453	0.997776	1.02135	1.0743	1.18256	1.11057	1.04453	0.950593	1.02252	1.04993	1.02161	1.00992	1.12836	1.05944	1.05948	1.01221	1.43825	0.986598	1.04052	1.02276	0.981696	1.12917	1.02676	1.5128	1.27351	1.18988	1.07553	1.02448	1.01009	1.08104	1.58978	1.01804	0.988758	1.03488	1.03458	1.01241	1.08753	1.47192	1.07395	1.02409	1.12477
17.85	1.04464	1.01372	1.08391	1.04375	1.1726	1.04955	0.986871	1.2752	1.07421	0.998538	1.02434	1.05952	1.17369	1.10682	1.03907	0.950658	1.01361	1.0345	1.00476	1.00294	1.13015	1.04956	1.05104	1.00949	1.5297	0.989293	1.0388	1.03117	0.979881	1.12607	1.00978	1.44498	1.30528	1.17057	1.07152	1.02538	1.00121	1.0703	1.61573	1.00171	0.985179	1.03387	1.04019	1.0008	1.07388	1.4303	1.06727	1.01715	1.12113
17.9	1.0475	1.02148	1.07555	1.02923	1.17416	1.04622	0.987621	1.27574	1.0795	0.991931	1.02416	1.07042	1.16404	1.1098	1.04438	0.945238	1.02141	1.03969	1.00408	0.996434	1.1315	1.05175	1.04802	1.00625	1.39839	0.984001	1.03354	1.01086	0.975414	1.11895	1.00978	1.48417	1.32876	1.17734	1.0679	1.019	1.0132	1.07115	1.61232	1.00236	0.978248	1.02455	1.0315	1.0084	1.06749	1.43574	1.06926	1.02643	1.11404
17.95	1.05875	1.03199	1.09538	1.04513	1.18362	1.0656	0.99987	1.30356	1.07868	1.00742	1.03289	1.0738	1.17087	1.11726	1.04925	0.959234	1.02842	1.04876	1.01839	1.01704	1.13851	1.06487	1.05562	1.01963	1.4547	0.996935	1.04616	1.01904	0.992358	1.12989	1.0424	1.48755	1.33003	1.20776	1.08077	1.03231	1.01665	1.08163	1.61737	1.02127	0.997165	1.03931	1.04551	1.0143	1.08615	1.45286	1.08003	1.03192	1.13056
18	1.05057	1.02228	1.09168	1.05093	1.17785	1.05174	0.99617	1.28709	1.0713	1.00025	1.02144	1.06829	1.13933	1.11105	1.04744	0.937988	1.02086	1.04586	1.00814	1.00352	1.12715	1.05685	1.05312	1.01653	1.56033	0.988512	1.03341	1.00655	0.978891	1.12516	1.04169	1.48814	1.3064	1.18915	1.06964	1.02984	1.0049	1.0748	1.63257	1.00374	0.988724	1.03113	1.03605	1.01364	1.07932	1.42074	1.06829	1.0247	1.11734
18.05	1.06821	1.03351	1.07777	1.05326	1.20194	1.05913	1.00231	1.27185	1.07061	1.0113	1.03861	1.07502	1.16367	1.119	1.05015	0.950981	1.02418	1.04786	1.01733	1.00423	1.14676	1.06401	1.06059	1.01875	1.43247	0.984628	1.04087	1.01219	0.984255	1.13486	1.04569	1.52219	1.29646	1.19415	1.07579	1.03283	1.01156	1.08175	1.6482	1.00762	0.98549	1.0359	1.04665	1.0225	1.08952	1.43445	1.08059	1.02696	1.12155
18.1	1.04561	1.01313	1.09619	1.051	1.20092	1.05259	0.996009	1.22785	1.07452	0.998606	1.02104	1.06976	1.15219	1.10798	1.03675	0.944755	1.00975	1.04716	1.01213	1.00356	1.13521	1.05866	1.05	1.01406	1.46298	0.983022	1.03979	1.00556	0.975497	1.1253	1.03376	1.66522	1.27745	1.18357	1.07034	1.02395	1.00534	1.08659	1.62817	1.00655	0.980834	1.03617	1.03646	1.01462	1.07949	1.40249	1.06573	1.01896	1.11845
18.15	1.06106	1.02495	1.10184	1.05556	1.23929	1.05065	0.991965	1.20525	1.0532	0.988799	1.01544	1.07743	1.13614	1.10461	1.03007	0.944656	1.00913	1.04145	1.01452	0.997042	1.12395	1.05406	1.04358	1.0108	1.4349	0.980046	1.03299	1.00665	0.976418	1.12464	1.03737	1.8436	1.26778	1.18957	1.07079	1.02452	1.00581	1.07965	1.54027	1.00645	0.981963	1.03028	1.03608	1.00249	1.07316	1.3837	1.06467	1.02165	1.11856
18.2	1.05626	1.01537	1.08296	1.05593	1.25895	1.05873	0.991918	1.163	1.0655	0.990445	1.0161	1.08756	1.14957	1.1072	1.03308	0.935287	1.01444	1.0363	1.00565	0.995264	1.12359	1.0514	1.05392	1.01619	1.30081	0.982957	1.03597	1.00008	0.967336	1.12977	1.20177	1.78299	1.24176	1.16941	1.06697	1.02965	0.998361	1.07949	1.59292	1.00566	0.984707	1.02849	1.03215	0.994998	1.06967	1.37832	1.06077	1.01758	1.12361
18.25	1.05957	1.02084	1.09166	1.04583	1.26312	1.05319	0.994591	1.15056	1.06282	0.988486	1.00909	1.09091	1.13647	1.11017	1.03777	0.937064	1.00971	1.03993	1.00318	1.0006	1.13857	1.05599	1.05472	1.01553	1.20496	0.982568	1.04175	1.00309	0.983475	1.13157	1.43252	1.75273	1.22233	1.1802	1.06561	1.02705	1.00346	1.07946	1.61601	1.00292	0.980688	1.02914	1.03682	0.986457	1.07952	1.49613	1.06747	1.02753	1.1283
18.3	1.07107	1.01543	1.10027	1.04777	1.24747	1.05717	0.994993	1.12114	1.04442	0.983438	1.00667	1.12174	1.15003	1.11164	1.0427	0.944992	1.01532	1.04381	1.01635	0.997378	1.13371	1.0613	1.0477	1.00546	1.1291	0.981979	1.04248	1.00286	0.993625	1.12094	1.29108	1.82789	1.20335	1.17304	1.07496	1.03364	1.00248	1.07373	1.65713	1.014	0.97969	1.02207	1.03776	0.983592	1.08069	1.48065	1.07447	1.02676	1.12845
18.35	1.0742	1.0268	1.12669	1.05787	1.22788	1.07572	1.00418	1.12365	1.0577	0.995995	1.02827	1.14285	1.14647	1.11977	1.03893	0.943361	1.03672	1.04654	1.01512	1.01715	1.14379	1.06643	1.0469	1.02032	1.10046	0.987854	1.04273	1.01355	0.997555	1.12793	1.40794	1.84096	1.20675	1.19192	1.07336	1.03733	1.00783	1.08729	1.64101	1.0125	0.978338	1.0346	1.04371	0.984423	1.08431	1.494	1.07425	1.03654	1.13309
18.4	1.06012	1.01227	1.11641	1.0435	1.20718	1.06001	0.984903	1.10402	1.03163	0.998951	1.02174	1.09889	1.12934	1.10523	1.03608	0.941281	1.0569	1.03474	1.01474	0.999639	1.13315	1.05169	1.04194	1.00918	1.06823	0.973726	1.03654	0.996025	0.977666	1.12312	1.36498	1.82007	1.17556	1.17654	1.06216	1.03305	0.998754	1.07744	1.61573	1.00201	0.974252	1.02001	1.03437	0.974992	1.07463	1.41131	1.06442	1.02534	1.12242
18.45	1.06277	1.03009	1.10397	1.04885	1.20855	1.06054	0.990713	1.09331	1.06969	0.998974	1.03816	1.09266	1.12969	1.10833	1.03621	0.936066	1.04993	1.04723	1.00393	1.00764	1.14257	1.05517	1.04781	1.0129	1.05794	0.981393	1.0425	1.00066	0.980065	1.12443	1.23236	1.82857	1.16861	1.17629	1.06705	1.03655	1.00401	1.08005	1.50498	1.00838	0.974312	1.0233	1.03952	0.981422	1.07599	1.42715	1.07422	1.02451	1.12392
18.5	1.0573	1.02357	1.11323	1.05157	1.21686	1.07225	1.00118	1.09315	1.06921	1.02012	1.0549	1.0785	1.14339	1.11421	1.03556	0.942928	1.03806	1.0475	1.00734	0.999338	1.13997	1.05702	1.05023	1.00557	1.05417	0.984019	1.04323	0.996384	0.990485	1.12845	1.15514	1.82614	1.16073	1.17542	1.07088	1.03525	1.01131	1.08259	1.49149	1.00837	0.972447	1.01983	1.03613	0.978298	1.083	1.40356	1.0687	1.02122	1.12142
18.55	1.06547	1.01989	1.11988	1.03618	1.22021	1.05327	0.999694	1.09169	1.05293	0.993694	1.03037	1.06281	1.14096	1.10642	1.03926	0.947135	1.02434	1.04838	1.01273	1.00314	1.13317	1.05611	1.05072	1.01945	1.06016	0.988167	1.04468	1.00317	0.993611	1.13102	1.09001	1.85108	1.17287	1.17961	1.0654	1.03408	1.00922	1.08061	1.5396	1.00333	0.976353	1.02825	1.04148	0.979498	1.08139	1.40806	1.06828	1.02392	1.1331
18.6	1.06639	1.02164	1.11853	1.03176	1.23108	1.05575	0.990949	1.08566	1.05184	0.988763	1.01957	1.06347	1.13438	1.12564	1.04625	0.951682	1.01979	1.04354	1.01363	1.00409	1.12899	1.05465	1.05355	1.01586	1.05054	0.978851	1.0405	0.99961	0.981286	1.13061	1.06872	1.87782	1.16964	1.17605	1.07187	1.03154	1.00697	1.07959	1.55622	1.00499	0.973696	1.02776	1.04139	0.982464	1.086	1.40406	1.07116	1.02456	1.12463
18.65	1.07475	1.01565	1.10746	1.05368	1.23113	1.06404	0.990124	1.07481	1.06293	0.994642	1.02926	1.06005	1.13314	1.22858	1.03007	0.948966	1.01448	1.03916	1.00643	1.0031	1.1302	1.05703	1.03904	1.01396	1.05171	0.973846	1.03166	1.00189	0.981771	1.12147	1.06565	1.8833	1.16364	1.18043	1.06009	1.03384	1.00786	1.07725	1.50654	1.00281	0.974907	1.015	1.03823	0.977244	1.08678	1.37497	1.05955	1.02221	1.12661
18.7	1.06803	1.0099	1.12303	1.0373	1.21575	1.06283	0.996886	1.08346	1.05996	0.980625	1.02031	1.06053	1.13178	1.1851	1.03049	0.950893	1.0146	1.0496	1.00883	1.00695	1.1341	1.06019	1.04303	1.01245	1.05044	0.974076	1.03695	0.992208	0.974156	1.11877	1.11448	1.84929	1.16091	1.17646	1.06824	1.03107	1.00395	1.0756	1.47503	0.998114	0.976993	1.0185	1.03761	0.974309	1.07515	1.33148	1.07474	1.02265	1.12212
18.75	1.08417	1.01897	1.10631	1.04364	1.22825	1.06534	0.988045	1.07796	1.06452	0.994433	1.02285	1.05996	1.13117	1.31279	1.04467	0.946006	1.01732	1.03968	1.00777	0.992539	1.1322	1.06239	1.04523	1.02058	1.05214	0.973289	1.04245	0.99906	0.983515	1.12187	1.49178	1.89077	1.16253	1.1725	1.07069	1.03597	1.0081	1.07797	1.51761	1.00151	0.973019	1.02171	1.04703	0.978856	1.08812	1.3077	1.07636	1.0323	1.12567
18.8	1.08231	1.02023	1.11481	1.05504	1.24067	1.08135	0.995312	1.08656	1.07166	0.991628	1.02646	1.07536	1.14055	1.30199	1.04421	0.94941	1.02402	1.05447	1.02393	1.01301	1.13603	1.06443	1.05585	1.01426	1.05607	0.978687	1.04807	1.00046	0.985788	1.13333	1.55698	1.894	1.18154	1.18292	1.06426	1.04272	1.0176	1.08649	1.53015	1.00764	0.97114	1.02852	1.04199	0.986091	1.07862	1.27777	1.0714	1.03613	1.13287
18.85	1.07693	1.02146	1.10446	1.02893	1.20667	1.05976	0.994347	1.07887	1.07409	0.987564	1.01035	1.06142	1.14937	1.34276	1.03732	0.941131	1.01086	1.04072	1.01636	1.00597	1.14332	1.06422	1.05362	1.01158	1.05451	0.980923	1.03146	0.99833	0.986482	1.12901	1.2675	1.8331	1.16771	1.17596	1.06666	1.03781	1.00631	1.08329	1.45155	0.996173	0.976653	1.02415	1.0429	0.974743	1.08064	1.23599	1.07403	1.03087	1.12576
18.9	1.07442	1.0254	1.09976	1.04173	1.21212	1.05565	0.98969	1.07309	1.08519	0.993066	1.01601	1.06474	1.14595	1.31022	1.03514	0.939124	1.01816	1.04094	1.01028	1.00525	1.13425	1.05787	1.04184	1.01101	1.05896	0.982231	1.03718	0.998476	0.991888	1.12761	1.28589	1.80297	1.20172	1.18575	1.06972	1.03583	1.01028	1.07639	1.42464	0.994415	0.97149	1.02005	1.03743	0.975495	1.08139	1.21049	1.07028	1.03063	1.12919
18.95	1.06001	1.01385	1.09684	1.02919	1.19637	1.05155	0.988814	1.07133	1.07698	0.980119	1.00852	1.069	1.1404	1.34084	1.0341	0.935594	1.0133	1.04005	1.00851	1.00206	1.12527	1.05476	1.04246	1.01301	1.057	0.981562	1.02817	0.992671	0.982893	1.13189	1.44175	1.77635	1.23258	1.17986	1.07059	1.03325	1.0028	1.07349	1.49646	0.993705	0.973757	1.021	1.03464	0.972905	1.08771	1.20567	1.06966	1.02576	1.12636
19	1.07676	1.0244	1.11481	1.05638	1.18562	1.0638	0.99366	1.07718	1.07098	0.987382	1.01529	1.08429	1.14467	1.2946	1.04115	0.941202	1.01995	1.04971	1.00798	1.0074	1.138	1.05648	1.05872	1.01142	1.0577	0.982498	1.03432	1.00118	0.982196	1.13367	1.31525	1.73108	1.35498	1.1839	1.06712	1.04418	1.01178	1.07362	1.5478	0.995929	0.969395	1.0336	1.04072	0.980141	1.08404	1.19439	1.07573	1.03232	1.13518
19.05	1.07678	1.01344	1.10984	1.05547	1.19469	1.06316	1.00527	1.07742	1.0576	0.998502	1.0271	1.09204	1.1366	1.34989	1.04906	0.94733	1.01467	1.04609	1.02277	1.00791	1.13816	1.06554	1.05712	1.02216	1.0681	0.992127	1.03815	0.998264	0.986916	1.13846	1.17809	1.80393	1.50175	1.18398	1.07865	1.04047	1.01168	1.08304	1.53869	1.00573	0.978391	1.02849	1.04435	0.980445	1.0822	1.19695	1.07873	1.03208	1.13505
19.1	1.07497	1.02207	1.12511	1.04425	1.18992	1.06145	1.00705	1.08251	1.06187	0.991723	1.01748	1.08187	1.13634	1.34158	1.05816	0.944879	1.02261	1.04509	1.02801	1.01243	1.14413	1.06364	1.05523	1.0169	1.05637	0.98649	1.03825	1.00204	0.988251	1.13319	1.09317	1.77871	1.44008	1.1856	1.07841	1.04534	1.01363	1.08036	1.51086	0.996714	0.973438	1.03402	1.0428	0.98017	1.09305	1.18755	1.08068	1.02756	1.12811
19.15	1.06493	1.015	1.10851	1.04055	1.16447	1.05758	0.990909	1.06834	1.05874	0.993753	1.01767	1.08081	1.13517	1.23598	1.04247	0.945916	1.01302	1.05069	1.01782	1.00164	1.1364	1.06078	1.05359	1.00815	1.05694	0.982742	1.03063	0.990855	0.97919	1.14193	1.0388	1.67018	1.37203	1.18028	1.05447	1.04257	1.00624	1.07289	1.48531	0.998926	0.971298	1.02731	1.03776	0.970398	1.08417	1.19009	1.06814	1.02794	1.12945
19.2	1.0696	1.01321	1.10898	1.0528	1.17336	1.06275	0.99992	1.07022	1.05131	0.997528	1.03063	1.08024	1.14593	1.16228	1.05031	0.947489	1.01842	1.04805	1.01285	1.00486	1.13105	1.05873	1.05221	1.01165	1.05471	0.984988	1.03846	0.988529	0.97849	1.13321	1.01763	1.60766	1.36208	1.18723	1.07055	1.04297	1.01321	1.07275	1.51761	1.00009	0.97312	1.0198	1.04084	0.975344	1.08875	1.18926	1.06375	1.03165	1.13234
19.25	1.064	1.01884	1.11502	1.04319	1.15766	1.07106	0.992411	1.07444	1.06074	1.01344	1.05229	1.08092	1.12451	1.13048	1.04755	0.939657	1.01631	1.03212	1.0197	1.01038	1.14352	1.05951	1.05092	1.01506	1.05488	0.999086	1.0377	0.992468	0.981218	1.13325	1.01084	1.61642	1.39073	1.18865	1.06824	1.04523	1.0082	1.07085	1.53085	0.990003	0.977448	1.02737	1.04754	0.970365	1.08056	1.18435	1.07174	1.01741	1.13118
19.3	1.05148	1.00727	1.09352	1.03616	1.15509	1.06162	0.981731	1.06112	1.04375	1.01291	1.04625	1.0674	1.11913	1.10904	1.03758	0.938545	1.03141	1.02638	1.01274	1.00505	1.12949	1.05114	1.04248	1.00757	1.04856	0.997312	1.027	0.992431	0.97343	1.11607	1.00043	1.66413	1.41246	1.17371	1.05858	1.03687	1.00476	1.0673	1.47235	0.987109	0.970157	1.00993	1.03794	0.962778	1.0768	1.17405	1.0735	1.02329	1.13077
19.35	1.06437	1.0211	1.09332	1.04357	1.15357	1.07644	1.00636	1.06893	1.06282	1.01115	1.02895	1.08037	1.12852	1.10983	1.04041	0.94725	1.08009	1.04815	1.01426	1.01319	1.14411	1.05491	1.05134	1.01636	1.05663	0.989076	1.03241	0.996012	0.978251	1.12799	0.999234	1.6827	1.48017	1.1846	1.06547	1.04792	1.01413	1.07804	1.44311	1.00421	0.97739	1.02615	1.04991	0.973128	1.08357	1.17422	1.07312	1.01747	1.12505
19.4	1.06839	1.02779	1.10257	1.05025	1.15999	1.07013	0.994381	1.06765	1.08242	1.00427	1.03148	1.09398	1.13631	1.12368	1.04135	0.952221	1.05324	1.04068	1.01559	1.0236	1.14445	1.05879	1.05185	1.01837	1.05539	0.993814	1.03305	0.997391	0.981764	1.13216	1.00019	1.60029	1.51648	1.18151	1.06071	1.04939	1.01565	1.07909	1.42313	0.998472	0.980101	1.02591	1.0469	0.970221	1.09004	1.19161	1.075	1.0214	1.13485
19.45	1.06739	1.02534	1.09888	1.0469	1.16648	1.06527	1.00202	1.06719	1.07478	0.998516	1.02744	1.0849	1.14705	1.11374	1.04537	0.944804	1.03426	1.04002	1.01883	1.01173	1.13457	1.06084	1.04601	1.01849	1.06034	0.979926	1.04206	0.993192	0.981334	1.12709	0.994271	1.54282	1.466	1.18424	1.07253	1.04198	1.02821	1.07533	1.41183	0.999114	0.973998	1.02056	1.04539	0.976056	1.08199	1.18927	1.07299	1.02317	1.13246
19.5	1.06022	1.0321	1.09309	1.04287	1.17593	1.05417	1.00319	1.07176	1.06501	0.99082	1.01813	1.07681	1.1209	1.11031	1.04454	0.948895	1.02706	1.03589	1.0166	1.00671	1.13402	1.05695	1.04511	1.01633	1.05989	0.976273	1.0362	0.992749	0.976351	1.12648	0.988163	1.47009	1.39727	1.18396	1.06941	1.04643	1.01423	1.07604	1.43777	0.989572	0.970408	1.02207	1.04596	0.981527	1.07807	1.17851	1.06779	1.02703	1.13193
19.55	1.05262	1.01707	1.09662	1.02513	1.15881	1.04938	0.98488	1.0678	1.04904	0.992736	1.01345	1.06691	1.13159	1.10654	1.03577	0.945125	1.01653	1.03106	1.01204	1.00876	1.12535	1.05095	1.0442	1.01231	1.05397	0.978218	1.03488	0.98673	0.971338	1.1255	0.989886	1.4407	1.37604	1.18661	1.05899	1.04292	1.01054	1.07304	1.45731	0.992357	0.966653	1.02842	1.04143	0.976743	1.07292	1.16877	1.06351	1.01702	1.12881
19.6	1.0654	1.02299	1.10063	1.04445	1.16982	1.06459	0.997138	1.0745	1.06153	0.997293	1.02206	1.07782	1.1365	1.11014	1.03567	0.952934	1.0452	1.03604	1.0219	1.00664	1.14354	1.05447	1.05338	1.01652	1.06724	0.980703	1.0375	0.991559	0.977734	1.12818	0.993607	1.40591	1.37758	1.19038	1.07275	1.049	1.02433	1.07051	1.43977	1.00123	0.975505	1.07611	1.04977	0.973237	1.07814	1.17528	1.0631	1.0112	1.13951
19.65	1.05631	1.00372	1.07669	1.03221	1.17075	1.05943	0.988887	1.07142	1.05095	0.983546	1.0156	1.0585	1.12354	1.09826	1.03513	0.947072	1.03643	1.03054	1.01027	1.00124	1.12778	1.05154	1.04402	1.00983	1.04838	0.970935	1.03589	0.984579	0.982717	1.12492	0.988661	1.39447	1.34606	1.18281	1.06886	1.03825	1.0072	1.06245	1.39024	0.992942	0.961764	1.0862	1.04231	0.963343	1.06853	1.16069	1.06423	1.02338	1.12735
19.7	1.06252	1.01535	1.1094	1.04494	1.16945	1.05949	0.990632	1.06933	1.05207	0.999504	1.01805	1.08475	1.131	1.10277	1.04697	0.953187	1.02777	1.04275	1.01545	1.01025	1.13581	1.05392	1.04213	1.01571	1.0552	0.973876	1.03233	1.03423	0.973684	1.13011	0.992022	1.3816	1.34611	1.17942	1.07324	1.05157	1.02225	1.07184	1.36279	0.994403	0.971408	1.09258	1.04529	0.969055	1.08187	1.17511	1.07798	1.01631	1.12393
19.75	1.05851	1.01398	1.10331	1.04544	1.17426	1.06909	0.989977	1.06523	1.04066	0.989427	1.01683	1.07153	1.14619	1.10373	1.04	0.947622	1.02471	1.03846	1.01543	1.00516	1.14098	1.05476	1.03582	1.00953	1.05062	0.970874	1.03976	1.06347	0.980655	1.12653	1.00013	1.36054	1.34129	1.18193	1.16413	1.04727	1.01669	1.06852	1.32371	0.994611	0.966895	1.05648	1.04554	0.964559	1.07574	1.17174	1.06733	1.02196	1.12867
19.8	1.06733	1.02015	1.09869	1.03801	1.18791	1.05796	0.995994	1.07185	1.08635	1.00689	1.02528	1.07656	1.14013	1.11154	1.04564	0.954695	1.03376	1.03717	1.02294	1.01953	1.1541	1.06393	1.05256	1.024	1.06021	0.985213	1.04801	1.05547	0.992556	1.14311	1.00777	1.38332	1.36064	1.19124	1.81219	1.05336	1.01645	1.08547	1.29143	1.00534	0.975944	1.04216	1.04952	0.971374	1.08673	1.19085	1.07507	1.02072	1.1389
19.85	1.0655	1.02476	1.08992	1.05975	1.19329	1.06456	1.01033	1.07559	1.14252	1.00175	1.02859	1.0882	1.1474	1.11592	1.05273	0.951791	1.03212	1.04729	1.02022	1.01269	1.14522	1.06919	1.04906	1.01814	1.05973	0.98103	1.04247	1.04094	0.992019	1.13896	1.00874	1.38532	1.40069	1.19459	1.53187	1.0581	1.01853	1.08598	1.27833	1.00628	0.978023	1.03224	1.04455	0.978577	1.07856	1.18608	1.08231	1.0232	1.13814
19.9	1.06092	1.0121	1.09756	1.04826	1.18914	1.05399	0.999387	1.07071	1.16189	1.00648	1.03196	1.08036	1.13034	1.11723	1.04686	0.950245	1.03462	1.04171	1.01709	1.01568	1.13939	1.06809	1.0461	1.01099	1.059	0.973525	1.04712	1.01959	0.983702	1.14227	1.01016	1.4024	1.40682	1.18442	1.35758	1.05589	1.01782	1.08077	1.26459	0.995085	0.974276	1.03239	1.04455	0.977351	1.0873	1.1875	1.0761	1.02489	1.13843
19.95	1.0657	1.01853	1.09954	1.05169	1.19583	1.05154	0.998106	1.07416	1.11847	1.00571	1.02642	1.08279	1.14557	1.11464	1.05054	0.957575	1.02329	1.03744	1.01681	1.0149	1.13572	1.06111	1.04742	1.01232	1.05879	0.968023	1.04224	1.01399	0.986923	1.14161	1.01175	1.45571	1.39681	1.18367	1.2764	1.04828	1.01642	1.07441	1.24401	0.996733	0.970458	1.0358	1.04246	0.974531	1.08288	1.18547	1.06827	1.0178	1.13728
20	1.06525	1.01851	1.09932	1.04714	1.17909	1.06227	1.00591	1.07198	1.0967	1.02331	1.03906	1.08212	1.17431	1.1324	1.04612	0.963142	1.02346	1.04943	1.01896	1.0145	1.13922	1.06375	1.04835	1.01687	1.06393	0.978976	1.04936	1.00655	0.985006	1.14283	1.03487	1.58175	1.36515	1.19406	1.22225	1.05028	1.02594	1.08497	1.23223	1.00272	0.969287	1.03112	1.04554	0.969171	1.08378	1.19295	1.08063	1.02256	1.13765
20.05	1.0542	1.01588	1.08975	1.03846	1.19252	1.06515	0.998962	1.06752	1.088	1.02162	1.02816	1.06459	1.75768	1.12457	1.04707	0.95954	1.01707	1.03743	1.01394	1.02347	1.14135	1.0547	1.04136	1.01554	1.06124	0.980032	1.04536	0.999364	0.977972	1.1432	1.05993	1.79951	1.34717	1.17996	1.21439	1.05226	1.01205	1.07952	1.21554	1.00086	0.969123	1.03145	1.04412	0.972418	1.0841	1.18433	1.07565	1.00756	1.13034
20.1	1.0551	1.0199	1.10288	1.04222	1.17595	1.05182	0.990797	1.06946	1.07407	1.00746	1.02026	1.0689	1.7805	1.11486	1.05446	0.954379	1.01802	1.03949	1.0163	1.01332	1.13832	1.05772	1.03825	1.01271	1.05697	0.973303	1.0387	1.00088	0.977804	1.13379	1.11408	1.65936	1.32461	1.189	1.39918	1.05427	1.01186	1.0808	1.20522	1.00192	0.971297	1.03461	1.0446	0.974845	1.09084	1.18209	1.06933	1.01829	1.14262
20.15	1.05927	1.00103	1.08192	1.03045	1.16614	1.0526	0.989662	1.06684	1.06463	0.992442	1.02015	1.05287	2.04627	1.10454	1.04088	0.951599	1.01964	1.03578	1.00925	1.0111	1.13539	1.05156	1.04333	1.00786	1.05546	0.971556	1.04281	0.988984	0.982338	1.13429	1.38106	1.57189	1.30829	1.18164	1.76109	1.03976	1.00698	1.07697	1.2037	1.00446	0.961383	1.03796	1.04184	0.968994	1.07444	1.17926	1.08173	1.01089	1.13039
20.2	1.0651	1.02227	1.09528	1.04347	1.16609	1.06192	0.994393	1.07145	1.07098	1.00398	1.02399	1.07484	2.05928	1.11071	1.06129	0.954328	1.02467	1.03915	1.01248	1.01465	1.13751	1.0652	1.04983	1.01139	1.06184	0.974418	1.04574	0.994389	0.982326	1.13516	1.31746	1.53253	1.31381	1.18226	1.44751	1.04606	1.01314	1.07846	1.20664	1.00456	0.967735	1.05959	1.03817	0.977864	1.0765	1.19316	1.07177	1.01867	1.13788
20.25	1.06727	1.01508	1.12167	1.04817	1.18376	1.06018	0.997447	1.07163	1.09203	1.00291	1.01843	1.07	2.00651	1.11633	1.05498	0.958945	1.0224	1.04307	1.02258	1.02465	1.15226	1.06005	1.0453	1.01578	1.06471	0.971145	1.04708	0.998724	0.9884	1.14954	1.17058	1.57498	1.33026	1.18304	1.41671	1.05738	1.00961	1.08378	1.20754	1.00188	0.972772	1.06315	1.04244	0.979134	1.07852	1.19342	1.07261	1.03308	1.13549
20.3	1.06128	1.01187	1.08583	1.03226	1.17667	1.05937	0.98631	1.06873	1.10717	1.00292	1.02966	1.05735	2.02588	1.11861	1.05371	0.95524	1.02137	1.03715	1.01436	1.01092	1.13454	1.06379	1.04288	1.01499	1.06868	0.97029	1.04543	0.991773	0.976397	1.13831	1.07152	1.60901	1.37205	1.17791	1.51933	1.03934	1.00431	1.07489	1.1931	0.993513	0.971202	1.06423	1.03289	0.970881	1.07353	1.17269	1.07309	1.03975	1.12705
20.35	1.0676	1.01952	1.09506	1.05115	1.16485	1.05531	0.998163	1.07512	1.10756	1.00962	1.02451	1.06393	2.03849	1.12245	1.05925	0.953081	1.02546	1.03913	1.01421	1.0093	1.1457	1.07194	1.04456	1.01241	1.06623	0.972454	1.04909	0.996328	0.976294	1.13384	1.03028	1.59851	1.40048	1.18271	1.42549	1.05547	1.01004	1.07964	1.20786	1.00429	0.974724	1.06313	1.04401	0.971984	1.08925	1.20852	1.07955	1.24186	1.13085
20.4	1.06435	1.02595	1.12045	1.05473	1.17659	1.06916	0.991487	1.08035	1.11841	1.01696	1.0375	1.08226	1.97048	1.13259	1.07136	0.953531	1.02602	1.0478	1.02534	1.02346	1.15769	1.07228	1.04492	1.02646	1.0672	0.981013	1.05476	1.00524	0.983483	1.14799	1.02833	1.57496	1.42774	1.19206	1.28102	1.06027	1.02808	1.08368	1.21155	1.00624	0.979852	1.06033	1.05097	0.977893	1.09582	1.20143	1.07568	1.3313	1.14433
20.45	1.0561	1.01496	1.10874	1.04977	1.1743	1.05242	0.9885	1.07462	1.10714	1.01386	1.03318	1.07188	1.70608	1.12684	1.05425	0.951457	1.02956	1.03952	1.01709	1.01395	1.14525	1.06186	1.03628	1.02765	1.06409	0.966042	1.04907	0.994967	0.977703	1.14479	1.00924	1.50668	1.42045	1.18941	1.18348	1.05215	1.01212	1.07746	1.19804	0.997851	0.971332	1.05718	1.04401	0.980392	1.08593	1.1942	1.0697	1.18882	1.13578
20.5	1.05773	1.02743	1.10502	1.05338	1.1733	1.07229	0.992088	1.07966	1.09298	1.00725	1.033	1.07181	1.96131	1.12397	1.06876	0.956331	1.03802	1.04116	1.0146	1.02919	1.15712	1.06559	1.04375	1.04211	1.06816	0.970065	1.04792	1.00174	0.980777	1.14568	1.01746	1.53429	1.41521	1.1837	1.12531	1.05993	1.02782	1.08467	1.19345	1.00224	0.972584	1.04835	1.04881	0.977178	1.0874	1.19357	1.06365	1.10862	1.13031
20.55	1.06225	1.02172	1.10013	1.05525	1.18392	1.06092	0.986015	1.07558	1.10186	1.0215	1.0254	1.0727	1.76257	1.12656	1.06368	0.951457	1.02546	1.04289	1.01544	1.01931	1.14197	1.05965	1.04113	1.04065	1.06594	0.965325	1.04688	0.994356	0.97032	1.1408	1.00291	1.56923	1.41938	1.18335	1.10211	1.05844	1.01888	1.08515	1.19056	0.996621	0.969081	1.05479	1.04255	0.982113	1.0823	1.19106	1.08061	1.05445	1.13241
20.6	1.05049	1.01016	1.10325	1.04276	1.15328	1.04672	0.982606	1.05883	1.06534	0.991196	1.01338	1.06552	1.48345	1.1279	1.05136	0.942013	1.02506	1.0284	1.01101	1.01508	1.14823	1.04588	1.03289	1.03647	1.05807	0.964614	1.0367	0.988424	0.972886	1.13748	1.00124	1.58547	1.40755	1.17848	1.09128	1.04467	1.00888	1.06939	1.18154	0.987037	0.972412	1.04157	1.04087	0.975851	1.07093	1.19247	1.06103	1.02245	1.13332
20.65	1.0589	1.0159	1.09765	1.04899	1.16607	1.04262	0.983128	1.06793	1.07431	0.997998	1.01631	1.06273	1.68532	1.1219	1.04904	0.944765	1.02336	1.03361	1.00882	1.01143	1.14664	1.06324	1.04815	1.0409	1.06826	0.971685	1.04693	1.00137	0.972526	1.14336	1.00644	1.56856	1.3883	1.18037	1.08099	1.05274	1.01003	1.08231	1.18141	0.997863	0.971473	1.05695	1.04461	0.983166	1.08526	1.1926	1.06559	1.01366	1.13098
20.7	1.05879	1.01632	1.09781	1.0402	1.16439	1.05358	0.97534	1.06557	1.07682	0.988961	1.01737	1.0823	1.66609	1.13131	1.04476	0.948425	1.02023	1.03344	1.00674	1.00769	1.16151	1.05176	1.03973	1.03582	1.0684	0.969426	1.04291	0.994226	0.974653	1.13575	1.00937	1.5552	1.36155	1.1823	1.07281	1.05201	1.00212	1.07391	1.18073	0.995543	0.96821	1.06437	1.04123	0.977109	1.08386	1.18754	1.07571	1.01131	1.13662
20.75	1.0646	1.02394	1.1016	1.05628	1.15525	1.06202	0.993064	1.07501	1.0664	1.00953	1.02219	1.07342	1.31413	1.12477	1.0523	0.95611	1.03622	1.04506	1.01788	1.01218	1.20045	1.06745	1.05001	1.03415	1.06998	0.972082	1.04981	1.00158	0.981695	1.15142	1.01466	1.57247	1.36506	1.18585	1.06816	1.06005	1.02124	1.08516	1.1838	0.999433	0.970585	1.07514	1.04975	0.988805	1.096	1.20407	1.07584	1.00986	1.13437
20.8	1.07057	1.03079	1.11179	1.05467	1.1689	1.06089	0.989794	1.0759	1.06503	1.00746	1.02666	1.06761	1.19115	1.13914	1.05785	0.950453	1.03193	1.04866	1.01797	1.02251	1.41065	1.05812	1.04169	1.02529	1.06598	0.970502	1.04965	0.994158	0.97616	1.14699	1.01339	1.52809	1.36166	1.18769	1.05745	1.06242	1.01644	1.07949	1.19458	0.998155	0.972498	1.0636	1.04706	0.987982	1.07925	1.19869	1.07471	1.01034	1.1289
20.85	1.05804	1.017	1.09342	1.0385	1.16621	1.04723	0.979371	1.06377	1.05486	0.986031	1.01256	1.06212	1.12283	1.12542	1.04764	0.939515	1.02456	1.03352	1.01048	1.0084	1.68258	1.0538	1.04082	1.00825	1.0569	0.965955	1.04656	0.995847	0.97395	1.14138	1.01642	1.50275	1.32164	1.17334	1.04978	1.04391	1.01216	1.0739	1.18304	0.994076	0.967015	1.05061	1.04063	0.98711	1.07801	1.19234	1.06773	1.00343	1.13323
20.9	1.05327	1.02737	1.11668	1.06193	1.16574	1.06437	0.988646	1.07791	1.07552	1.00876	1.03594	1.07068	1.11879	1.13828	1.06584	0.955617	1.0326	1.05038	1.02165	1.0201	1.46863	1.05991	1.04779	1.01332	1.07212	0.969321	1.05368	1.00779	0.986023	1.15132	1.02919	1.55257	1.33441	1.19601	1.05456	1.06374	1.01645	1.08185	1.18752	1.00591	0.973459	1.06864	1.05026	1.00534	1.0966	1.19689	1.07909	1.01313	1.13724
20.95	1.0658	1.02905	1.10707	1.05068	1.16193	1.07183	0.981502	1.07073	1.06659	1.01136	1.02674	1.08262	1.12222	1.13896	1.05855	0.957311	1.027	1.0434	1.01693	1.01633	1.56752	1.05914	1.05053	1.01866	1.0657	0.970531	1.05031	0.998726	0.989256	1.14878	1.02501	1.5329	1.33545	1.19611	1.04975	1.06377	1.01614	1.08659	1.18778	0.996308	0.974564	1.04941	1.05147	1.01296	1.09792	1.20003	1.07448	1.01335	1.13562
21	1.05725	1.03161	1.09593	1.0503	1.13613	1.05874	0.982878	1.06533	1.05516	0.998473	1.02365	1.06145	1.09308	1.11663	1.06164	0.950909	1.0138	1.03875	1.00923	1.0089	1.50266	1.05518	1.03804	1.0054	1.05768	0.966433	1.04037	0.997181	0.98232	1.13334	1.01892	1.49198	1.32564	1.18181	1.04543	1.07122	1.02311	1.08043	1.17988	0.996962	0.963762	1.04876	1.03735	1.00289	1.08983	1.18231	1.06409	1.0059	1.13718
21.05	1.06519	1.02869	1.10887	1.05307	1.16271	1.06026	0.996075	1.07461	1.06157	0.991762	1.01711	1.06362	1.10057	1.12948	1.06234	0.955232	1.02412	1.04138	1.0136	1.01581	1.46203	1.05502	1.03854	1.01326	1.06979	0.966639	1.0534	1.00384	0.996889	1.14424	1.01764	1.44415	1.34553	1.19772	1.05368	1.08865	1.02103	1.08064	1.18071	0.993791	0.992567	1.04598	1.04624	1.00159	1.09183	1.1962	1.08111	1.0152	1.13158
21.1	1.06403	1.03228	1.1326	1.0483	1.17487	1.05987	0.987913	1.07864	1.07801	0.994839	1.02122	1.07502	1.11008	1.12965	1.06446	0.951251	1.02904	1.04087	1.01121	1.00838	1.44484	1.05884	1.03731	1.00174	1.06646	0.96665	1.05256	1.00228	0.992635	1.14618	1.03375	1.41653	1.32898	1.19224	1.05591	1.084	1.01737	1.07919	1.18958	0.990566	0.994163	1.05062	1.04552	0.994762	1.0876	1.20759	1.08356	1.01627	1.13906
21.15	1.05918	1.02261	1.10747	1.04449	1.14581	1.06546	0.985443	1.07186	1.07909	0.998769	1.03326	1.06758	1.11776	1.12668	1.0608	0.951906	1.01776	1.03379	1.01495	1.00282	1.41474	1.05762	1.04113	1.00756	1.06685	0.956544	1.05144	1.00071	0.98894	1.13882	1.02126	1.39894	1.35418	1.18467	1.04608	1.08931	1.01244	1.08082	1.17096	0.985499	0.982775	1.03959	1.04232	1.00023	1.08702	1.19316	1.07458	1.00719	1.13371
21.2	1.06248	1.0257	1.1153	1.05692	1.15902	1.07449	0.983616	1.07344	1.10082	1.01222	1.0445	1.06933	1.08904	1.13406	1.05457	0.943475	1.02098	1.03373	1.01418	0.997928	1.39791	1.05507	1.04107	1.01357	1.07033	0.966332	1.05248	0.99681	0.984889	1.14335	1.02598	1.3982	1.3217	1.18812	1.04246	1.10088	1.01969	1.08457	1.18741	0.993293	0.996472	1.03874	1.04002	1.00658	1.09296	1.20708	1.07054	1.01273	1.13426
21.25	1.06186	1.02737	1.45026	1.05753	1.15971	1.07183	0.986898	1.08126	1.11036	1.01084	1.0452	1.07412	1.10381	1.13537	1.05699	0.958787	1.01838	1.04397	1.02203	1.00946	1.41337	1.05666	1.04588	1.00569	1.06964	0.965038	1.05515	0.993313	0.984347	1.14609	1.02544	1.39381	1.31287	1.19213	1.05263	1.09224	1.01953	1.07918	1.18905	0.992352	0.990937	1.04426	1.04717	1.0053	1.09825	1.20326	1.07957	1.01202	1.1421
21.3	1.04998	1.01391	1.78623	1.04025	1.13997	1.07711	0.983151	1.0685	1.10869	1.00557	1.03849	1.05389	1.09109	1.12106	1.04202	0.943637	1.0086	1.03662	1.00918	0.997637	1.64825	1.04757	1.03482	1.00054	1.06231	0.958535	1.03169	0.98348	0.967856	1.12998	1.01788	1.38898	1.29624	1.18006	1.04196	1.07961	0.99906	1.06967	1.17811	0.984479	0.976569	1.03055	1.03578	0.998586	1.08125	1.19284	1.06264	1.00081	1.13055
21.35	1.06242	1.01276	1.53358	1.05553	1.14816	1.05944	0.984642	1.06334	1.12895	0.994262	1.03474	1.06322	1.0868	1.12919	1.04144	0.956687	1.01638	1.0306	1.01705	1.01058	1.40987	1.04846	1.03897	1.00432	1.0616	0.966233	1.04471	0.990176	0.983845	1.1321	1.01947	1.41899	1.2748	1.1763	1.04065	1.08405	1.0089	1.0827	1.18181	0.979227	0.974424	1.04561	1.03364	0.999933	1.08947	1.19817	1.06884	1.00951	1.12562
21.4	1.06993	1.03346	1.42331	1.05051	1.17284	1.08056	0.993302	1.08133	1.14135	1.01381	1.04659	1.07286	1.1138	1.14425	1.05854	0.969025	1.01389	1.04482	1.02804	1.01102	1.53344	1.05799	1.04258	1.01318	1.06269	0.972624	1.05873	1.0024	0.989074	1.15105	1.0234	1.43787	1.27973	1.20217	1.05225	1.08867	1.01011	1.07828	1.17982	0.993852	0.985114	1.04371	1.04216	0.996172	1.08912	1.20725	1.07306	1.01285	1.14267
21.45	1.05922	1.02041	1.35754	1.05221	1.15902	1.06261	0.98589	1.07978	1.13679	1.00957	1.04617	1.06535	1.09935	1.13493	1.04309	0.962507	1.01387	1.04198	1.01734	1.00297	1.59579	1.05611	1.03954	1.01212	1.06882	0.9664	1.0455	0.997404	0.982877	1.1444	1.02049	1.48026	1.26841	1.18867	1.04508	1.09004	1.01569	1.08312	1.1842	0.987338	0.977645	1.03957	1.04885	0.993981	1.09675	1.20271	1.0711	1.02171	1.13875
21.5	1.05788	1.01976	1.26774	1.05478	1.16812	1.0833	0.982745	1.09727	1.10737	1.01359	1.04896	1.06627	1.10718	1.14333	1.05409	0.96342	1.0151	1.04288	1.02908	1.01532	1.44973	1.05713	1.04565	1.016	1.06623	0.967053	1.05245	0.995517	0.981653	1.14725	1.02494	1.54347	1.3063	1.19441	1.04663	1.08891	1.01249	1.08319	1.18892	0.996067	0.978504	1.04416	1.03671	0.997761	1.09406	1.20862	1.07172	1.00704	1.1345
21.55	1.05746	1.01138	1.18439	1.04858	1.17117	1.12378	0.991755	1.10166	1.10321	1.00711	1.05206	1.05975	1.09533	1.1367	1.04364	0.958707	1.01526	1.03979	1.08845	1.009	1.50414	1.06041	1.04645	1.00286	1.06503	0.967635	1.05638	0.995529	0.977678	1.14447	1.02347	1.59607	1.31763	1.18799	1.04837	1.08516	1.01493	1.08349	1.18911	0.987506	0.975066	1.0357	1.04362	0.992891	1.08596	1.2061	1.06838	1.0134	1.13952
21.6	1.05875	1.01312	1.15478	1.04872	1.1838	1.11521	0.985819	1.11854	1.09985	1.01197	1.05432	1.05327	1.11394	1.14765	1.04635	0.963037	1.0151	1.04095	1.3617	1.00823	1.52367	1.05834	1.03352	1.00703	1.06173	0.966957	1.05147	1.00122	0.975939	1.13993	1.02848	1.62552	1.32904	1.1854	1.04918	1.08658	1.01632	1.08135	1.17584	0.99884	0.979524	1.03681	1.03906	0.983015	1.0913	1.20107	1.06373	1.01536	1.13468
21.65	1.05397	1.02315	1.10703	1.04947	1.20096	1.1084	0.996693	1.13839	1.09109	1.01535	1.06855	1.06979	1.10684	1.14331	1.05004	0.956925	1.01136	1.04061	1.20697	1.01561	1.39887	1.05822	1.04063	1.00648	1.06274	0.96878	1.05281	0.998287	0.97937	1.13954	1.02507	1.61001	1.34994	1.19223	1.04895	1.08354	1.01319	1.08621	1.17753	0.992423	0.978022	1.04037	1.04527	0.986804	1.08501	1.20412	1.07258	1.01248	1.13218
21.7	1.06444	1.02213	1.09048	1.04631	1.21969	1.09685	1.0159	1.1724	1.09664	1.01321	1.05028	1.06514	1.11814	1.14757	1.05198	0.959515	1.01105	1.04811	1.11143	1.01147	1.3834	1.05868	1.03533	1.01434	1.06982	0.964955	1.05635	1.00433	0.977947	1.14712	1.01812	1.53033	1.33065	1.18261	1.05497	1.08885	1.01307	1.08818	1.17551	0.991986	0.979887	1.04871	1.04466	0.979229	1.09351	1.21149	1.07946	1.0169	1.13587
21.75	1.05988	1.02336	1.08841	1.0456	1.2051	1.08643	0.995115	1.25726	1.08961	1.01168	1.04423	1.07486	1.10868	1.14724	1.04263	0.962422	1.0157	1.04732	1.05101	1.01215	1.35455	1.05802	1.03859	1.01276	1.07393	0.973329	1.05949	1.00126	0.98699	1.15368	1.03581	1.47041	1.30732	1.1969	1.05139	1.08677	1.02173	1.08861	1.17436	1.00501	0.978547	1.03978	1.04796	0.984919	1.08816	1.21168	1.06997	1.01678	1.13378
21.8	1.0647	1.01957	1.09233	1.05087	1.22099	1.06738	0.996714	1.47168	1.08697	1.00351	1.04273	1.07611	1.10577	1.14782	1.05434	0.962002	1.01488	1.05911	1.0368	1.01337	1.38786	1.06111	1.04515	1.01453	1.07297	0.97097	1.06138	1.00233	0.9828	1.14455	1.02508	1.41408	1.28245	1.20236	1.05395	1.08967	1.01641	1.09163	1.17491	0.996445	0.975767	1.03405	1.04899	1.00226	1.08627	1.21059	1.08125	1.02161	1.13671
21.85	1.06903	1.04089	1.10059	1.0732	1.22779	1.09259	1.00237	1.65653	1.08746	1.01903	1.04981	1.07181	1.1235	1.14602	1.05984	0.973873	1.02379	1.05346	1.03785	1.0267	1.35111	1.07133	1.05245	1.02187	1.08123	0.978305	1.0692	1.00512	0.993141	1.16357	1.04032	1.40386	1.28164	1.21411	1.0653	1.09884	1.02237	1.10014	1.1849	1.00817	0.986891	1.05644	1.05428	1.00332	1.09768	1.21296	1.07718	1.02692	1.15058
21.9	1.05631	1.01477	1.08001	1.04799	1.2039	1.07052	0.984639	1.44653	1.07784	0.982209	1.03351	1.05574	1.09645	1.12087	1.05327	0.94676	1.00864	1.04016	1.01401	1.00821	1.28388	1.06065	1.03907	1.00997	1.06362	0.956285	1.04262	0.989017	0.97608	1.13648	1.01344	1.34314	1.24864	1.1843	1.04202	1.09123	1.01548	1.08211	1.17006	0.995349	0.975345	1.04778	1.04122	0.97663	1.08673	1.20311	1.06379	1.00457	1.13378
21.95	1.06272	1.0113	1.10955	1.04255	1.21	1.07417	0.99258	1.3345	1.07562	1.00844	1.03597	1.05484	1.11773	1.13687	1.05434	0.950405	1.01411	1.03871	1.01259	1.01437	1.25923	1.06025	1.03212	1.00655	1.06381	0.961815	1.05648	0.991488	0.971316	1.1384	1.01948	1.31867	1.23794	1.19445	1.04304	1.11847	1.01694	1.08116	1.16744	0.991842	0.97356	1.0457	1.04153	0.980945	1.08351	1.20931	1.07665	1.01261	1.13237
22	1.06136	1.01234	1.09476	1.04955	1.22045	1.07037	0.985563	1.26928	1.07218	0.99058	1.0295	1.06282	1.10249	1.1374	1.04679	0.952423	1.01332	1.04525	1.02782	1.01319	1.2373	1.06258	1.03762	1.00991	1.07223	0.960113	1.04688	0.993968	0.967083	1.14122	1.02242	1.30533	1.2271	1.19178	1.04502	1.12744	1.0131	1.09151	1.16925	0.997652	0.975809	1.04325	1.04186	0.976291	1.09447	1.20571	1.07099	1.01067	1.13704
22.05	1.07405	1.02709	1.13325	1.0625	1.22183	1.0729	1.01401	1.24313	1.08828	1.02222	1.04893	1.07851	1.11726	1.15976	1.0563	0.961989	1.02426	1.03793	1.05158	1.02764	1.24662	1.07067	1.04151	1.0232	1.07984	0.978323	1.054	0.992771	0.980193	1.16251	1.03485	1.31359	1.2265	1.20041	1.05858	1.14348	1.02644	1.10263	1.18753	0.997137	0.985227	1.06333	1.05531	0.985385	1.10969	1.21924	1.09146	1.02214	1.14408
22.1	1.05134	1.01271	1.0892	1.04322	1.22277	1.06013	0.99557	1.1781	1.07593	1.00643	1.04048	1.05193	1.09744	1.13664	1.04582	0.957526	1.00949	1.04775	1.18043	1.0114	1.2053	1.05547	1.03474	1.01001	1.06738	0.965014	1.05083	0.989234	0.974807	1.14337	1.02664	1.28774	1.22471	1.19117	1.04587	1.13182	1.0152	1.10474	1.17517	0.990833	0.974169	1.04472	1.04816	0.978758	1.09766	1.20375	1.07127	1.01685	1.1404
22.15	1.06361	1.02289	1.12898	1.05719	1.23706	1.07384	1.00456	1.14918	1.08547	1.01273	1.04493	1.05342	1.10499	1.14235	1.04543	0.964734	1.01656	1.05079	1.32186	1.01619	1.22695	1.06846	1.03875	1.01538	1.06908	0.965545	1.05796	0.996693	0.980376	1.15135	1.02543	1.29598	1.20857	1.19692	1.06149	1.12445	1.02535	1.39443	1.18112	1.00032	0.979515	1.04926	1.0501	0.977704	1.09529	1.22249	1.08264	1.01642	1.13796
22.2	1.06866	1.0085	1.10361	1.04678	1.20015	1.0537	0.998504	1.12014	1.06485	1.00266	1.04104	1.04754	1.09997	1.12924	1.05143	0.951866	1.00915	1.04696	1.13544	1.02414	1.21724	1.06513	1.03433	1.01816	1.06629	0.965678	1.04851	0.997275	0.979446	1.14332	1.0302	1.28084	1.17731	1.18771	1.04564	1.11727	1.00982	1.31188	1.1765	0.997466	0.974515	1.03833	1.04293	0.979514	1.0911	1.21744	1.07222	1.01515	1.13435
22.25	1.0615	1.01964	1.1087	1.04528	1.20243	1.05984	0.99899	1.09875	1.07158	0.995374	1.04227	1.0499	1.11134	1.14762	1.04081	0.952922	1.01223	1.03009	1.04573	1.00577	1.22095	1.06392	1.03759	1.02613	1.06452	0.964523	1.05045	0.990796	0.974869	1.141	1.03648	1.28503	1.17896	1.19435	1.04793	1.10449	1.01445	1.24552	1.18369	0.997083	0.975542	1.04126	1.04581	0.972865	1.09335	1.20924	1.07441	1.01445	1.13679
22.3	1.06037	1.02482	1.11513	1.05144	1.21609	1.07276	0.991131	1.08826	1.07274	0.996675	1.05152	1.03844	1.11095	1.13499	1.05641	0.950838	1.01398	1.04539	1.02446	1.01839	1.23201	1.06011	1.03622	1.14619	1.07044	0.976062	1.05027	0.989115	0.97659	1.13926	1.03296	1.2888	1.17107	1.19452	1.05822	1.10291	1.01645	1.24691	1.18432	1.00134	0.979127	1.036	1.04256	0.978294	1.09926	1.20286	1.07843	1.02411	1.13423
22.35	1.05623	1.01529	1.09265	1.04287	1.21411	1.05109	0.986204	1.07984	1.07345	1.00127	1.04191	1.03133	1.11674	1.13563	1.04531	0.950683	1.00042	1.03829	1.00768	1.01063	1.22372	1.05519	1.0305	1.19048	1.06787	0.961968	1.04235	0.993481	0.971449	1.13893	1.01605	1.27763	1.14932	1.18527	1.04451	1.09175	1.0108	1.33746	1.18742	0.990697	0.9701	1.03407	1.04069	0.973554	1.09329	1.21363	1.07413	1.01486	1.13104
22.4	1.06735	1.02206	1.12298	1.03923	1.21592	1.08855	0.998072	1.08603	1.115	1.00868	1.03726	1.03418	1.11559	1.1482	1.05305	0.953337	1.00955	1.03965	1.01347	1.02147	1.21857	1.06411	1.04313	1.20704	1.07106	0.970611	1.04831	0.987694	0.979517	1.14292	1.03245	1.29759	1.15762	1.20139	1.05468	1.09127	1.01046	1.34899	1.19778	0.996804	0.976159	1.04847	1.04965	0.98478	1.09655	1.21248	1.08359	1.02349	1.14392
22.45	1.0589	1.01517	1.08328	1.04549	1.18666	1.06196	0.983695	1.07014	1.16614	0.988647	1.03205	1.0374	1.11739	1.1374	1.04217	0.96029	1.00823	1.03946	1.0088	1.01891	1.20686	1.05372	1.03251	1.27757	1.07034	0.959294	1.04687	0.983316	0.974904	1.14601	1.02619	1.27905	1.14101	1.19636	1.04077	1.08961	1.01326	1.30685	1.19722	0.993827	0.971309	1.04064	1.04929	0.974911	1.08489	1.21166	1.07347	1.01401	1.13586
22.5	1.06109	1.01694	1.09561	1.04912	1.20322	1.06982	0.985085	1.08047	1.45842	1.02079	1.05071	1.04648	1.13664	1.13991	1.05125	0.971864	1.00587	1.03551	1.01103	1.01191	1.21158	1.06262	1.03299	1.25216	1.07106	0.968233	1.04783	0.990667	0.970059	1.14756	1.02001	1.28881	1.1359	1.19959	1.05464	1.08629	1.02376	1.29849	1.20728	1.00474	0.967049	1.04159	1.05068	0.999043	1.0994	1.21831	1.08739	1.01738	1.14293
22.55	1.06292	1.0232	1.11462	1.0551	1.19669	1.0674	0.981634	1.07959	1.63327	1.00905	1.05887	1.05516	1.18469	1.13317	1.04759	0.964589	1.00013	1.03366	1.01388	1.02458	1.20955	1.06431	1.03104	1.21341	1.08166	0.963407	1.04321	0.984901	0.973975	1.13922	1.02582	1.28656	1.13357	1.2004	1.04778	1.092	1.00776	1.3795	1.20576	0.990611	0.975072	1.03865	1.04664	0.985881	1.09663	1.2093	1.08073	1.02199	1.13738
22.6	1.06837	1.02201	1.12432	1.04864	1.19184	1.06639	0.989865	1.07721	1.45774	1.01007	1.04741	1.04355	1.17363	1.14148	1.05458	0.96671	1.01273	1.03704	1.00955	1.02236	1.20843	1.07072	1.04466	1.14321	1.07744	0.974516	1.05594	0.992399	0.974617	1.15799	1.03809	1.29036	1.12556	1.19904	1.05482	1.09511	1.0257	1.36499	1.21888	0.995024	0.977696	1.04614	1.05509	0.988926	1.09647	1.21524	1.08249	1.01991	1.1436
22.65	1.06018	1.02225	1.10091	1.0576	1.21354	1.06661	0.986748	1.07442	1.36137	1.01002	1.05027	1.04108	1.1343	1.13475	1.0467	0.97096	1.00927	1.04973	1.01372	1.02111	1.19602	1.06019	1.0378	1.07532	1.0769	0.971094	1.05419	0.987419	0.976161	1.13603	1.02893	1.28745	1.13827	1.20692	1.06474	1.09617	1.02765	1.34444	1.20472	0.991843	0.974736	1.03835	1.0552	0.982745	1.09518	1.22497	1.07881	1.02264	1.14668
22.7	1.06044	1.01756	1.10163	1.05444	1.19468	1.07142	0.9762	1.05854	1.48051	0.98925	1.03607	1.03107	1.11791	1.12863	1.05113	0.955276	1.00478	1.03479	1.00382	1.01154	1.18898	1.05198	1.03579	1.03181	1.06598	0.964126	1.03405	0.988826	0.969591	1.13892	1.02316	1.28699	1.11912	1.20111	1.04131	1.0919	1.01704	1.31256	1.18441	0.990882	0.974544	1.04185	1.04203	0.975472	1.09528	1.20382	1.07477	1.0183	1.13706
22.75	1.05563	1.01845	1.09947	1.04357	1.21189	1.07044	0.993635	1.06767	1.51907	1.00786	1.04589	1.04057	1.138	1.13569	1.05143	0.960728	1.00228	1.04574	1.01138	1.03457	1.20792	1.06026	1.04163	1.01798	1.07298	0.968774	1.04625	0.988829	0.974529	1.13163	1.02435	1.28629	1.13446	1.20126	1.04545	1.08824	1.0194	1.34162	1.1753	0.998087	0.977853	1.03999	1.04821	0.976903	1.10311	1.21336	1.07358	1.02061	1.1424
22.8	1.06655	1.02365	1.10864	1.05709	1.20635	1.07306	0.992476	1.07262	1.37018	1.01331	1.06056	1.03884	1.14031	1.14755	1.0546	0.957301	1.0096	1.04781	1.01625	1.0296	1.19212	1.069	1.0359	1.01064	1.06921	0.975613	1.05474	0.990563	0.97871	1.13398	1.02822	1.28331	1.12704	1.2019	1.04452	1.09723	1.02147	1.28524	1.1724	0.997579	0.981859	1.03646	1.0489	0.979877	1.0961	1.22015	1.0804	1.02438	1.14673
22.85	1.06647	1.0258	1.12665	1.06596	1.21961	1.0812	0.996896	1.07546	1.21886	1.01833	1.05858	1.06105	1.13072	1.13675	1.04162	0.964022	1.01388	1.0532	1.01222	1.0347	1.19943	1.06853	1.02894	1.00981	1.07095	0.97683	1.0561	0.992899	0.989341	1.13776	1.02691	1.29371	1.13997	1.20314	1.05804	1.09214	1.02328	1.37051	1.17186	0.996745	0.978394	1.04102	1.05112	0.990055	1.11215	1.22842	1.07976	1.0313	1.14807
22.9	1.06602	1.02166	1.12739	1.05475	1.205	1.06821	0.991687	1.06648	1.14066	1.02395	1.05845	1.06051	1.15298	1.13778	1.05452	0.954796	1.00648	1.05588	1.01774	1.0333	1.20646	1.0644	1.0379	1.00083	1.075	0.975487	1.05479	0.990577	0.988352	1.14434	1.02954	1.28942	1.13785	1.19291	1.05336	1.09768	1.02023	1.35147	1.1817	0.996485	0.976386	1.0409	1.05139	0.982078	1.099	1.22559	1.0811	1.02795	1.14769
22.95	1.05086	1.02016	1.10424	1.05256	1.18619	1.06141	0.985311	1.06947	1.06563	0.999556	1.04421	1.05828	1.13389	1.13978	1.0345	0.955534	1.0039	1.03656	1.01136	1.03026	1.19486	1.05914	1.03337	0.998534	1.07531	0.972542	1.04194	0.991476	0.980851	1.13016	1.02976	1.27853	1.13123	1.18604	1.05325	1.07953	1.00944	1.32505	1.17047	1.00084	0.976857	1.04049	1.04536	0.973012	1.0903	1.21443	1.07167	1.02134	1.13815
23	1.06202	1.02767	1.12729	1.06834	1.20294	1.08084	0.985423	1.07309	1.04135	1.02	1.0539	1.06901	1.14099	1.13532	1.05135	0.963274	1.01024	1.04818	1.01999	1.03292	1.19113	1.06712	1.03819	1.00762	1.08472	0.970439	1.04539	0.993028	0.994462	1.14304	1.02919	1.28993	1.14285	1.20529	1.05466	1.0882	1.03344	1.36883	1.1809	0.998346	0.983215	1.04845	1.05252	0.978912	1.10416	1.22948	1.08205	1.02638	1.14847
23.05	1.06505	1.01078	1.10703	1.05344	1.20909	1.06509	0.980105	1.06791	1.04022	1.01314	1.0485	1.06171	1.12832	1.12754	1.0487	0.949571	1.00269	1.04603	1.0107	1.02872	1.16977	1.06411	1.03106	1.00373	1.07292	0.971039	1.04482	0.986621	0.984837	1.1319	1.03212	1.28924	1.13058	1.19641	1.06547	1.0824	1.01941	1.33299	1.17393	0.994997	0.976912	1.03846	1.0471	0.974846	1.09811	1.21584	1.0723	1.02284	1.13216
23.1	1.06082	1.01828	1.11467	1.05907	1.18429	1.07359	0.994209	1.07657	1.04126	1.01583	1.06151	1.06755	1.12342	1.13817	1.0499	0.955859	1.01476	1.04866	1.01916	1.03559	1.18797	1.05956	1.03849	1.00822	1.07259	0.977503	1.0558	0.992455	0.97718	1.14514	1.02996	1.28367	1.15029	1.21883	1.07036	1.08496	1.02476	1.26056	1.18213	0.997538	0.983075	1.04866	1.05429	0.969109	1.10076	1.20814	1.08105	1.0199	1.15052
23.15	1.06518	1.00572	1.1057	1.05429	1.20089	1.06282	0.981618	1.06532	1.02958	1.00551	1.06078	1.06084	1.12287	1.12664	1.0368	0.952747	1.00461	1.04554	1.00432	1.03001	1.1782	1.06261	1.03766	1.00185	1.06064	0.965366	1.04203	0.982176	0.974217	1.13671	1.03321	1.27745	1.13481	1.19885	1.04553	1.07025	1.0279	1.38648	1.17122	0.987442	0.974078	1.03319	1.04369	0.977326	1.10122	1.2281	1.07071	1.01474	1.1433
23.2	1.0508	1.00473	1.11314	1.04405	1.17575	1.05162	0.968222	1.05672	1.01583	1.02479	1.0675	1.07036	1.10124	1.11938	1.02452	0.948882	0.997105	1.03532	1.0013	1.02206	1.17854	1.05314	1.02582	0.995035	1.06358	0.961944	1.04185	0.971639	0.965564	1.1368	1.02398	1.27512	1.11751	1.19049	1.0388	1.06994	1.02785	1.2962	1.16888	0.987555	0.973877	1.02725	1.03933	0.972218	1.10156	1.21454	1.0681	1.01454	1.13586
23.25	1.0582	1.01513	1.11075	1.05702	1.19872	1.06543	0.981577	1.068	1.02162	1.02234	1.06768	1.08518	1.10884	1.13105	1.03512	0.957707	0.99891	1.04995	1.00503	1.0315	1.17485	1.05877	1.0275	1.00018	1.06956	0.971905	1.04294	0.986303	0.974507	1.13358	1.02946	1.26778	1.12679	1.20003	1.04226	1.06586	1.02636	1.28248	1.17575	0.995313	0.978288	1.02852	1.04034	0.970816	1.09959	1.21328	1.07126	1.02526	1.14244
23.3	1.05897	1.01513	1.11277	1.06721	1.21528	1.06787	0.97879	1.07004	1.0282	1.01469	1.06764	1.09591	1.12689	1.12341	1.04195	0.955902	1.01106	1.05815	1.01314	1.03947	1.18547	1.05989	1.03385	1.00981	1.08005	0.977511	1.05016	0.983993	0.974438	1.13892	1.02791	1.283	1.13365	1.19779	1.05045	1.07228	1.02479	1.35214	1.18034	0.984458	0.978251	1.044	1.04703	0.979721	1.10366	1.23604	1.0766	1.02261	1.24258
23.35	1.05892	1.00742	1.1158	1.05058	1.2054	1.06927	0.973019	1.06586	1.00819	1.02329	1.0641	1.08153	1.12024	1.12551	1.04297	0.95861	1.02875	1.03961	1.01585	1.0377	1.17205	1.06645	1.03987	1.00528	1.07589	0.98431	1.04324	0.988151	0.966316	1.14516	1.03198	1.27614	1.12899	1.20442	1.05006	1.07618	1.02014	1.28502	1.17888	0.997036	0.981596	1.036	1.05361	0.969049	1.09577	1.24689	1.07442	1.01938	1.19128
23.4	1.066	1.022	1.12304	1.06024	1.21332	1.0705	0.985145	1.07196	1.03271	1.04582	1.09173	1.08286	1.11741	1.13971	1.045	0.963002	1.02076	1.05242	1.01337	1.03863	1.19058	1.07114	1.04098	1.00851	1.07102	0.98813	1.05006	0.991493	0.974937	1.13849	1.03849	1.28007	1.14135	1.2139	1.04472	1.0756	1.02505	1.29052	1.1914	0.991127	0.983089	1.04349	1.05413	0.97861	1.09567	1.25886	1.07986	1.02807	1.18438
23.45	1.062	1.01808	1.12022	1.05485	1.22674	1.07945	1.00211	1.08016	1.03483	1.03169	1.06914	1.06648	1.12123	1.14458	1.04133	0.960407	1.02372	1.05233	1.01841	1.04144	1.17031	1.07459	1.04062	1.00961	1.07618	0.98567	1.04787	0.987845	0.983115	1.14185	1.03947	1.2767	1.12396	1.20698	1.04856	1.07515	1.01862	1.31845	1.18342	0.997219	0.986422	1.05208	1.05224	0.980358	1.1005	1.24847	1.08181	1.01913	1.15917
23.5	1.05523	1.00917	1.10501	1.05515	1.20774	1.07404	1.00349	1.06925	1.01304	1.02115	1.06287	1.05709	1.11047	1.12752	1.03766	0.95871	1.02474	1.04537	1.01352	1.03128	1.1761	1.06621	1.03266	1.00331	1.06802	0.976759	1.05101	0.982153	0.969168	1.139	1.03933	1.27292	1.12234	1.19946	1.04752	1.08032	1.01721	1.32081	1.17858	0.990706	0.995444	1.03433	1.04319	0.981006	1.09737	1.23688	1.07532	1.02584	1.14685
23.55	1.06251	1.01885	1.12289	1.04562	1.21198	1.07119	0.997609	1.07558	1.02408	1.01315	1.05096	1.05558	1.10705	1.13763	1.03779	0.959875	1.02379	1.04954	1.02305	1.03765	1.17997	1.06621	1.03569	1.01374	1.07594	0.981614	1.05055	0.983335	0.970903	1.14512	1.03788	1.27577	1.11854	1.19872	1.04902	1.08748	1.01997	1.37291	1.1899	0.994974	1.011	1.04178	1.05614	0.985757	1.10044	1.23898	1.08441	1.02854	1.14926
23.6	1.04737	1.01077	1.10936	1.03871	1.20251	1.05184	0.973332	1.07437	1.02491	1.01325	1.04234	1.05815	1.09384	1.12779	1.03022	0.955664	1.00822	1.04424	1.00475	1.03561	1.16577	1.06083	1.02983	1.0097	1.05976	0.970063	1.03984	0.984853	0.969075	1.13751	1.03216	1.27014	1.09543	1.18214	1.03104	1.07747	1.02106	1.3399	1.18736	0.991246	1.17347	1.0302	1.04667	0.977334	1.09239	1.22362	1.07267	1.01468	1.14241
23.65	1.07005	1.02585	1.13083	1.05758	1.21532	1.07552	0.984951	1.07984	1.02011	1.02505	1.05784	1.06326	1.11707	1.13332	1.03446	0.96331	1.01352	1.05564	1.01445	1.05049	1.1729	1.06922	1.03842	1.01508	1.07021	0.977282	1.05192	0.987676	0.976188	1.14398	1.04149	1.28146	1.11799	1.21178	1.05094	1.09182	1.02241	1.34344	1.19351	0.999357	1.26748	1.04408	1.04626	0.988913	1.09736	1.23222	1.08657	1.01853	1.17381
23.7	1.05924	1.02148	1.14042	1.05023	1.20238	1.08331	0.981525	1.08351	1.03394	1.02095	1.05269	1.05694	1.10725	1.14037	1.05075	0.96792	1.01758	1.05334	1.02069	1.04842	1.18176	1.07165	1.03934	1.01681	1.07536	0.987369	1.05052	0.993889	0.976209	1.14383	1.05269	1.28376	1.11626	1.20927	1.04438	1.07983	1.03396	1.36401	1.20015	0.998486	1.23062	1.03513	1.05103	0.98709	1.10813	1.23335	1.08994	1.02656	1.27488
23.75	1.05929	1.01348	1.13094	1.04964	1.2147	1.10498	0.98553	1.07929	1.02486	1.02544	1.04607	1.05336	1.11044	1.13152	1.03624	0.962214	1.00347	1.04956	1.01151	1.03747	1.17149	1.06216	1.03629	1.02055	1.07409	0.975015	1.04552	0.989003	0.972061	1.14559	1.05249	1.29026	1.1009	1.21311	1.04312	1.07879	1.02553	1.34049	1.19347	0.995947	1.16433	1.03362	1.04747	0.989452	1.0934	1.23633	1.08222	1.02498	1.21041
23.8	1.06198	1.01148	1.13427	1.05213	1.21052	1.15737	0.97841	1.07227	1.02569	1.0194	1.05349	1.0681	1.10528	1.13134	1.03998	0.964507	1.00237	1.05261	1.01211	1.04293	1.17229	1.06311	1.03249	1.02173	1.0713	0.976831	1.05071	0.98784	0.97096	1.13761	1.03583	1.2758	1.09862	1.20042	1.0362	1.07468	1.02392	1.36329	1.1948	0.992758	1.11461	1.03118	1.04705	0.9859	1.09945	1.23035	1.08183	1.02447	1.16429
23.85	1.05486	1.01078	1.12288	1.0478	1.21688	1.35277	0.983066	1.07329	1.02533	1.0121	1.03881	1.05324	1.11046	1.13601	1.03345	0.960437	0.998202	1.0448	1.00709	1.03918	1.1695	1.06409	1.02896	1.01359	1.06977	0.96628	1.05843	0.987154	0.968386	1.13417	1.03387	1.27514	1.10616	1.18927	1.043	1.07713	1.02554	1.36534	1.22534	0.998653	1.06966	1.03671	1.04632	0.979359	1.09662	1.22055	1.07708	1.03062	1.13971
23.9	1.05249	1.01101	1.13752	1.03932	1.21159	1.51375	0.988603	1.08071	1.01942	1.01761	1.0435	1.05296	1.11205	1.12844	1.0429	0.967547	0.999032	1.04815	1.00538	1.03168	1.16445	1.06318	1.02839	1.01827	1.06465	0.970327	1.04802	0.989137	0.962813	1.14515	1.02259	1.26866	1.10411	1.19292	1.03657	1.07088	1.02298	1.35003	1.34653	0.991232	1.04338	1.03421	1.04958	1.00995	1.10466	1.23152	1.08088	1.02767	1.13767
23.95	1.06649	1.01925	1.12117	1.05604	1.22374	1.33676	0.992978	1.08075	1.01785	1.0294	1.05071	1.0524	1.27942	1.13548	1.04259	0.966153	1.00391	1.04377	1.00686	1.04341	1.17523	1.07798	1.03821	1.01538	1.07544	0.973691	1.04785	0.993986	0.972096	1.13421	1.0161	1.28045	1.10258	1.18791	1.03696	1.08672	1.02861	1.38508	1.7022	0.994838	1.05458	1.03541	1.0497	1.04071	1.10624	1.2379	1.08229	1.02746	1.14001
24	1.06457	1.01425	1.11317	1.05959	1.20486	1.19804	0.997002	1.08047	1.02994	1.01324	1.04663	1.04639	1.35547	1.12544	1.03457	0.980807	1.00852	1.04459	1.00557	1.03996	1.18202	1.07375	1.04168	1.03138	1.07475	0.974462	1.04958	0.98581	0.978352	1.13704	1.01831	1.26939	1.10445	1.19975	1.04627	1.08347	1.01701	1.34714	1.47595	0.992665	1.05556	1.03635	1.05114	1.0392	1.09665	1.2364	1.07908	1.02612	1.13788
24.05	1.04939	1.00301	1.11241	1.03636	1.19128	1.14547	0.984699	1.07021	1.02222	0.999367	1.03347	1.03963	1.33982	1.12954	1.0345	1.00658	1.00398	1.04973	1.00205	1.03065	1.18074	1.06206	1.03454	1.01646	1.06917	0.972569	1.05009	0.98776	0.973267	1.13845	0.999513	1.27946	1.10089	1.20619	1.03079	1.0731	1.01642	1.34929	1.34703	0.991279	1.01875	1.02892	1.04842	1.04194	1.09665	1.21832	1.08068	1.02074	1.13719
24.1	1.06623	1.01602	1.13926	1.0618	1.19737	1.10228	0.982974	1.08193	1.02512	1.00902	1.0405	1.04889	1.37305	1.13525	1.04626	1.4183	1.00689	1.0509	1.00667	1.03413	1.18547	1.06896	1.02912	1.02454	1.07145	0.97631	1.04798	0.989666	0.965811	1.14287	1.00694	1.27662	1.10031	1.22222	1.04732	1.07977	1.02902	1.36144	1.30472	0.995292	1.00731	1.03777	1.04888	1.04625	1.10424	1.21948	1.07669	1.03	1.13424
24.15	1.06233	1.00823	1.1198	1.02787	1.16971	1.06959	0.96886	1.08165	1.03454	1.01297	1.04676	1.0375	1.35475	1.12315	1.03964	1.50025	1.00319	1.04496	1.00399	1.03921	1.20358	1.0693	1.03244	1.01788	1.06797	0.969057	1.04794	0.979542	0.966326	1.14366	1.01216	1.27188	1.10875	1.21073	1.03568	1.07213	1.03049	1.36882	1.27468	0.988669	0.992103	1.02298	1.04848	1.03864	1.0993	1.21739	1.07796	1.02431	1.13754
24.2	1.07868	1.01315	1.13461	1.06173	1.21162	1.06997	0.986377	1.08852	1.04747	1.04642	1.07865	1.04433	1.42334	1.13762	1.04203	1.40685	1.01103	1.06367	1.00764	1.0493	1.66504	1.06876	1.03899	1.0237	1.07351	0.979487	1.06011	0.993078	0.975426	1.14418	1.00917	1.28506	1.09759	1.2148	1.04384	1.0785	1.03312	1.36585	1.23851	0.999879	0.992184	1.04214	1.05479	1.042	1.11239	1.24807	1.08268	1.02583	1.32259
24.25	1.06473	1.01204	1.10699	1.05021	1.20982	1.06246	0.98191	1.08049	1.03133	1.06024	1.09279	1.04138	1.32714	1.13619	1.0376	1.32937	1.00755	1.05467	1.00098	1.04099	1.60508	1.0685	1.03056	1.01419	1.07642	0.970577	1.05836	0.985937	0.975535	1.14014	1.0143	1.28111	1.09606	1.20956	1.03849	1.06643	1.03578	1.43819	1.20245	1.00535	0.988604	1.03637	1.04211	1.0428	1.10006	1.22596	1.08603	1.02748	1.33279
24.3	1.07593	1.00196	1.11257	1.03804	1.20294	1.0449	0.976573	1.07777	1.02652	1.04755	1.08106	1.02535	1.31696	1.12449	1.03805	1.30134	1.00935	1.04674	1.0032	1.03626	1.33949	1.06898	1.02963	1.02401	1.07234	0.968	1.05655	0.98568	0.971002	1.14098	1.00657	1.27557	1.10838	1.21806	1.03967	1.07476	1.03322	1.41966	1.18426	1.00548	1.03992	1.02793	1.0446	1.02677	1.09953	1.21985	1.07821	1.02061	1.22433
24.35	1.07437	1.00062	1.11795	1.04682	1.19022	1.04164	0.987289	1.07291	1.02215	1.03945	1.06272	1.04721	1.38167	1.12233	1.0353	1.28114	1.00915	1.05034	1.00277	1.04295	1.24153	1.06202	1.02909	1.01319	1.07122	0.968409	1.05612	0.98367	0.973101	1.13815	1.00514	1.26872	1.10495	1.19637	1.03109	1.07669	1.03946	1.36557	1.18489	1.00756	1.49681	1.02757	1.04559	1.01289	1.09629	1.22172	1.06553	1.02444	1.18145
24.4	1.07203	1.01375	1.14126	1.05335	1.18534	1.06282	1.02729	1.0719	1.04069	1.0203	1.05121	1.03784	1.41355	1.12687	1.04167	1.22783	1.01299	1.05112	1.00218	1.04792	1.2071	1.07173	1.03243	1.02314	1.08476	0.970225	1.05629	0.988652	0.975965	1.1475	1.00654	1.29215	1.1139	1.20893	1.04102	1.0807	1.03471	1.37794	1.1788	1.00994	1.39548	1.03694	1.05471	0.999223	1.10519	1.22389	1.07921	1.01802	1.14096
24.45	1.07813	1.01791	1.13622	1.05781	1.19377	1.05865	1.04878	1.07307	1.042	1.01901	1.05245	1.04868	1.42446	1.13098	1.04308	1.16517	1.01247	1.05456	0.999363	1.03919	1.17649	1.06251	1.03535	1.0247	1.07636	0.969177	1.05849	0.996153	0.967384	1.13863	0.999131	1.28149	1.11253	1.21053	1.03545	1.08164	1.03562	1.38952	1.18779	1.00975	1.22479	1.03875	1.05404	0.995011	1.10478	1.22522	1.08441	1.0253	1.13848
24.5	1.08961	1.01402	1.14512	1.06017	1.19137	1.05912	1.0506	1.07124	1.04177	1.0196	1.04991	1.03887	1.46213	1.13237	1.05019	1.23599	1.00841	1.04622	1.00747	1.04668	1.17257	1.06531	1.04844	1.02701	1.0783	0.967955	1.06112	0.98797	0.976532	1.14706	1.00157	1.28534	1.0974	1.20454	1.04012	1.07397	1.03251	1.3676	1.198	1.00595	1.16856	1.03811	1.04442	0.986392	1.11254	1.22349	1.07417	1.02573	1.13674
24.55	1.09081	1.01159	1.13109	1.05518	1.20825	1.06032	1.05732	1.0691	1.03702	1.02169	1.04548	1.04612	1.41925	1.13532	1.05143	1.45906	1.01685	1.05269	1.00853	1.04501	1.18096	1.07064	1.046	1.04261	1.08289	0.967227	1.06632	0.99023	0.986552	1.14408	1.00291	1.29285	1.11275	1.21202	1.04763	1.0746	1.03181	1.37683	1.19017	1.00296	1.13653	1.03425	1.04636	0.982184	1.13105	1.23182	1.07713	1.01814	1.13724
24.6	1.09621	1.03759	1.14537	1.07786	1.21491	1.06683	1.04638	1.08156	1.04492	1.01885	1.0507	1.05961	1.46538	1.15364	1.05946	1.55063	1.01414	1.06861	1.0242	1.05226	1.19786	1.0818	1.05257	1.04599	1.08319	0.978426	1.07703	0.993903	0.992003	1.15608	1.01313	1.29918	1.12484	1.2239	1.05852	1.08992	1.04386	1.37649	1.19876	1.0112	1.15238	1.04926	1.05124	0.988519	1.14123	1.25251	1.09408	1.03188	1.14722
24.65	1.08405	1.00665	1.12259	1.04055	1.20685	1.0537	1.04035	1.06577	1.03846	1.0078	1.0413	1.04425	1.44928	1.13634	1.05643	1.46635	1.01814	1.05305	1.00595	1.0497	1.1774	1.06873	1.0471	1.04118	1.07589	0.969314	1.06684	0.990422	0.978598	1.14378	1.01653	1.2843	1.11238	1.22048	1.04429	1.07896	1.02654	1.33993	1.1882	1.00677	1.20472	1.03315	1.04288	0.98215	1.11445	1.22637	1.08731	1.02079	1.12989
24.7	1.08633	1.01347	1.11911	1.05463	1.19566	1.05693	1.04906	1.06825	1.05177	1.03777	1.07729	1.04136	1.46539	1.14569	1.06385	1.34048	1.04762	1.05671	1.01044	1.04616	1.17859	1.06604	1.04743	1.03296	1.07223	0.96858	1.05627	0.991472	0.979033	1.13826	1.02558	1.29882	1.11729	1.23367	1.04074	1.08127	1.03748	1.27609	1.18518	0.99929	1.27824	1.03404	1.04371	0.982857	1.11176	1.22638	1.08149	1.02646	1.1353
24.75	1.073	1.00495	1.09836	1.02791	1.16872	1.03903	1.02941	1.04841	1.02059	1.0307	1.08028	1.02259	1.38799	1.11137	1.04936	1.30274	1.04888	1.04486	0.989847	1.03423	1.15003	1.04663	1.03875	1.0319	1.06462	0.959951	1.05201	0.978568	0.967927	1.13474	1.04525	1.28346	1.09636	1.20333	1.03158	1.07464	1.02699	1.21657	1.18315	0.986372	1.32206	1.02747	1.03443	0.980579	1.09309	1.22097	1.07269	1.01263	1.12688
24.8	1.24365	1.02176	1.12721	1.05666	1.19891	1.05248	1.02618	1.06433	1.04417	1.04202	1.09709	1.03483	1.33573	1.13463	1.06025	1.3435	1.03479	1.05301	1.00375	1.05021	1.16786	1.06254	1.0459	1.0369	1.076	0.968895	1.0603	0.992206	0.97914	1.1523	1.41876	1.29045	1.11136	1.21778	1.03514	1.08002	1.03875	1.19757	1.21237	1.01015	1.28907	1.03605	1.04981	0.98773	1.11052	1.22931	1.07459	1.029	1.13605
24.85	1.23386	1.02532	1.13405	1.05873	1.19818	1.05252	1.0305	1.07513	1.05611	1.02722	1.07282	1.05496	1.35462	1.14811	1.06627	1.34777	1.02202	1.05952	1.00789	1.05324	1.17772	1.06456	1.05054	1.04384	1.07784	0.972481	1.06585	0.988863	0.980107	1.15239	1.23713	1.29518	1.11236	1.20872	1.04097	1.08022	1.03533	1.16982	1.29048	1.04069	1.32765	1.03365	1.04435	0.99448	1.11207	1.22738	1.08093	1.02312	1.1294
24.9	1.2566	1.01323	1.12856	1.04816	1.18915	1.0531	1.01957	1.06607	1.03691	1.02572	1.07119	1.03676	1.29986	1.13131	1.06267	1.37596	1.01414	1.06417	1.00509	1.04963	1.17285	1.06677	1.04239	1.03918	1.08289	0.976331	1.0643	0.990284	0.978225	1.15381	1.14521	1.30397	1.11767	1.21349	1.04406	1.0763	1.04973	1.16431	1.73274	1.03653	1.33614	1.03984	1.03885	0.992528	1.10883	1.24046	1.0835	1.01815	1.1373
24.95	1.21129	1.03607	1.16329	1.0849	1.22405	1.06356	1.03649	1.07136	1.06017	1.03038	1.0879	1.05365	1.29086	1.14695	1.07996	1.24836	1.02184	1.07004	1.01398	1.06046	1.18707	1.06804	1.05468	1.04924	1.08664	0.98181	1.06503	0.999213	0.985537	1.16275	1.09836	1.31364	1.11231	1.21715	1.06491	1.08348	1.23042	1.16891	1.60875	1.03023	1.36895	1.04055	1.06393	1.00341	1.12321	1.25704	1.09144	1.03456	1.15005
25	1.18616	1.03165	1.15752	1.07222	1.21899	1.06594	1.02056	1.06702	1.05629	1.02351	1.06035	1.03267	1.23699	1.14618	1.06604	1.13179	1.01186	1.06944	1.00644	1.05601	1.18324	1.06547	1.048	1.0404	1.08881	0.978776	1.06252	0.990079	0.978547	1.16121	1.05133	1.31071	1.11246	1.21446	1.04922	1.07946	1.22324	1.14943	1.46795	1.02113	1.35615	1.04182	1.05802	0.99536	1.11455	1.24212	1.09038	1.03065	1.14613
25.05	1.1879	1.01447	1.16552	1.04752	1.21671	1.04883	1.01469	1.06389	1.04876	1.02103	1.07465	1.03736	1.23644	1.14153	1.04986	1.04337	1.01368	1.05514	1.00592	1.04807	1.17575	1.05856	1.04181	1.03638	1.07052	0.977067	1.06345	0.991068	0.966471	1.14972	1.02507	1.28922	1.10875	1.21213	1.04271	1.07524	1.16116	1.14176	1.43711	1.01043	1.33408	1.04197	1.0401	0.980886	1.10407	1.23273	1.07961	1.02197	1.13134
25.1	1.15802	1.01402	1.15353	1.0493	1.1975	1.05994	0.996212	1.05751	1.04739	1.0149	1.06134	1.03518	1.27157	1.14342	1.05847	0.990502	1.00152	1.05805	1.00116	1.04637	1.1639	1.06404	1.03728	1.03205	1.07281	0.971954	1.05891	0.986311	0.966396	1.1481	1.01673	1.29132	1.10438	1.20172	1.04641	1.08424	1.13803	1.1517	1.39414	1.02787	1.32937	1.03818	1.0454	0.983868	1.10848	1.23864	1.08539	1.01749	1.1338
25.15	1.10842	1.01566	1.11441	1.04872	1.1914	1.04563	0.996062	1.05513	1.04316	1.02489	1.06666	1.02428	1.22536	1.12668	1.05007	0.953398	0.998997	1.06062	1.00438	1.04717	1.15826	1.06226	1.03896	1.03254	1.07089	0.971316	1.05211	0.984428	0.965433	1.14545	1.01092	1.28213	1.10762	1.20317	1.04364	1.07707	1.10379	1.14864	1.34126	1.03513	1.25305	1.04116	1.04035	0.974865	1.10491	1.23364	1.08021	1.01389	1.13798
25.2	1.10705	1.01226	1.13676	1.05304	1.20677	1.06225	1.01477	1.06115	1.05919	1.02877	1.07244	1.02199	1.21365	1.14591	1.04908	0.952462	1.01199	1.05718	1.00659	1.04889	1.18192	1.06723	1.04085	1.03689	1.08204	0.98154	1.05734	0.989535	0.972024	1.16476	1.01153	1.29201	1.11114	1.20898	1.0527	1.06634	1.08391	1.15286	1.29241	1.02527	1.2287	1.03497	1.04812	0.985888	1.10557	1.23425	1.07881	1.01417	1.14686
25.25	1.10198	1.0312	1.14218	1.05557	1.19422	1.06556	1.01332	1.07252	1.06045	1.02565	1.07073	1.0309	1.23835	1.14318	1.06949	0.944582	1.00873	1.06844	1.00414	1.05313	1.18432	1.06974	1.03605	1.03482	1.08849	0.976528	1.05902	0.994168	0.973085	1.16468	1.00176	1.28476	1.11311	1.21586	1.04705	1.07706	1.083	1.16558	1.25119	1.01746	1.19564	1.05217	1.04768	0.988033	1.10362	1.2405	1.08497	1.01898	1.13846
25.3	1.07634	1.03361	1.11418	1.07896	1.20699	1.05753	1.01809	1.06923	1.0586	1.03136	1.07641	1.03269	1.24285	1.14919	1.05374	0.949423	1.01423	1.06018	1.01513	1.06326	1.17604	1.06814	1.03957	1.04685	1.08138	0.973852	1.05984	0.996487	0.971118	1.17189	1.00805	1.30077	1.11051	1.21568	1.0521	1.07789	1.07329	1.15796	1.22267	1.00568	1.1651	1.05077	1.04418	0.983331	1.11187	1.24085	1.08814	1.02239	1.14898
25.35	1.08618	1.03332	1.13841	1.05174	1.18842	1.05294	1.01287	1.06407	1.0457	1.02343	1.06207	1.03162	1.21406	1.14126	1.05142	0.953477	0.996748	1.0543	1.00209	1.04498	1.17325	1.06564	1.04389	1.04794	1.08323	0.968681	1.0603	0.984201	0.970941	1.98237	1.00016	1.30093	1.10251	1.21464	1.05139	1.07006	1.06358	1.1501	1.1957	0.998383	1.11117	1.04267	1.04389	0.987014	1.10272	1.24036	1.09129	1.0277	1.14699
25.4	1.07564	1.0176	1.10654	1.051	1.1919	1.05036	1.00281	1.05481	1.04088	1.02457	1.0564	1.03416	1.21159	1.13444	1.05165	0.986861	1.00774	1.06037	0.996966	1.04802	1.16226	1.06763	1.03529	1.03807	1.08223	0.965883	1.051	0.987295	0.974765	1.9329	0.99799	1.28872	1.12242	1.21005	1.04545	1.07425	1.03669	1.14978	1.17522	0.990163	1.07297	1.04852	1.04944	0.987846	1.10387	1.23844	1.08562	1.01786	1.14096
25.45	1.07935	1.02637	1.1409	1.04981	1.19335	1.05278	1.00423	1.07014	1.05205	1.0327	1.0775	1.03601	1.23517	1.14496	1.04786	1.79728	1.01786	1.05668	1.01029	1.05314	1.17705	1.07309	1.03568	1.03753	1.08201	0.968949	1.04861	0.981701	0.978498	1.53859	0.998301	1.30034	1.11301	1.21505	1.046	1.07182	1.04816	1.15123	1.17469	1.00022	1.04673	1.03672	1.05001	0.988362	1.11377	1.24647	1.08741	1.02537	1.14524
25.5	1.07404	1.02791	1.13627	1.06803	1.2236	1.06739	0.995592	1.06653	1.0362	1.03891	1.06897	1.03462	1.2447	1.14335	1.07104	1.62762	1.01159	1.06696	1.01341	1.06157	1.18082	1.07245	1.04124	1.03905	1.08529	0.97356	1.04992	0.995972	0.978005	1.35196	0.993555	1.29699	1.13196	1.20913	1.05824	1.07221	1.04736	1.16021	1.18132	0.994977	1.019	1.05252	1.05249	0.993107	1.11766	1.23768	1.09377	1.02604	1.14119
25.55	1.0763	1.0306	1.12309	1.06753	1.2375	1.05008	1.00234	1.06475	1.04428	1.02778	1.04302	1.0393	1.27986	1.15175	1.0569	1.43218	1.0116	1.0529	1.00981	1.06225	1.16565	1.06695	1.04105	1.03606	1.08108	0.970371	1.04618	0.992647	0.97462	1.23419	0.999185	1.29889	1.12485	1.21926	1.0482	1.07184	1.03723	1.1505	1.17033	0.991492	0.998991	1.02517	1.04559	0.984187	1.10359	1.23934	1.08218	1.01418	1.14001
25.6	1.08427	1.02459	1.13374	1.06598	1.24471	1.06015	1.01008	1.07309	1.04866	1.02864	1.04957	1.02243	1.30453	1.14021	1.06693	1.44854	1.01817	1.07037	1.01198	1.05801	1.16187	1.071	1.04207	1.03425	1.08581	0.969226	1.04925	0.988721	0.973278	1.18939	1.00072	1.29174	1.13541	1.22417	1.05187	1.07361	1.04471	1.1608	1.17865	1.00501	0.991966	1.04433	1.05317	0.992793	1.10835	1.24034	1.0988	1.02659	1.14761
25.65	1.0858	1.02957	1.13256	1.05779	1.27912	1.05333	1.01358	1.07822	1.04934	1.03138	1.06357	1.03142	1.27556	1.14827	1.06723	1.29728	1.01264	1.05551	1.01294	1.05955	1.16764	1.07083	1.03649	1.03479	1.08866	0.973684	1.04933	0.982108	0.973767	1.1682	0.996842	1.28848	1.13244	1.22386	1.05547	1.07445	1.03791	1.1473	1.16939	0.999508	0.981494	1.03996	1.05647	0.990752	1.12111	1.23951	1.09477	1.03029	1.15564
25.7	1.08619	1.01971	1.1265	1.07637	1.27418	1.05258	1.0044	1.06856	1.04756	1.0448	1.06337	1.03787	1.23782	1.1667	1.0718	1.23741	1.01663	1.06349	1.01816	1.05623	1.1787	1.07213	1.05146	1.0334	1.08464	0.973938	1.05402	0.98929	0.977579	1.1632	1.00059	1.29645	1.13426	1.22633	1.07122	1.07342	1.04102	1.15495	1.17985	1.00508	0.983236	1.04117	1.0588	0.990432	1.10801	1.24404	1.09721	1.02374	1.14204
25.75	1.0789	1.01705	1.11514	1.05858	1.2832	1.05619	1.00282	1.07513	1.04438	1.03522	1.0601	1.03443	1.2488	1.15449	1.06699	1.24692	1.00149	1.06681	1.00812	1.06398	1.16232	1.06509	1.03624	1.02762	1.09114	0.963585	1.05019	0.986985	0.969927	1.15227	0.987041	1.2989	1.11691	1.2186	1.05424	1.07405	1.04912	1.14928	1.17389	0.999985	0.971598	1.04496	1.05237	0.987275	1.10735	1.24066	1.09186	1.02399	1.14477
25.8	1.08695	1.02735	1.12375	1.06695	1.3118	1.05249	1.00436	1.07493	1.06533	1.05497	1.08019	1.04527	1.27166	1.15578	1.08025	1.39556	1.01857	1.06877	1.00829	1.06379	1.18019	1.07297	1.04291	1.03019	1.08828	0.972842	1.05177	0.984726	0.9717	1.15261	0.993946	1.29556	1.11472	1.21405	1.05054	1.07039	1.04733	1.14987	1.17582	0.997626	0.976585	1.05033	1.05045	0.987228	1.11317	1.24998	1.10131	1.03319	1.14896
25.85	1.08192	1.02595	1.11625	1.06233	1.27779	1.06207	1.00027	1.07742	1.05286	1.07888	1.09693	1.03156	1.27185	1.16353	1.07957	1.42797	1.00571	1.0646	1.01497	1.05057	1.17945	1.06731	1.04676	1.02583	1.10173	0.967399	1.0543	0.990665	0.973152	1.16135	0.989988	1.29299	1.11278	1.2137	1.05633	1.07611	1.04686	1.15537	1.1767	1.00036	0.97522	1.05305	1.0544	0.989041	1.09994	1.24119	1.10441	1.02437	1.14716
25.9	1.08983	1.02565	1.12346	1.06771	1.2908	1.06324	0.996662	1.08229	1.07983	1.12106	1.12175	1.04116	1.25007	1.16262	1.08794	1.3912	1.01347	1.06357	1.01366	1.06211	1.18011	1.07525	1.04384	1.02162	1.12217	0.980639	1.05342	0.984963	0.982307	1.15826	0.992692	1.30153	1.1292	1.22372	1.06367	1.08567	1.05319	1.1479	1.18357	1.0045	0.970169	1.04445	1.05839	0.987835	1.09933	1.23878	1.10263	1.03061	1.14577
25.95	1.07365	1.0276	1.11783	1.07051	1.29085	1.06913	0.990341	1.07883	1.05405	1.12593	1.14742	1.02916	1.22895	1.15498	1.07315	1.44822	1.00383	1.06348	1.0068	1.05102	1.18056	1.07429	1.04394	1.03069	1.4844	0.978995	1.06159	0.987424	0.974505	1.16806	0.996014	1.30634	1.10714	1.22061	1.05682	1.07957	1.05405	1.15438	1.18396	0.996967	0.973135	1.0465	1.05728	0.986792	1.1193	1.23979	1.09824	1.02448	1.13912
26	1.07683	1.03643	1.12529	1.06571	1.2886	1.06539	0.996721	1.07401	1.06841	1.11078	1.13263	1.03623	1.21067	1.17005	1.08792	1.40815	1.00863	1.06759	1.0145	1.05862	1.17811	1.07049	1.04146	1.02397	1.40412	0.97369	1.05403	0.982176	0.975284	1.15663	0.993658	1.30106	1.12534	1.21958	1.04676	1.07405	1.05718	1.14563	1.1804	0.997734	0.964439	1.03547	1.04997	0.988496	1.12034	1.24425	1.09928	1.01985	1.14573
26.05	1.07638	1.02153	1.12179	1.05798	1.26427	1.04401	0.98934	1.06457	1.07299	1.06391	1.09541	1.02333	1.26226	1.14072	1.06753	1.37123	0.992919	1.05521	1.00051	1.04919	1.173	1.07009	1.02962	1.02338	1.25337	0.964812	1.05117	0.982172	0.959923	1.14763	0.973711	1.27999	1.11562	1.20352	1.04624	1.06696	1.04188	1.14566	1.17668	0.983663	0.973115	1.0332	1.04343	0.973721	1.11452	1.22314	1.08553	1.01058	1.14056
26.1	1.07957	1.02988	1.14021	1.08152	1.2693	1.06139	0.994309	1.08292	1.07874	1.0841	1.10758	1.04206	1.3389	1.15533	1.08442	1.36627	1.01007	1.06014	1.01333	1.05682	1.16418	1.0759	1.04074	1.0224	1.19979	0.975514	1.0554	0.980712	0.964522	1.15904	0.992459	1.29719	1.11818	1.21838	1.05416	1.06917	1.04411	1.1578	1.18449	0.992644	0.975087	1.03839	1.04802	0.985763	1.12329	1.24562	1.08359	1.01661	1.1394
26.15	1.0793	1.02619	1.11989	1.07788	1.24923	1.06706	0.991944	1.08233	1.06868	1.07094	1.09048	1.02974	1.31978	1.1525	1.10865	1.40643	1.0111	1.07308	1.00525	1.06478	1.17675	1.07483	1.03943	1.02565	1.16512	0.974963	1.04968	0.981547	0.969534	1.15532	0.988998	1.29579	1.1249	1.22946	1.05434	1.07499	1.06181	1.15869	1.18843	1.00439	0.974303	1.04493	1.05737	0.981144	1.12385	1.2386	1.09356	1.02824	1.15036
26.2	1.09657	1.02549	1.11499	1.05542	1.26078	1.05567	0.996867	1.08781	1.05612	1.04986	1.0802	1.03707	1.32858	1.13827	1.15209	1.35101	1.0133	1.06736	1.0069	1.05625	1.17213	1.06759	1.03654	1.02036	1.12969	0.973719	1.04582	0.981541	0.971486	1.1494	0.985693	1.30133	1.11709	1.21843	1.05367	1.07378	1.04802	1.15311	1.19257	1.00888	0.964365	1.03647	1.05378	0.984541	1.11293	1.22502	1.09505	1.02034	1.15008
26.25	1.08528	1.01997	1.1036	1.05222	1.25753	1.04846	0.994792	1.08011	1.05618	1.04894	1.07076	1.03298	1.33513	1.14787	1.68847	1.31603	1.00981	1.06048	1.00389	1.04888	1.16692	1.06732	1.03453	1.01974	1.10328	0.967886	1.03931	0.985122	0.963836	1.14974	0.98781	1.29614	1.12171	1.22084	1.05546	1.06666	1.05157	1.14808	1.20128	1.00245	0.971709	1.03103	1.04481	0.988466	1.12177	1.22172	1.0926	1.00972	1.15273
26.3	1.08654	1.02085	1.09924	1.06554	1.24396	1.04078	0.979628	1.08457	1.05355	1.03328	1.05801	1.02195	1.34483	1.14419	1.55981	1.3738	1.00169	1.05014	1.00828	1.04726	1.17682	1.06216	1.02981	1.01117	1.08372	0.967364	1.03421	0.982677	0.961078	1.14577	0.976477	1.28736	1.12775	1.21289	1.03936	1.05743	1.04516	1.14642	1.19162	0.997887	0.96559	1.03279	1.04943	0.976532	1.12282	1.21829	1.07609	1.00984	1.1363
26.35	1.081	1.02854	1.12792	1.05584	1.26948	1.05048	0.993696	1.08288	1.07884	1.04987	1.084	1.0372	1.36939	1.1443	1.41697	1.38012	1.00229	1.06893	1.01115	1.05655	1.17963	1.06954	1.0387	1.02198	1.09453	0.971271	1.05303	0.99624	0.982642	1.1443	0.990574	1.29822	1.14676	1.2155	1.04853	1.07156	1.04853	1.14424	1.20229	1.00014	0.963287	1.03769	1.04999	0.979086	1.1273	1.2474	1.09639	1.01758	1.15273
26.4	1.08202	1.01965	1.09963	1.05889	1.24876	1.06434	0.990659	1.07783	1.06022	1.03696	1.05129	1.02771	1.33373	1.14504	1.31025	1.40054	1.01399	1.05788	1.00191	1.05458	1.17455	1.06942	1.0334	1.0145	1.08774	0.973482	1.04135	0.994361	0.978006	1.14865	0.980097	1.28796	1.20948	1.21681	1.05259	1.06477	1.04943	1.14423	1.22496	0.994751	0.965123	1.03359	1.04657	0.987146	1.10583	1.23115	1.08699	1.00882	1.14576
26.45	1.08741	1.02314	1.09859	1.06506	1.26501	1.07974	0.992901	1.09888	1.06353	1.04684	1.07236	1.03599	1.34672	1.15883	1.29638	1.43229	1.00951	1.06757	1.01595	1.05197	1.18145	1.06357	1.03056	1.01857	1.0915	0.966798	1.04265	0.99135	0.980081	1.14834	0.985181	1.29786	1.62545	1.20968	1.05208	1.06846	1.05822	1.15914	1.24675	1.00326	0.965516	1.03702	1.05207	0.982883	1.12035	1.24551	1.09765	1.01314	1.14415
26.5	1.10254	1.03901	1.11293	1.07685	1.28756	1.08419	0.997944	1.10886	1.08646	1.05219	1.08475	1.06455	1.30859	1.16017	1.41891	1.45229	1.01993	1.07276	1.02668	1.06212	1.19081	1.07581	1.03879	1.02554	1.09911	0.97719	1.04631	0.997367	0.982967	1.15675	0.9903	1.30028	1.53423	1.22287	1.05991	1.07137	1.05841	1.16614	1.31518	1.00512	0.975808	1.05081	1.05549	0.991506	1.12254	1.24331	1.10713	1.02124	1.14806
26.55	1.09192	1.03245	1.10056	1.06205	1.27358	1.06322	0.98712	1.11786	1.06833	1.04425	1.07535	1.04263	1.27774	1.14807	1.70172	1.42561	1.00904	1.08039	1.01423	1.06343	1.17795	1.06973	1.03682	1.02239	1.10277	0.971398	1.05128	0.989825	0.982487	1.16062	0.991014	1.29953	1.39982	1.22036	1.06274	1.07106	1.06136	1.14709	1.686	1.00048	0.962304	1.04038	1.05692	0.984124	1.1156	1.25485	1.09398	1.0119	1.1414
26.6	1.08038	1.01971	1.0865	1.06306	1.26372	1.05952	0.981619	1.14139	1.05639	1.04375	1.07247	1.03707	1.25576	1.15077	1.59092	1.40404	1.01526	1.0627	1.0076	1.05412	1.16471	1.0694	1.03418	1.01962	1.08601	0.972218	1.0421	0.984998	0.979773	1.14897	0.984255	1.29625	1.34433	1.22	1.04874	1.0684	1.06023	1.14459	1.61979	0.998728	0.967997	1.0327	1.04764	0.976597	1.12541	1.24723	1.08855	1.01344	1.13862
26.65	1.09163	1.02413	1.10512	1.05469	1.26679	1.06012	0.995786	1.19033	1.05847	1.0368	1.0662	1.02992	1.2411	1.15395	1.42981	1.45623	1.01487	1.07621	1.01073	1.05687	1.17666	1.0684	1.03329	1.02111	1.08965	0.969833	1.04729	0.982238	0.969943	1.14927	0.983361	1.30239	1.33027	1.22376	1.05683	1.0724	1.05812	1.14442	1.46116	0.999443	0.963415	1.03743	1.04927	0.983813	1.10819	1.25006	1.09001	1.01811	1.14333
26.7	1.09115	1.02046	1.11661	1.06106	1.24197	1.06669	0.989657	1.30813	1.06089	1.04278	1.06814	1.04972	1.21819	1.15514	1.32919	1.40382	1.01419	1.06493	1.00815	1.05968	1.17887	1.07279	1.04074	1.0201	1.10164	0.966232	1.04368	0.984975	0.973416	1.14635	0.980706	1.30085	1.33484	1.22493	1.06196	1.07007	1.0598	1.15816	1.48584	1.0121	0.970845	1.03191	1.05967	0.980921	1.11501	1.24602	1.10315	1.01672	1.15477
26.75	1.07759	1.02034	1.1054	1.05864	1.24902	1.04695	0.997248	1.55029	1.07993	1.02816	1.05987	1.03475	1.17245	1.14825	1.29061	1.44308	1.0049	1.07137	1.00214	1.0531	1.16634	1.0656	1.03132	1.01684	1.09096	0.964114	1.0436	0.984602	0.968658	1.15015	0.980379	1.29933	1.31013	1.20562	1.04591	1.06954	1.05628	1.15133	1.47785	1.00057	0.961125	1.02831	1.05383	0.981849	1.11082	1.23332	1.08975	1.00947	1.14547
26.8	1.09064	1.02639	1.08824	1.05626	1.26443	1.06106	0.995551	1.47293	1.09332	1.03991	1.0653	1.05108	1.17634	1.15017	1.22183	1.50484	1.00858	1.0737	1.00306	1.05417	1.19072	1.07084	1.02831	1.01821	1.09588	0.970289	1.04149	0.983864	0.976601	1.1513	0.986086	1.312	1.28335	1.21103	1.05484	1.07489	1.05382	1.15473	1.46933	1.00766	0.969582	1.03774	1.06106	0.983553	1.12358	1.23199	1.0874	1.01471	1.15003
26.85	1.083	1.01992	1.09908	1.05843	1.2439	1.05458	0.993227	1.3256	1.09367	1.03913	1.06994	1.05609	1.16558	1.14725	1.2037	1.52907	1.01288	1.06838	1.0061	1.05553	1.1874	1.07385	1.03283	1.02499	1.09587	0.971062	1.04511	0.99219	0.985352	1.16485	0.989384	1.30203	1.28385	1.21636	1.05375	1.07147	1.05925	1.15115	1.43972	1.00903	0.974751	1.0318	1.05618	0.984669	1.111	1.24438	1.09477	1.00622	1.14563
26.9	1.08552	1.01822	1.11619	1.05319	1.25503	1.05077	0.990506	1.25894	1.07898	1.05177	1.08278	1.05008	1.15496	1.15235	1.24276	1.54403	1.00803	1.07397	1.01266	1.05661	1.18504	1.07175	1.03482	1.02435	1.09391	0.964273	1.05505	0.990432	0.983114	1.1612	0.99069	1.29892	1.25827	1.2162	1.06237	1.07964	1.05557	1.15322	1.41053	0.991669	0.981844	1.03935	1.06202	0.982426	1.13495	1.24551	1.10168	1.01397	1.146
26.95	1.08957	1.0266	1.10654	1.07103	1.25776	1.06297	1.00267	1.20792	1.07504	1.05694	1.08276	1.04806	1.13219	1.15972	1.48468	1.57787	1.01772	1.07443	1.0092	1.05976	1.18625	1.07267	1.03466	1.02604	1.0982	0.964491	1.0547	0.988903	0.978373	1.16025	0.998717	1.29835	1.25124	1.21243	1.05903	1.07824	1.06103	1.15933	1.37096	0.999486	0.984359	1.03994	1.06282	0.990424	1.13612	1.24277	1.09804	1.0107	1.15437
27	1.08513	1.0288	1.09455	1.06283	1.27571	1.05476	0.995068	1.13832	1.06646	1.03869	1.0787	1.04879	1.14063	1.1589	1.56631	1.59958	1.02085	1.06535	1.01093	1.06333	1.1757	1.0626	1.03556	1.02506	1.10023	0.973188	1.05506	0.992341	0.985986	1.15673	0.991082	1.31132	1.22679	1.22059	1.0588	1.08205	1.05407	1.15788	1.29705	1.00382	0.980602	1.02821	1.06191	0.981326	1.14243	1.24388	1.08998	1.01207	1.15411
27.05	1.08536	1.02795	1.11386	1.05282	1.27394	1.05303	0.990812	1.10454	1.0638	1.03975	1.07727	1.03666	1.17202	1.15172	1.45787	1.60264	1.01263	1.06633	1.01025	1.05235	1.18007	1.0629	1.0285	1.01903	1.09085	0.966722	1.0475	1.00194	0.991599	1.15732	0.986573	1.29137	1.22994	1.21788	1.0614	1.07852	1.05195	1.15436	1.24119	0.987974	0.968692	1.02758	1.0537	0.979551	1.13526	1.23586	1.09135	1.00232	1.14138
27.1	1.08949	1.02499	1.11082	1.04959	1.27392	1.05836	0.979978	1.0822	1.06246	1.03478	1.06683	1.05246	1.1559	1.15124	1.41105	1.57182	1.0068	1.06798	1.00438	1.05477	1.17174	1.06344	1.02506	1.02447	1.08811	0.967642	1.04936	1.00772	0.99039	1.16166	0.981539	1.28825	1.24724	1.21658	1.05854	1.0768	1.0517	1.1555	1.21119	0.993051	0.97927	1.03355	1.05744	0.972611	1.13599	1.22556	1.08801	1.01195	1.1384
27.15	1.08732	1.03202	1.10661	1.06741	1.26502	1.05488	0.987312	1.07436	1.0616	1.04297	1.07246	1.06802	1.15988	1.15916	1.60514	1.544	1.00978	1.06343	1.01133	1.07807	1.19313	1.07801	1.04031	1.0257	1.10463	0.968446	1.05453	1.01666	1.00201	1.1627	1.00718	1.30188	1.27579	1.21813	1.06263	1.08465	1.05535	1.15636	1.20422	0.997247	0.988696	1.04361	1.06224	0.975734	1.1303	1.23831	1.0993	1.00761	1.15565
27.2	1.09092	1.02849	1.11521	1.05164	1.26962	1.05747	0.978806	1.05588	1.06998	1.0434	1.07229	1.06006	1.16676	1.15329	1.51679	1.47658	1.00096	1.06838	1.00617	1.05756	1.17719	1.06776	1.03645	1.02272	1.10535	0.962198	1.05326	1.01637	0.98886	1.1622	0.99854	1.30604	1.31282	1.22258	1.05225	1.08129	1.05778	1.16367	1.19523	0.994669	0.990622	1.03364	1.06322	0.977621	1.12453	1.23142	1.09941	1.00883	1.14762
27.25	1.08006	1.01669	1.10924	1.07764	1.26742	1.05456	0.987846	1.06566	1.08674	1.05464	1.07925	1.07343	1.15663	1.15805	1.52214	1.4722	1.01141	1.07119	1.0113	1.06992	1.19108	1.07324	1.04081	1.02104	1.10259	0.966943	1.05435	1.01397	0.995164	1.1678	0.998829	1.30662	1.44155	1.22566	1.05762	1.08299	1.06011	1.1626	1.19611	0.999026	0.988754	1.03969	1.06063	0.977899	1.12438	1.23435	1.09444	1.00683	1.14727
27.3	1.10682	1.02109	1.11577	1.06176	1.28279	1.05502	0.991231	1.06518	1.114	1.05902	1.09201	1.07394	1.17088	1.16189	1.56419	1.45929	1.00916	1.07891	1.01633	1.06091	1.18526	1.07502	1.03793	1.02285	1.10396	0.968624	1.05346	1.00722	0.991638	1.16558	0.994495	1.29723	1.46065	1.22587	1.06533	1.08681	1.05319	1.16122	1.19728	0.994475	0.987531	1.04116	1.06292	0.987294	1.1268	1.23183	1.10517	1.01212	1.14815
27.35	1.08049	1.01856	1.09127	1.0638	1.26029	1.05266	0.973792	1.05781	1.11684	1.04962	1.08728	1.06543	1.14486	1.14899	1.47103	1.44411	1.00306	1.07513	1.01249	1.0679	1.18268	1.06905	1.0348	1.01908	1.09351	0.961576	1.04552	0.999557	0.982806	1.16374	0.982457	1.2945	1.3865	1.21785	1.06293	1.07723	1.05234	1.15679	1.18576	0.990207	0.974264	1.03721	1.0555	0.978982	1.11502	1.23856	1.09547	1.00938	1.13624
27.4	1.09002	1.02755	1.11248	1.06149	1.2732	1.05022	0.986271	1.05931	1.1306	1.06011	1.08426	1.11054	1.17185	1.15518	1.39414	1.44503	1.00917	1.06528	1.01803	1.05477	1.17967	1.06387	1.03325	1.01997	1.09961	0.964494	1.04836	1.0074	0.98904	1.16175	0.988671	1.29764	1.34245	1.21635	1.05585	1.0823	1.05876	1.15218	1.19146	0.999739	0.978059	1.03519	1.06186	0.980841	1.11842	1.23527	1.0925	1.00967	1.15001
27.45	1.09174	1.02174	1.09861	1.06169	1.28964	1.0453	0.989892	1.05739	1.11517	1.07839	1.10092	2.35239	1.15711	1.15234	1.44275	1.47025	1.00699	1.07021	1.01017	1.06721	1.18285	1.06817	1.03695	1.02492	1.1018	0.962369	1.05259	1.00315	0.989844	1.17858	0.989326	1.2975	1.29555	1.21914	1.06699	1.07552	1.05751	1.16244	1.19378	0.990243	0.976944	1.0497	1.06129	0.978959	1.1244	1.24372	1.09264	1.01117	1.14907
27.5	1.08688	1.0243	1.10796	1.06482	1.30091	1.05386	0.99114	1.05527	1.11632	1.08456	1.10959	1.99534	1.1412	1.17275	1.4352	1.4383	1.02377	1.08348	1.01614	1.06656	1.18612	1.0736	1.04249	1.02337	1.11232	0.966802	1.04844	1.00025	0.980905	1.17102	1.00392	1.3101	1.28438	1.21518	1.06766	1.08091	1.07694	1.15487	1.1941	0.998254	0.984518	1.05306	1.06463	0.984294	1.11528	1.24799	1.10121	1.01217	1.15033
27.55	1.07893	1.02527	1.10092	1.05886	1.29297	1.05459	0.993115	1.05675	1.13076	1.08067	1.12096	1.57654	1.15115	1.16311	1.36095	1.36401	1.03579	1.06453	1.01144	1.05706	1.18177	1.06692	1.03319	1.027	1.10971	0.958956	1.05254	0.99528	0.983231	1.16722	1.00062	1.30288	1.25371	1.21785	1.05907	1.08739	1.05958	1.15116	1.19246	0.994797	0.981555	1.04934	1.05734	0.980563	1.1198	1.2415	1.09824	1.01887	1.14752
27.6	1.08112	1.02285	1.15641	1.06441	1.29116	1.04919	0.993899	1.06571	1.10508	1.07295	1.10849	1.34686	1.15464	1.15899	1.46188	1.29058	1.04456	1.08152	1.00606	1.06726	1.18436	1.07382	1.03812	1.02735	1.11449	0.973626	1.05879	1.00304	0.97945	1.1642	0.998239	1.31398	1.24019	1.22567	1.0648	1.0869	1.06164	1.15571	1.19502	0.993289	0.980163	1.05675	1.05992	0.983541	1.12066	1.25574	1.09567	1.01543	1.14698
27.65	1.07822	1.02376	1.15458	1.06216	1.2525	1.05466	0.986946	1.05458	1.07941	1.06286	1.09882	1.18959	1.14083	1.14744	1.46787	1.23019	1.03715	1.07347	1.00953	1.04807	1.17559	1.06444	1.03355	1.02056	1.10873	0.965055	1.05618	0.987936	0.979622	1.15546	0.982156	1.3094	1.21054	1.21626	1.06177	1.07905	1.05772	1.15791	1.19471	0.987464	0.975527	1.04789	1.05336	0.992562	1.11768	1.23456	1.09771	1.00086	1.14953
27.7	1.08577	1.01907	1.14917	1.05567	1.2449	1.05308	0.998032	1.05908	1.08586	1.08568	1.11037	1.11756	1.15555	1.15907	1.43829	1.17739	1.0498	1.06755	1.01752	1.06471	1.17486	1.07352	1.0366	1.02733	1.11134	0.970652	1.06669	0.99377	0.97952	1.16983	1.00083	1.31063	1.1856	1.22991	1.07534	1.08325	1.06688	1.16589	1.20966	0.994432	0.979209	1.04949	1.06474	0.990808	1.12291	1.25068	1.10312	1.01636	1.1498
27.75	1.08304	1.01882	1.11823	1.05753	1.26314	1.05219	0.99521	1.0579	1.08106	1.0779	1.11233	1.06564	1.16946	1.15627	1.43602	1.1296	1.03081	1.06549	1.01374	1.05884	1.182	1.07136	1.04512	1.03089	1.10992	0.962668	1.05857	0.994944	0.976553	1.16508	0.996647	1.31104	1.16585	1.23792	1.0764	1.08191	1.0654	1.15742	1.21193	0.992845	0.983409	1.04997	1.0686	0.979439	1.11926	1.2413	1.10385	1.01568	1.1436
27.8	1.08363	1.02467	1.11844	1.05202	1.27853	1.04898	0.991143	1.05703	1.08994	1.05814	1.10283	1.05168	1.14784	1.16111	1.45013	1.09633	1.02383	1.0648	1.01524	1.05467	1.18729	1.06387	1.03855	1.02022	1.10724	0.962383	1.05894	0.988752	0.975898	1.16646	1.00283	1.30624	1.15373	1.21632	1.05565	1.08047	1.06256	1.15248	1.213	1.00627	0.971455	1.04852	1.06163	0.978916	1.11568	1.2328	1.09561	1.00347	1.14413
27.85	1.07596	1.02771	1.11609	1.06296	1.27562	1.05865	0.986222	1.06197	1.10218	1.06437	1.10161	1.04335	1.14268	1.15741	1.38943	1.07113	1.01868	1.0664	1.01074	1.06617	1.18761	1.06692	1.03955	1.02014	1.10678	0.963207	1.05738	0.98775	0.967617	1.16165	0.99148	1.30767	1.15812	1.21962	1.06434	1.08097	1.05852	1.15325	1.23423	0.994363	0.981395	1.03495	1.05609	0.973996	1.11072	1.23195	1.09422	1.01259	1.15073
27.9	1.07905	1.03601	1.12353	1.06055	1.27475	1.05342	0.98687	1.06192	1.09	1.07333	1.10742	1.0461	1.17016	1.16083	1.37028	1.07063	1.01991	1.07713	1.0088	1.05649	1.18732	1.07956	1.03886	1.0282	1.11163	0.974151	1.0639	0.997486	0.971991	1.16899	1.00282	1.32668	1.16555	1.22181	1.06867	1.08885	1.06492	1.16459	1.36775	0.990782	0.980392	1.0349	1.06249	0.985616	1.11844	1.23875	1.09886	1.0209	1.14399
27.95	1.08536	1.03499	1.10792	1.06862	1.3055	1.05573	0.986593	1.06338	1.10302	1.08431	1.09614	1.04438	1.17744	1.15776	1.44974	1.05733	1.03355	1.07361	1.01812	1.06955	1.20272	1.07342	1.04334	1.03047	1.11472	0.970537	1.07343	0.999346	0.978069	1.17711	0.996967	1.32767	1.16915	1.22842	1.07939	1.08959	1.07142	1.17296	1.81559	1.01096	0.981997	1.04643	1.06555	0.983685	1.12775	1.24485	1.10608	1.01493	1.15625
28	1.09353	1.03072	1.12939	1.07111	1.29344	1.05278	0.986993	1.05432	1.08302	1.06109	1.09898	1.04984	1.158	1.15728	1.54098	1.03882	1.03561	1.06999	1.01443	1.05742	1.17648	1.07547	1.04783	1.0305	1.11521	0.970137	1.06262	0.988431	0.971664	1.17357	0.99901	1.32014	1.16677	1.23685	1.07252	1.09648	1.06757	1.16645	1.53329	1.00715	0.973543	1.04109	1.05981	0.988653	1.12428	1.24163	1.09915	1.01235	1.1425
28.05	1.08419	1.02153	1.14294	1.05208	1.28484	1.04456	0.98	1.05212	1.07568	1.05474	1.08704	1.05927	1.14136	1.15165	1.57713	1.02235	1.03355	1.06667	1.01411	1.05832	1.18627	1.06671	1.03516	1.02892	1.10512	0.966983	1.06017	0.989399	0.970078	1.17052	0.995556	1.3032	1.14356	1.22174	1.06794	1.088	1.06381	1.16112	1.44577	1.00549	0.982823	1.04356	1.06221	0.983281	1.11164	1.23855	1.09009	1.01008	1.14705
28.1	1.08679	1.02624	1.1447	1.06287	1.30483	1.06818	0.984273	1.05505	1.07912	1.06792	1.10169	1.04203	1.16008	1.15749	1.52167	1.01982	1.03003	1.07847	1.01995	1.06143	1.18968	1.08999	1.05154	1.03337	1.1134	0.969273	1.07001	0.990209	0.972039	1.17512	1.0068	1.3176	1.15281	1.23487	1.07915	1.08925	1.06917	1.1644	1.40777	1.00046	0.987967	1.0407	1.07024	0.989454	1.11462	1.24677	1.10032	1.00882	1.15518
28.15	1.08692	1.02618	1.14407	1.07792	1.29493	1.06234	0.992153	1.06314	1.07829	1.0705	1.10481	1.05504	1.17157	1.16159	1.52455	1.02505	1.02425	1.07283	1.02009	1.07261	1.19078	1.07414	1.05301	1.03508	1.11286	0.962032	1.0686	0.994474	0.973015	1.17716	1.00186	1.32464	1.15684	1.22307	1.06836	1.09852	1.06684	1.16379	1.37936	1.00299	0.984551	1.04572	1.05729	0.990842	1.11969	1.24727	1.10397	1.00859	1.15899
28.2	1.0827	1.01631	1.10087	1.05328	1.29364	1.05592	0.977405	1.04142	1.08644	1.06487	1.1009	1.03472	1.14092	1.13645	1.41602	0.996521	1.013	1.05795	1.00581	1.05028	1.1843	1.06895	1.03794	1.02981	1.09636	0.954855	1.05965	0.985821	0.963933	1.15733	0.997207	1.29974	1.15078	1.21855	1.05038	1.08308	1.05143	1.15344	1.33507	0.994908	0.984207	1.03774	1.05658	0.983819	1.11189	1.22911	1.09566	0.997065	1.14621
28.25	1.08611	1.02898	1.11246	1.08226	1.29773	1.06488	0.997887	1.05697	1.07043	1.06652	1.09791	1.05091	1.1439	1.15567	1.3316	1.00685	1.01616	1.07865	1.01641	1.06445	1.19299	1.0823	1.04966	1.03385	1.11052	0.9643	1.06359	0.99476	0.971579	1.16862	1.00421	1.32385	1.16882	1.22951	1.07514	1.10198	1.0682	1.16113	1.30135	0.997864	0.982568	1.03019	1.05624	0.991001	1.11424	1.23644	1.11217	1.00983	1.15772
28.3	1.10003	1.02605	1.11832	1.06674	1.29975	1.05313	0.982947	1.06724	1.09868	1.07611	1.11521	1.03919	1.15603	1.1505	1.26739	0.999912	1.01914	1.07388	1.01689	1.05828	1.18999	1.07644	1.05123	1.03677	1.11186	0.963604	1.059	0.988404	0.970975	1.16368	1.00968	1.32836	1.23307	1.24639	1.07558	1.09287	1.08878	1.17078	1.25539	1.00349	0.991218	1.04533	1.05883	0.989015	1.11974	1.2379	1.10717	1.01291	1.1563
28.35	1.08352	1.02663	1.12458	1.07147	1.3055	1.05631	0.994196	1.06001	1.07871	1.09196	1.14268	1.04807	1.16705	1.15108	1.26813	1.00172	1.01658	1.07778	1.01346	1.0592	1.1935	1.07261	1.04693	1.03891	1.11436	0.958765	1.06148	0.992438	0.975359	1.16428	1.00465	1.32494	1.524	1.22765	1.07359	1.0969	1.09671	1.16232	1.21636	0.996288	0.989213	1.04722	1.06029	0.992874	1.1205	1.2457	1.09845	1.0082	1.1555
28.4	1.09008	1.01513	1.1088	1.06132	1.30574	1.05397	0.983031	1.05924	1.10828	1.10744	1.15469	1.03241	1.14912	1.14834	1.23163	0.994562	1.01494	1.07148	1.00897	1.05267	1.17698	1.07164	1.04223	1.0331	1.10529	0.950719	1.05613	0.988306	0.968495	1.16487	1.00212	1.32014	1.5152	1.21571	1.06774	1.0916	1.10035	1.16702	1.20667	0.993628	0.983999	1.03398	1.05718	0.987076	1.1131	1.2255	1.09764	1.01027	1.15012
28.45	1.07663	1.02836	1.11845	1.08096	1.30649	1.05985	0.985243	1.05632	1.12027	1.10475	1.15411	1.05695	1.15231	1.15	1.22192	0.993543	1.01131	1.07569	1.0131	1.06305	1.18273	1.0769	1.04525	1.0341	1.1044	0.959343	1.06415	0.989862	0.96961	1.17709	0.996423	1.32764	1.37519	1.23116	1.07448	1.09077	1.09907	1.16279	1.21619	0.992936	0.98362	1.04509	1.05797	0.991433	1.12403	1.24037	1.10435	1.00843	1.15405
28.5	1.08308	1.01988	1.11884	1.05995	1.28237	1.0622	0.991829	1.05382	1.10595	1.06721	1.11404	1.04563	1.15772	1.15718	1.21337	0.984897	1.01956	1.06908	1.00931	1.05488	1.18528	1.07799	1.04316	1.02651	1.10968	0.962564	1.0625	0.987828	0.978992	1.16325	1.00491	1.32226	1.3008	1.23006	1.07028	1.09273	1.0987	1.16785	1.21682	0.981182	0.987654	1.03829	1.05648	0.985551	1.12037	1.24117	1.09862	1.00674	1.16308
28.55	1.08366	1.03183	1.11678	1.06481	1.29289	1.05537	0.986569	1.06156	1.09689	1.0836	1.12987	1.04652	1.16338	1.15126	1.24076	0.994991	1.01141	1.07986	1.02413	1.0646	1.19575	1.07438	1.04651	1.03474	1.11494	0.958157	1.06971	0.991774	0.977409	1.1701	1.00297	1.31886	1.25869	1.23538	1.08699	1.08636	1.09466	1.16418	1.20821	0.98787	0.986386	1.04994	1.05709	0.986737	1.12265	1.24183	1.11123	1.01148	1.15296
28.6	1.08472	1.01902	1.11312	1.0511	1.28755	1.04693	0.984964	1.05926	1.08986	1.06122	1.10876	1.04154	1.14217	1.13756	1.29803	0.984915	1.01475	1.07022	1.00465	1.04731	1.18901	1.07009	1.04204	1.032	1.1042	0.956244	1.06115	0.993998	0.971014	1.16298	1.00632	1.30957	1.23768	1.23833	1.08349	1.08995	1.08134	1.1684	1.20322	0.992867	0.98533	1.04141	1.05809	0.979521	1.12279	1.23899	1.10531	1.00731	1.15182
28.65	1.08191	1.01543	1.12594	1.06724	1.29662	1.06144	0.982432	1.05837	1.09482	1.06193	1.0975	1.05242	1.16112	1.14889	1.39684	0.987259	1.02862	1.07996	1.01432	1.0581	1.1896	1.07826	1.05243	1.03748	1.10738	0.96169	1.0601	0.997779	0.981374	1.16302	1.00893	1.318	1.20643	1.242	1.09061	1.08979	1.08409	1.17625	1.2105	0.997036	0.993103	1.04291	1.06184	0.987908	1.12626	1.25046	1.11672	1.01194	1.15185
28.7	1.09295	1.01238	1.11436	1.0711	1.28012	1.07107	0.996093	1.06082	1.10319	1.06094	1.08886	1.06398	1.16962	1.15325	1.4416	0.980885	1.02695	1.07956	1.01595	1.059	1.1899	1.07357	1.05778	1.04486	1.11001	0.962627	1.06402	1.00948	0.984119	1.16642	1.00619	1.33396	1.16514	1.23005	1.10237	1.09676	1.07502	1.16948	1.20621	1.00174	0.985074	1.04309	1.06081	0.98745	1.13703	1.25081	1.1163	1.01244	1.16082
28.75	1.08051	1.01686	1.1219	1.05866	1.27094	1.10276	0.989718	1.05566	1.09713	1.0544	1.08762	1.0486	1.15785	1.15347	1.47889	0.984962	1.03538	1.08205	1.01911	1.05568	1.18678	1.07831	1.05431	1.0475	1.112	0.953998	1.06133	1.00012	0.975942	1.16762	1.01212	1.31612	1.17009	1.23942	1.08848	1.0958	1.08049	1.16996	1.20733	0.99122	0.994879	1.04245	1.05767	0.985658	1.13586	1.2414	1.1018	1.01862	1.16158
28.8	1.09488	1.0362	1.12443	1.06632	1.28013	1.14466	0.987074	1.05767	1.09642	1.06071	1.09029	1.04513	1.16977	1.16343	1.42746	0.978205	1.04106	1.08062	1.01634	1.0631	1.18644	1.08184	1.06502	1.04148	1.10798	0.960663	1.06169	0.998175	0.976007	1.17357	1.00949	1.31961	1.24646	1.24459	1.08459	1.09645	1.08489	1.17903	1.1986	1.00246	0.988891	1.04252	1.06497	0.981246	1.12772	1.23408	1.1116	1.01837	1.16216
28.85	1.09398	1.0237	1.11305	1.07466	1.27449	1.34805	0.979486	1.04808	1.09094	1.05725	1.08412	1.05447	1.16099	1.14778	1.36133	0.971397	1.03216	1.07202	1.00707	1.04991	1.1925	1.07746	1.05754	1.02809	1.09819	0.957532	1.06277	0.99121	0.971529	1.16599	1.00338	1.3227	1.32323	1.23333	1.08318	1.09442	1.07481	1.16748	1.20206	0.995924	0.987342	1.03658	1.0562	0.981495	1.13155	1.24212	1.10021	1.0075	1.15084
28.9	1.09133	1.02818	1.11583	1.06774	1.28533	1.29178	0.991986	1.06797	1.09091	1.04577	1.08228	1.06621	1.17073	1.15318	1.31648	0.977005	1.03722	1.07974	1.01661	1.05809	1.19123	1.07057	1.06613	1.03847	1.10843	0.965284	1.06963	0.997613	0.976339	1.1729	1.01923	1.33101	1.53447	1.2427	1.08316	1.09897	1.09146	1.1752	1.20685	0.999	0.996714	1.04697	1.06207	0.992935	1.12876	1.23921	1.11191	1.02037	1.1565
28.95	1.08574	1.03359	1.11529	1.05779	1.2703	1.17385	0.989386	1.05853	1.08534	1.0462	1.08133	1.03767	1.16601	1.1487	1.25634	0.982698	1.03041	1.0672	1.01047	1.05852	1.17748	1.07714	1.05048	1.02745	1.10552	0.96119	1.07035	0.997092	0.975837	1.16924	1.00785	1.32171	1.46794	1.22898	1.0842	1.09815	1.08186	1.17222	1.19859	0.991682	0.985525	1.04085	1.05691	0.987327	1.12942	1.2288	1.11623	1.0108	1.15699
29	1.07867	1.01782	1.11655	1.06266	1.26586	1.09916	0.981409	1.05906	1.07998	1.03886	1.0794	1.03742	1.14402	1.14401	1.2029	0.975151	1.02015	1.07376	1.01126	1.04956	1.17938	1.07338	1.04518	1.02192	1.09696	0.956446	1.05613	0.995502	0.969986	1.16009	1.00291	1.31857	1.40301	1.22609	1.07536	1.08966	1.09729	1.16347	1.19335	0.982666	0.982265	1.03405	1.04714	0.97392	1.12522	1.22142	1.11031	1.00614	1.15644
29.05	1.09403	1.01482	1.13258	1.06326	1.27377	1.06904	1.00272	1.06403	1.08665	1.03494	1.08551	1.05169	1.14803	1.15575	1.16843	0.978886	1.02907	1.07868	1.00979	1.04198	1.18469	1.0737	1.05447	1.02315	1.10589	0.959932	1.06162	1.00088	0.971695	1.16835	1.01117	1.32433	1.33487	1.2348	1.0846	1.0965	1.12854	1.16457	1.20129	0.990913	0.987646	1.03304	1.05995	0.98149	1.13496	1.24072	1.10738	1.01693	1.15813
29.1	1.10178	1.0166	1.11739	1.08133	1.27887	1.06387	0.996743	1.05997	1.09433	1.06158	1.07982	1.04785	1.16862	1.14354	1.1425	0.965758	1.02792	1.07417	1.01404	1.0515	1.17806	1.08134	1.04777	1.02818	1.11433	0.958998	1.05864	1.00559	0.977849	1.16932	1.02012	1.321	1.31907	1.24953	1.08098	1.10278	1.14209	1.17319	1.20642	0.993941	0.990196	1.04058	1.06211	0.982736	1.13875	1.2483	1.11322	1.01878	1.16585
29.15	1.08664	1.02227	1.09805	1.06385	1.26823	1.06276	0.99857	1.05399	1.07804	1.04875	1.06847	1.03351	1.16076	1.12831	1.1292	0.966507	1.0259	1.07891	1.00371	1.04903	1.17155	1.08325	1.04676	1.02657	1.10425	0.957833	1.05777	0.995649	0.968865	1.16539	1.00893	1.33031	1.30318	1.2381	1.07917	1.11081	1.12041	1.16195	1.21885	0.987267	0.983282	1.03142	1.06278	0.980857	1.1265	1.24083	1.10361	1.00593	1.1713
29.2	1.09673	1.03047	1.12414	1.07996	1.30148	1.05895	1.01184	1.0728	1.08987	1.03977	1.09434	1.05781	1.17614	1.15042	1.12482	0.97888	1.03033	1.07978	1.01623	1.06681	1.19773	1.0959	1.06118	1.03884	1.11108	0.972546	1.07455	1.0092	0.968052	1.17679	1.02778	1.33151	1.31279	1.24561	1.08539	1.12528	1.16718	1.16901	1.27208	0.994552	1.00743	1.04126	1.07563	0.983868	1.13712	1.2579	1.11565	1.01519	1.16972
29.25	1.08235	1.02477	1.11909	1.05497	1.2739	1.05976	0.996812	1.06664	1.0777	1.05244	1.08635	1.04765	1.15135	1.14632	1.11946	0.964469	1.02752	1.07927	1.0092	1.05625	1.18292	1.0872	1.05594	1.02801	1.10427	0.968749	1.06317	0.999748	0.96704	1.16255	1.02124	1.33765	1.29961	1.2396	1.08588	1.13245	1.15712	1.17195	1.78293	0.997115	0.991296	1.04661	1.0795	0.988659	1.1296	1.26298	1.12035	1.01534	1.17232
29.3	1.09024	1.03111	1.10333	1.07233	1.28506	1.05382	1.00029	1.06567	1.08658	1.06926	1.09886	1.04808	1.17855	1.15088	1.11482	0.975362	1.03544	1.07722	1.01693	1.05594	1.17601	1.09215	1.05819	1.04422	1.10633	0.961557	1.06532	0.997936	0.97337	1.17435	1.02071	1.33892	1.32528	1.24551	1.07619	1.15671	1.16182	1.17654	1.70779	1.0011	0.99914	1.03529	1.08825	0.985068	1.13343	1.24087	1.12179	1.01695	1.16819
29.35	1.07411	1.01814	1.09416	1.03293	1.27151	1.04077	0.993798	1.05026	1.05712	1.02966	1.07128	1.0225	1.14067	1.13745	1.09653	0.953881	1.01805	1.07219	0.998131	1.04998	1.17007	1.07968	1.04581	1.03554	1.09541	0.94528	1.05313	0.982965	0.962481	1.15274	1.01021	1.31974	1.30008	1.22449	1.06461	1.14802	1.17041	1.15432	1.44453	0.987723	0.984958	1.02353	1.07356	0.976967	1.11576	1.22313	1.10331	1.00446	1.15556
29.4	1.09312	1.01637	1.11097	1.05531	1.27135	1.04367	0.987887	1.05484	1.06822	1.05797	1.08799	1.03702	1.14928	1.1353	1.09711	0.951969	1.0186	1.07832	1.00944	1.04124	1.18127	1.07754	1.03892	1.03233	1.09797	0.943622	1.05517	0.986884	0.962192	1.15792	1.00653	1.31282	1.29262	1.22638	1.06579	1.16685	1.17521	1.16056	1.36816	0.989272	0.984211	1.03004	1.06598	0.988836	1.11995	1.2227	1.10555	1.0078	1.16899
29.45	1.08052	1.02295	1.10586	1.04749	1.25036	1.04771	0.986386	1.05959	1.07996	1.04963	1.08759	1.03035	1.13679	1.1444	1.09928	0.961806	1.02531	1.07091	1.00618	1.04729	1.18433	1.08502	1.04824	1.02855	1.10625	0.955145	1.05864	0.988559	0.96516	1.16539	1.01614	1.31812	1.30759	1.22812	1.07137	1.17212	1.19603	1.16028	1.33579	0.991495	0.995686	1.03038	1.05574	0.982827	1.12535	1.23151	1.11054	1.00998	1.16024
29.5	1.10746	1.02834	1.13061	1.07788	1.27283	1.06244	0.984987	1.06607	1.08851	1.06624	1.09247	1.05416	1.17114	1.15631	1.10975	0.972918	1.03782	1.0843	1.01713	1.06506	1.19835	1.10034	1.05276	1.03096	1.10789	0.966062	1.0761	0.996001	0.968573	1.17376	1.02804	1.34106	1.34743	1.24538	1.08591	1.18634	1.20274	1.17486	1.30582	0.999441	0.993796	1.04205	1.07095	1.00372	1.14146	1.2434	1.11293	1.01667	1.17414
29.55	1.08519	1.02967	1.11624	1.06354	1.27489	1.0556	1.00209	1.07139	1.07874	1.05897	1.09301	1.0349	1.16958	1.15254	1.09928	0.958297	1.03068	1.07431	1.00675	1.04972	1.19257	1.08322	1.04609	1.03357	1.1034	0.960802	1.06204	0.990792	0.961834	1.15466	1.0162	1.32633	1.32611	1.2278	1.06904	1.16982	1.20369	1.16738	1.25589	1.0006	0.98037	1.02755	1.06594	0.996912	1.12857	1.23482	1.10898	1.01624	1.16827
29.6	1.08955	1.02109	1.1134	1.06524	1.27687	1.0523	0.993604	1.06545	1.08408	1.06382	1.09511	1.03625	1.16001	1.14167	1.10542	0.955973	1.0236	1.07409	1.01142	1.05413	1.19319	1.08519	1.05735	1.03989	1.11914	0.962455	1.0677	0.989289	0.973662	1.17058	1.01746	1.31845	1.28995	1.24201	1.07448	1.1648	1.21784	1.16249	1.22203	0.997301	0.991005	1.0344	1.07111	0.992032	1.13056	1.22132	1.1098	1.01243	1.16871
29.65	1.08682	1.01494	1.11121	1.06549	1.27052	1.04683	0.983513	1.05948	1.07739	1.05628	1.09143	1.03127	1.16546	1.1351	1.10244	0.953224	1.02249	1.06787	1.00337	1.03973	1.17931	1.07483	1.04386	1.02773	1.11413	0.945038	1.05564	0.982643	0.963887	1.16381	1.01014	1.32236	1.30259	1.22087	1.06539	1.14522	1.21413	1.15851	1.20183	0.986628	0.989805	1.02612	1.05492	0.98717	1.12566	1.62035	1.11245	1.00642	1.15614
29.7	1.09806	1.0206	1.12033	1.06025	1.28748	1.05237	0.994959	1.07023	1.08654	1.07181	1.10888	1.03416	1.17791	1.15062	1.10998	0.968941	1.02203	1.07703	1.01375	1.06246	1.18728	1.08913	1.05236	1.04231	1.12113	0.959393	1.06364	0.994358	0.974418	1.16655	1.02661	1.33045	1.30652	1.23421	1.09273	1.1385	1.23396	1.17231	1.20957	1.00063	0.996016	1.0327	1.06339	1.00317	1.14841	1.62746	1.11089	1.01671	1.16028
29.75	1.10407	1.03004	1.13868	1.07107	1.28818	1.06444	1.00694	1.08404	1.1102	1.10011	1.13926	1.06758	1.18386	1.16369	1.12541	0.969412	1.03661	1.09552	1.02031	1.06618	1.20195	1.09623	1.06237	1.05244	1.14058	0.972026	1.07261	1.00323	0.980784	1.18345	1.02849	1.34621	1.31208	1.2448	1.10187	1.13012	1.25858	1.18142	1.2186	1.00625	1.00261	1.04522	1.07602	1.01273	1.15496	1.48421	1.12576	1.03287	1.18035
29.8	1.07778	1.02222	1.12447	1.05683	1.26574	1.03868	0.979555	1.06185	1.07863	1.06165	1.1025	1.03057	1.14773	1.1441	1.10933	0.957591	1.02032	1.07846	1.00223	1.03794	1.17489	1.08066	1.04925	1.03162	1.11474	0.953297	1.04943	0.998383	0.972358	1.15368	1.01364	1.31639	1.27811	1.23165	1.07338	1.10654	1.25107	1.15964	1.18669	1.00095	0.978879	1.03447	1.05775	0.993446	1.13433	1.36354	1.11498	1.01033	1.16561
29.85	1.08126	1.01302	1.11401	1.0665	1.27218	1.04419	0.995835	1.06469	1.07852	1.05768	1.10016	1.04598	1.16723	1.14863	1.10715	0.958241	1.01932	1.08377	1.01193	1.04472	1.1922	1.07987	1.05573	1.03063	1.11288	0.960583	1.05668	0.989224	0.973713	1.16426	1.01046	1.32002	1.25665	1.22791	1.079	1.10935	1.24723	1.16727	1.19766	0.996751	0.986643	1.03144	1.06479	1.00671	1.13793	1.31915	1.11404	1.02447	1.17012
29.9	1.09413	1.02506	1.11658	1.0755	1.26769	1.06065	0.992813	1.07728	1.10255	1.07126	1.12543	1.05025	1.1662	1.14994	1.11722	0.970322	1.0283	1.08331	1.01367	1.05735	1.18116	1.08271	1.05135	1.04142	1.11244	0.959069	1.06607	0.993236	0.970912	1.16871	1.01483	1.3219	1.21165	1.22777	1.09472	1.10585	1.26792	1.16847	1.19436	1.00324	0.997272	1.03155	1.07817	1.00061	1.14897	1.30459	1.11377	1.03627	1.17294
29.95	1.09078	1.03013	1.11673	1.08168	1.28516	1.0639	1.00688	1.07021	1.10659	1.07721	1.12057	1.04934	1.17748	1.14505	1.11679	0.954743	1.02398	1.07959	1.01316	1.05356	1.18269	1.08992	1.05599	1.03626	1.10718	0.967636	1.0663	0.994097	0.974014	1.16432	1.01585	1.32525	1.19803	1.23692	1.08847	1.09991	1.26937	1.1724	1.1935	1.00333	1.00824	1.04067	1.07472	1.01125	1.14112	1.29399	1.11228	1.04164	1.16806
30	1.09503	1.02785	1.12089	1.07291	1.28275	1.07323	0.995465	1.07184	1.10951	1.0732	1.12958	1.06213	1.19965	1.15047	1.11827	0.960594	1.02687	1.08988	1.01383	1.04616	1.19843	1.08221	1.06078	1.03367	1.1073	0.961586	1.05573	0.996312	0.973087	1.16641	1.02386	1.33337	1.17552	1.23262	1.07767	1.09861	1.26326	1.17824	1.20739	1.00495	0.992576	1.0365	1.07386	1.0032	1.14814	1.28743	1.12363	1.0647	1.17114
30.05	1.0863	1.02591	1.12589	1.04878	1.28218	1.05873	0.989551	1.0732	1.08974	1.08394	1.13212	1.03302	1.18115	1.1336	1.11888	0.966307	1.02381	1.07636	1.01037	1.04914	1.17965	1.07959	1.05301	1.03206	1.10807	0.967227	1.05281	0.995387	0.972279	1.16064	1.01965	1.33925	1.16491	1.23415	1.0731	1.098	1.2643	1.1705	1.20692	0.992405	0.994344	1.02871	1.06741	0.995016	1.14481	1.27671	1.11706	1.05991	1.17391
30.1	1.09428	1.02598	1.12197	1.06463	1.26205	1.05404	1.02074	1.06878	1.09479	1.07574	1.13618	1.03497	1.20284	1.14456	1.10926	0.996686	1.03867	1.07532	1.01086	1.05475	1.1964	1.08719	1.05456	1.0307	1.1079	0.966221	1.07085	0.992191	0.975237	1.16866	1.01401	1.33531	1.15584	1.22962	1.08033	1.11159	1.25518	1.17795	1.28433	1.00104	0.990153	1.03957	1.06925	0.993627	1.14257	1.28269	1.11605	1.0379	1.17837
30.15	1.07864	1.01886	1.10328	1.04666	1.25982	1.04365	1.00078	1.06847	1.08557	1.0685	1.11929	1.03397	1.16689	1.15082	1.11794	1.0627	1.02109	1.08287	1.00489	1.05292	1.20277	1.08658	1.04519	1.03113	1.11217	0.959724	1.0579	0.993946	0.971582	1.16131	1.0187	1.33538	1.1566	1.23303	1.07948	1.13478	1.23322	1.17452	1.75187	0.998714	0.999356	1.03156	1.0679	0.996794	1.13381	1.27704	1.11301	1.02307	1.17863
30.2	1.08749	1.03319	1.14501	1.07415	1.2484	1.05643	1.01	1.09016	1.09214	1.0687	1.11372	1.04025	1.18608	1.15328	1.12516	1.78079	1.03939	1.08643	1.01283	1.06263	1.20525	1.09653	1.058	1.0372	1.11219	0.963935	1.06517	0.996778	0.976669	1.16813	1.03149	1.35178	1.156	1.24228	1.08532	1.13924	1.24612	1.17954	1.82653	1.0064	0.999195	1.04042	1.06875	0.99961	1.14654	1.25783	1.11774	1.02406	1.17776
30.25	1.08346	1.03095	1.12251	1.06333	1.24289	1.06967	0.99956	1.08173	1.10783	1.05969	1.12203	1.03646	1.19706	1.13632	1.12059	1.3674	1.0319	1.08284	1.00762	1.06144	1.1894	1.08396	1.04897	1.03788	1.11025	0.969801	1.07091	0.989343	0.971936	1.16273	1.02179	1.33809	1.15177	1.23824	1.08907	1.13931	1.24474	1.17195	1.6031	1.00404	0.997023	1.04488	1.06775	0.998071	1.1455	1.2613	1.11991	1.02115	1.1713
30.3	1.08594	1.01766	1.14925	1.05918	1.24076	1.04935	1.0005	1.07556	1.08773	1.06457	1.12794	1.02093	1.16902	1.14142	1.10939	1.11648	1.02908	1.07821	1.01712	1.05299	1.18776	1.07965	1.05284	1.02711	1.11324	0.963309	1.05526	0.988684	0.965257	1.16204	1.01531	1.32676	1.14746	1.23017	1.07598	1.13698	1.23914	1.17308	1.41555	1.0005	0.994075	1.03019	1.06312	0.989561	1.13616	1.26267	1.11397	1.01031	1.17654
30.35	1.07751	1.01484	1.11724	1.05027	1.2579	1.05432	1.00507	1.07835	1.11857	1.07688	1.13382	1.03657	1.16501	1.14563	1.12298	1.02577	1.02256	1.07395	1.00515	1.05642	1.19247	1.08093	1.04949	1.03063	1.10723	0.966628	1.05748	0.994369	0.974043	1.16109	1.0164	1.3427	1.12885	1.2352	1.0759	1.123	1.23435	1.17526	1.32401	1.00022	0.990002	1.02666	1.0675	0.985481	1.14156	1.25674	1.11721	1.02038	1.17203
30.4	1.10006	1.03253	1.14513	1.07594	1.26772	1.04956	1.01273	1.07949	1.15676	1.06611	1.12675	1.03134	1.18222	1.13226	1.12153	0.975709	1.02698	1.09059	1.01076	1.0553	1.19161	1.09162	1.05133	1.03512	1.11399	0.969552	1.06893	0.989425	0.968935	1.16083	1.02755	1.33959	1.13934	1.23959	1.08588	1.11903	1.23046	1.18549	1.3116	1.02366	0.984826	1.0441	1.07627	0.993665	1.14112	1.26994	1.12289	1.01158	1.17108
30.45	1.08418	1.03242	1.12752	1.08306	1.27453	1.06797	1.0047	1.0818	1.19969	1.05367	1.11732	1.03539	1.18354	1.15083	1.12632	0.954939	1.02327	1.0767	1.01012	1.05779	1.19532	1.08463	1.05113	1.04133	1.11654	0.962505	1.06103	0.995451	0.977161	1.17216	1.02386	1.34254	1.14421	1.24273	1.07694	1.10735	1.2415	1.17894	1.28329	1.05105	0.991686	1.03944	1.06941	0.989756	1.14349	1.26946	1.12451	1.01381	1.17605
30.5	1.09442	1.03761	1.13166	1.0572	1.27588	1.04633	0.990988	1.08343	1.22791	1.0642	1.1196	1.01865	1.17787	1.13991	1.13073	0.93935	1.029	1.07303	1.01071	1.05673	1.18176	1.07987	1.04999	1.0283	1.10875	0.964133	1.05381	0.993799	0.96093	1.16291	1.00928	1.34517	1.13748	1.23923	1.0782	1.10009	1.21793	1.17704	1.34753	1.0506	0.986739	1.03044	1.07004	0.990537	1.14554	1.25537	1.11976	1.01296	1.16274
30.55	1.08829	1.02264	1.12773	1.06105	1.28707	1.05238	0.980608	1.08092	1.29082	1.05051	1.09443	1.02834	1.18677	1.14591	1.11992	0.936551	1.0237	1.07521	0.996356	1.05986	1.18671	1.08049	1.04384	1.03161	1.11559	0.9621	1.05709	0.990757	0.968703	1.15913	1.01107	1.33466	1.13294	1.25507	1.07681	1.10217	1.20298	1.17509	1.50021	1.04672	0.991676	1.03963	1.07131	0.986458	1.15013	1.26085	1.12609	1.01261	1.18374
30.6	1.08893	1.04076	1.13908	1.07099	1.29121	1.0584	0.993046	1.08382	1.38537	1.04833	1.10378	1.02375	1.17758	1.16088	1.13058	0.940695	1.03637	1.07678	1.01164	1.06331	1.19218	1.08137	1.04171	1.03185	1.11912	0.960683	1.06331	0.996265	0.970637	1.16554	1.02608	1.33986	1.14459	1.23044	1.08797	1.10262	1.1889	1.16907	1.48485	1.02657	0.989592	1.05116	1.06834	0.988651	1.14814	1.25763	1.11263	1.0193	1.1759
30.65	1.09151	1.03951	1.14635	1.14288	1.27563	1.0596	0.989553	1.07784	1.41855	1.0549	1.11141	1.02603	1.19085	1.15275	1.12866	0.945051	1.02653	1.0902	1.00805	1.05776	1.19189	1.082	1.05196	1.03435	1.12541	0.966725	1.06266	0.998386	0.97491	1.16919	1.02067	1.34686	1.13578	1.24579	1.07992	1.1103	1.19191	1.17699	1.43269	1.00488	0.990602	1.04258	1.0737	0.995352	1.15088	1.27945	1.121	1.02217	1.1768
30.7	1.07417	1.01977	1.11363	1.41699	1.26537	1.06109	0.982992	1.07344	1.4331	1.04627	1.09619	1.0195	1.1558	1.13745	1.12261	0.930158	1.02325	1.07788	1.00591	1.05429	1.18957	1.07544	1.03684	1.03353	1.11636	0.961757	1.04698	0.991507	0.964132	1.15732	1.01277	1.33442	1.13328	1.23446	1.07432	1.11179	1.17815	1.17419	1.35738	0.999377	0.988631	1.02368	1.06404	0.985648	1.1348	1.2493	1.12334	1.01733	1.16772
30.75	1.08605	1.03589	1.12905	1.34914	1.24993	1.06184	1.00296	1.07568	1.44939	1.05156	1.10855	1.02581	1.19356	1.13655	1.13511	0.944588	1.02124	1.08346	1.0166	1.06514	1.19364	1.08232	1.048	1.03247	1.11594	0.971688	1.06454	0.988312	0.975161	1.16037	1.02177	1.34857	1.12946	1.24301	1.07788	1.11981	1.24808	1.16981	1.32367	0.999428	0.985354	1.03435	1.06522	0.98005	1.15384	1.25616	1.12102	1.02893	1.17081
30.8	1.09701	1.05028	1.15502	1.3432	1.27343	1.06606	1.00156	1.0664	1.4439	1.05597	1.11468	1.03553	1.1961	1.14745	1.13589	0.937745	1.0206	1.09115	1.00787	1.06348	1.20075	1.08622	1.04674	1.03777	1.121	0.96419	1.06731	1.00324	0.969365	1.16911	1.02337	1.35164	1.11814	1.27609	1.08607	1.11528	1.29198	1.1834	1.30006	1.00594	0.993533	1.0421	1.06628	0.984584	1.14516	1.26633	1.12269	1.02157	1.17485
30.85	1.08119	1.01342	1.13724	1.34563	1.24413	1.0517	1.00234	1.0604	1.40558	1.04901	1.09777	1.02664	1.18248	1.13053	1.12776	0.948008	1.03622	1.07663	1.00568	1.05754	1.18754	1.08141	1.05248	1.02944	1.11541	0.958144	1.0494	0.988372	0.966427	1.15854	1.01616	1.33504	1.10457	1.27377	1.07665	1.12312	1.32208	1.1746	1.27739	0.98974	0.983761	1.02852	1.06572	0.977963	1.13526	1.25314	1.10652	1.01452	1.18097
30.9	1.09568	1.0357	1.14335	1.28412	1.25384	1.06999	0.996927	1.0794	1.3304	1.06302	1.12045	1.0206	1.19428	1.14857	1.14307	0.946218	1.08099	1.10383	1.01711	1.06543	1.20431	1.07997	1.054	1.03553	1.1228	0.970413	1.06425	1.00095	0.983332	1.16961	1.0353	1.33778	1.1271	1.26833	1.08318	1.13638	1.35537	1.18291	1.27838	1.00424	0.995239	1.04756	1.06605	0.995941	1.15186	1.27157	1.12154	1.03248	1.18206
30.95	1.08411	1.0335	1.16039	1.20127	1.27812	1.06429	0.98712	1.078	1.275	1.06238	1.10818	1.02605	1.20249	1.1348	1.14303	0.947494	1.06965	1.09562	1.01725	1.07078	1.1947	1.07882	1.03952	1.03269	1.11942	0.967038	1.0575	0.98255	0.97659	1.17026	1.02848	1.33997	1.12743	1.25058	1.0846	1.12868	1.39526	1.18444	1.26611	0.998324	0.983572	1.03649	1.06421	0.989308	1.1483	1.26866	1.11977	1.03183	1.17155
31	1.09067	1.03197	1.16047	1.13977	1.27011	1.06711	0.994239	1.0804	1.32538	1.05897	1.10804	1.01764	1.19073	1.1418	1.1261	0.942638	1.05967	1.0947	1.01334	1.07105	1.19552	1.08407	1.04961	1.03361	1.12351	0.961428	1.05858	0.992468	0.974446	1.1757	1.02655	1.33954	1.12966	1.24086	1.07807	1.12101	1.44606	1.18299	1.27078	1.00015	0.985116	1.04481	1.07519	0.992558	1.13858	1.2516	1.11413	1.03058	1.1692
31.05	1.07828	1.03147	1.14475	1.08995	1.23987	1.05101	1.00276	1.08102	1.51833	1.06232	1.11671	1.02337	1.17395	1.13574	1.14664	0.948866	1.05266	1.08796	1.01044	1.05784	1.1905	1.08129	1.07697	1.03428	1.12552	0.974734	1.06135	0.987337	0.977611	1.19278	1.0308	1.34151	1.13658	1.23419	1.08554	1.13118	1.47165	1.19475	1.26781	1.00411	0.991031	1.04024	1.06734	0.98798	1.14006	1.26251	1.11738	1.023	1.1689
31.1	1.08655	1.05399	1.16836	1.072	1.2629	1.05675	0.993169	1.09681	1.52344	1.06347	1.10022	1.03315	1.19353	1.1637	1.14329	0.963909	1.04528	1.09794	1.01438	1.07055	1.20373	1.09059	1.13081	1.04322	1.1342	0.969575	1.06437	0.998718	0.976687	1.20147	1.03108	1.359	1.14629	1.24892	1.08914	1.14046	1.52936	1.19718	1.26536	1.00021	0.996995	1.04745	1.08288	0.995839	1.15232	1.26223	1.13331	1.04334	1.17508
31.15	1.09169	1.03289	1.15836	1.06877	1.23153	1.08455	1.00511	1.09498	1.4665	1.0585	1.09899	1.02283	1.18644	1.14772	1.14295	0.949018	1.04657	1.0821	1.014	1.07138	1.199	1.08749	1.12724	1.14402	1.12855	0.971626	1.0615	0.993405	0.980603	1.1857	1.03005	1.34296	1.1556	1.25604	1.08031	1.13888	1.51984	1.18603	1.2645	0.998979	0.999104	1.04593	1.07593	0.986644	1.13665	1.26908	1.12194	1.03133	1.17272
31.2	1.08689	1.02949	1.14576	1.05412	1.24304	1.05619	1.00866	1.10126	1.39162	1.05819	1.11409	1.03167	1.19012	1.14761	1.14174	0.951223	1.02965	1.06496	0.999729	1.06023	1.21053	1.08292	1.11361	1.43819	1.12637	0.970432	1.06469	0.992294	0.97535	1.17861	1.03898	1.33649	1.14048	1.25315	1.07324	1.13335	1.54728	1.18386	1.24875	0.995531	0.992616	1.03584	1.0736	0.986434	1.13828	1.26529	1.11686	1.03033	1.17291
31.25	1.0849	1.01808	1.14113	1.04818	1.22665	1.05222	0.99091	1.10961	1.29903	1.05148	1.10578	1.01309	1.18467	1.13685	1.14211	0.955835	1.04199	1.08173	1.00608	1.06094	1.18245	1.08311	1.07352	1.40063	1.12592	0.962318	1.05291	0.990323	0.972906	1.16892	1.03173	1.33006	1.12704	1.24197	1.07194	1.13197	1.51942	1.17226	1.25359	0.987638	0.991107	1.04198	1.06159	0.985118	1.13388	1.26646	1.10745	1.02565	1.16779
31.3	1.09008	1.01858	1.15677	1.04632	1.25605	1.05628	0.993843	1.13471	1.22745	1.05761	1.11642	1.03582	1.31212	1.13933	1.13318	0.98035	1.05045	1.08983	1.00874	1.06198	1.20912	1.0825	1.05636	1.33872	1.12199	0.969086	1.05354	0.992943	0.974103	1.18218	1.02705	1.34008	1.13124	1.24361	1.07937	1.13782	1.51484	1.18154	1.25843	1.01233	0.990224	1.04204	1.06835	0.981493	1.13399	1.25621	1.11184	1.02258	1.17826
31.35	1.09482	1.04041	1.16774	1.06623	1.29535	1.07517	1.01732	1.15674	1.1884	1.09059	1.12234	1.03483	2.42138	1.15436	1.15619	1.17271	1.05779	1.09111	1.02966	1.06036	1.20606	1.08901	1.05425	1.24965	1.13533	0.976457	1.06629	0.996333	0.983493	1.19003	1.03888	1.3526	1.14412	1.24494	1.08549	1.14014	1.50632	1.1891	1.26972	1.02199	1.00172	1.04444	1.07603	0.983809	1.14259	1.28009	1.11428	1.03194	1.17448
31.4	1.08763	1.04563	1.16714	1.06992	1.30327	1.07164	1.01863	1.17103	1.13539	1.08686	1.13903	1.03457	1.94698	1.1646	1.1573	1.80092	1.05717	1.10482	1.02096	1.06654	1.23195	1.08979	1.04923	1.16337	1.12788	0.974136	1.06509	0.992978	0.979142	1.19077	1.03302	1.33882	1.13938	1.25154	1.08055	1.14767	1.49698	1.18901	1.26282	1.02509	0.994981	1.04949	1.07761	0.98584	1.13939	1.26507	1.11716	1.03827	1.18476
31.45	1.08518	1.02984	1.15938	1.05754	1.28343	1.06949	0.999516	1.16852	1.11648	1.09695	1.13903	1.03534	2.13222	1.13986	1.14948	1.39473	1.05446	1.09314	1.00558	1.05697	1.21159	1.08194	1.04633	1.0896	1.12043	0.969782	1.06485	0.99075	0.965805	1.16877	1.03193	1.33355	1.12653	1.24277	1.07784	1.13384	1.49082	1.18041	1.26527	1.04453	0.986206	1.04462	1.07557	0.985599	1.12833	1.26881	1.10743	1.02299	1.18302
31.5	1.07792	1.02029	1.1499	1.04906	1.25596	1.05447	0.996183	1.1591	1.10234	1.07493	1.11891	1.03043	2.0565	1.12509	1.14273	1.17613	1.03471	1.07596	1.00726	1.05262	1.20045	1.07723	1.04405	1.04745	1.11906	0.965788	1.05969	0.982178	0.970844	1.16558	1.03018	1.33287	1.10866	1.24026	1.06353	1.13492	1.46099	1.18021	1.26928	1.05082	0.98108	1.03156	1.06165	0.989978	1.13574	1.25833	1.09949	1.02283	1.16819
31.55	1.09336	1.02609	1.14803	1.05952	1.2692	1.06671	0.997722	1.13964	1.07976	1.07408	1.11236	1.03631	1.62087	1.14052	1.14324	1.13126	1.03313	1.0936	1.00787	1.05612	1.19357	1.08329	1.03561	1.03042	1.11604	0.965558	1.06305	0.981622	0.965187	1.17532	1.03611	1.33829	1.11705	1.24157	1.07435	1.13161	1.44547	1.17357	1.29793	1.03348	0.98574	1.04329	1.0652	0.971241	1.13213	1.26955	1.11277	1.03325	1.18295
31.6	1.07431	1.01987	1.14703	1.06275	1.26368	1.08118	0.991193	1.12007	1.09643	1.06353	1.12163	1.03485	1.43027	1.14746	1.22024	1.09756	1.03246	1.08883	1.01488	1.05904	1.21685	1.08412	1.04066	1.02747	1.12161	0.975248	1.06093	0.985824	0.971846	1.16961	1.04669	1.33897	1.11904	1.24364	1.06684	1.13411	1.41722	1.18257	1.3323	1.02452	0.991482	1.03895	1.07151	0.981117	1.13048	1.26113	1.10103	1.02808	1.18792
31.65	1.08253	1.02645	1.14948	1.04049	1.27023	1.06124	0.98827	1.09707	1.09351	1.05939	1.10771	1.02712	1.31421	1.13489	1.26271	1.06969	1.03483	1.08443	1.01135	1.05882	1.20739	1.08568	1.0449	1.01711	1.12024	0.977764	1.0576	0.983562	0.966668	1.16347	1.04435	1.33146	1.11156	1.25398	1.08095	1.12646	1.36299	1.1765	1.41968	1.01171	0.992474	1.04766	1.07001	0.986263	1.14372	1.24555	1.11267	1.02954	1.18522
31.7	1.08745	1.02739	1.14958	1.04905	1.27179	1.05621	0.999914	1.08926	1.10954	1.04472	1.11433	1.04529	1.25088	1.13805	1.71665	1.03142	1.03068	1.08866	1.01801	1.06462	1.21054	1.08113	1.03704	1.0208	1.12631	0.985522	1.06254	0.993951	0.973507	1.17615	1.04644	1.35356	1.10693	1.24719	1.08224	1.13582	1.3096	1.18491	1.54367	1.01077	0.999083	1.10355	1.08166	0.9868	1.17447	1.2674	1.114	1.03347	1.19419
31.75	1.08745	1.0292	1.14877	1.06966	1.26963	1.06514	0.993752	1.07924	1.10907	1.05112	1.11115	1.04477	1.22531	1.13903	2.74561	0.9799	1.03122	1.09106	1.01632	1.06419	1.21912	1.08224	1.04537	1.01799	1.11736	0.972625	1.06103	0.988582	0.970364	1.18025	1.04891	1.35057	1.12078	1.24823	1.08468	1.12797	1.2498	1.19031	1.51961	0.998894	0.989188	1.14729	1.07532	0.983856	1.18778	1.26085	1.10855	1.03941	1.19131
31.8	1.09286	1.03425	1.16561	1.07149	1.27567	1.08382	0.99728	1.07632	1.14307	1.05514	1.09834	1.04411	1.20804	1.15152	3.1004	0.958654	1.04508	1.09671	1.03056	1.0713	1.22172	1.10187	1.04462	1.02794	1.12482	0.979975	1.06924	0.989482	0.970228	1.17526	1.05479	1.3613	1.11738	1.26173	1.08975	1.12978	1.2243	1.18779	1.43602	0.996156	0.990429	1.16366	1.07624	0.991678	1.192	1.25904	1.12737	1.03554	1.18611
31.85	1.08675	1.0249	1.1403	1.06072	1.25531	1.06938	0.996495	1.07632	1.92083	1.06333	1.11239	1.04413	1.19068	1.14838	3.02845	0.939514	1.03238	1.09839	1.0239	1.07058	1.22304	1.10813	1.03956	1.0214	1.12072	0.974831	1.06768	0.986401	0.972544	1.18719	1.05238	1.3597	1.11801	1.25409	1.09027	1.1255	1.18392	1.19299	1.38788	0.996434	0.98767	1.13961	1.08536	0.989318	1.17326	1.26188	1.13031	1.03544	1.18588
31.9	1.08821	1.03269	1.14335	1.05603	1.26708	1.07972	0.993461	1.08836	1.93164	1.06485	1.13033	1.03839	1.16342	1.14381	2.74494	0.926182	1.031	1.09137	1.02194	1.06839	1.20677	1.09702	1.04482	1.02353	1.10653	0.965619	1.0651	0.987225	0.963385	1.17176	1.05092	1.36034	1.11588	1.24662	1.08386	1.12783	1.16669	1.19397	1.33768	0.995317	0.991235	1.10716	1.07587	0.990587	1.17582	1.26275	1.12571	1.03388	1.18899
31.95	1.07632	1.0235	1.14886	1.05885	1.25907	1.0862	0.988296	1.08321	1.62446	1.05428	1.11315	1.05408	1.17656	1.14529	2.40452	0.92162	1.03472	1.09483	1.0111	1.0684	1.20928	1.08967	1.04235	1.02032	1.10943	0.972903	1.0613	0.984576	0.971639	1.18061	1.06288	1.35563	1.10775	1.25333	1.07962	1.12913	1.15641	1.18085	1.31551	0.986222	0.990367	1.08125	1.07298	0.989702	1.1532	1.26157	1.11453	1.02774	1.18497
32	1.09065	1.01939	1.14749	1.05889	1.27343	1.08777	0.991383	1.07593	1.32375	1.06451	1.11093	1.0404	1.17667	1.1485	2.13444	0.919977	1.02974	1.09516	1.01935	1.05555	1.21379	1.08071	1.04155	1.02	1.11474	0.973949	1.06628	0.986677	0.973878	1.17903	1.07445	1.34987	1.11101	1.25401	1.09407	1.13599	1.14827	1.18302	1.29056	0.983116	0.995934	1.08529	1.08145	0.983298	1.16312	1.2614	1.12047	1.02846	1.17643
32.05	1.07957	1.01866	1.14108	1.05772	1.30359	1.06088	0.98953	1.08413	1.1677	1.04438	1.10269	1.03731	1.16923	1.14404	1.91869	0.9216	1.03474	1.09329	1.01297	1.06183	1.21475	1.08769	1.05118	1.02548	1.11815	0.978314	1.07045	0.983093	0.972643	1.17583	1.064	1.35518	1.11279	1.25236	1.07971	1.13882	1.13629	1.18846	1.26657	0.987866	0.994813	1.07632	1.07187	0.989408	1.1715	1.26606	1.11545	1.03076	1.17922
32.1	1.09217	1.02535	1.14388	1.0592	1.27349	1.07218	0.996944	1.08336	1.11293	1.0531	1.11179	1.03964	1.18985	1.15246	1.77809	0.920906	1.05272	1.09205	1.0111	1.06217	1.23326	1.08794	1.05557	1.02803	1.11521	0.971791	1.06825	0.997052	0.972199	1.17932	1.0641	1.36692	1.1117	1.24739	1.08775	1.13996	1.14692	1.18459	1.25115	0.986738	0.996213	1.08369	1.08536	0.988613	1.17885	1.27527	1.11965	1.03678	1.18068
32.15	1.08343	1.02527	1.14208	1.06339	1.26981	1.0722	0.98851	1.07086	1.0783	1.04249	1.10257	1.03636	1.17461	1.1417	1.69257	0.914543	1.06186	1.09261	1.00803	1.06595	1.2061	1.0878	1.04328	1.02313	1.11152	0.971665	1.0663	0.989234	0.967669	1.18081	1.05535	1.3461	1.11634	1.25124	1.0808	1.1457	1.12871	1.1883	1.24156	0.98378	0.984774	1.07341	1.07787	0.989219	1.17125	1.25959	1.10792	1.02621	1.17339
32.2	1.09938	1.03901	1.17774	1.06371	1.28891	1.07224	0.999793	1.07948	1.08515	1.04585	1.11057	1.03921	1.19215	1.1474	1.6241	0.930376	1.07708	1.09622	1.02781	1.07364	1.2283	1.09667	1.04128	1.02817	1.12005	0.979358	1.07032	0.993759	0.971718	1.18712	1.06532	1.36116	1.14199	1.26082	1.0849	1.15337	1.13326	1.19133	1.24141	0.995279	1.00144	1.0753	1.07801	0.995061	1.17649	1.27554	1.12355	1.03954	1.18571
32.25	1.07783	1.01995	1.16218	1.05462	1.24836	1.07213	0.992328	1.07801	1.07135	1.03956	1.09878	1.03608	1.1908	1.14158	1.55359	0.923049	1.07351	1.08539	1.01196	1.06391	1.22544	1.0855	1.04497	1.02234	1.12197	0.982518	1.05852	0.99377	0.965405	1.17808	1.05501	1.35264	1.28394	1.24414	1.07722	1.14423	1.12358	1.1915	1.23494	0.993689	0.989455	1.07806	1.07379	0.993724	1.15935	1.27168	1.11292	1.02643	1.18253
32.3	1.08015	1.03426	1.16063	1.06262	1.26436	1.0618	0.987754	1.07532	1.07171	1.03998	1.09541	1.04046	1.1785	1.14622	1.52764	0.916942	1.06861	1.08887	1.00734	1.05902	1.22543	1.08174	1.0394	1.01616	1.10677	0.974003	1.06319	0.99454	0.96551	1.17453	1.05068	1.35035	1.50774	1.24454	1.07897	1.14577	1.11071	1.18354	1.22971	0.99174	0.98232	1.07849	1.07815	0.990042	1.15307	1.26866	1.12537	1.02911	1.17858
32.35	1.09314	1.03675	1.16821	1.06889	1.31826	1.08942	1.00856	1.07995	1.07851	1.05324	1.10136	1.03593	1.19335	1.15892	1.52586	0.92749	1.07548	1.09962	1.02097	1.06873	1.22785	1.09111	1.05314	1.01952	1.13028	0.981862	1.07422	1.00543	0.975193	1.18947	1.05713	1.3588	1.37786	1.26584	1.08815	1.15614	1.12391	1.19562	1.24286	0.998438	0.990101	1.07882	1.07751	1.00109	1.14645	1.27128	1.12217	1.04091	1.18513
32.4	1.08227	1.0084	1.13996	1.07024	1.32589	1.06923	0.988962	1.07073	1.05922	1.03459	1.09177	1.03868	1.18103	1.14958	1.47583	0.913831	1.04924	1.09629	1.01354	1.05508	1.2238	1.08543	1.05092	1.02576	1.11736	0.977952	1.06928	0.993007	0.966737	1.17818	1.04356	1.35197	1.28275	1.25177	1.08422	1.14313	1.1163	1.19838	1.23353	0.991204	0.99281	1.06271	1.07986	0.992573	1.14712	1.2683	1.11733	1.03437	1.17992
32.45	1.08472	1.027	1.15804	1.05337	1.37529	1.07543	1.00062	1.07445	1.0743	1.04678	1.09441	1.03422	1.17873	1.15794	1.47472	0.906998	1.03845	1.0866	1.01112	1.06404	1.22806	1.08639	1.04538	1.02688	1.11961	0.978749	1.06362	0.996332	0.970186	1.17796	1.05406	1.36668	1.25704	1.25162	1.08482	1.1594	1.10803	1.18933	1.23745	0.991511	0.985077	1.06962	1.07814	0.99783	1.13499	1.26728	1.11046	1.03058	1.17251
32.5	1.0861	1.03067	1.16712	1.0666	1.39869	1.06757	0.986671	1.0781	1.05713	1.04009	1.10009	1.0172	1.19624	1.14827	1.45916	0.915494	1.03923	1.09292	1.0111	1.07212	1.22735	1.08493	1.0499	1.02838	1.11503	0.973222	1.07578	0.994212	0.969734	1.17948	1.04862	1.35482	1.24106	1.25347	1.08782	1.15129	1.10868	1.18893	1.24085	0.995261	0.990246	1.07491	1.08259	0.99715	1.14748	1.26795	1.11273	1.03393	1.1805
32.55	1.07971	1.02417	1.14373	1.05497	1.37574	1.07112	1.00057	1.06893	1.06206	1.0358	1.09109	1.0363	1.17939	1.15051	1.45264	0.91728	1.03372	1.0811	1.00635	1.06734	1.21358	1.08908	1.0463	1.02529	1.10998	0.981746	1.06478	0.990092	0.966007	1.17571	1.05282	1.34461	1.2182	1.2574	1.07498	1.16049	1.09589	1.19279	1.29291	0.993641	0.987898	1.08302	1.07516	0.989153	1.14297	1.26493	1.11068	1.03227	1.18019
32.6	1.06882	1.01624	1.1457	1.05295	1.33817	1.08004	0.992614	1.06896	1.05056	1.02956	1.09445	1.03039	1.16472	1.15633	1.4389	0.912652	1.03345	1.07717	1.00742	1.06827	1.21313	1.07243	1.04216	1.02743	1.1108	0.962039	1.0612	0.986307	0.967665	1.17723	1.03262	1.34132	1.20141	1.24137	1.07624	1.16067	1.09483	1.17477	1.31963	0.98539	0.975489	1.0689	1.06555	0.987682	1.13638	1.25578	1.11127	1.03317	1.17057
32.65	1.08542	1.0241	1.15531	1.06365	1.30166	1.112	0.997686	1.07777	1.06452	1.03825	1.0924	1.03868	1.17205	1.1477	1.44436	0.923822	1.03821	1.08943	1.01483	1.0767	1.21773	1.08298	1.05352	1.03083	1.11559	0.974207	1.07655	0.989955	0.963927	1.1739	1.04439	1.34777	1.17256	1.24908	1.0758	1.16362	1.09737	1.18387	1.3767	1.00635	0.981686	1.0905	1.07213	1.00095	1.14323	1.27005	1.10777	1.02877	1.18373
32.7	1.07494	1.00886	1.15288	1.05388	1.29542	1.13186	0.996287	1.05984	1.04658	1.02806	1.09322	1.03267	1.19931	1.13503	1.42337	0.918793	1.03799	1.08439	1.00171	1.06874	1.22004	1.07709	1.04783	1.03331	1.11227	0.968571	1.07388	0.988922	0.962036	1.17639	1.04246	1.35196	1.15368	1.24782	1.07637	1.16201	1.09458	1.18323	1.40049	0.994289	0.982089	1.0683	1.06757	0.993799	1.14091	1.2535	1.10863	1.02971	1.17272
32.75	1.08341	1.01943	1.16006	1.05753	1.31056	1.12993	1.01621	1.0723	1.05583	1.02763	1.08852	1.04103	1.19591	1.1288	1.41776	0.928302	1.02996	1.08899	1.01459	1.05733	1.22391	1.08634	1.05065	1.05986	1.11107	0.966783	1.06928	0.979887	0.961953	1.17225	1.03732	1.34513	1.13285	1.25408	1.07616	1.16566	1.09498	1.18247	1.45055	0.993955	0.981953	1.06527	1.06911	0.997583	1.14621	1.25966	1.11277	1.03248	1.1875
32.8	1.08237	1.01902	1.16675	1.07202	1.27874	1.10197	1.00513	1.07636	1.05229	1.02875	1.08145	1.03543	1.20021	1.14167	1.47296	0.931159	1.02951	1.09227	1.01545	1.06828	1.22762	1.08562	1.04567	1.06909	1.11274	0.976183	1.07692	0.988699	0.96544	1.17837	1.03917	1.35426	1.13669	1.25299	1.08655	1.17004	1.10004	1.18622	1.39857	0.996034	0.988912	1.07177	1.07188	0.997468	1.14973	1.29041	1.11487	1.03102	1.18341
32.85	1.09798	1.07672	1.17179	1.08425	1.30805	1.10549	1.02102	1.08183	1.06695	1.04458	1.10335	1.04274	1.21021	1.1466	1.5163	0.96328	1.03759	1.09698	1.02072	1.07513	1.23823	1.0947	1.0606	1.06115	1.12429	0.985449	1.08058	0.999237	0.975235	1.18286	1.05033	1.35244	1.13835	1.26489	1.08923	1.16777	1.10168	1.19916	1.33481	1.0024	0.996902	1.0931	1.08792	0.999459	1.1597	1.28517	1.12306	1.04374	1.19141
32.9	1.07581	1.06798	1.16463	1.06142	1.29607	1.07335	1.00662	1.06693	1.04877	1.02599	1.07471	1.02761	1.13914	1.14482	1.52447	0.967281	1.04162	1.07823	1.01581	1.07173	1.22016	1.0861	1.04839	1.03837	1.10798	0.981903	1.06673	0.988717	0.962825	1.18026	1.04215	1.34425	1.12044	1.2512	1.07716	1.1595	1.08221	1.1953	1.26751	0.993309	0.983301	1.07974	1.06811	0.989744	1.14424	1.27396	1.10655	1.02401	1.18685
32.95	1.07119	1.05223	1.15129	1.07548	1.27807	1.0684	0.992399	1.06896	1.0504	1.0195	1.07787	1.03684	1.19177	1.1379	1.52589	0.988031	1.02969	1.08784	1.00877	1.07263	1.21212	1.09182	1.05484	1.02645	1.10196	0.982304	1.06585	0.983982	0.95629	1.1795	1.04501	1.33585	1.12099	1.25687	1.07832	1.15913	1.07391	1.19506	1.2416	0.994977	0.980051	1.0789	1.05477	0.994977	1.14813	1.26457	1.113	1.02637	1.18667
33	3.64622	2.533	2.73256	2.31279	2.78671	1.95942	2.10803	2.58928	2.2678	2.80533	3.54018	3.01	2.77872	2.29027	3.28118	2.45334	2.79079	2.14208	2.10432	2.17598	2.27864	2.45491	2.19417	3.15796	2.09832	2.01823	2.14995	2.31531	1.97322	3.21446	2.53533	2.34303	2.70688	2.22011	2.21921	2.65136	1.95073	1.87758	2.36128	2.09502	2.17692	1.84969	2.62288	2.31187	2.41326	2.08338	2.8028	3.39101	2.10911
33.05	3.7534	2.50784	2.76258	2.32972	2.81826	1.99791	2.1647	2.67006	2.34604	2.79532	3.54027	3.08999	2.91153	2.31865	3.39612	2.53478	2.80613	2.17143	2.11558	2.16721	2.34746	2.50062	2.20238	3.16048	2.13875	2.01754	2.11641	2.29159	1.96039	3.2386	2.55133	2.39949	2.79674	2.24241	2.22112	2.97715	1.98371	1.92388	2.41089	2.09676	2.24186	1.88697	2.62052	2.36215	2.48012	2.08972	2.84555	3.52046	2.12992
33.1	3.75985	2.48917	2.70457	2.34849	2.7298	1.97977	2.22078	2.68587	2.39068	2.79751	3.5572	3.10981	2.93525	2.32076	3.39574	2.54982	2.84552	2.18123	2.07623	2.1854	2.40568	2.54204	2.23569	3.17206	2.18387	2.00952	2.12927	2.28676	1.9535	3.27956	2.58505	2.43629	2.82347	2.26655	2.23129	3.24126	2.01638	1.94875	2.4455	2.09154	2.27951	1.91703	2.58429	2.36597	2.52382	2.10933	2.84667	3.56396	2.15853
33.15	3.96076	2.52754	2.75266	2.36704	2.75901	2.01801	2.31612	2.75697	2.51054	2.92102	3.69939	3.21205	3.29371	2.38559	3.54427	2.61379	2.83998	2.20519	2.07931	2.22159	2.52093	2.61922	2.30692	3.2548	2.26425	2.04724	2.13214	2.31737	1.99296	3.34512	2.63003	2.47271	2.93064	2.34762	2.26794	3.35749	2.07576	2.03173	2.49172	2.1802	2.3767	1.9644	2.60847	2.3946	2.56858	2.18477	2.96423	3.65329	2.17635
33.2	4.07353	2.51197	2.76951	2.3581	2.7352	2.00065	2.33285	2.78405	2.52738	2.8881	3.68507	3.25956	3.26001	2.36913	3.67309	2.63056	2.86223	2.19737	2.04846	2.20763	2.51612	2.72361	2.38021	3.30273	2.31039	2.03968	2.12979	2.31857	1.99173	3.35617	2.70793	2.46369	2.91579	2.37323	2.32329	3.40513	2.09538	2.08531	2.50996	2.24774	2.38184	2.01307	2.62692	2.43602	2.62578	2.19275	2.9904	3.6672	2.24772
33.25	4.15618	2.52293	2.79306	2.41527	2.76374	2.06966	2.37559	2.86425	2.54323	2.94873	3.7957	3.31183	3.50478	2.45229	3.93006	2.67162	2.85868	2.24756	2.03608	2.24139	2.58924	2.78181	2.47332	3.38424	2.35593	2.05163	2.1397	2.37315	2.00702	3.39853	2.79712	2.48508	2.98894	2.41709	2.36317	3.48164	2.16169	2.13758	2.54683	2.30275	2.46524	2.057	2.63742	2.50226	2.64319	2.27202	3.09145	3.87296	2.34036
33.3	4.25139	2.53051	2.83458	2.45606	2.68225	2.11375	2.4242	2.92431	2.57681	2.99093	3.93081	3.41355	3.51222	2.48794	4.06064	2.72244	2.91527	2.23015	2.01039	2.25854	2.6063	2.8424	2.50652	3.47671	2.37152	2.09318	2.16586	2.39615	2.04713	3.52819	2.91659	2.50151	3.07265	2.45022	2.48457	3.55181	2.20759	2.15462	2.60152	2.33021	2.49377	2.08623	2.67634	2.60011	2.71021	2.3391	3.21005	3.90076	2.39095
33.35	4.20869	2.59407	2.82893	2.48216	2.67946	2.16121	2.46114	2.96669	2.62056	3.0865	4.05809	3.48685	3.48703	2.5579	4.08542	2.70795	2.93391	2.29897	1.97331	2.29954	2.63789	2.87508	2.52536	3.54566	2.39224	2.09033	2.1845	2.45919	2.08445	3.60579	2.96283	2.53763	3.05644	2.48239	2.50698	3.60159	2.28104	2.17759	2.62398	2.3427	2.55103	2.13172	2.7043	2.63969	2.72796	2.37465	3.25282	3.99986	2.43214
33.4	4.29387	2.5663	2.8759	2.52554	2.66697	2.22991	2.43033	3.00193	2.66318	3.19236	4.11616	3.5426	3.56225	2.66852	4.17964	2.7707	2.97066	2.31893	1.96504	2.31744	2.64706	2.92178	2.54545	3.61188	2.40904	2.12528	2.21767	2.54077	2.12893	3.71398	2.99345	2.55107	3.13578	2.49525	2.52512	3.63603	2.28856	2.19569	2.67391	2.39123	2.56427	2.1641	2.72547	2.68115	2.73676	2.36768	3.34151	4.07772	2.43593
33.45	4.30022	2.58961	2.90121	2.50239	2.67861	2.2108	2.4401	3.0177	2.65939	3.19966	4.20674	3.4804	3.56267	2.73351	4.15722	2.75328	2.9759	2.31764	1.94073	2.36033	2.68574	2.93784	2.56427	3.65147	2.42327	2.13245	2.2131	2.56516	2.17029	3.75016	3.00187	2.57427	3.11433	2.4912	2.55276	3.71763	2.30199	2.21042	2.72899	2.38823	2.56962	2.13959	2.77766	2.68663	2.73937	2.39432	3.34447	4.12103	2.47613
33.5	4.4556	2.65481	2.9907	2.55241	2.69766	2.27235	2.51238	3.05965	2.70894	3.35833	4.41056	3.66766	3.61338	2.81581	4.30188	2.82983	3.03174	2.3779	1.93859	2.43186	2.73708	3.00198	2.61473	3.67001	2.43025	2.16621	2.24634	2.63371	2.22471	3.86808	3.07061	2.64345	3.1779	2.53112	2.60747	3.82113	2.35581	2.25077	2.83696	2.41602	2.61134	2.18288	2.8396	2.77422	2.80875	2.40888	3.41908	4.18482	2.48403
33.55	4.42552	2.64618	3.06738	2.55505	2.67056	2.27331	2.5242	3.04796	2.69479	3.4059	4.36874	3.59685	3.59336	2.84195	4.39956	2.83592	3.05422	2.38166	1.92487	2.46929	2.72039	2.99451	2.59297	3.71761	2.43671	2.19068	2.27794	2.62618	2.22434	3.85412	3.04089	2.62045	3.1862	2.53978	2.62753	3.89055	2.36123	2.23609	2.88176	2.42767	2.63428	2.18452	2.81288	2.75652	2.80699	2.43358	3.4354	4.19259	2.48265
33.6	4.36444	2.62847	3.07195	2.52948	2.62791	2.23551	2.5038	3.0287	2.68884	3.33645	4.43276	3.5884	3.60499	2.82243	4.24726	2.85509	3.04826	2.38009	1.87728	2.42137	2.68189	2.94833	2.58586	3.67634	2.41522	2.19847	2.23994	2.61779	2.21182	3.85113	3.0228	2.61648	3.1414	2.48886	2.60511	3.95749	2.36437	2.21995	2.87524	2.38793	2.61127	2.18279	2.87415	2.73445	2.79229	2.39166	3.41832	4.18207	2.46397
33.65	4.41514	2.71399	3.18397	2.53791	2.62964	2.26169	2.49565	3.06417	2.73472	3.39656	4.47134	3.63264	3.68385	2.89071	4.26064	2.97633	3.14932	2.4772	1.88788	2.46696	2.71253	3.01674	2.59504	3.71983	2.44828	2.25325	2.29965	2.66793	2.24939	3.91185	3.0362	2.65706	3.19786	2.50514	2.60322	4.09885	2.38147	2.26585	2.90585	2.42762	2.60262	2.19989	2.98032	2.7684	2.80958	2.44316	3.44383	4.23723	2.45063
33.7	4.41209	2.74428	3.16165	2.54381	2.6468	2.26546	2.5407	3.06937	2.79844	3.40733	4.49308	3.75431	3.64404	2.9107	4.31769	3.03826	3.20705	2.5516	1.88102	2.48985	2.72392	3.02543	2.61039	3.74212	2.45369	2.31938	2.39462	2.67275	2.26723	3.89784	3.08354	2.68198	3.18406	2.51328	2.61706	4.11453	2.3934	2.26759	2.92896	2.4242	2.64542	2.20662	3.08156	2.7886	2.82185	2.4865	3.48576	4.2183	2.45126
33.75	4.44973	2.76946	3.34478	2.55055	2.64396	2.28724	2.59515	3.0868	2.79831	3.44652	4.59891	3.79031	3.62345	2.96402	4.33274	3.10533	3.26921	2.62361	1.88147	2.52625	2.74426	3.00256	2.63299	3.7432	2.46124	2.30861	2.41999	2.69857	2.26515	3.91816	3.07888	2.75017	3.24686	2.50033	2.64266	4.19044	2.41301	2.27681	2.92418	2.43306	2.65045	2.2079	3.13503	2.80618	2.84141	2.45793	3.49428	4.3294	2.47568
33.8	4.35037	2.82913	3.24767	2.50824	2.65571	2.25849	2.553	3.05471	2.73738	3.40963	4.52779	3.69322	3.54709	2.93169	4.25474	3.1563	3.33135	2.61583	1.84205	2.50848	2.72022	3.01457	2.62118	3.74752	2.46025	2.31575	2.44075	2.6774	2.26458	3.92524	3.10032	2.73562	3.19805	2.48175	2.59638	4.20074	2.40554	2.261	2.9284	2.41833	2.61343	2.19925	3.14156	2.79905	2.81827	2.46337	3.50665	4.24904	2.45337
33.85	4.40466	2.91011	3.31161	2.55117	2.67902	2.27802	2.57258	3.09217	2.73376	3.39619	4.52604	3.72487	3.6943	2.94136	4.25924	3.14672	3.36396	2.67089	1.88079	2.51263	2.7709	3.00783	2.63929	3.75445	2.46156	2.31392	2.43933	2.68814	2.25853	3.9298	3.10487	2.78207	3.20662	2.46129	2.62988	4.20013	2.40026	2.28305	2.92567	2.42945	2.65746	2.1921	3.15652	2.79924	2.83674	2.4566	3.51319	4.26445	2.46371
33.9	4.4493	2.95431	3.2491	2.5414	2.64616	2.28062	2.55342	3.07168	2.74683	3.40199	4.41787	3.68688	3.73539	2.97372	4.20921	3.15953	3.41716	2.67712	1.84489	2.52142	2.72327	2.98153	2.63071	3.74244	2.45147	2.31031	2.47006	2.67322	2.26259	3.937	3.08685	2.81455	3.22869	2.46531	2.63092	4.21728	2.41585	2.25691	2.88473	2.41379	2.63473	2.20202	3.17377	2.79072	2.82635	2.42676	3.51603	4.24234	2.42625
33.95	4.36271	2.91491	3.27608	2.54793	2.6475	2.25496	2.52198	3.04333	2.70639	3.38512	4.51231	3.74853	3.6478	2.95071	4.14289	3.19021	3.41267	2.65348	1.85164	2.48877	2.71261	2.98473	2.62124	3.72687	2.44368	2.28917	2.47319	2.66697	2.25475	3.87801	3.068	2.89234	3.22165	2.39376	2.60871	4.22791	2.41216	2.25524	2.87673	2.40942	2.6334	2.20106	3.18664	2.78208	2.7911	2.43447	3.45559	4.26689	2.43275
34	4.47923	2.98509	3.41128	2.57873	2.6899	2.27632	2.59247	3.09611	2.76332	3.41728	4.55696	3.73746	3.75091	3.0213	4.2198	3.21562	3.49682	2.67418	1.88269	2.53798	2.76589	3.01288	2.6222	3.78895	2.48159	2.34259	2.49624	2.69178	2.28267	3.89075	3.10192	3.04142	3.25989	2.4398	2.63166	4.24427	2.45696	2.31511	2.89269	2.44647	2.65115	2.23035	3.20321	2.80585	2.86462	2.49514	3.50864	4.30161	2.4578
34.05	4.41237	2.99019	3.35458	2.52199	2.69436	2.26819	2.54828	3.06879	2.74941	3.46702	4.59216	3.73878	3.69619	2.95827	4.12503	3.22759	3.47372	2.68461	1.8682	2.5359	2.73623	3.01147	2.62938	3.82217	2.46868	2.34021	2.48513	2.70852	2.30289	3.87184	3.08184	3.04297	3.18874	2.38421	2.60095	4.22534	2.46055	2.28293	2.86188	2.42112	2.65351	2.21761	3.21343	2.79393	2.8571	2.46048	3.50927	4.30044	2.45357
34.1	4.34664	3.00893	3.26853	2.53112	2.70011	2.22838	2.57158	3.07634	2.72451	3.45975	4.49229	3.77349	3.70866	2.97752	4.1579	3.22696	3.45669	2.66471	1.85854	2.49559	2.73878	3.01229	2.64265	3.7458	2.45185	2.31892	2.47701	2.66018	2.28832	3.82546	3.10812	3.05256	3.19502	2.34345	2.58531	4.25903	2.42695	2.26396	2.82145	2.42769	2.63804	2.21184	3.17324	2.79743	2.82052	2.44614	3.48174	4.22981	2.42861
34.15	4.4268	3.01756	3.32517	2.55074	2.73276	2.26993	2.57139	3.07032	2.74637	3.42341	4.50506	3.76385	3.68174	2.96393	4.07888	3.224	3.43796	2.67184	1.8584	2.525	2.75031	2.99051	2.62809	3.77232	2.46126	2.33113	2.4796	2.6983	2.28409	3.79572	3.06557	3.09054	3.2511	2.33837	2.59474	4.23082	2.44066	2.28561	2.8101	2.3995	2.6355	2.20235	3.19444	2.7929	2.81334	2.47828	3.49154	4.2822	2.41807
34.2	4.43591	3.0104	3.42925	2.56264	2.80272	2.3049	2.58167	3.09119	2.77509	3.47484	4.6381	3.77885	3.81455	2.97112	4.0815	3.24481	3.47281	2.73195	1.87113	2.54359	2.73559	3.00627	2.63284	3.78186	2.48257	2.35601	2.49557	2.68163	2.28992	3.76483	3.09308	3.12383	3.25888	2.34285	2.57996	4.229	2.44299	2.28837	2.83253	2.44463	2.64883	2.2076	3.23009	2.80049	2.85638	2.48248	3.53084	4.36777	2.45712
34.25	4.42975	3.05254	3.34038	2.57068	2.76977	2.30758	2.55465	3.07421	2.7515	3.47255	4.60135	3.82069	3.74045	3.00023	4.01959	3.27198	3.49149	2.71222	1.86526	2.53648	2.72127	3.01379	2.63862	3.77673	2.48648	2.35715	2.49837	2.69208	2.29372	3.73116	3.0766	3.14106	3.22742	2.31995	2.58088	4.26731	2.45795	2.28964	2.77983	2.44172	2.6597	2.21829	3.17611	2.81304	2.85668	2.47262	3.51418	4.32883	2.47589
34.3	4.44758	3.03047	3.45256	2.56167	2.80972	2.30556	2.59495	3.09493	2.73988	3.45773	4.53772	3.78781	3.79235	3.00142	4.02273	3.28604	3.53248	2.71773	1.88646	2.562	2.74336	3.02789	2.65459	3.81048	2.48838	2.35864	2.49271	2.69351	2.32376	3.72926	3.10993	3.14589	3.31013	2.32979	2.5566	4.31214	2.48241	2.30933	2.73985	2.43768	2.68468	2.22867	3.21807	2.8367	2.84133	2.46702	3.55343	4.31584	2.48691
34.35	4.49902	3.05369	3.34606	2.56622	2.80719	2.27774	2.55932	3.12184	2.71932	3.49614	4.59464	3.81836	3.70539	3.00447	4.00983	3.28665	3.49237	2.71708	1.86514	2.53197	2.7628	3.02423	2.63854	3.79329	2.46715	2.33626	2.51435	2.68763	2.30416	3.67653	3.10596	3.14584	3.27134	2.30867	2.5459	4.29772	2.44412	2.29513	2.74291	2.44945	2.66457	2.22738	3.23724	2.82252	2.84679	2.45189	3.5276	4.29089	2.45113
34.4	4.41451	3.05315	3.40087	2.59823	2.7691	2.29462	2.5859	3.0999	2.693	3.5252	4.64584	3.77982	3.76845	3.00821	4.00459	3.29963	3.48671	2.71866	1.87268	2.55323	2.73969	3.00242	2.65651	3.79139	2.47458	2.34758	2.50691	2.66143	2.28988	3.62869	3.11738	3.14781	3.21715	2.28542	2.50367	4.24449	2.43203	2.2918	2.71655	2.43688	2.64761	2.20113	3.22578	2.80823	2.84849	2.49463	3.52831	4.30087	2.42892
34.45	4.43087	3.01933	3.39201	2.52789	2.76102	2.29433	2.56809	3.10237	2.6708	3.46802	4.51729	3.76194	3.60825	2.94934	3.91712	3.27178	3.45763	2.68502	1.84821	2.49731	2.71597	2.99086	2.66024	3.78013	2.46226	2.34567	2.49102	2.6679	2.27255	3.56983	3.0777	3.08477	3.19954	2.26231	2.48562	4.25388	2.41757	2.28807	2.66637	2.41292	2.6539	2.20914	3.22177	2.7939	2.84384	2.44988	3.49915	4.31145	2.43825
34.5	4.47748	3.07452	3.49398	2.56507	2.81453	2.31183	2.5693	3.11076	2.66952	3.51066	4.56792	3.80246	3.75022	3.03645	3.88806	3.29379	3.49773	2.72846	1.88711	2.55628	2.75224	3.03023	2.6689	3.80386	2.49395	2.3641	2.53936	2.68499	2.32327	3.61317	3.07176	3.1352	3.27549	2.24509	2.49345	4.28475	2.47949	2.29915	2.66472	2.4606	2.67615	2.22635	3.23558	2.81942	2.87883	2.47574	3.57407	4.30572	2.45058
34.55	4.49047	3.07894	3.39982	2.55592	2.78145	2.277	2.55865	3.07738	2.64567	3.46268	4.54421	3.7806	3.77156	3.01264	3.86593	3.29162	3.5266	2.70319	1.87906	2.53995	2.77408	3.01923	2.67102	3.79347	2.49092	2.35946	2.5197	2.66818	2.30415	3.52665	3.1039	3.12393	3.30458	2.24033	2.46256	4.26567	2.45378	2.30446	2.64359	2.42795	2.65183	2.2137	3.22645	2.81653	2.86357	2.4761	3.54422	4.31699	2.45498
34.6	4.44028	3.03184	3.35434	2.51715	2.81252	2.27987	2.5586	3.08045	2.66441	3.41875	4.56718	3.705	3.68576	2.99054	3.80229	3.30723	3.4409	2.71136	1.887	2.50919	2.74895	2.99442	2.61435	3.77047	2.47835	2.32402	2.51721	2.64854	2.29833	3.47543	3.06244	3.05742	3.21483	2.19478	2.42609	4.29691	2.45028	2.29709	2.60305	2.40533	2.6488	2.18522	3.2012	2.80611	2.81686	2.47015	3.51295	4.30479	2.43026
34.65	4.45705	3.06778	3.42634	2.56958	2.80426	2.29278	2.54887	3.09673	2.60432	3.42744	4.54326	3.8518	3.76238	3.02696	3.81864	3.30123	3.49109	2.70338	1.89093	2.5053	2.73584	2.98883	2.65621	3.74093	2.46831	2.31672	2.49525	2.65193	2.2711	3.4662	3.11483	3.04722	3.24895	2.19609	2.40935	4.24226	2.45077	2.30313	2.59446	2.4174	2.64941	2.21326	3.20059	2.79779	2.87614	2.44124	3.53513	4.28387	2.43312
34.7	4.53177	3.05753	3.45808	2.62262	2.87797	2.30446	2.57457	3.11549	2.67129	3.5315	4.68621	3.86803	3.859	3.05395	3.91813	3.3199	3.55507	2.7489	1.92761	2.56664	2.78961	3.03152	2.67955	3.82081	2.50419	2.36932	2.53463	2.69804	2.32116	3.43873	3.12087	3.07998	3.29597	2.23677	2.44902	4.29596	2.48187	2.31433	2.60492	2.42857	2.72067	2.23623	3.25022	2.86719	2.87811	2.48612	3.58256	4.37972	2.46586
34.75	4.43227	3.09733	3.48653	2.55913	2.84327	2.29515	2.58474	3.11955	2.61074	3.49781	4.60439	3.78306	3.7862	3.02959	3.73979	3.32717	3.55103	2.71925	1.92626	2.53981	2.77836	3.04189	2.68836	3.82577	2.50742	2.37893	2.52813	2.6803	2.32463	3.42794	3.12265	3.04944	3.26722	2.21523	2.45626	4.27019	2.46034	2.32341	2.59215	2.45429	2.6901	2.23197	3.27055	2.83952	2.89182	2.48831	3.55649	4.37962	2.4574
34.8	4.43223	3.05982	3.43157	2.58263	2.85025	2.32378	2.5796	3.12954	2.61239	3.46336	4.60271	3.83279	3.83598	3.03407	3.78228	3.3208	3.50168	2.69807	1.93569	2.53873	2.77666	3.04136	2.66254	3.85037	2.50126	2.36914	2.5423	2.69208	2.32741	3.38196	3.12104	2.99592	3.26734	2.19825	2.38713	4.28476	2.4459	2.3169	2.52711	2.42382	2.6727	2.22496	3.27747	2.84435	2.87283	2.46952	3.53702	4.33074	2.46584
34.85	4.35409	3.06682	3.45498	2.55351	2.89747	2.30242	2.53912	3.11739	2.59221	3.48853	4.63196	3.7952	3.73163	3.03028	3.69363	3.31677	3.51071	2.71429	1.92643	2.5418	2.75224	3.03202	2.67382	3.8194	2.51185	2.36157	2.53988	2.6719	2.29673	3.3178	3.09944	2.97817	3.23994	2.15584	2.38428	4.30335	2.47164	2.3035	2.50992	2.42532	2.65692	2.22685	3.25724	2.829	2.87716	2.45288	3.57407	4.30514	2.46039
34.9	4.35522	3.06058	3.45071	2.5949	2.84265	2.31317	2.55265	3.10997	2.55094	3.48893	4.65627	3.78995	3.78653	3.03457	3.66742	3.31821	3.55763	2.68476	1.94464	2.54493	2.74648	3.0374	2.6829	3.82095	2.50249	2.36919	2.54629	2.67187	2.32942	3.30114	3.10827	2.93291	3.26095	2.16804	2.3627	4.34463	2.44407	2.31708	2.51401	2.43859	2.68291	2.2341	3.25267	2.84417	2.89142	2.50505	3.56946	4.35992	2.47745
34.95	4.21293	3.08859	3.43261	2.58028	2.90213	2.31759	2.56003	3.11803	2.51805	3.49241	4.58125	3.85925	3.65788	3.0313	3.65699	3.33061	3.51178	2.72255	1.94784	2.56308	2.7959	3.04265	2.69619	3.84719	2.51217	2.36144	2.53832	2.6978	2.33576	3.27848	3.11754	2.9278	3.2449	2.14969	2.34436	4.36814	2.48797	2.34178	2.50506	2.44794	2.7116	2.22601	3.2699	2.8719	2.88517	2.4708	3.6141	4.35656	2.47395
[truncated: 126 more columns]

## Sheet: Extended Data Figure 4i
	BMDMs-Y
Time (min)	Cell 1	Cell 2	Cell 3	Cell 4	Cell 5	Cell 6	Cell 7	Cell 8	Cell 9	Cell 10	Cell 11	Cell 12	Cell 13	Cell 14	Cell 15	Cell 16	Cell 17	Cell 18	Cell 19	Cell 20	Cell 21	Cell 22	Cell 23	Cell 24	Cell 25	Cell 26	Cell 27	Cell 28	Cell 29	Cell 30	Cell 31	Cell 32	Cell 33	Cell 34	Cell 35	Cell 36	Cell 37	Cell 38	Cell 39	Cell 40	Cell 41	Cell 42	Cell 43	Cell 44	Cell 45	Cell 46	Cell 47	Cell 48	Cell 49
0	1.00512	0.98971	1.00898	1.00661	0.991027	1.00493	0.989279	1.00639	1.00188	1.0096	0.998179	1.00324	1.00333	0.995818	1.01382	0.996722	1.00232	0.997878	1.00288	1.01332	1.00067	1.00333	1.00051	1.00908	1.01311	1.0093	0.993546	1.00981	0.972487	1.01364	1.00513	0.991174	0.995853	0.992079	0.993977	1.00381	1.00422	1.00573	1.0001	1.0069	1.00171	1.00551	1.00098	0.996807	1.00299	0.996758	0.996539	1.00674	1.00367
0.05	0.993443	0.993637	0.987926	0.988714	0.985522	0.991053	0.997149	0.990121	0.998906	1.00047	0.987578	1.00414	1.0016	0.988787	0.99018	0.991105	0.995627	0.997233	1.00274	0.995045	0.994247	0.99229	0.997755	0.992068	0.99872	0.998842	0.993742	1.00569	0.983448	1.00913	0.992946	1.0247	1.00667	1.00734	1.01372	0.995122	1.00142	1.00263	1.01351	0.997284	1.01047	1.00591	1.00943	1.01265	0.997456	1.00262	0.997121	1.00618	1.01287
0.1	1.00458	1.00742	1.00735	1.00275	1.00292	0.997717	1.006	1.00125	0.999419	0.999858	1.01911	0.996014	1.00479	0.998168	0.994587	1.01391	0.997906	1.00213	1.00008	1.00213	1.00251	1.00211	1.00459	0.998412	1.00015	0.997488	0.998467	0.996801	0.997118	1.0058	1.00733	0.99887	1.0155	1.01289	0.996239	0.999476	1.00304	0.991466	0.999317	1.00903	1.00156	1.00919	0.999307	1.00673	1.00822	1.00231	0.989451	1.00191	0.999019
0.15	1.00929	1.01232	0.995221	1.00789	1.01063	1.00508	1.00291	1.01182	1.00219	0.999576	1.00668	1.00016	1.00002	1.00564	1.00747	0.994097	1.00404	1.00144	1.00228	1.00109	1.00824	1.00949	1.00625	1.00876	1.00286	1.01405	1.01357	1.00043	0.997874	0.999484	1.0005	0.989713	0.994817	0.999811	0.991487	1.01104	1.00172	0.994682	0.987886	0.991333	1.00204	0.993442	0.995206	1.00899	0.990707	1.00002	0.992215	0.993574	0.990991
0.2	0.993876	0.997455	1.00674	0.994338	1.00389	0.994185	1.00076	0.992245	0.999267	1.0037	0.997647	0.995228	0.993989	1.00199	1.0049	0.999468	0.999784	1.00377	0.992981	0.987969	0.992691	0.992426	0.994756	0.990549	0.990134	0.987983	0.998107	0.992179	1.01797	0.987832	0.993626	0.996652	0.998612	0.998939	1.00736	1.00254	1.00585	0.999662	1.00669	0.99939	0.992091	0.989783	0.995132	0.983286	0.997341	1.00337	0.995992	0.991853	0.992396
0.25	0.993695	0.999456	0.993782	0.999701	1.00601	1.00703	1.00391	0.998176	0.998342	0.986798	0.99081	1.00122	0.996282	1.0096	0.989054	1.00469	1.00032	0.997549	0.999039	1.00045	1.00165	1.00035	0.996137	1.00113	0.995024	0.992335	1.00257	0.995083	1.0311	0.98412	1.00046	0.998894	0.988546	0.988942	0.997217	0.988015	0.983753	1.00583	0.992496	0.996068	0.99213	0.996163	0.999945	0.991532	1.00328	0.994926	1.02868	0.999742	1.00106
0.3	0.996357	0.995718	0.988087	0.993562	1.00939	1.00465	1.01137	1.00033	1.00292	0.993116	0.979724	0.991988	0.997535	1.0001	0.98498	1.00294	1.006	0.997923	0.998522	0.995784	0.999618	1.00084	0.993862	1.0042	0.985569	1.00049	1.00808	1.00103	1.02899	0.984305	1.00785	0.991451	1.01239	1.00766	1.01862	1.015	0.98827	1.01042	0.991031	0.997917	0.994127	1.00647	0.998032	0.993829	0.999696	1.00595	1.02892	1.0049	0.996585
0.35	1.00881	0.999863	0.999553	0.993455	1.00171	1.00057	1.00841	1.00466	0.998273	0.996125	0.992497	0.993478	0.983172	0.987193	0.994773	1.00818	0.995257	0.993737	0.982834	0.977149	0.987691	0.994662	0.993202	1.0025	0.980545	1.0035	0.993543	1.00322	1.02769	0.984294	1.00345	1.00358	0.995221	1.01273	1.00081	1.00056	0.975788	0.997215	0.997654	0.988636	1.00314	1.00893	0.99493	0.991903	1.00193	0.991947	1.01112	1.00197	1.01288
0.4	0.998393	0.998181	0.987579	0.987142	0.981004	0.999251	0.995809	0.995391	0.990273	0.980149	0.956687	0.983839	0.985673	0.991427	0.998561	0.991937	0.99147	0.995337	0.992561	0.975717	0.996337	0.989576	0.982991	0.988675	0.990463	0.993694	0.990962	0.988801	1.04454	0.976351	1.00141	1.00877	1.00862	0.99728	1.01876	0.994251	0.99406	0.998032	0.989807	0.985488	0.997549	1.00802	0.982465	0.989218	0.99709	1.01409	1.01851	0.997454	1.00852
0.45	1.00033	1.00255	0.993014	0.997449	1.00816	0.996501	1.00236	0.996993	1.00336	0.994605	0.97565	0.991146	0.98483	0.999215	1.00063	1.0142	1.00752	1.0119	0.99373	0.977968	1.00041	0.99639	0.989809	0.999553	0.982338	1.00516	0.997294	0.99725	1.03761	0.97419	1.00956	1.00717	0.998953	0.986566	0.999703	0.997439	0.969399	0.988352	0.993575	0.997138	0.984894	0.990691	0.983393	0.981312	0.988519	1.01747	1.01777	0.992368	1.00526
0.5	1.0011	0.998844	1.00431	0.996437	0.995338	1.00121	0.997176	0.996605	0.999687	1.00534	0.958673	0.988306	0.982299	1.00714	0.97939	1.01182	1.00306	0.990753	0.990253	0.96858	1.00711	0.996855	0.989423	0.997088	0.983782	0.9962	0.99933	0.99496	1.03719	0.971612	1.00001	1.00888	0.999041	0.996237	0.992926	1.00339	0.974707	0.996836	0.998153	0.993764	1.00306	1.00018	0.992667	0.98312	0.997613	1.00385	1.0141	1.0031	0.99402
0.55	1.00574	1.00628	1.00884	0.987073	1.00998	0.999421	1.00435	0.98688	1.00244	0.991559	0.960641	0.990594	0.981037	0.999789	0.962756	1.00629	1.00668	1.00622	0.98514	0.971489	0.999584	0.997475	0.981095	1.00098	0.985039	1.00365	1.00157	1.00164	1.03901	0.973098	1.01741	1.00848	1.00745	0.999504	0.989991	0.985164	0.980132	0.997523	0.994595	0.992194	1.00373	1.00734	0.994754	0.984567	0.995902	0.99535	1.00848	0.99424	1.01389
0.6	0.998635	0.993719	0.995482	0.995487	1.00836	1.00311	1.01075	0.992432	0.999913	0.982877	0.949403	0.978271	0.980634	0.997011	0.977087	1.00774	1.02024	1.00111	0.989886	0.968381	0.999638	0.99986	0.984594	1.00648	0.980352	0.991752	1.00552	1.00306	1.05395	0.970431	1.01423	1.01895	0.99739	0.993806	1.02156	0.988176	0.981339	0.98661	0.99506	1.00336	1.00014	1.00754	0.994613	0.988428	1.01109	1.02072	1.02686	1.00452	1.01615
0.65	0.998338	1.00439	1.00013	0.993979	1.00865	0.998709	1.00707	0.989543	0.997512	0.989953	0.939221	0.981533	0.979714	0.997959	0.982727	1.01046	1.01209	0.998144	0.983064	0.96824	1.00057	1.01496	0.985036	0.997092	0.97958	0.999156	0.99758	0.991722	1.05387	0.969607	1.01609	0.999587	1.00019	0.992456	0.992369	0.97852	0.955386	0.996085	0.991123	1.00796	0.992832	1.00791	0.997518	0.968913	0.985391	0.970711	1.01242	1.01323	0.999461
0.7	0.99706	1.00415	0.997178	0.992795	1.00791	1.00047	1.00516	0.972483	0.995435	0.973584	0.932227	0.979893	0.979494	1.00154	0.983847	1.0106	1.00616	1.00521	0.985616	0.954029	0.997145	0.998381	0.974723	0.987096	0.974984	0.993141	0.994834	0.998677	1.0643	0.981583	1.02146	1.0135	1.00526	1.00001	0.99066	0.970873	0.986649	0.990636	1.00858	0.999607	1.00582	1.00846	1.00056	0.98637	1.01146	1.00892	0.99907	1.01033	1.02125
0.75	1.00357	1.02023	1.00517	0.984875	1.01702	1.00108	1.01336	0.967679	1.00029	0.991789	0.938384	0.968357	0.978646	1.01523	1.00446	1.01954	1.02263	1.00698	0.99036	0.962481	1.00601	0.99642	0.991174	0.996216	0.974118	0.997138	1.01173	1.00641	1.05926	0.9589	1.01149	1.00199	0.98569	0.992623	0.999572	0.996431	0.961233	0.985125	0.993502	0.995055	1.00183	1.01358	0.996092	0.989388	0.99002	1.00662	1.03333	1.01058	0.985053
0.8	1.00162	1.00433	0.991596	0.985728	1.0047	0.997447	1.00905	0.957587	0.992525	0.978301	0.909009	0.97477	0.969512	0.993696	0.990517	0.995878	1.01689	1.00709	0.986706	0.951785	0.994427	1.00589	0.966958	0.989589	0.96928	0.999874	0.995888	0.980385	1.06073	0.970386	1.01245	1.00561	0.993545	0.996323	0.99397	0.987366	0.968545	0.995821	0.992284	0.9805	0.994797	1.0084	0.990558	0.991357	1.00713	1.00543	1.04246	1.02083	0.981979
0.85	1.00835	1.0173	0.992745	0.997573	1.0067	0.999941	1.01204	0.978429	1.0076	0.987272	0.913317	0.97387	0.981904	1.0172	0.982404	1.01529	1.02433	1.00938	0.98645	0.957377	1.0025	1.0007	0.978513	1.00168	0.974362	1.00827	0.998711	0.993969	1.06899	0.968388	1.00886	1.02305	0.983288	1.00243	1.0039	0.997531	0.977278	1.00216	0.991861	1.00721	1.00034	1.01414	0.998899	0.992174	1.01944	1.01079	1.04384	1.02552	1.0027
0.9	1.0087	1.01912	1.00155	0.992766	1.01249	1.00556	1.01572	0.97802	1.00567	0.988299	0.911397	0.976623	0.975568	1.0135	0.992653	0.998853	1.02363	1.00618	0.991244	0.967754	1.00673	0.999907	0.979582	0.988723	0.972681	0.99532	1.00434	1.00857	1.0746	0.968208	1.02236	1.02242	0.998898	1.01035	1.02421	0.994726	0.986824	0.987039	0.991401	1.00561	1.0016	1.01004	1.00399	0.998811	1.00699	1.0162	1.04415	1.02304	1.00988
0.95	0.989118	1.01104	0.992475	0.990164	1.00355	1.00016	1.00165	0.97764	1.00464	0.983483	0.91244	0.980728	0.973452	0.999945	0.970182	1.00777	1.01627	1.001	0.980017	0.956132	1.0015	1.00845	0.968132	0.992118	0.966174	1.00328	1.00398	0.982739	1.05942	0.96085	1.01265	1.01099	1.01156	0.981798	0.991114	0.96814	0.978798	0.996617	0.982164	1.00136	0.990226	1.01012	1.0022	0.989349	0.994789	1.02459	1.01843	1.03111	0.998356
1	1.00394	1.01283	1.01169	0.98844	1.00349	1.00048	1.00829	0.969221	1.00572	0.969743	0.89776	0.979446	0.974896	1.00039	1.00049	1.01948	1.0271	1.00948	0.98356	0.951491	1.0026	1.00263	0.976109	0.985581	0.959328	0.984671	1.00716	0.997608	1.06161	0.967332	1.02555	1.02252	1.00368	1.01662	1.01678	0.98047	0.964921	1.00143	0.98147	1.00188	1.00313	1.00843	0.996113	0.991877	0.995693	1.01421	1.02519	1.01471	0.98444
1.05	1.79266	1.27489	1.58319	3.28888	2.63623	1.22499	1.16628	1.13828	1.36357	1.72927	1.02456	1.19503	1.7517	1.73713	1.98683	2.8739	1.36782	3.58194	3.04661	1.14833	1.80764	1.38836	1.34121	1.29826	1.41264	1.53499	3.0048	1.57904	1.75636	1.18044	3.83522	1.14513	1.13464	3.51568	4.55528	1.06721	1.16143	1.36834	1.00848	1.247	4.49228	2.79843	2.53244	1.13911	1.89056	4.7249	6.27582	2.465	2.90102
1.1	2.76588	1.77104	2.49297	4.85287	3.2899	1.94244	1.36492	1.37994	1.68752	1.93815	1.22135	1.58373	5.55756	2.57845	5.9463	3.18821	1.96231	3.38803	2.27752	1.89545	2.4407	2.97003	1.67635	1.8521	2.35297	3.48533	3.04479	3.01622	2.60866	1.71695	3.74224	1.24957	1.44126	2.73488	2.89862	1.14678	1.39846	2.10138	1.04821	1.41409	3.99426	2.59565	2.27706	1.27969	3.21015	4.36189	4.3231	2.71669	2.77905
1.15	2.92025	1.97209	3.50147	5.30886	3.39935	1.82855	1.58028	1.61925	2.09071	2.12969	1.43446	3.58578	7.36323	2.73646	5.36754	3.32036	2.75101	3.08945	1.68012	2.22064	2.49897	3.12443	1.91293	2.34689	2.76252	4.70019	2.93809	3.75542	3.10513	1.80364	3.53211	1.31638	1.7957	2.29215	2.04488	1.20498	1.57106	2.14053	1.09162	1.5302	3.40105	2.24748	2.0143	1.38557	2.46595	3.71342	3.18513	2.73935	2.45127
1.2	2.92461	1.96232	4.04052	5.76762	3.431	1.78446	1.76672	1.87815	2.57152	2.27826	1.72464	2.01985	8.61624	2.76527	4.6622	3.50709	3.04498	2.87663	2.00204	2.38335	2.43395	3.23858	2.0779	2.45599	2.94497	5.89042	2.83204	4.24393	3.29701	1.78591	3.51738	1.39214	2.01024	2.29556	2.02697	1.29501	1.68123	2.0909	1.13736	1.56415	3.12405	2.19026	1.85803	1.42331	2.12053	3.16551	3.88652	2.66709	2.2056
1.25	2.7398	1.97005	4.29126	5.78074	3.34773	1.80735	1.86889	2.15829	2.84546	2.32762	1.89561	1.67856	8.87746	2.62641	4.25181	3.56216	3.13412	2.83384	1.73909	2.4359	2.40933	3.06417	2.17521	2.42876	2.95014	6.16218	2.68087	4.29625	3.19866	1.76575	3.61193	1.43687	2.12095	2.52592	2.59746	1.32994	1.66538	1.90522	1.15866	1.5821	3.02166	2.27945	1.81463	1.4358	2.12906	2.97756	3.64245	2.49835	1.95428
1.3	2.49973	1.97297	4.3195	5.21345	3.28385	1.78733	1.96228	2.30335	2.94953	2.27447	2.14671	1.62574	8.66942	2.52646	4.17685	3.52698	3.1396	2.85295	1.52387	2.50618	2.29257	2.84907	2.19202	2.38682	2.84904	5.93281	2.54154	4.01685	3.10461	1.72847	3.82538	1.46783	2.21654	2.71447	2.83	1.34339	1.72514	1.85285	1.19387	1.63014	3.09658	2.23526	1.86787	1.45591	2.31486	3.06858	3.17638	2.29222	1.90921
1.35	2.39364	1.97705	4.27812	5.06217	3.26193	1.78881	1.98086	2.38668	2.92703	2.20357	2.23922	1.63939	8.23593	2.37791	4.28242	3.5562	3.15952	2.85698	1.70028	2.48664	2.2174	2.7625	2.08688	2.33488	2.65325	5.74852	2.42529	3.91895	2.84402	1.68286	3.84597	1.46267	2.29966	2.59972	2.77624	1.32677	1.65374	1.63864	1.18418	1.5871	3.29061	2.22978	1.94257	1.40294	2.11259	3.01089	3.65889	2.02221	1.93202
1.4	2.25336	1.92078	4.09959	4.8705	3.14456	1.74502	1.99887	2.45547	2.79821	2.09553	2.2661	1.67686	7.67227	2.17893	4.01057	3.33124	3.07025	2.76642	1.51374	2.45034	2.11937	2.67665	1.99813	2.24453	2.4158	5.55636	2.24724	3.53074	2.59823	1.59977	3.93808	1.47715	2.22235	2.57388	2.87794	1.30648	1.58709	1.55229	1.18971	1.55584	3.3542	2.20737	1.93149	1.40056	1.99213	3.10973	3.34131	1.84366	1.94696
1.45	2.14587	1.89369	3.86988	4.53991	3.07667	1.69749	1.98656	2.56678	2.65653	2.01187	2.20295	1.6379	7.10577	2.08837	4.00136	3.25368	3.14131	2.64887	1.33343	2.3586	2.09009	2.63298	1.91536	2.26243	2.22482	5.24681	2.10705	3.4908	2.42015	1.51517	4.05014	1.49338	2.2497	2.48071	3.08873	1.30844	1.57287	1.41911	1.20622	1.51663	3.26027	2.10966	1.92197	1.35426	1.86167	3.09632	2.83095	1.66579	1.83986
1.5	2.05055	1.85241	3.48099	4.07299	2.98106	1.67189	1.97373	2.60874	2.51398	1.94836	2.20941	1.51887	6.39837	1.99336	3.93549	3.20196	3.06918	2.5217	1.28294	2.29559	2.03701	2.7186	1.80373	2.2433	2.05486	4.79948	1.95731	3.28537	2.31733	1.45992	4.01566	1.49668	2.14608	2.29693	3.04749	1.30705	1.53523	1.40667	1.20923	1.48466	3.02941	2.10422	1.87804	1.33909	1.83504	2.98669	2.51723	1.5533	1.76307
1.55	1.99185	1.84621	3.29515	3.6519	2.88738	1.64774	1.92451	2.57204	2.32503	1.83044	2.15223	1.44655	5.74678	1.88623	3.66025	3.08218	3.01413	2.47048	1.24084	2.15834	1.95741	2.7542	1.70267	2.16158	1.84952	4.58863	1.87313	3.15548	2.21296	1.42419	4.03971	1.50605	2.23959	2.05852	2.7814	1.29099	1.45405	1.38284	1.19311	1.46843	2.87448	2.00849	1.86522	1.29185	1.78832	2.83119	2.86506	1.4648	1.71301
1.6	1.97717	1.7744	3.12191	3.3282	2.80967	1.60053	1.87384	2.53403	2.1215	1.75997	1.99693	1.36206	4.98162	1.83649	3.37775	3.0001	2.75327	2.32753	1.21683	2.03052	1.90623	2.74152	1.60423	2.10184	1.7449	4.20087	1.80808	2.95425	2.05685	1.37837	3.8459	1.5452	2.23615	1.89843	2.62352	1.27378	1.3947	1.39937	1.2092	1.4598	2.52402	1.9521	1.84115	1.28334	1.659	2.66632	2.71664	1.41174	1.65076
1.65	1.91375	1.74731	2.8479	3.04688	2.68779	1.55285	1.82211	2.45798	1.96216	1.69621	1.91706	1.30092	4.25011	1.73966	3.182	2.89108	2.63365	2.25266	1.17742	1.89635	1.86558	2.72567	1.53012	2.03375	1.68579	3.93321	1.72862	2.80404	1.93717	1.34669	3.5664	1.51766	2.33233	1.83156	2.54976	1.27372	1.35152	1.38186	1.19908	1.42703	2.50282	1.87413	1.77829	1.26732	1.61047	2.48033	2.35285	1.37423	1.6149
1.7	1.89912	1.71301	2.60378	2.95063	2.58434	1.51543	1.79198	2.3631	1.83279	1.63173	1.87304	1.26327	3.4765	1.65867	2.8155	2.7558	2.49736	2.19374	1.17043	1.7841	1.81123	2.66911	1.48727	1.93938	1.6384	3.59063	1.69185	2.6822	1.88284	1.3183	3.31066	1.50468	2.30016	1.74142	2.40814	1.26517	1.31568	1.36471	1.20444	1.38663	2.35085	1.86818	1.70408	1.24659	1.55161	2.26187	1.91097	1.33856	1.56712
1.75	1.74607	1.62152	2.37836	2.85831	2.40591	1.4745	1.73392	2.23482	1.71192	1.56829	1.68335	1.21726	2.86181	1.55544	2.56486	2.58064	2.41483	2.08247	1.14832	1.6606	1.75182	2.60874	1.43429	1.84274	1.59646	3.23941	1.70276	2.49018	1.85526	1.28274	3.018	1.49919	2.34296	1.75671	2.37752	1.26702	1.2738	1.37668	1.2165	1.38633	2.20374	1.87185	1.70667	1.23618	1.48779	2.18693	1.77811	1.354	1.58439
1.8	1.72307	1.58626	2.18467	2.72415	2.32385	1.44964	1.70333	2.20181	1.66887	1.58517	1.64278	1.20437	2.37861	1.54766	2.41912	2.46941	2.31701	2.07579	1.13693	1.58723	1.7319	2.61329	1.44122	1.76837	1.57522	2.91815	1.65494	2.40749	1.81029	1.25198	2.68563	1.48337	2.35727	1.70177	2.2434	1.21945	1.2739	1.33531	1.21365	1.34745	2.05898	1.83917	1.66538	1.20392	1.42076	2.0326	1.75765	1.31635	1.5179
1.85	1.6562	1.54259	2.04522	2.73447	2.18501	1.41976	1.66064	2.10912	1.63581	1.52071	1.5636	1.21098	2.03828	1.52984	2.17064	2.39316	2.22034	2.04539	1.13264	1.52144	1.70339	2.63032	1.42837	1.72581	1.52092	2.62108	1.61163	2.30326	1.74103	1.24114	2.53179	1.46346	2.41049	1.65179	2.18173	1.22628	1.23646	1.33917	1.21771	1.33929	2.02047	1.81892	1.61382	1.19549	1.38118	1.97226	1.75199	1.32583	1.51072
1.9	1.66013	1.54229	1.95867	2.71921	2.10646	1.39945	1.65685	2.03687	1.60858	1.53815	1.5124	1.21863	1.80218	1.52781	2.12752	2.32688	2.21709	2.02421	1.13422	1.49059	1.67929	2.57604	1.41091	1.68773	1.50441	2.38495	1.55851	2.21792	1.64254	1.20812	2.33105	1.44002	2.36075	1.55066	2.13318	1.19986	1.21154	1.31551	1.21993	1.33098	1.9161	1.77638	1.59434	1.19473	1.32231	1.88169	1.61105	1.29852	1.47112
1.95	1.63671	1.48981	1.87396	2.58302	1.99491	1.3884	1.60556	1.94282	1.60091	1.50323	1.43245	1.20513	1.67333	1.51043	2.02162	2.24108	2.11715	1.97592	1.11741	1.44061	1.649	2.50655	1.38308	1.64352	1.44103	2.09701	1.5213	2.12034	1.57584	1.19654	2.19695	1.44684	2.29551	1.53791	2.11432	1.21032	1.22225	1.28306	1.2231	1.33446	1.82176	1.79072	1.58993	1.19911	1.32252	1.82475	1.55511	1.28977	1.43272
2	1.62947	1.45755	1.84909	2.49907	1.91386	1.3638	1.5447	1.87974	1.59809	1.5233	1.38816	1.20553	1.57505	1.52903	1.89707	2.20295	2.0452	1.95782	1.13309	1.41361	1.60757	2.42223	1.3818	1.60207	1.42991	1.91426	1.55793	2.08071	1.52782	1.185	2.10175	1.41659	2.23534	1.4995	1.96627	1.21301	1.1815	1.28238	1.21112	1.30036	1.74251	1.73679	1.61022	1.1781	1.28095	1.73143	1.56199	1.27434	1.45271
2.05	1.6141	1.43415	1.81204	2.44376	1.82271	1.35485	1.51032	1.85492	1.58399	1.50319	1.31312	1.18632	1.50018	1.52001	1.8419	2.11302	1.9546	1.92769	1.11419	1.40312	1.57295	2.36501	1.35934	1.54542	1.40078	1.72286	1.55751	2.04133	1.50073	1.17724	2.00058	1.41299	2.12811	1.49614	1.9528	1.19044	1.16382	1.24732	1.22403	1.28898	1.71681	1.74699	1.63342	1.19114	1.28252	1.68634	1.48723	1.2614	1.40878
2.1	1.62384	1.40654	1.76209	2.29658	1.78048	1.3365	1.48052	1.80333	1.5725	1.5171	1.24613	1.18673	1.44346	1.50248	1.76189	2.02578	1.91758	1.91968	1.11284	1.38867	1.52848	2.26557	1.37022	1.53219	1.38706	1.6229	1.56444	2.04116	1.45504	1.16069	1.89915	1.3973	2.0115	1.518	1.90628	1.20306	1.14833	1.22363	1.2079	1.29432	1.66192	1.68736	1.59597	1.18759	1.30338	1.64874	1.48846	1.24036	1.40007
2.15	1.57427	1.37064	1.70548	2.189	1.69981	1.29861	1.45325	1.758	1.56511	1.50208	1.2061	1.14	1.39332	1.47849	1.67189	1.95891	1.86361	1.87125	1.10221	1.35766	1.50297	2.18045	1.371	1.4898	1.35702	1.51586	1.5646	1.95185	1.39161	1.12618	1.79503	1.34311	1.91691	1.48925	1.8842	1.14117	1.1767	1.20804	1.18728	1.25062	1.5641	1.65435	1.63939	1.16955	1.2611	1.5845	1.42575	1.21435	1.37417
2.2	1.54841	1.37666	1.71498	2.18573	1.68829	1.31424	1.43059	1.69088	1.56506	1.51206	1.18513	1.17341	1.35564	1.47912	1.6191	1.91922	1.83502	1.89644	1.10509	1.3474	1.4717	2.14796	1.34869	1.48079	1.35382	1.48551	1.57898	1.92138	1.34348	1.10351	1.79444	1.34073	1.83534	1.44249	1.863	1.14739	1.17368	1.19406	1.18511	1.23586	1.51079	1.65243	1.58063	1.16955	1.25451	1.60959	1.39595	1.20497	1.35738
2.25	1.49619	1.3472	1.65824	2.19987	1.64195	1.2833	1.41519	1.66183	1.5589	1.50392	1.14315	1.16802	1.35082	1.46701	1.57375	1.85632	1.78445	1.88273	1.10677	1.32609	1.44156	2.03852	1.35883	1.43985	1.34262	1.44188	1.58061	1.87249	1.29923	1.10956	1.75165	1.34538	1.69539	1.42487	1.86008	1.13008	1.16336	1.1757	1.17938	1.24708	1.44269	1.63312	1.58453	1.16956	1.26052	1.59728	1.35935	1.18896	1.35768
2.3	1.4807	1.32877	1.63679	2.18688	1.60605	1.27387	1.40135	1.61937	1.55169	1.5008	1.12938	1.18113	1.32671	1.43385	1.54438	1.84601	1.76869	1.87926	1.09307	1.30908	1.42958	1.94009	1.36861	1.44323	1.32144	1.42243	1.58652	1.81536	1.28951	1.09728	1.706	1.3328	1.55531	1.4385	1.78336	1.12354	1.20324	1.19166	1.16349	1.22918	1.39443	1.59649	1.63592	1.15534	1.25783	1.57964	1.35098	1.16383	1.35385
2.35	1.43921	1.34012	1.59561	2.10298	1.59773	1.28181	1.39672	1.55659	1.54261	1.48024	1.10554	1.18062	1.31219	1.43068	1.48717	1.84231	1.72269	1.86124	1.0946	1.28108	1.38901	1.84549	1.35511	1.39999	1.31235	1.39443	1.56552	1.82434	1.26609	1.09024	1.69833	1.30867	1.45161	1.46615	1.7502	1.13195	1.18456	1.16791	1.15433	1.1986	1.31861	1.5799	1.63605	1.1395	1.23756	1.52715	1.38449	1.1701	1.33638
2.4	1.44655	1.30524	1.58969	2.10716	1.5822	1.26375	1.38	1.5255	1.52703	1.5071	1.06478	1.17707	1.29662	1.41514	1.49123	1.77726	1.68973	1.86157	1.09812	1.28404	1.37386	1.80377	1.38162	1.37572	1.30348	1.36978	1.54235	1.77712	1.24189	1.05734	1.67422	1.31315	1.34571	1.44367	1.67749	1.1236	1.17721	1.1673	1.14123	1.19775	1.306	1.58625	1.5661	1.14629	1.23609	1.56529	1.34797	1.14358	1.33701
2.45	1.45379	1.31167	1.54722	2.08928	1.57878	1.26689	1.37421	1.5081	1.52271	1.51922	1.06355	1.19841	1.31169	1.41546	1.4695	1.76972	1.68626	1.82904	1.10205	1.30117	1.37693	1.7413	1.38802	1.36522	1.30656	1.37121	1.52777	1.77704	1.20586	1.05681	1.64329	1.30799	1.30175	1.39312	1.72398	1.1083	1.1863	1.18254	1.1444	1.19768	1.27616	1.61885	1.49393	1.15602	1.25597	1.57151	1.35931	1.1494	1.29998
2.5	1.43817	1.29103	1.50717	1.99845	1.51561	1.25159	1.33517	1.43045	1.4919	1.48317	1.01176	1.18252	1.30905	1.4102	1.39964	1.67347	1.65045	1.77857	1.09035	1.26298	1.33708	1.66073	1.36048	1.32236	1.28443	1.32928	1.50651	1.68772	1.19191	1.03346	1.57101	1.29472	1.23586	1.41389	1.66522	1.10972	1.19449	1.1497	1.13577	1.15749	1.26095	1.63523	1.43655	1.14315	1.23804	1.57565	1.32309	1.14222	1.27283
2.55	1.44369	1.27291	1.48557	2.02143	1.50805	1.25205	1.317	1.4126	1.47934	1.45638	1.00846	1.16713	1.29141	1.39536	1.37024	1.64539	1.6207	1.76552	1.09129	1.26885	1.32268	1.64015	1.37414	1.33119	1.27399	1.31542	1.50825	1.65851	1.15986	1.02712	1.55283	1.28226	1.19734	1.40701	1.62667	1.09634	1.18034	1.15227	1.11648	1.17109	1.24209	1.63476	1.40643	1.12534	1.23976	1.56923	1.34447	1.1467	1.26602
2.6	1.44605	1.29991	1.49622	2.03769	1.5087	1.24054	1.3089	1.41129	1.48351	1.48187	1.02083	1.18509	1.31536	1.40023	1.40382	1.64182	1.60347	1.75204	1.09624	1.25233	1.31779	1.63591	1.37369	1.33891	1.27893	1.30175	1.51627	1.62525	1.12489	1.01602	1.50909	1.29644	1.17639	1.38004	1.62288	1.10818	1.1909	1.13427	1.11489	1.18287	1.2356	1.6244	1.4055	1.12258	1.22091	1.57219	1.38556	1.12549	1.25546
2.65	1.39172	1.26218	1.4599	1.96647	1.46948	1.227	1.2881	1.36806	1.46079	1.46414	0.980458	1.16677	1.31859	1.37865	1.35991	1.59295	1.57974	1.73337	1.08889	1.24935	1.29283	1.5642	1.36873	1.30392	1.2681	1.27474	1.49746	1.57744	1.13862	1.02081	1.50133	1.27633	1.15222	1.41786	1.63716	1.13255	1.19546	1.14035	1.12357	1.23291	1.22049	1.59397	1.40843	1.12839	1.22709	1.54349	1.31963	1.12961	1.25555
2.7	1.36121	1.24682	1.45102	1.9096	1.43451	1.21389	1.27287	1.35246	1.42982	1.41491	0.968708	1.1621	1.31007	1.37304	1.32738	1.60894	1.55793	1.69036	1.08679	1.22223	1.28919	1.53072	1.35427	1.27943	1.26037	1.257	1.53219	1.5352	1.11191	1.02414	1.44453	1.271	1.12667	1.37012	1.55156	1.10483	1.1544	1.13558	1.10191	1.2637	1.18152	1.57022	1.3771	1.1093	1.1928	1.48026	1.366	1.13657	1.27917
2.75	1.337	1.22629	1.41569	1.8845	1.41584	1.21156	1.27236	1.31108	1.41093	1.40747	0.938649	1.13629	1.31086	1.38636	1.29868	1.59836	1.52621	1.66612	1.08121	1.2205	1.26817	1.50739	1.34119	1.25956	1.25622	1.25921	1.49509	1.50523	1.09676	1.01565	1.41815	1.26649	1.12231	1.39262	1.57101	1.10943	1.14738	1.10396	1.10029	1.28682	1.17965	1.5369	1.3657	1.09444	1.1929	1.48073	1.37307	1.13935	1.26894
2.8	1.30931	1.22359	1.39293	1.81418	1.42022	1.20441	1.26212	1.29711	1.40273	1.39496	0.933293	1.15382	1.3118	1.39181	1.28428	1.62959	1.50666	1.6859	1.08642	1.20725	1.24451	1.51797	1.35625	1.25248	1.23937	1.22913	1.49944	1.51931	1.09348	1.00921	1.43284	1.28286	1.10751	1.38786	1.52817	1.09393	1.12949	1.12897	1.1073	1.32374	1.17441	1.52186	1.37433	1.09486	1.19582	1.46699	1.3394	1.1352	1.23097
2.85	1.31792	1.23746	1.38609	1.82736	1.41149	1.21981	1.25881	1.27996	1.39715	1.40978	0.921861	1.14163	1.31166	1.40698	1.28841	1.59566	1.48459	1.68895	1.08937	1.2091	1.23974	1.50883	1.35011	1.25124	1.23303	1.23926	1.47192	1.51477	1.07344	1.00095	1.40784	1.26563	1.09332	1.39948	1.55263	1.08987	1.11138	1.12734	1.09417	1.33764	1.16351	1.50826	1.40085	1.08543	1.20329	1.4481	1.36108	1.1227	1.25983
2.9	1.30554	1.21277	1.37817	1.77485	1.39235	1.21328	1.24903	1.29673	1.40214	1.38111	0.914864	1.14809	1.2933	1.38277	1.31463	1.5789	1.45951	1.64808	1.08121	1.19701	1.2205	1.4961	1.35842	1.2307	1.22303	1.20085	1.44836	1.49699	1.05021	1.00934	1.39721	1.26186	1.09189	1.35808	1.57593	1.10879	1.12005	1.13094	1.1093	1.34989	1.15639	1.50443	1.40678	1.10267	1.2015	1.4689	1.37928	1.13329	1.23413
2.95	1.30451	1.20517	1.36297	1.75959	1.36995	1.20608	1.24272	1.27453	1.38875	1.38829	0.919915	1.14962	1.30107	1.37834	1.26101	1.57525	1.449	1.6661	1.08592	1.19859	1.2013	1.46838	1.34212	1.22278	1.23037	1.18386	1.45607	1.46046	1.03465	1.00053	1.37899	1.25574	1.06744	1.33784	1.51808	1.11175	1.10583	1.11205	1.08614	1.34132	1.12902	1.50459	1.39592	1.08747	1.18233	1.43868	1.32168	1.14093	1.22462
3	1.28203	1.19946	1.33036	1.72321	1.37401	1.19313	1.22197	1.24749	1.38632	1.38921	0.909097	1.14642	1.31403	1.3837	1.25035	1.56972	1.44385	1.66583	1.07892	1.19964	1.18808	1.4476	1.35	1.23093	1.23177	1.17596	1.43693	1.43269	1.00394	1.01026	1.40808	1.24865	1.06837	1.35227	1.53167	1.10208	1.08496	1.08964	1.07476	1.35414	1.11797	1.47002	1.4152	1.09668	1.15524	1.43355	1.36308	1.14375	1.21481
3.05	1.25493	1.20679	1.33093	1.66083	1.37771	1.19903	1.21982	1.23018	1.37906	1.38287	0.900699	1.15574	1.31001	1.37907	1.2406	1.53807	1.42671	1.64379	1.07586	1.18202	1.18792	1.45216	1.32073	1.22126	1.21247	1.1879	1.4472	1.42705	0.984764	0.999591	1.40579	1.26177	1.07458	1.31448	1.53819	1.08546	1.05662	1.0661	1.08093	1.32904	1.12308	1.44166	1.41364	1.08781	1.12611	1.42982	1.30872	1.14051	1.21084
3.1	1.24079	1.18916	1.29445	1.63384	1.36038	1.19538	1.22485	1.22806	1.38666	1.38509	0.895311	1.1429	1.30299	1.37115	1.25334	1.53512	1.40426	1.63801	1.07918	1.17454	1.18999	1.44776	1.31428	1.20262	1.222	1.17353	1.41277	1.38796	0.980827	0.996283	1.40738	1.24617	1.0592	1.32847	1.50217	1.09142	1.04952	1.08018	1.0739	1.3023	1.10272	1.44964	1.39577	1.08462	1.1483	1.41656	1.29029	1.13626	1.20773
3.15	1.22518	1.15684	1.31661	1.60143	1.34294	1.20303	1.21466	1.22726	1.39463	1.36894	0.894212	1.1354	1.29995	1.3603	1.2508	1.53883	1.40566	1.60281	1.07689	1.17196	1.1819	1.41571	1.30043	1.19065	1.2219	1.16322	1.38029	1.40087	0.977557	0.987494	1.41445	1.23638	1.06619	1.28792	1.48274	1.08792	1.04144	1.07835	1.06294	1.2812	1.12075	1.43384	1.35882	1.07449	1.13973	1.43047	1.26677	1.1481	1.2438
3.2	1.22618	1.14162	1.3036	1.56758	1.33804	1.18661	1.21431	1.21559	1.38456	1.35119	0.895154	1.13771	1.31114	1.35427	1.22148	1.49861	1.42444	1.56072	1.08083	1.17239	1.15755	1.40887	1.28659	1.17772	1.21323	1.14941	1.36846	1.40658	0.975304	0.994528	1.39635	1.22871	1.06611	1.2691	1.50205	1.06782	1.03449	1.07478	1.07125	1.23256	1.10932	1.41347	1.33896	1.08584	1.12208	1.49627	1.36174	1.12415	1.21572
3.25	1.20529	1.11789	1.25367	1.51219	1.32082	1.1778	1.19977	1.20926	1.36863	1.34807	0.893426	1.12822	1.30693	1.32954	1.19021	1.47138	1.39955	1.54267	1.06506	1.15889	1.15701	1.3876	1.26722	1.17177	1.21064	1.15206	1.36166	1.36063	0.958732	0.998232	1.35407	1.24872	1.05893	1.25106	1.45891	1.06728	1.03829	1.06679	1.05855	1.20965	1.11324	1.40222	1.32494	1.08383	1.14695	1.46507	1.30502	1.10343	1.23321
3.3	1.18087	1.09183	1.23739	1.49335	1.3168	1.17836	1.19234	1.19039	1.35793	1.33066	0.868407	1.11518	1.2891	1.3166	1.21797	1.46502	1.39095	1.54355	1.07141	1.15131	1.14001	1.39469	1.27897	1.15807	1.21395	1.14731	1.36156	1.35575	0.954507	0.984081	1.31103	1.20878	1.05682	1.25253	1.42192	1.06629	1.04501	1.05607	1.0518	1.16684	1.10743	1.34969	1.29537	1.08019	1.13734	1.42029	1.26768	1.10322	1.1912
3.35	1.16229	1.12376	1.23023	1.48363	1.31139	1.18223	1.19691	1.18037	1.35907	1.33329	0.887888	1.11874	1.3132	1.31068	1.18192	1.46205	1.42313	1.53565	1.06915	1.15595	1.1361	1.37728	1.26926	1.16111	1.21559	1.15345	1.32973	1.38226	0.945923	0.988355	1.32137	1.19746	1.03728	1.26004	1.44574	1.07037	1.06513	1.05212	1.04409	1.14168	1.11364	1.338	1.29241	1.0755	1.13405	1.41321	1.29126	1.09393	1.19061
3.4	1.15909	1.09634	1.22988	1.43847	1.30268	1.17192	1.17868	1.18367	1.33778	1.34124	0.877369	1.12761	1.28779	1.29639	1.19684	1.4061	1.38972	1.52427	1.06379	1.12763	1.12314	1.36592	1.27313	1.12917	1.1785	1.14538	1.31721	1.33559	0.93972	0.9931	1.34108	1.1969	1.02761	1.22217	1.43338	1.05951	1.06201	1.06073	1.04918	1.13173	1.10125	1.34019	1.23836	1.08274	1.11017	1.34347	1.27247	1.10068	1.19155
3.45	1.16444	1.09953	1.20331	1.44691	1.30139	1.16575	1.18739	1.16269	1.35068	1.335	0.883496	1.12287	1.31574	1.28311	1.19957	1.41426	1.40033	1.53647	1.06882	1.12579	1.10484	1.35913	1.2591	1.13746	1.1817	1.14313	1.33114	1.3539	0.937968	1.00313	1.36164	1.20309	1.04834	1.25026	1.37461	1.08364	1.08202	1.08782	1.04215	1.14028	1.09676	1.33259	1.22257	1.07607	1.12861	1.35088	1.25146	1.10916	1.21565
3.5	1.15689	1.07628	1.18858	1.38047	1.27951	1.16393	1.16727	1.15691	1.33219	1.28541	0.86096	1.10859	1.30308	1.24472	1.16521	1.4188	1.35683	1.48972	1.06449	1.12591	1.10278	1.33914	1.22503	1.11757	1.16004	1.1203	1.30975	1.32323	0.91999	0.985533	1.32785	1.18666	1.02615	1.24145	1.32493	1.06273	1.05256	1.09319	1.0203	1.18967	1.08424	1.34592	1.20727	1.06684	1.12966	1.35749	1.23451	1.11855	1.1881
3.55	1.14734	1.07027	1.18671	1.37765	1.275	1.15428	1.16453	1.15307	1.32966	1.30043	0.873141	1.09779	1.29654	1.25328	1.17871	1.4084	1.33828	1.4613	1.05614	1.12636	1.10315	1.34005	1.24758	1.12672	1.16141	1.1298	1.30305	1.33103	0.923224	0.978318	1.30698	1.17775	1.02736	1.21498	1.33745	1.06812	1.06237	1.07416	1.02143	1.21833	1.0849	1.32157	1.18151	1.08489	1.14499	1.33454	1.23481	1.11879	1.15424
3.6	1.1367	1.07299	1.18046	1.35238	1.27392	1.15079	1.15106	1.15321	1.33914	1.28372	0.857665	1.10001	1.31151	1.26275	1.18723	1.41149	1.33978	1.45074	1.06521	1.12214	1.10852	1.33786	1.23515	1.12331	1.16179	1.11547	1.28435	1.32596	0.899644	0.975547	1.29285	1.16819	1.02386	1.20154	1.30015	1.07415	1.04337	1.0785	1.01464	1.28143	1.08685	1.3277	1.17676	1.07214	1.13601	1.33225	1.20448	1.11831	1.14606
3.65	1.15281	1.0705	1.18214	1.31784	1.28453	1.14356	1.15419	1.15149	1.33527	1.29459	0.858262	1.11209	1.30954	1.27587	1.19284	1.38727	1.33831	1.4494	1.07581	1.11873	1.11459	1.32054	1.24827	1.12425	1.16513	1.12116	1.30604	1.31125	0.910885	0.971	1.28065	1.16831	1.03126	1.21609	1.3114	1.08575	1.04846	1.05868	1.01387	1.31801	1.07445	1.32215	1.18621	1.06608	1.13595	1.3385	1.22623	1.12818	1.14695
3.7	1.15842	1.07131	1.18313	1.29761	1.27168	1.13461	1.1394	1.15711	1.32916	1.28391	0.856431	1.11658	1.30309	1.25846	1.17407	1.386	1.31481	1.45905	1.06509	1.12211	1.10056	1.33382	1.2484	1.11775	1.1644	1.12812	1.26578	1.29762	0.898576	0.977004	1.28408	1.17423	1.02828	1.20458	1.30095	1.09298	1.02934	1.07144	1.00378	1.2834	1.07122	1.33242	1.17908	1.08418	1.11792	1.32896	1.26845	1.10499	1.15985
3.75	1.14266	1.04372	1.15955	1.31784	1.25603	1.13206	1.1347	1.14264	1.32873	1.27488	0.839499	1.09013	1.3137	1.27657	1.16156	1.39887	1.3215	1.44809	1.06683	1.11112	1.10288	1.33501	1.23788	1.13024	1.15275	1.13149	1.26488	1.28919	0.891221	0.975953	1.26699	1.17873	1.03854	1.20653	1.28961	1.09305	1.03891	1.06405	1.00169	1.24472	1.05973	1.31801	1.1754	1.07969	1.11722	1.36511	1.25509	1.10649	1.13955
3.8	1.15288	1.06819	1.18258	1.32474	1.26904	1.13028	1.14898	1.15555	1.32141	1.26821	0.875317	1.11234	1.31485	1.28079	1.16709	1.39546	1.33427	1.4602	1.07395	1.10342	1.10204	1.33831	1.242	1.13064	1.16892	1.1497	1.24303	1.26448	0.88443	0.98322	1.2702	1.17928	1.04217	1.21235	1.28496	1.11174	1.04598	1.07502	0.998435	1.25974	1.07039	1.31417	1.18997	1.06814	1.10022	1.3544	1.25546	1.10978	1.14159
3.85	1.11691	1.03479	1.13845	1.30788	1.24153	1.12045	1.11379	1.12292	1.2906	1.21999	0.841521	1.11758	1.28672	1.24837	1.1638	1.34934	1.28033	1.41042	1.05552	1.08859	1.07588	1.32406	1.23034	1.11143	1.1241	1.12459	1.23215	1.25167	0.881605	0.970408	1.22328	1.19466	1.02538	1.20405	1.26035	1.09769	1.02356	1.05202	0.979734	1.27202	1.03165	1.29358	1.18753	1.06033	1.09158	1.35073	1.26298	1.11316	1.12634
3.9	1.13151	1.05111	1.144	1.29143	1.24552	1.11877	1.12973	1.13352	1.30866	1.26081	0.859446	1.09924	1.29907	1.25476	1.1512	1.36555	1.29081	1.42015	1.06427	1.10642	1.07765	1.32285	1.22238	1.13332	1.14807	1.14158	1.22375	1.25371	0.879152	0.977538	1.24171	1.19737	1.03888	1.22323	1.26562	1.08566	1.03074	1.05985	0.989345	1.26908	1.04947	1.29282	1.21701	1.06663	1.0886	1.36721	1.24798	1.12336	1.12966
3.95	1.11776	1.05266	1.17304	1.25701	1.24972	1.11341	1.1156	1.12097	1.29793	1.23408	0.849342	1.10523	1.30931	1.2456	1.18161	1.35511	1.29335	1.40368	1.06557	1.08704	1.08605	1.32464	1.20272	1.1258	1.1442	1.1322	1.23548	1.25452	0.876129	0.97709	1.24195	1.17972	1.03645	1.20854	1.28676	1.07219	1.00589	1.05025	0.978454	1.22821	1.02117	1.27306	1.22391	1.05088	1.09067	1.36653	1.26402	1.1234	1.11759
4	1.14706	1.0411	1.15765	1.23837	1.23447	1.1035	1.1017	1.11517	1.29967	1.24608	0.866789	1.10507	1.29716	1.26119	1.1392	1.35074	1.28357	1.3903	1.06971	1.09247	1.07533	1.30339	1.20972	1.13534	1.12518	1.13054	1.22992	1.24222	0.885471	0.9586	1.23841	1.17879	1.01881	1.21051	1.27343	1.04365	1.00879	1.05533	0.967274	1.20185	1.03311	1.25204	1.18301	1.02894	1.08007	1.33085	1.2245	1.10696	1.10723
4.05	1.12729	1.01221	1.15617	1.21655	1.23265	1.10989	1.11086	1.11067	1.3029	1.24823	0.84721	1.09571	1.29926	1.23239	1.15064	1.33767	1.26567	1.37784	1.06083	1.08046	1.07474	1.30746	1.21082	1.13159	1.13822	1.1319	1.21541	1.26333	0.88263	0.965136	1.23289	1.20423	1.03332	1.21423	1.25752	1.03254	1.00025	1.05686	0.963028	1.19158	1.02313	1.27332	1.17687	1.03175	1.07314	1.34057	1.23829	1.10224	1.13021
4.1	1.15331	1.02727	1.16123	1.23266	1.24162	1.09183	1.10878	1.13357	1.29552	1.24246	0.861067	1.10944	1.29022	1.23362	1.14733	1.36464	1.29606	1.36463	1.06827	1.08639	1.06714	1.30246	1.2232	1.12065	1.14431	1.11843	1.21374	1.26883	0.873158	0.967819	1.22881	1.19175	1.03012	1.21606	1.28881	1.03005	0.994932	1.03465	0.963304	1.1533	1.03301	1.25565	1.16815	1.0066	1.10875	1.30032	1.22788	1.09956	1.13006
4.15	1.16205	1.0146	1.12104	1.20997	1.21864	1.08877	1.09678	1.10954	1.29173	1.22993	0.846026	1.10067	1.30155	1.23023	1.13306	1.32758	1.29183	1.3535	1.05453	1.08154	1.07625	1.2908	1.19403	1.1113	1.12882	1.113	1.2116	1.22052	0.862539	0.970672	1.23182	1.18177	1.03404	1.20362	1.30118	1.02918	0.983126	1.03657	0.967377	1.12751	1.02504	1.25176	1.16745	1.00038	1.1108	1.29407	1.20444	1.10522	1.13154
4.2	1.1477	1.01567	1.12327	1.21694	1.22229	1.10154	1.09611	1.11864	1.29288	1.22717	0.854918	1.08736	1.29282	1.21023	1.10839	1.30149	1.26833	1.37319	1.05454	1.08092	1.07077	1.2858	1.19897	1.12202	1.1291	1.10895	1.20299	1.19489	0.859977	0.98678	1.24882	1.19827	1.02292	1.18631	1.31623	1.02049	0.975732	1.03862	0.964625	1.133	1.01747	1.24435	1.18626	1.00319	1.08499	1.2874	1.18747	1.08624	1.13157
4.25	1.14421	1.02674	1.12372	1.21773	1.20294	1.08309	1.09254	1.10849	1.28742	1.243	0.84198	1.08492	1.28523	1.2286	1.13878	1.28347	1.27507	1.34281	1.05213	1.077	1.06162	1.27938	1.18186	1.10819	1.12253	1.09321	1.18403	1.19224	0.850228	0.981881	1.25773	1.20593	1.02922	1.18366	1.32069	1.01477	0.988611	1.04033	0.973442	1.10636	1.02758	1.23011	1.19797	1.02279	1.10665	1.32323	1.24453	1.08448	1.1164
4.3	1.14346	1.03089	1.11235	1.23534	1.20749	1.09722	1.09103	1.10401	1.30336	1.23084	0.853135	1.06471	1.28463	1.24242	1.15193	1.29348	1.26754	1.33613	1.05369	1.07549	1.07257	1.29092	1.16176	1.11144	1.10424	1.09431	1.17727	1.17495	0.855365	0.991386	1.2565	1.22481	1.04825	1.20799	1.32606	1.01647	1.00466	1.01993	0.974151	1.12835	1.00668	1.24525	1.20754	1.02759	1.11269	1.29671	1.21868	1.08011	1.15578
4.35	1.1251	1.02752	1.11416	1.24199	1.20588	1.09124	1.0793	1.11149	1.2989	1.22973	0.86181	1.08352	1.27035	1.23761	1.14337	1.2954	1.27409	1.3224	1.05487	1.07217	1.07205	1.28709	1.17146	1.10888	1.10714	1.11181	1.17497	1.17135	0.839505	0.9905	1.25152	1.22806	1.0434	1.19825	1.29162	1.01156	1.00712	1.02422	0.969651	1.12012	0.994782	1.24014	1.2146	1.03062	1.09485	1.29753	1.26827	1.07732	1.15387
4.4	1.12091	1.02758	1.12472	1.23829	1.20633	1.0954	1.09312	1.11285	1.30595	1.20259	0.840473	1.06443	1.27753	1.23207	1.12766	1.32432	1.26691	1.31406	1.05233	1.06755	1.06729	1.2807	1.16902	1.10557	1.10916	1.11521	1.1932	1.17506	0.830939	0.976986	1.23557	1.22494	1.03319	1.17138	1.32011	1.01157	0.968309	1.03732	0.969837	1.11745	1.00902	1.24928	1.19639	1.04423	1.08367	1.3068	1.22355	1.04994	1.12156
4.45	1.11018	1.01872	1.12058	1.25086	1.1823	1.10793	1.10039	1.09673	1.31327	1.21269	0.857012	1.08134	1.27597	1.22228	1.17134	1.28952	1.26489	1.30666	1.05934	1.07631	1.07332	1.28575	1.17501	1.10312	1.10448	1.10734	1.21215	1.20153	0.834422	0.979844	1.24514	1.24085	1.03867	1.17228	1.23786	0.986873	0.972248	1.06316	0.97558	1.1063	1.01061	1.25992	1.20034	1.0572	1.07629	1.28661	1.24635	1.06815	1.1282
4.5	1.11748	1.03128	1.13174	1.21936	1.18857	1.08823	1.09513	1.11558	1.31428	1.22057	0.854265	1.10423	1.29448	1.2277	1.1399	1.3141	1.27049	1.3264	1.06212	1.07271	1.07661	1.28869	1.18305	1.10584	1.10126	1.14414	1.18425	1.21115	0.834697	0.985773	1.24812	1.21979	1.03482	1.18166	1.24459	1.00525	0.979835	1.03188	0.977665	1.12008	1.02561	1.2602	1.18354	1.04856	1.10196	1.30283	1.24247	1.09079	1.12263
4.55	1.10274	1.02613	1.09558	1.19922	1.17261	1.07116	1.09041	1.09472	1.28419	1.19695	0.832038	1.06282	1.27245	1.18692	1.14104	1.28767	1.24681	1.28259	1.04458	1.05901	1.05806	1.28038	1.17122	1.07865	1.08756	1.13901	1.1616	1.15099	0.825091	0.977515	1.24956	1.20059	1.03261	1.18232	1.24601	0.996584	0.982762	1.0703	0.962873	1.13117	1.01664	1.24494	1.1675	1.04991	1.10073	1.30466	1.21278	1.0918	1.11607
4.6	1.10034	1.04087	1.12321	1.21359	1.19408	1.08207	1.0954	1.11618	1.28649	1.22816	0.851665	1.09495	1.27189	1.19612	1.13275	1.28218	1.27381	1.30298	1.05724	1.06387	1.06255	1.29211	1.18531	1.09911	1.11078	1.13541	1.18901	1.17186	0.820842	0.987965	1.23034	1.22388	1.03313	1.1763	1.26009	1.01353	0.975669	1.05017	0.962956	1.12483	1.01554	1.26143	1.15414	1.06696	1.11163	1.27465	1.2228	1.10469	1.13511
4.65	1.08957	1.0234	1.1281	1.20769	1.19294	1.08251	1.08496	1.11099	1.27471	1.21351	0.84165	1.08412	1.28022	1.19136	1.12183	1.26473	1.26616	1.29889	1.05738	1.05271	1.05518	1.28312	1.16389	1.09018	1.0984	1.12782	1.18402	1.14815	0.823718	0.990637	1.24651	1.23363	1.02742	1.17545	1.26166	1.02029	0.986537	1.04764	0.963153	1.11293	1.01202	1.26132	1.14655	1.07302	1.11742	1.30581	1.27506	1.10248	1.13366
4.7	1.07079	1.02867	1.11187	1.20298	1.16965	1.0765	1.08073	1.09174	1.26529	1.18781	0.852329	1.08502	1.29327	1.18424	1.09399	1.26216	1.25219	1.2933	1.05015	1.05911	1.04802	1.28727	1.1662	1.08062	1.10541	1.11983	1.17164	1.12559	0.817401	0.991457	1.23735	1.21008	1.04114	1.18216	1.29275	1.01156	0.968741	1.03157	0.955753	1.10928	1.01957	1.2557	1.14633	1.06606	1.07948	1.30383	1.23066	1.07742	1.11655
4.75	1.068	1.02855	1.11715	1.20911	1.20287	1.06549	1.07664	1.0937	1.26712	1.20572	0.847848	1.09668	1.29163	1.19286	1.11889	1.25648	1.24632	1.30767	1.0572	1.06263	1.05467	1.28346	1.15785	1.08511	1.09384	1.10673	1.17323	1.12281	0.814818	0.983364	1.23271	1.21026	1.02896	1.18725	1.27109	1.01001	0.953139	1.05544	0.950597	1.10086	1.0346	1.2309	1.13759	1.05824	1.071	1.31143	1.21272	1.07237	1.09715
4.8	1.07142	1.02606	1.10874	1.17792	1.18471	1.07632	1.08327	1.08628	1.25488	1.20043	0.843797	1.09011	1.29168	1.19436	1.09214	1.23634	1.23586	1.26643	1.05224	1.0611	1.04636	1.25274	1.15154	1.08861	1.09065	1.11086	1.13798	1.11719	0.812409	0.980082	1.23652	1.20787	1.03288	1.20722	1.27471	1.02809	0.964016	1.04878	0.957053	1.17763	1.04844	1.2218	1.11661	1.05165	1.09096	1.32367	1.19979	1.07898	1.10254
4.85	1.07774	1.01513	1.11777	1.20772	1.18911	1.07984	1.07051	1.09307	1.25118	1.1784	0.850502	1.08897	1.28344	1.18671	1.08	1.22272	1.22871	1.2703	1.06008	1.05069	1.0474	1.25355	1.14629	1.07333	1.10649	1.09005	1.1488	1.11805	0.797961	0.993654	1.24251	1.18674	1.02084	1.1812	1.24133	1.01662	0.95903	1.04464	0.946352	1.23614	1.04694	1.23189	1.12623	1.04679	1.08	1.27169	1.26549	1.08419	1.10683
4.9	1.09424	1.0342	1.08391	1.21203	1.19087	1.08968	1.07642	1.09581	1.27372	1.18199	0.846642	1.09181	1.30164	1.21953	1.05032	1.23956	1.24569	1.27018	1.05084	1.05233	1.04256	1.25513	1.14723	1.08739	1.09747	1.1077	1.14504	1.12251	0.800555	0.986951	1.20579	1.18362	1.00824	1.16879	1.2348	1.00381	0.948023	1.04212	0.941709	1.22494	1.03902	1.22097	1.14875	1.04018	1.06201	1.24561	1.16576	1.07059	1.09565
4.95	1.10464	1.03803	1.1136	1.20942	1.20586	1.08959	1.09913	1.11313	1.27849	1.21773	0.865344	1.12818	1.29916	1.22419	1.10126	1.27638	1.25371	1.2675	1.06123	1.05566	1.0392	1.25733	1.14488	1.09615	1.10314	1.11747	1.15342	1.1319	0.796642	0.99755	1.22195	1.20254	1.02644	1.18192	1.23232	1.02445	0.979244	1.05788	0.959399	1.2143	1.07149	1.22654	1.13667	1.05254	1.1031	1.25489	1.26009	1.07932	1.0994
5	1.09042	1.05104	1.10104	1.18985	1.19664	1.08826	1.07241	1.09956	1.27549	1.18249	0.845686	1.12563	1.26689	1.22131	1.09196	1.26612	1.24836	1.25007	1.0516	1.04445	1.04556	1.24563	1.1461	1.08655	1.10641	1.10109	1.17329	1.14492	0.800395	0.996179	1.20757	1.19958	1.00851	1.15191	1.24932	1.02015	0.984692	1.08712	0.95751	1.22392	1.04504	1.21779	1.14508	1.04337	1.08701	1.26976	1.19687	1.08813	1.0991
5.05	1.06959	1.02985	1.08614	1.17607	1.18883	1.08209	1.07064	1.08635	1.26818	1.20274	0.844491	1.10257	1.25833	1.22387	1.10158	1.27563	1.23056	1.22924	1.05176	1.04692	1.02966	1.25809	1.13122	1.08288	1.10071	1.09681	1.15136	1.11738	0.802544	0.989972	1.19621	1.16721	1.01154	1.1418	1.23963	1.00562	0.964259	1.07006	0.952526	1.19682	1.0663	1.20703	1.1225	1.04664	1.07497	1.27524	1.19609	1.0958	1.11045
5.1	1.06519	1.01042	1.05163	1.14055	1.1997	1.08775	1.06676	1.07708	1.25741	1.20444	0.836034	1.11059	1.26143	1.21099	1.09441	1.24738	1.22419	1.2077	1.04127	1.0393	1.03514	1.26409	1.12653	1.09297	1.10024	1.09832	1.14139	1.11115	0.800552	1.00444	1.21705	1.15846	1.01456	1.18605	1.28699	1.01358	0.951967	1.07905	0.959394	1.16244	1.05577	1.21046	1.10779	1.02748	1.0703	1.2569	1.2083	1.08985	1.0969
5.15	1.06402	1.01817	1.10279	1.15509	1.19435	1.09149	1.06862	1.08068	1.25982	1.20425	0.837408	1.10747	1.26065	1.21825	1.09768	1.23422	1.22297	1.22353	1.04066	1.04229	1.03085	1.26141	1.13126	1.08799	1.09398	1.10329	1.13987	1.10146	0.801599	1.01935	1.22433	1.18479	1.01295	1.18598	1.27517	1.01094	0.966583	1.04748	0.945663	1.13455	1.03711	1.22888	1.09984	1.03762	1.09043	1.25361	1.22895	1.08081	1.08425
5.2	1.07058	1.02086	1.10755	1.12262	1.19777	1.08691	1.06046	1.07951	1.26044	1.18029	0.829707	1.10598	1.23906	1.20268	1.10037	1.23879	1.21546	1.21004	1.04212	1.03927	1.02714	1.26559	1.1187	1.08909	1.07943	1.08502	1.13803	1.09022	0.794863	1.01571	1.22326	1.18262	1.00658	1.16783	1.26956	1.03079	0.957063	1.03576	0.950713	1.12693	1.05296	1.23005	1.08551	1.03001	1.08463	1.26203	1.2663	1.0809	1.0974
5.25	1.07252	1.02182	1.09768	1.13831	1.20984	1.11071	1.06108	1.08843	1.26217	1.18813	0.831692	1.1225	1.25586	1.2241	1.11879	1.25326	1.21407	1.21631	1.04933	1.04688	1.02434	1.28456	1.12203	1.10864	1.09038	1.0834	1.14967	1.10112	0.796497	1.01831	1.23042	1.18114	1.00754	1.18588	1.28704	1.01026	0.968232	1.05462	0.95597	1.12553	1.06046	1.23463	1.085	1.02888	1.09128	1.26175	1.2064	1.06795	1.10465
5.3	1.08161	1.01758	1.10818	1.11638	1.20711	1.09108	1.04161	1.07546	1.24984	1.17158	0.830917	1.12233	1.25295	1.20938	1.07254	1.23034	1.20768	1.21031	1.03911	1.0166	1.02552	1.24788	1.10888	1.09295	1.09631	1.08617	1.14633	1.07729	0.806369	1.02694	1.24868	1.18913	1.02277	1.21545	1.2848	1.0376	0.975662	1.07193	0.954169	1.13442	1.03664	1.25112	1.09918	1.03993	1.09932	1.31188	1.16402	1.06243	1.11656
5.35	1.09833	1.03499	1.09152	1.12681	1.20919	1.10586	1.04914	1.08223	1.25204	1.17647	0.83133	1.12932	1.25555	1.20046	1.0751	1.24168	1.21737	1.23351	1.04598	1.02835	1.02767	1.26645	1.11514	1.09268	1.09518	1.08567	1.13193	1.07812	0.790188	1.01579	1.22714	1.17162	1.00528	1.18068	1.26375	1.02469	0.986963	1.05754	0.94717	1.10331	1.03244	1.26046	1.06661	1.03208	1.09361	1.27304	1.22887	1.06703	1.08507
5.4	1.11607	1.03332	1.09974	1.11599	1.21703	1.10909	1.05076	1.06934	1.25261	1.19452	0.82575	1.1283	1.26551	1.19796	1.10162	1.23854	1.22028	1.23803	1.051	1.02683	1.03405	1.2706	1.13205	1.09164	1.0895	1.09187	1.1419	1.09291	0.806588	1.0211	1.25384	1.17633	1.01899	1.21399	1.27982	1.04672	1.00407	1.04215	0.947828	1.0852	1.03577	1.25756	1.0763	1.05831	1.09046	1.33614	1.23278	1.06051	1.09766
5.45	1.11017	1.04303	1.11991	1.12351	1.22326	1.10499	1.04926	1.10594	1.23584	1.18302	0.845349	1.12756	1.272	1.20453	1.0954	1.24434	1.23084	1.23306	1.04679	1.03269	1.03479	1.2514	1.13718	1.1039	1.08591	1.09168	1.1666	1.10292	0.803949	1.02243	1.23449	1.16316	0.999261	1.19712	1.24569	1.04284	0.997297	1.05968	0.95905	1.08026	1.04003	1.24963	1.07982	1.03351	1.06972	1.27477	1.27964	1.0672	1.10453
5.5	1.09693	1.01795	1.0925	1.11221	1.19233	1.09798	1.04156	1.06861	1.24006	1.19676	0.821117	1.12494	1.24369	1.20302	1.063	1.2452	1.2011	1.22953	1.03733	1.02847	1.0216	1.25125	1.1225	1.08966	1.08126	1.08423	1.15655	1.09855	0.799499	1.00953	1.235	1.1558	1.00083	1.20002	1.20018	1.04375	0.985489	1.06662	0.941881	1.07992	1.03294	1.23217	1.06165	1.03763	1.0705	1.25382	1.26262	1.03774	1.09241
5.55	1.08462	1.03622	1.08324	1.12604	1.21839	1.10495	1.03563	1.07174	1.25039	1.16313	0.836615	1.13289	1.25714	1.19912	1.04969	1.24643	1.22849	1.21539	1.04161	1.02298	1.03338	1.26815	1.12754	1.08406	1.07754	1.0762	1.16735	1.10575	0.80551	1.01505	1.23265	1.15098	1.01043	1.19973	1.21034	1.0361	0.986961	1.06014	0.941392	1.0584	1.01417	1.22595	1.05571	1.03813	1.08602	1.26951	1.20823	1.05537	1.11446
5.6	1.08239	1.01241	1.10832	1.11583	1.21052	1.10906	1.03704	1.06691	1.24005	1.18222	0.810168	1.15113	1.2385	1.18956	1.11189	1.23037	1.22169	1.22302	1.04799	1.01853	1.01483	1.26178	1.10958	1.07626	1.09536	1.08593	1.15054	1.11698	0.804043	1.0189	1.24854	1.14439	1.02045	1.21324	1.24715	1.03873	0.971995	1.06457	0.935715	1.07137	1.03155	1.23937	1.06621	1.04699	1.07956	1.26673	1.22787	1.06021	1.11777
5.65	1.10135	1.01825	1.12325	1.1198	1.21273	1.09912	1.03807	1.07601	1.25356	1.1844	0.811276	1.14685	1.22373	1.19834	1.07355	1.22522	1.22649	1.22417	1.05063	1.02287	1.02607	1.25532	1.13182	1.0776	1.08803	1.10258	1.16327	1.15359	0.804689	1.02206	1.22157	1.15163	1.03094	1.18661	1.25072	1.02411	0.983077	1.05566	0.935286	1.05484	1.02368	1.21611	1.04838	1.0433	1.07029	1.24657	1.19962	1.05422	1.07399
5.7	1.0853	1.01298	1.11217	1.13514	1.20442	1.08365	1.03803	1.0592	1.2442	1.16172	0.816278	1.13952	1.22684	1.16626	1.07555	1.22891	1.2199	1.21214	1.03768	1.02207	1.01106	1.23531	1.1021	1.07341	1.07372	1.0916	1.15737	1.11192	0.792295	1.02752	1.24144	1.14962	1.03364	1.19735	1.26995	1.03832	0.980191	1.09563	0.941641	1.0711	1.05221	1.22931	1.06331	1.05689	1.10441	1.25958	1.24514	1.05208	1.09726
5.75	1.07686	1.00666	1.09824	1.14969	1.22368	1.07791	1.0307	1.06384	1.24697	1.15641	0.8196	1.14332	1.23477	1.19719	1.07971	1.24823	1.22375	1.19985	1.04227	1.02282	1.0186	1.24952	1.11016	1.07752	1.07733	1.10554	1.14155	1.08282	0.791281	1.03009	1.23837	1.13585	1.03651	1.19219	1.24749	1.04536	0.981836	1.08466	0.933289	1.05514	1.04119	1.21182	1.05459	1.05068	1.11247	1.29445	1.2567	1.05161	1.07367
5.8	1.07451	1.0181	1.09399	1.12217	1.22466	1.07702	1.02813	1.05225	1.24792	1.16659	0.822323	1.12674	1.242	1.18784	1.06913	1.22722	1.21942	1.21971	1.04485	1.01833	1.00894	1.26062	1.10966	1.06647	1.08992	1.08	1.15218	1.09601	0.794357	1.02454	1.24119	1.14358	1.03364	1.19195	1.27671	1.04002	0.977142	1.07676	0.936867	1.08208	1.04898	1.21975	1.05185	1.06826	1.12852	1.29751	1.24694	1.06084	1.09034
5.85	1.08083	0.999366	1.06683	1.09935	1.1976	1.06185	1.02661	1.04518	1.23898	1.13833	0.785658	1.12203	1.22075	1.16254	1.04642	1.19793	1.18638	1.19952	1.03131	0.998376	0.98897	1.24508	1.09752	1.05001	1.07656	1.06717	1.14698	1.06258	0.797305	1.03127	1.23666	1.12485	1.04199	1.2098	1.28338	1.06111	0.966902	1.08162	0.932673	1.07061	1.04034	1.21757	1.04226	1.07273	1.12934	1.30764	1.25792	1.06628	1.0856
5.9	1.09927	1.01862	1.08138	1.11469	1.21114	1.08503	1.04407	1.05698	1.26015	1.16973	0.797049	1.13394	1.23635	1.16407	1.07735	1.22819	1.21501	1.20798	1.05059	1.01522	0.994094	1.24823	1.12064	1.05963	1.09046	1.08375	1.15846	1.08465	0.791478	1.04372	1.25055	1.11486	1.03062	1.22852	1.29085	1.03885	0.980941	1.08009	0.933446	1.07897	1.04484	1.21268	1.05433	1.06056	1.11764	1.28674	1.21475	1.06235	1.09439
5.95	1.06316	1.0196	1.07734	1.12671	1.20407	1.08307	1.03842	1.05954	1.22704	1.16631	0.795003	1.11697	1.22617	1.16981	1.05468	1.22235	1.21101	1.18825	1.0381	1.00757	0.979481	1.2459	1.11414	1.05487	1.07184	1.08119	1.15324	1.05706	0.805147	1.03636	1.2722	1.11665	1.05551	1.2345	1.35423	1.04492	0.995837	1.05598	0.937416	1.08603	1.02547	1.24721	1.05029	1.05836	1.1518	1.32901	1.23591	1.07181	1.08855
6	1.08262	1.02078	1.08162	1.11694	1.20072	1.09068	1.02659	1.0536	1.21871	1.15697	0.810602	1.11285	1.2233	1.16391	1.0438	1.21139	1.20884	1.18785	1.02014	1.00895	0.983698	1.24255	1.10511	1.05897	1.05415	1.0717	1.16009	1.07712	0.805304	1.03963	1.27744	1.1188	1.04405	1.23444	1.31601	1.05418	0.99663	1.06078	0.940138	1.07902	1.02045	1.23418	1.06067	1.07676	1.14345	1.32573	1.19304	1.06783	1.1057
6.05	1.06712	1.03546	1.09056	1.14254	1.19424	1.11432	1.02628	1.05478	1.21441	1.15726	0.792739	1.1167	1.21271	1.18166	1.03189	1.20989	1.19509	1.19243	1.03333	1.0025	0.99017	1.23484	1.11855	1.0733	1.06371	1.08437	1.15995	1.04332	0.796637	1.0206	1.27571	1.11663	1.03079	1.21672	1.30668	1.02201	0.995146	1.0337	0.930907	1.04394	1.00528	1.24138	1.06277	1.09551	1.14004	1.29662	1.22356	1.07199	1.08754
6.1	1.08656	1.02658	1.1028	1.13347	1.19612	1.11082	1.03694	1.04995	1.21056	1.16858	0.801291	1.11322	1.23377	1.17303	1.0536	1.2382	1.20563	1.18858	1.03094	1.01434	0.989463	1.22559	1.10159	1.06707	1.06533	1.09264	1.16858	1.08423	0.804311	1.03257	1.25354	1.10462	1.04542	1.22703	1.29785	1.0128	0.999661	1.05988	0.936651	1.04217	1.02381	1.21363	1.05156	1.07054	1.11758	1.3054	1.2173	1.08142	1.09081
6.15	1.10611	1.03098	1.09355	1.13999	1.19749	1.10229	1.03848	1.05196	1.2149	1.15756	0.806295	1.12511	1.21789	1.18227	1.03329	1.25004	1.21409	1.21684	1.02903	1.01497	0.984004	1.24492	1.11591	1.07543	1.06001	1.10426	1.1525	1.08093	0.81957	1.03291	1.29268	1.13121	1.07909	1.22696	1.34766	1.02825	1.00474	1.05638	0.941259	1.06328	1.04378	1.20019	1.0509	1.08278	1.13715	1.30485	1.26304	1.09322	1.11799
6.2	1.12288	1.03239	1.10082	1.15621	1.22622	1.11296	1.04896	1.05932	1.22666	1.16404	0.831661	1.11683	1.22856	1.16761	1.07449	1.2401	1.21043	1.21156	1.0339	1.01333	0.998613	1.24186	1.1278	1.07844	1.04363	1.09516	1.13002	1.09516	0.810662	1.0293	1.26498	1.11061	1.07033	1.16956	1.27616	1.03849	1.00444	1.07605	0.928958	1.05485	1.02121	1.19433	1.05702	1.08529	1.1506	1.33091	1.22059	1.10409	1.10818
6.25	1.11959	1.05032	1.09985	1.14412	1.20367	1.10506	1.04424	1.04646	1.21073	1.1432	0.794982	1.10671	1.23727	1.16486	1.05033	1.22141	1.20053	1.20818	1.02365	1.00113	0.998656	1.23606	1.11147	1.08078	1.04806	1.09043	1.13382	1.08536	0.818072	1.0289	1.25511	1.11007	1.05518	1.16083	1.27835	1.02337	1.01399	1.07611	0.931016	1.08006	1.0317	1.22824	1.06448	1.08796	1.17103	1.35844	1.23389	1.10428	1.11912
6.3	1.09705	1.04415	1.09191	1.13743	1.21851	1.11149	1.05317	1.06334	1.22024	1.1539	0.815023	1.11846	1.23277	1.16675	1.07877	1.23302	1.20831	1.215	1.02735	0.999417	0.990788	1.22828	1.1056	1.07417	1.0396	1.09958	1.12416	1.08928	0.817468	1.02974	1.26024	1.10888	1.06691	1.19442	1.29379	1.02683	1.02611	1.08605	0.939503	1.08602	1.05016	1.23356	1.07597	1.09038	1.19383	1.34399	1.21606	1.11711	1.11601
6.35	1.09703	1.03428	1.10573	1.1434	1.21278	1.10441	1.0528	1.07407	1.22953	1.13442	0.82355	1.12942	1.26752	1.17915	1.05539	1.23596	1.2235	1.22047	1.03733	1.01313	1.00448	1.22417	1.10761	1.07274	1.04646	1.10883	1.16798	1.09459	0.807727	1.02782	1.22368	1.1178	1.03772	1.18574	1.26165	1.01285	1.01764	1.06751	0.941605	1.06473	1.06191	1.21632	1.08219	1.08922	1.18486	1.27371	1.23436	1.10724	1.11486
6.4	1.09268	1.03705	1.10706	1.12502	1.21012	1.1085	1.05525	1.08337	1.22612	1.17472	0.808631	1.12551	1.27262	1.18235	1.05894	1.24535	1.217	1.21165	1.03648	1.01583	1.00457	1.2261	1.11966	1.0768	1.05361	1.11727	1.15674	1.11263	0.808839	1.01415	1.23958	1.11083	1.03028	1.18497	1.25814	1.01518	1.00398	1.0714	0.931556	1.04815	1.05393	1.21393	1.08244	1.09261	1.20133	1.28745	1.26308	1.10097	1.10041
6.45	1.08463	1.03987	1.07551	1.12135	1.21545	1.09257	1.061	1.07456	1.22169	1.15686	0.800069	1.11901	1.25684	1.17346	1.0609	1.25209	1.22602	1.21449	1.0305	1.02233	1.00303	1.21662	1.11386	1.06604	1.03282	1.10271	1.1286	1.06748	0.81254	1.01935	1.24308	1.11252	1.03078	1.20153	1.31934	1.03395	1.01041	1.06097	0.928973	1.03326	1.06115	1.20577	1.08705	1.09853	1.19327	1.27453	1.23618	1.10413	1.10371
6.5	1.08973	1.0245	1.07645	1.13803	1.2025	1.10559	1.05625	1.07112	1.22947	1.17388	0.803692	1.10572	1.26068	1.18374	1.04649	1.21678	1.2367	1.20289	1.0373	1.00985	1.00723	1.21988	1.10494	1.05955	1.03967	1.08764	1.14753	1.1088	0.812906	1.02895	1.2792	1.11877	1.01343	1.22579	1.32459	1.03451	1.02996	1.06695	0.940291	1.09909	1.03917	1.22925	1.07241	1.11551	1.18926	1.29868	1.26733	1.11002	1.12106
6.55	1.09475	1.02178	1.09166	1.1432	1.19433	1.11361	1.06008	1.0838	1.22786	1.1534	0.802529	1.12113	1.25895	1.17586	1.04481	1.22035	1.22993	1.2142	1.02737	1.0237	0.995592	1.21832	1.10831	1.05137	1.04657	1.08799	1.14791	1.08716	0.818577	1.02639	1.31114	1.12585	1.02956	1.22955	1.31746	1.03931	1.03661	1.07336	0.945578	1.09678	1.04398	1.23106	1.07694	1.0993	1.18271	1.33251	1.29835	1.09741	1.1207
6.6	1.09425	1.02796	1.09014	1.16054	1.21872	1.10057	1.05825	1.07428	1.22758	1.17358	0.805296	1.12186	1.27296	1.18985	1.05614	1.21291	1.22917	1.22857	1.0297	1.02152	1.0029	1.21936	1.10911	1.06703	1.06153	1.08919	1.14361	1.09089	0.816157	1.01772	1.29579	1.1365	1.02539	1.25288	1.3427	1.01387	1.03878	1.0568	0.940513	1.09373	1.02308	1.19932	1.07381	1.10384	1.18046	1.33422	1.28216	1.07962	1.10773
6.65	1.09998	1.02434	1.09296	1.15627	1.22712	1.09939	1.0543	1.07871	1.22275	1.15978	0.814642	1.11931	1.27045	1.20133	1.06937	1.20289	1.2241	1.24777	1.03352	1.01624	0.989888	1.20733	1.12056	1.07985	1.065	1.08035	1.15017	1.09439	0.830447	1.02728	1.31355	1.13988	1.03865	1.28397	1.33684	1.04558	1.05481	1.06426	0.956354	1.09494	1.04614	1.25321	1.08359	1.10767	1.19552	1.34233	1.32418	1.08723	1.13408
6.7	1.09253	1.02149	1.08852	1.15062	1.21849	1.1058	1.05928	1.05917	1.22591	1.14729	0.803093	1.10939	1.26545	1.19014	1.03357	1.19797	1.21978	1.22532	1.02305	1.01127	1.00897	1.20061	1.10449	1.07659	1.07017	1.07826	1.15532	1.10055	0.820892	1.03028	1.27894	1.13291	1.04541	1.30018	1.33039	1.04143	1.01902	1.07657	0.941967	1.0971	1.03721	1.26906	1.07444	1.09025	1.24099	1.28129	1.30106	1.10593	1.13356
6.75	1.08081	1.0371	1.09689	1.17173	1.21416	1.10228	1.05745	1.07385	1.23545	1.18437	0.813509	1.12354	1.26958	1.19029	1.05217	1.20176	1.23913	1.24334	1.03221	1.01953	1.00549	1.21677	1.09147	1.07305	1.07847	1.08178	1.16022	1.10165	0.830263	1.03984	1.30279	1.13462	1.04285	1.28834	1.32523	1.03805	1.04352	1.07055	0.93717	1.07899	1.03676	1.27666	1.11211	1.09199	1.22455	1.323	1.33779	1.08558	1.13529
6.8	1.08749	1.03843	1.092	1.21215	1.21436	1.10022	1.05242	1.08481	1.23554	1.17605	0.822238	1.12809	1.26698	1.20683	1.03424	1.22079	1.24934	1.22859	1.02593	1.01613	1.01363	1.21542	1.10248	1.07819	1.06631	1.08282	1.1454	1.11671	0.835849	1.04708	1.291	1.12182	1.03758	1.24517	1.32387	1.05924	1.02694	1.05465	0.935618	1.07098	1.03214	1.25338	1.10927	1.09399	1.20272	1.33324	1.28894	1.0794	1.13926
6.85	1.08742	1.02859	1.11648	1.21656	1.19569	1.09664	1.0434	1.07505	1.22817	1.16988	0.801797	1.11913	1.23858	1.20174	1.0424	1.2013	1.22192	1.23814	1.02957	1.01147	0.997113	1.21129	1.07945	1.07219	1.07206	1.09658	1.14996	1.09256	0.831676	1.04877	1.30039	1.11273	1.05941	1.2888	1.32266	1.06315	1.00078	1.07355	0.934454	1.06683	1.03915	1.22367	1.11736	1.08558	1.20848	1.33882	1.3424	1.08435	1.11273
6.9	1.09306	1.02862	1.09763	1.18671	1.18755	1.08376	1.04415	1.06711	1.21607	1.1514	0.79834	1.10866	1.24367	1.18208	1.00049	1.18951	1.20907	1.21797	1.02639	1.01248	0.987387	1.19711	1.08943	1.06631	1.05584	1.09489	1.12975	1.06651	0.836376	1.04249	1.31964	1.10751	1.05981	1.28441	1.36176	1.07526	1.02299	1.04609	0.945496	1.05979	1.05499	1.22595	1.13557	1.08465	1.22066	1.3338	1.36784	1.09627	1.13268
6.95	1.13712	1.03579	1.08977	1.19098	1.20162	1.1094	1.05745	1.07045	1.22981	1.1625	0.812544	1.1304	1.26416	1.19517	1.0394	1.18609	1.23514	1.22073	1.02976	1.01536	0.999703	1.22986	1.11074	1.08335	1.0752	1.09285	1.12885	1.09142	0.834316	1.05655	1.29782	1.1052	1.05212	1.26549	1.40078	1.08347	0.991416	1.08362	0.951696	1.06123	1.05477	1.22629	1.14937	1.10168	1.22622	1.33771	1.35366	1.09806	1.10947
7	1.10373	1.01868	1.10899	1.1753	1.18254	1.08264	1.04444	1.07825	1.21944	1.16967	0.796518	1.09855	1.23184	1.16563	1.03532	1.21415	1.22115	1.21202	1.02318	1.02033	0.980756	1.22656	1.09359	1.08202	1.06142	1.1002	1.1308	1.08867	0.843679	1.06101	1.30694	1.1077	1.05153	1.24304	1.44125	1.07252	1.01141	1.06169	0.947171	1.06644	1.06596	1.20416	1.15209	1.09843	1.21992	1.31665	1.35212	1.10763	1.1135
7.05	1.10182	1.04357	1.12784	1.18698	1.19894	1.08761	1.04496	1.06352	1.21873	1.18105	0.802133	1.10459	1.23405	1.19268	1.02497	1.23318	1.23069	1.21068	1.0296	1.01101	0.985524	1.2193	1.09266	1.07133	1.06488	1.09042	1.13806	1.09711	0.839939	1.05777	1.28281	1.08723	1.04438	1.25048	1.44928	1.10083	1.03963	1.05698	0.943409	1.06117	1.0582	1.20635	1.14954	1.07136	1.20734	1.36023	1.39192	1.08956	1.12207
7.1	1.11948	1.02936	1.12397	1.18399	1.19306	1.07723	1.0453	1.07733	1.21825	1.15226	0.817752	1.10709	1.21974	1.17953	1.0086	1.20318	1.22944	1.21691	1.02943	1.01597	0.982657	1.20496	1.08543	1.06094	1.06938	1.09296	1.12869	1.07956	0.834659	1.05143	1.29602	1.07755	1.03285	1.24714	1.43497	1.11338	1.04536	1.06188	0.942736	1.05499	1.06289	1.20991	1.16225	1.08115	1.20356	1.38313	1.39207	1.09546	1.12802
7.15	1.11392	1.04479	1.11067	1.20618	1.19494	1.0859	1.05754	1.07269	1.23153	1.17347	0.811133	1.12481	1.23546	1.19144	1.02668	1.2203	1.2314	1.21818	1.03794	1.01614	0.993395	1.20334	1.09814	1.08299	1.07705	1.11457	1.17054	1.06983	0.839998	1.05045	1.30786	1.08162	1.04871	1.24623	1.37852	1.10901	1.05791	1.04777	0.940318	1.06281	1.08818	1.22273	1.16771	1.10403	1.20169	1.40444	1.42851	1.10973	1.12197
7.2	1.10804	1.07468	1.1175	1.19916	1.21755	1.08974	1.0668	1.07024	1.24516	1.15012	0.811496	1.1259	1.23127	1.18904	1.04053	1.2136	1.25463	1.21901	1.03349	1.02621	0.992479	1.2208	1.10407	1.07994	1.08911	1.10461	1.18513	1.06617	0.842239	1.04674	1.29209	1.10449	1.04385	1.24805	1.36202	1.07891	1.0428	1.06036	0.929557	1.07789	1.08808	1.21554	1.14374	1.09891	1.20137	1.41632	1.4004	1.12406	1.12726
7.25	1.07688	1.04865	1.1087	1.17958	1.1993	1.10059	1.05338	1.07224	1.22838	1.16465	0.815175	1.11854	1.22501	1.18543	1.00907	1.19526	1.23969	1.20092	1.03015	1.00244	0.981091	1.18978	1.08532	1.06479	1.07966	1.1022	1.17631	1.06517	0.845203	1.04083	1.30767	1.11325	1.02591	1.25563	1.32812	1.09829	1.04996	1.08319	0.940478	1.06289	1.10346	1.22827	1.14991	1.07806	1.19463	1.42851	1.34031	1.09659	1.17239
7.3	1.08052	1.04239	1.1045	1.19296	1.21704	1.08479	1.04831	1.07078	1.2234	1.13937	0.807448	1.10293	1.22865	1.18922	1.03245	1.21003	1.22846	1.21487	1.03178	1.01944	0.983395	1.20008	1.09931	1.06619	1.07193	1.09058	1.17446	1.07504	0.876571	1.05245	1.30043	1.11757	1.05421	1.24532	1.30539	1.07431	1.08057	1.08218	0.934481	1.08283	1.12077	1.23855	1.1603	1.10802	1.21784	1.38667	1.44702	1.1105	1.22789
7.35	1.09658	1.04801	1.09535	1.18504	1.21126	1.09509	1.0514	1.06488	1.23524	1.1272	0.806637	1.12086	1.23726	1.18234	1.03487	1.2126	1.22992	1.1971	1.03957	1.01564	0.990587	1.19241	1.07521	1.0641	1.06854	1.10632	1.17339	1.07015	0.86976	1.0505	1.27749	1.11353	1.06553	1.24489	1.28696	1.08114	1.10018	1.12043	0.937046	1.07628	1.13529	1.23599	1.15138	1.09726	1.22482	1.39915	1.40561	1.11037	1.2507
7.4	1.10103	1.05951	1.10973	1.22234	1.22935	1.09336	1.03944	1.05056	1.23667	1.144	0.809116	1.1211	1.24581	1.20477	1.04622	1.21065	1.22862	1.20425	1.03579	1.03185	0.997794	1.21985	1.08999	1.06948	1.0834	1.10607	1.15714	1.08536	0.874706	1.03797	1.28589	1.11229	1.04347	1.20731	1.29251	1.07045	1.04947	1.06925	0.920724	1.06025	1.16173	1.2219	1.12541	1.08649	1.19349	1.39436	1.41183	1.07925	1.23747
7.45	1.08294	1.05244	1.11446	1.18944	1.22259	1.10259	1.04495	1.06361	1.227	1.12958	0.799934	1.10405	1.24671	1.20621	1.03611	1.21116	1.22994	1.22299	1.03764	1.02475	1.00043	1.18983	1.07186	1.07249	1.07737	1.08293	1.15477	1.07137	0.878567	1.04675	1.30649	1.13603	1.06232	1.25116	1.33704	1.09181	1.06827	1.08469	0.936802	1.05995	1.19992	1.25846	1.14756	1.08912	1.20526	1.39924	1.45916	1.08273	1.2377
7.5	1.08518	1.05474	1.10512	1.23173	1.22457	1.09044	1.03077	1.07418	1.22576	1.14434	0.792995	1.09282	1.22606	1.20014	1.0432	1.2139	1.22912	1.20111	1.03191	1.01494	1.00661	1.2062	1.07116	1.07419	1.06859	1.09808	1.15867	1.0564	0.873286	1.04367	1.30014	1.13667	1.08302	1.26624	1.33838	1.09574	1.08082	1.07918	0.928802	1.03655	1.17326	1.25569	1.14179	1.07106	1.19117	1.48224	1.45893	1.05752	1.21931
7.55	1.10116	1.06978	1.14448	1.26404	1.24808	1.10299	1.0365	1.09857	1.22756	1.15192	0.79646	1.11661	1.24668	1.21295	1.09113	1.22357	1.24832	1.21427	1.04823	1.03185	1.00659	1.20785	1.08752	1.0802	1.0853	1.09946	1.15416	1.09896	0.868086	1.04003	1.30052	1.12217	1.05795	1.22608	1.30842	1.0615	1.07051	1.07452	0.925385	1.03337	1.15112	1.2478	1.14067	1.06741	1.18708	1.42178	1.38611	1.04209	1.22241
7.6	1.10323	1.05818	1.13136	1.24224	1.21836	1.10246	1.05034	1.07468	1.22202	1.12701	0.816777	1.10057	1.24015	1.20085	1.06793	1.19669	1.24392	1.19896	1.03547	1.02391	1.00806	1.20619	1.08246	1.07413	1.07962	1.10338	1.13528	1.10378	0.866579	1.03536	1.32684	1.11279	1.05475	1.25132	1.28135	1.05708	1.04087	1.07112	0.925347	1.05385	1.14521	1.25377	1.14147	1.07642	1.2031	1.38526	1.35546	1.03258	1.19649
7.65	1.08605	1.0554	1.14503	1.30095	1.22022	1.10418	1.05436	1.08262	1.22574	1.14953	0.817848	1.10183	1.25568	1.18804	1.04577	1.22834	1.22554	1.20381	1.0375	1.04737	1.00314	1.1968	1.08407	1.0889	1.07367	1.10956	1.13475	1.09661	0.853352	1.02595	1.32125	1.1062	1.05024	1.2576	1.31909	1.04076	1.02108	1.05967	0.922501	1.04903	1.18853	1.24977	1.14292	1.06491	1.18897	1.36596	1.38556	1.04259	1.20056
7.7	1.07946	1.03115	1.14465	1.26045	1.19797	1.09121	1.05532	1.07392	1.2207	1.14738	0.818985	1.108	1.26403	1.16851	1.09708	1.21868	1.21584	1.21781	1.03965	1.02937	1.00476	1.18491	1.07481	1.08496	1.08293	1.10719	1.15194	1.08693	0.86335	1.0416	1.32128	1.09663	1.05976	1.26587	1.37366	1.04854	1.01004	1.04671	0.9262	1.04163	1.17955	1.25096	1.14519	1.06338	1.18049	1.31686	1.40991	1.05066	1.17776
7.75	1.09986	1.04223	1.11803	1.2734	1.23162	1.10206	1.07347	1.07731	1.21354	1.12185	0.822648	1.12045	1.25777	1.20105	1.10173	1.21871	1.23883	1.21337	1.0444	1.0304	1.0012	1.18788	1.07015	1.07759	1.07782	1.10854	1.15254	1.07557	0.865508	1.03589	1.32957	1.1105	1.06866	1.24661	1.3381	1.03309	1.01122	1.05991	0.916954	1.0307	1.16427	1.23356	1.1386	1.06878	1.21964	1.31514	1.41794	1.06335	1.17552
7.8	1.07636	1.04632	1.10082	1.26071	1.24106	1.09359	1.06966	1.07585	1.21686	1.12868	0.812964	1.10611	1.25274	1.17186	1.08979	1.22942	1.23681	1.19702	1.04108	1.03184	0.997901	1.18504	1.08534	1.08381	1.09806	1.10851	1.16191	1.08863	0.860881	1.02547	1.32068	1.10665	1.05764	1.25111	1.31344	1.02457	1.02804	1.06098	0.927516	1.04451	1.16454	1.2383	1.13408	1.07021	1.22411	1.33798	1.33821	1.05959	1.18605
7.85	1.10956	1.06661	1.13456	1.2972	1.23918	1.10387	1.07319	1.07686	1.22043	1.162	0.81469	1.11958	1.28283	1.19103	1.0962	1.23632	1.24459	1.20651	1.04965	1.03374	1.01283	1.19513	1.07913	1.09122	1.09622	1.12209	1.16799	1.09278	0.869543	1.02209	1.34028	1.12274	1.08313	1.25395	1.3383	1.03401	1.01562	1.06911	0.924729	1.04029	1.17599	1.25331	1.15135	1.07375	1.2266	1.31348	1.40562	1.04298	1.2
7.9	1.11997	1.05618	1.11788	1.25653	1.22633	1.09854	1.06113	1.06649	1.20837	1.12118	0.825856	1.1134	1.28751	1.19497	1.10701	1.22537	1.23286	1.21428	1.04083	1.02853	1.01013	1.21898	1.07388	1.08418	1.08731	1.12076	1.13487	1.10623	0.87387	1.02318	1.36154	1.12378	1.06939	1.25264	1.3265	1.04558	1.01987	1.07108	0.938552	1.04836	1.18782	1.27481	1.1504	1.08765	1.22372	1.35208	1.4321	1.05229	1.1979
7.95	1.13835	1.05207	1.12243	1.2423	1.23734	1.09912	1.07095	1.08351	1.21487	1.12818	0.826752	1.10916	1.25916	1.21004	1.14625	1.24232	1.25362	1.21443	1.05423	1.03726	1.01121	1.21606	1.08632	1.08607	1.09518	1.11978	1.14447	1.12487	0.868715	1.02592	1.32992	1.10829	1.0528	1.23631	1.31573	1.03487	1.0327	1.06118	0.932231	1.04258	1.17823	1.26324	1.14823	1.071	1.22591	1.36432	1.42485	1.07463	1.20221
8	1.11523	1.04833	1.12423	1.25836	1.21653	1.09277	1.06244	1.06397	1.19999	1.11068	0.815226	1.11733	1.23498	1.19348	1.10609	1.23024	1.23538	1.20026	1.0414	1.03276	1.00167	1.17158	1.08237	1.07914	1.08292	1.12054	1.15579	1.10658	0.883989	1.03039	1.34689	1.11668	1.0563	1.23178	1.33924	1.03336	1.06407	1.08692	0.941668	1.05338	1.18304	1.28804	1.1418	1.0655	1.22145	1.39925	1.44992	1.06636	1.20135
8.05	2.53197	3.21369	4.61933	10.9851	3.14948	2.44562	2.43124	2.80129	2.82123	2.37687	4.3277	3.70433	6.0714	3.60341	4.30575	3.54472	3.6306	4.83675	3.43261	2.92783	2.505	3.31224	2.81668	3.84223	4.7327	4.80498	3.50006	7.13484	3.15462	3.59901	4.55479	4.77753	4.24057	4.54429	6.90148	8.80045	3.89989	3.52055	3.83732	4.44283	7.20591	3.25167	2.90047	3.62728	5.84117	5.22508	10.5672	3.10369	3.99672
8.1	2.61295	3.67163	5.10688	12.8231	3.25121	2.66114	2.52153	3.064	3.06441	2.6565	5.17989	3.38112	7.59368	3.85289	4.58388	3.68598	4.52356	5.05884	3.45605	3.172	2.80412	3.72377	3.24137	4.69578	6.57596	5.55898	3.45458	8.36995	3.15905	3.94777	4.52402	4.76643	4.20985	4.22062	6.51008	8.48371	3.97979	3.48901	3.85502	4.6683	6.59061	3.14008	2.79711	3.46936	5.41022	5.15354	9.1791	3.01799	3.79527
8.15	2.64397	4.0901	5.65131	15.5435	3.28635	2.86248	2.655	3.21558	3.34317	2.76206	5.62147	2.94546	8.98807	3.98209	4.459	3.87864	5.47746	5.1688	3.35149	3.40528	2.97686	4.12272	3.42171	5.85519	7.82063	6.2564	3.51531	8.77999	3.348	4.18384	4.46961	4.80193	4.18849	4.17264	6.22431	8.42193	4.05959	3.52673	3.81266	5.03701	5.95407	3.09847	2.72757	3.42892	5.17889	5.29991	8.21092	3.0316	3.66765
8.2	2.72996	4.4054	6.0401	16.5322	3.48888	3.05436	2.76554	3.2866	3.51783	2.77911	5.74461	2.65874	10.796	4.07475	4.69464	4.10403	6.53919	5.25406	3.26906	3.45928	3.07723	4.48938	3.56205	6.65675	9.13104	6.73093	3.59746	11.0136	3.64642	4.4354	4.44586	5.02624	4.27086	4.12914	5.84357	8.5422	4.27922	3.47323	4.01365	5.27635	5.8293	3.04943	2.72033	3.39192	4.92382	5.26921	6.23269	2.98698	3.58676
8.25	2.83937	4.79708	6.25836	21.3903	3.5114	3.21083	2.98699	3.42713	3.71158	2.89498	6.6009	2.49778	12.7278	4.40915	5.52419	4.35525	7.66666	5.51682	3.29952	3.63417	3.18673	4.72941	3.83746	7.42672	10.1969	7.53605	3.70613	11.5565	3.923	4.60477	4.53558	4.88359	4.32992	3.99666	5.76297	8.33724	4.43523	3.49048	4.05603	5.511	5.77486	3.01963	2.6768	3.33325	4.71427	5.26807	5.07778	2.98622	3.49173
8.3	2.94405	5.08915	6.8514	27.0824	3.5826	3.25622	3.10756	3.54589	3.85635	2.85502	6.78278	2.34696	14.0701	4.52736	5.59028	4.42051	7.93318	5.65039	3.21852	3.6664	3.24375	4.82633	3.8376	7.91684	10.2266	7.99103	3.80081	11.615	4.11567	4.65832	4.51079	5.01764	4.20441	3.93257	5.7533	8.4704	4.23668	3.48036	4.02619	5.54663	6.10642	3.02402	2.70384	3.32917	4.64944	5.22418	4.53207	3.00375	3.51931
8.35	3.01102	5.27551	6.96301	26.6461	3.75466	3.32036	3.21154	3.54027	4.01967	3.00068	6.98103	2.29463	15.7054	4.70147	6.08956	4.48571	8.37714	5.71669	3.23603	3.81832	3.29886	4.99603	3.87873	8.49218	12.3971	8.08639	3.83415	13.1423	4.50572	4.84718	4.67156	5.11077	4.45489	4.12878	6.09527	8.98377	4.57187	3.55127	4.1462	5.82197	6.37843	3.06564	2.71929	3.42706	4.9506	5.37424	4.47078	3.10081	3.49146
8.4	3.10281	5.43532	6.99831	29.6426	3.86485	3.4419	3.39335	3.74251	4.14067	3.02875	7.10552	2.28137	18.2745	4.89114	6.31079	4.84445	8.82824	5.80906	3.27693	3.89235	3.36047	5.10921	4.02672	9.19276	12.5109	8.60766	3.91449	14.2832	4.7244	4.91041	4.76002	5.13288	4.34224	3.94863	5.89554	8.086	4.52208	3.55726	4.20496	5.83359	6.48852	2.99358	2.69506	3.39593	4.58382	5.49846	4.64794	3.04003	3.52905
8.45	3.18866	5.50368	7.43279	23.9929	3.94961	3.53794	3.47418	3.73747	4.27839	3.14186	7.41947	2.21862	18.3822	5.03819	6.64034	4.72639	9.15891	5.94793	3.21644	3.86184	3.40376	5.28709	4.06532	9.62616	13.4226	8.6162	3.98711	14.753	4.98217	5.12726	4.77582	5.14844	4.53159	4.21531	6.08234	9.30207	4.6477	3.58539	4.32629	6.10748	7.52646	3.02113	2.78361	3.43265	4.83686	5.73603	4.95538	3.14435	3.5859
8.5	3.12345	5.61751	7.02355	23.883	3.91165	3.55568	3.48918	3.71459	4.3283	2.9965	6.99777	2.22671	19.6674	5.02708	7.0381	4.82645	8.94845	5.83238	3.2492	3.88236	3.34859	5.21798	4.18771	9.68875	13.5832	8.65285	3.83037	12.3709	5.35799	5.29173	4.97298	5.25362	4.6527	4.29575	6.54523	10.5653	4.89728	3.76373	4.38066	6.44344	7.32499	3.07897	2.78979	3.53214	4.80918	5.97176	5.34411	3.18802	3.77736
8.55	3.33152	5.838	8.26344	27.5939	4.08928	3.6007	3.65107	3.92002	4.4421	3.17537	7.31131	2.24432	22.6451	5.27788	7.22329	4.85322	9.22859	6.06071	3.32701	3.91022	3.42474	5.32768	4.20247	9.98166	14.6987	9.48606	4.07423	15.134	5.48523	5.34704	4.87207	5.3411	4.60907	4.33233	6.59835	9.82511	4.8624	3.65403	4.38707	6.29165	7.25716	3.0701	2.7955	3.44682	4.95931	5.7375	5.77653	3.17087	3.7084
8.6	3.26515	5.75981	8.21935	23.8133	3.98212	3.59231	3.64362	3.82805	4.54816	3.13873	7.42326	2.23698	31.5195	5.34835	7.78105	4.8548	9.48218	6.41948	3.41495	3.90531	3.49163	5.5247	4.35203	10.2751	15.9335	9.1452	4.05076	15.8267	5.69821	5.4738	5.10116	5.32493	4.60685	4.45114	6.76319	10.1776	4.87718	3.66283	4.46709	6.31363	7.83	3.07887	2.80357	3.6188	5.06961	5.82006	5.88741	3.08211	3.86058
8.65	3.44092	6.36862	8.63315	26.7516	4.12224	3.74779	3.75006	4.06992	4.70594	3.27671	8.24131	2.33753	36.8935	5.68409	8.3294	5.40105	10.1197	6.60846	3.53128	4.01565	3.56641	5.71721	4.50469	11.043	18.8401	10.1197	4.19522	17.8733	6.05969	5.66282	5.23425	5.3561	4.82416	4.61374	7.20686	11.0868	4.84386	3.74761	4.54659	6.39538	9.01332	3.16435	2.86893	3.71974	5.26808	6.30345	6.63174	3.32478	4.00784
8.7	3.49704	6.20798	8.17283	25.6958	4.08779	3.7286	3.77486	4.01556	4.79317	3.20012	7.44632	2.33265	53.1591	5.4705	8.70671	5.18378	10.2546	6.80739	3.58482	4.04797	3.54973	5.66156	4.4355	11.5752	17.7915	9.57205	4.24505	18.3319	6.15218	5.78753	5.26862	5.31893	4.91277	4.4526	7.04489	10.7794	5.03738	3.77093	4.62482	6.63296	8.41659	3.19081	2.86888	3.72709	5.3748	6.34284	6.66438	3.30788	3.9264
8.75	3.56309	6.4088	8.64452	25.1883	4.19203	3.72871	3.83613	4.18518	4.87055	3.27487	7.91238	2.39079	60.6127	5.61715	9.34346	5.46735	10.5561	7.04968	3.68895	4.11745	3.64509	5.83481	4.70164	12.1054	17.9234	9.91214	4.34499	20.8381	6.43354	5.92288	5.21864	5.44695	5.03165	4.75184	7.58224	11.7905	5.0054	3.80726	4.74507	6.76106	9.04924	3.23574	2.88381	3.75865	5.38487	6.44185	7.10307	3.32532	4.11529
8.8	3.59238	6.62651	8.9596	25.4379	4.14778	3.85453	3.87642	4.32153	5.04379	3.3431	8.27975	2.50347	76.3233	6.0968	9.45282	5.45531	10.8881	7.29487	3.80712	4.188	3.76174	6.10769	4.77329	12.5775	19.1696	10.5286	4.46176	19.0727	6.43155	6.04942	5.4695	5.27162	4.85019	4.51656	7.29989	11.8879	5.03061	3.83128	4.75349	6.79429	9.24349	3.2406	2.90014	3.91441	5.14145	6.22964	6.93665	3.3211	4.13938
8.85	3.47447	6.69103	9.02865	24.3461	4.12083	3.94086	3.93455	4.18237	5.10694	3.39308	7.9275	2.57842	79.0108	6.06836	9.27451	5.40169	11.0117	7.54332	3.86907	4.13655	3.75276	6.21294	4.98514	13.2258	18.0641	10.9918	4.52975	18.6666	6.708	5.98128	5.75453	5.33857	5.03618	4.85195	7.92796	12.0023	5.42699	3.91956	4.7958	7.07382	9.04786	3.27151	2.94055	3.91768	5.67002	6.60788	7.39916	3.40358	4.185
8.9	3.67378	7.17828	9.01781	26.1069	4.19593	3.986	4.02632	4.22242	5.2305	3.52878	7.98774	2.63194	173.391	6.51584	9.85972	5.56428	11.6685	7.73179	3.98157	4.36813	3.90523	6.35438	5.1158	14.8448	18.5085	11.478	4.77637	21.4654	6.9352	6.1717	5.75924	5.32009	5.16497	5.01397	8.23485	13.8844	5.53901	3.97588	4.85355	7.36135	9.80136	3.42801	3.04691	4.0014	5.87451	7.5025	7.35609	3.41413	4.37132
8.95	3.76396	7.21089	8.37936	24.7707	4.12066	4.02024	4.01464	4.18649	5.28349	3.54232	7.83	2.71847	109.54	6.79075	10.7869	5.45115	12.7739	7.88507	4.07417	4.23529	3.98569	6.33094	5.07768	16.1688	19.5816	12.0518	4.83239	20.9271	7.24384	6.25156	5.74931	5.34875	5.15885	5.06666	8.62772	13.2132	5.69437	4.12389	5.01908	7.3757	10.501	3.42381	3.02713	4.06117	5.93701	7.20776	7.7816	3.4752	4.30912
9	3.64816	7.87108	8.53549	27.563	4.22532	4.05122	4.13931	4.30811	5.38409	3.65373	7.79153	2.6959	129.149	7.00774	10.6537	5.52819	12.4256	7.97477	4.07972	4.30221	4.01168	6.48418	5.19915	16.3399	19.4057	11.1894	4.89877	19.8245	7.22524	6.23713	5.93266	5.52687	5.16439	5.14909	9.0917	14.4793	5.79338	4.20805	5.15716	7.66083	10.1602	3.53858	3.13719	4.16658	5.9851	7.19994	6.98436	3.53096	4.45094
9.05	3.95589	7.97685	9.08294	27.306	4.16689	4.11395	4.1667	4.3568	5.49833	3.82612	7.98372	2.76929	134.304	7.23262	11.8971	5.50667	13.1604	8.006	4.17387	4.41122	4.0785	6.49836	5.34572	17.97	19.3462	11.6454	5.02356	20.0041	7.58506	6.31045	5.93204	5.4273	5.38726	5.48616	9.74108	14.1349	5.96891	4.20294	5.22002	7.86882	11.2362	3.51294	3.19575	4.20381	6.01456	7.01548	7.7086	3.61545	4.55029
9.1	3.93812	7.89676	8.80091	26.0546	4.15505	4.1965	4.20133	4.31621	5.63235	3.79573	8.35003	2.77978	167.065	7.41898	12.5885	5.6763	13.752	8.16544	4.2163	4.44893	4.21184	6.3857	5.19459	17.1413	20.9271	11.6332	4.94445	22.2717	7.69457	6.1953	5.6879	5.31864	5.19121	5.47497	8.97744	12.6559	5.98822	4.21269	5.1625	7.53441	10.1567	3.58555	3.11215	4.15839	6.04943	7.55469	7.17552	3.61093	4.39446
9.15	4.05466	8.01065	8.83925	22.9155	4.22271	4.3226	4.23219	4.33963	5.69009	3.88383	7.78167	2.80149	107.31	7.36325	11.9945	5.50781	13.1695	8.03423	4.26565	4.55854	4.10665	6.55187	5.24951	17.2924	19.0413	10.8529	5.00546	20.7246	7.91155	6.1636	5.89848	5.3857	5.16634	5.30842	9.01078	13.8647	5.9286	4.3469	5.30923	7.9539	10.5373	3.61494	3.16618	4.20633	6.28458	6.99452	7.17889	3.68269	4.60006
9.2	4.21225	8.70648	9.06309	29.3287	4.254	4.4423	4.28415	4.30735	5.92481	3.91404	8.55129	2.81147	151.906	7.51313	13.9562	5.51816	13.1934	8.08506	4.28014	4.71938	4.24897	6.54685	5.28421	18.2159	19.3545	11.685	5.12368	22.207	8.21444	6.22028	5.95631	5.46602	5.18928	5.42519	9.7664	13.9347	5.82884	4.26436	5.26685	7.72522	11.3146	3.62724	3.23718	4.40424	6.20015	7.725	7.24849	3.66527	4.60038
9.25	4.20423	7.94182	8.80105	26.8711	4.1313	4.40552	4.30741	4.19382	6.03359	3.83811	7.52096	2.82468	104.988	7.1751	11.2807	5.50244	13.0103	8.01094	4.2883	4.59322	4.1566	6.42561	5.13367	17.1268	18.1125	11.1126	5.00016	19.1651	8.49108	6.24324	5.83853	5.41119	5.25861	5.33606	8.59665	13.8965	5.94958	4.29476	5.33874	7.89778	11.5662	3.74976	3.2637	4.43066	6.48639	7.29759	7.03088	3.78	4.59525
9.3	4.35014	8.1908	8.48343	29.1352	4.25531	4.52954	4.32855	4.28864	6.22554	3.9322	7.75792	2.8983	534.219	7.52519	13.1213	5.5772	13.6303	7.97302	4.35895	4.75326	4.29118	6.6105	5.21007	17.7419	18.9352	11.8674	5.01154	20.7181	8.63451	6.24555	6.00714	5.40466	5.31408	5.43387	9.62213	13.5911	6.14456	4.31923	5.28831	7.79139	10.9784	3.71991	3.31165	4.49069	6.61995	7.43438	7.34742	3.84715	4.58859
9.35	4.40626	8.39367	8.73635	27.394	4.30371	4.59549	4.38094	4.33114	6.26063	4.10882	8.04622	3.00294	117.527	7.73126	12.3168	5.60446	14.0697	8.03413	4.354	4.72662	4.25826	6.58261	5.26684	18.0672	19.8762	11.4073	5.00464	20.3738	9.17052	6.2452	6.09548	5.35807	5.30718	5.35393	10.1934	13.8156	6.03986	4.39583	5.4965	8.01619	13.7706	3.83315	3.40927	4.6073	6.60992	7.81476	6.9115	3.87059	4.73157
9.4	4.39747	8.04191	8.87654	26.4123	4.22369	4.66284	4.43092	4.21278	6.45431	4.07459	7.91996	3.05687	205.313	7.49432	13.8774	5.54053	13.7173	8.17664	4.41276	4.7734	4.25513	6.50224	5.27497	17.7134	20.3263	11.9546	5.06942	21.9235	9.13855	6.17027	5.94887	5.39021	5.29467	5.63021	9.5435	13.2699	5.95561	4.29885	5.37822	7.92347	12.4385	3.91525	3.51128	4.5282	6.69762	7.41323	6.88389	3.93514	4.61603
9.45	4.36613	8.27608	9.01684	30.1445	4.32974	4.61861	4.50358	4.44461	6.31988	4.03179	8.34091	3.01663	193.585	7.54312	13.5492	5.76968	14.0374	8.04196	4.44038	4.80416	4.31176	6.56173	5.32293	18.5895	19.2616	11.599	5.03748	21.4425	9.18434	6.12398	5.97399	5.42601	5.08344	5.64273	9.73519	13.06	6.08309	4.3845	5.44709	7.95915	14.4743	3.90433	3.53497	4.56942	6.78232	7.34368	6.77152	3.93899	4.64338
9.5	4.47815	8.15179	9.04487	25.2586	4.29989	4.70051	4.46375	4.47299	6.48816	4.01381	7.61728	3.0694	136.097	7.37876	13.2132	5.73105	13.2394	7.98873	4.52773	4.83874	4.32155	6.73766	5.28602	17.3891	18.1521	11.4232	5.0265	20.6225	9.83904	6.05571	6.05041	5.39766	5.22017	5.50545	8.88961	13.7285	6.08861	4.51432	5.40632	8.02751	13.1905	3.99318	3.55046	4.65891	6.86259	7.55647	6.68975	3.99586	4.76334
9.55	4.36726	7.84804	9.14864	24.7166	4.12969	4.63501	4.43602	4.32556	6.37509	3.91112	7.65897	3.03672	175.424	7.23944	13.3971	5.50998	13.2374	7.89039	4.46459	4.77986	4.30044	6.5235	5.31588	17.8951	18.7505	11.468	4.92863	18.8725	9.50573	6.04446	6.0141	5.27328	5.12573	5.30393	8.99153	11.688	6.38604	4.43958	5.36684	7.72663	12.6962	4.0138	3.51549	4.50552	6.44289	7.31974	6.346	3.92463	4.72928
9.6	4.53	8.46386	9.17239	29.3296	4.28249	4.64023	4.50629	4.40405	6.45233	4.01415	7.9597	3.11122	169.347	7.45014	14.8331	5.6884	14.0068	8.06712	4.60477	4.85951	4.32809	6.59206	5.3664	18.0744	18.9842	11.3175	5.10609	20.1496	10.551	6.13478	6.08087	5.3514	5.25271	5.5435	9.22996	13.2046	6.32034	4.55537	5.49598	7.80402	13.8849	4.02262	3.54915	4.61667	7.0125	7.52832	6.44136	4.08622	4.63849
9.65	4.39236	8.05023	8.90578	27.0869	4.26393	4.69785	4.58316	4.41252	6.46317	4.01347	7.01664	3.09424	111.452	7.22426	14.1837	5.32578	13.1177	8.24106	4.60227	4.87828	4.27144	6.57869	5.31583	17.7518	19.299	10.9842	4.93498	18.4547	10.9553	6.10782	6.24165	5.29047	5.39785	5.57888	9.84059	14.2724	6.17713	4.67926	5.50282	8.16362	14.7864	4.05579	3.55892	4.69822	7.20887	7.72591	6.67917	4.09437	4.78058
9.7	4.40698	8.40515	9.25158	28.4079	4.2939	4.7122	4.59199	4.36728	6.56584	4.08774	7.60658	3.22084	242.49	7.77102	15.8351	5.71791	14.2475	8.10124	4.68061	4.85494	4.34058	6.61843	5.27414	18.1121	21.4465	11.6061	5.14352	22.4133	10.5752	6.03472	6.13433	5.32639	5.30279	5.77235	9.14592	14.3144	6.0197	4.64039	5.49919	7.9206	15.353	4.0927	3.61407	4.59453	6.90498	7.50411	6.64668	4.08807	4.84519
9.75	4.39545	7.98869	8.99445	24.3968	4.27417	4.73612	4.72618	4.36572	6.46523	4.04322	7.67352	3.24448	173.075	7.58514	14.7186	5.61275	13.3923	8.18153	4.69318	4.90218	4.30817	6.68859	5.20676	17.8316	18.6831	11.6425	4.96836	20.3369	10.8427	5.85752	6.06021	5.27002	5.1917	5.52226	9.84223	13.7522	6.33976	4.71252	5.4862	7.99315	15.297	4.05749	3.55571	4.71057	7.36617	7.43645	6.24149	4.0679	4.90686
9.8	4.38215	8.10285	9.53711	29.9223	4.30633	4.63851	4.86164	4.46291	6.60254	4.08747	7.94353	3.36432	456.089	7.67132	15.4388	5.59309	13.6921	8.23318	4.77473	4.90735	4.39227	6.60945	5.42746	18.8203	20.4768	11.8431	5.21089	22.981	10.1689	5.76552	6.00331	5.18795	5.2147	5.43112	9.54825	12.2418	6.26132	4.61066	5.4841	7.84598	14.3421	4.05499	3.51046	4.66479	6.88532	7.19773	6.33781	4.07914	4.74698
9.85	4.52766	8.38605	9.42096	36.0373	4.2965	4.73499	4.99754	4.51887	6.65053	3.98827	8.17149	3.3705	255.454	7.77943	16.8111	5.6592	14.2162	8.04071	4.88931	4.87436	4.36662	6.59599	5.43465	18.8206	21.2755	11.9614	5.14473	21.547	10.5954	5.88397	6.18827	5.31491	5.27819	5.39346	9.20726	12.9433	6.17436	4.61211	5.39584	8.18691	15.4507	4.07732	3.62087	4.64959	7.50739	7.59679	6.04972	4.04345	4.81084
9.9	4.34144	7.80177	8.65316	28.5214	4.26111	4.65177	4.88159	4.37159	6.52906	3.98511	6.95764	3.3485	136.057	7.36029	15.8025	5.53435	14.097	8.10573	4.83706	4.83399	4.30727	6.6262	5.20123	18.4336	20.6864	11.6145	4.99057	18.3863	11.377	5.85434	6.20898	5.19974	5.36721	5.8288	10.0079	13.7812	6.52169	4.81022	5.5985	8.1446	15.0825	4.16218	3.60794	4.74159	8.03203	7.52641	6.23585	4.111	5.00159
9.95	4.39782	7.58094	9.0116	23.2066	4.17656	4.5629	4.85431	4.48782	6.54368	3.97568	7.25666	3.41132	168.762	7.14631	15.0828	5.68481	12.9354	8.03333	4.94786	4.85417	4.26992	6.59658	5.26223	17.599	20.3239	11.2964	4.90521	19.1062	10.6841	5.7688	6.20949	5.24374	5.0395	5.66139	9.13926	12.9347	6.27787	4.66838	5.44041	8.05426	14.8179	4.07761	3.53253	4.62059	7.78046	7.61091	6.40884	4.09011	4.94999
[truncated: 264 more columns]

## Sheet: Extended Data Figure 4j-l
Max Cytosolic Ca2+			# of oscillations/cell			Oscillation Length (s)
BMDMs-Y ATP	BMDMs-O ATP		BMDMs-Y ATP	BMDMs-O ATP		BMDMs-Y ATP	BMDMs-O ATP
2.92461	2.92461		1	1		135	135
1.97705	1.97705		2	2		120	120
4.3195	4.3195		1	1		147	147
5.78074	5.78074		7	7		276	276
3.431	3.431		12	12		120	336
1.94244	1.94244		2	2		129	120
1.99887	1.99887		1	1		132	129
2.60874	2.60874		1	1		234	132
2.94953	2.94953		1	1		66	417
2.32762	2.32762		5	5		57	234
2.2661	2.2661		1	1		276	66
3.58578	3.58578		1	1		135	57
2.76527	2.76527		1	1		36	420
5.9463	5.9463		8	8		108	276
3.56216	3.56216		2	2		117	135
3.15952	3.15952		6	6		186	402
3.58194	3.58194		3	3		126	414
3.04661	3.04661		7	7		141	393
2.50618	2.50618		1	1		114	36
2.49897	2.49897		1	1		195	108
3.23858	3.23858		1	1		195	117
2.19202	2.19202		6	6		87	390
2.45599	2.45599		1	1		51	186
2.95014	2.95014		1	1		180	126
6.16218	3.04479		1	1		87	141
3.04479	4.29625		1	1		54	114
4.29625	2.42942		2	2		57	195
3.29701	2.91066		2	2		69	195
1.80364	3.8681		1	1		36	162
4.05014	3.80442		1	3		159	174
1.5452	5.31237		2	10		99	171
2.41049	5.16569		5	2		165	162
3.51568	4.64912		1	15		45	345
4.55528	3.42649		9	2		171	339
1.34339	2.53023		1	2		72	288
1.72514	5.94945		3	6		168	378
2.14053	6.00752		2	3		162	369
1.22403	1.77395		1	6		87	369
1.63014	2.98247		3	4		90	411
4.49228	2.16047		4	4		84	222
2.79843	3.83907		1	1		138	420
2.53244	1.42314		3	8		120	288
1.45591	3.62918		4	1		156	420
3.21015	3.30903		1	1		78	153
4.7249	3.78627		8	6		219	237
6.27582	4.31384		1	9		60	276
2.73935	5.88436		8	1		129	42
2.90102	3.17159		1	4		63	255
3.19322	4.22407		6	6		78	192
2.83249	2.03531		2	10		246	306
1.63435	2.71394		2	4		54	288
1.5929	5.00535		1	9		141	387
2.2399	3.21288		1	2		81	225
3.17797	4.12919		2	1		84	420
3.78315	5.24737		2	6		153	321
1.83202	4.63177		3	1		45	420
3.91052	2.85196		1	2		99	207
1.4931	3.29961		2	1		75	420
2.77994	2.67292		1	1		99	420
1.42105	2.64657		2	1		144	96
2.99478	2.88549		2	1		168	123
2.88813	2.28975		2	1		162	132
3.63455	2.61246		3	1		171	195
3.61997	2.01821		1	9		63	144
4.06082	3.06094		1	4		27	297
1.63376	3.42028		1	2		63	96
2.48214	2.16035		1	1		42	405
2.66904	2.2774		1	3		54	213
3.48521	2.13867		2	2		111	183
1.42579	3.06888		1	3		51	183
2.89228	2.17972		1	4		99	90
2.23038	3.33071		1	1		78	45
4.03276	1.74012		1	1		42	168
4.9516	2.80282		1	1		72	189
7.16919	2.10771		1	2		69	114
5.71505	2.99659		1	2		45	111
4.11983	3.06408		2	2		60	165
2.02531	3.34789		1	1		57	171
3.64774	2.44373		3	5		33	96
2.99104	3.27002		3	1		78	153
3.20949	3.97558		8	2		102	48
1.3883	3.0427		1	1		51	177
6.18351	1.97291		1	3		45	63
1.42826	2.39916		2	1		66	186
1.64674	3.08691		1	2		48	135
1.67851	4.44837		1	1		54	420
3.7707	2.77593		2	1		45	135
7.32438	3.13482		1	1		39	162
2.75123	2.9149		3	1		48	120
2.38586	2.67241		2	2		60	327
3.83624	3.26401		1	3		54	420
3.18056	2.74828		1	1		63	189
3.22326	3.60666		1	6		87	81
1.5795	4.67312		1	1		45	162
2.7704	2.37894		1	5			105
2.90338	2.76185		1	2			120
3.1579	2.39653		1	2			147
3.348	3.20568		1	1			420
3.05065	2.66641		1	1			300
3.26476	2.45377		1	2			162
2.71661	1.87408		1	2			63
3.41121	3.54611		1	1			123
4.713	3.27328		1	2			60
3.85634	2.22221		1	1			264
4.22263	2.50853		1	2			276
3.62338	2.61943		1	4			219
2.6735	2.38547		1	1			48
2.82774	2.29372		1	1			114
4.50673	3.07948		1	1			306
1.47199	2.63819		1	1			156
1.22689	3.21546		1	1			123
1.25496	3.58657		1	6			108
1.19999	2.70342			1			63
1.36061	3.55672			1			192
1.52963	3.08819			3			420
1.54507	3.26121			1			102
1.59518	1.53068			1			90
1.27543	1.67937			1			150
1.33017	2.53196			3			87
1.32439	1.22227			1			87
1.33363	2.61769			2			402
1.23034	1.34574			3			159
1.72184	2.17255			1			162
1.43912	1.47008			5			84
1.0036	1.81902			1			96
1.02619	1.44741			1			162
1.11997	2.41515			1			360
1.29749	1.81932			2			117
1.78277	1.97464			1			411
1.58537	1.74463			1			411
1.1481	1.97027			1			207
1.40686	2.20172			1			63
1.56548	1.76157			5			252
1.931	1.41368			4			354
2.02209	1.38418			2			153
1.02584	2.04663			3			126
1.02823	1.77652			1			381
0.95676	1.51432			3			408
1.07164	2.9099			2			192
1.18492	1.75369			1			261
0.959211	1.4943			2			402
2.1797	3.12333			3			390
1.15379	3.62723			4			411
1.0855	1.79947			1			129
0.940961	1.88323			1			411
1.03692	2.8508			1			411
1.14745	2.59956			1			69
1.16526	2.81918			1			417
1.24477	2.10311			2			411
1.18196	1.32568			1			276
1.09639	2.69269			2			399
1.07553	2.35681			5			411
1.35499	1.945			1			411
1.29923	1.77873			1			396
1.06	4.01901			5			411
1.09466	2.17229			1			411
1.06617	2.7713			1			411
1.50177	1.44834			1			402
	2.32707			2			285
	3.36912			10			168
	2.11952			2			150
	1.66533			4			267
	3.57518			9			318
	3.65618			2			195
	1.35142			1			411
	1.48214			1			411
	3.38416			1			411
	1.3727			1			396
				4			411
				1			93
				1			411
				1			117
				1			165
				1			135
				1			237
				4			411
				1			411
				1			186
				7			411
				1			411
				1			411
				1

## Sheet: Extended Data Figure 4m
	BMDMs-Y
Time (min)	Cell 1	Cell 2	Cell 3	Cell 4	Cell 5	Cell 6	Cell 7	Cell 8	Cell 9	Cell 10	Cell 11	Cell 12	Cell 13	Cell 14	Cell 15	Cell 16	Cell 17	Cell 18	Cell 19	Cell 20	Cell 21	Cell 22	Cell 23	Cell 24	Cell 25	Cell 26	Cell 27	Cell 28	Cell 29	Cell 30	Cell 31	Cell 32	Cell 33	Cell 34	Cell 35	Cell 36	Cell 37	Cell 38	Cell 39	Cell 40	Cell 41	Cell 42	Cell 43	Cell 44	Cell 45	Cell 46	Cell 47	Cell 48	Cell 49
0	0.996126	0.990059	1.00678	0.98184	0.991409	0.988425	0.986529	0.994299	1.00364	0.994292	0.98539	1.00212	0.986633	0.990005	0.986736	1.00298	0.9852	0.988953	0.989352	0.99382	0.991425	0.994251	1.00111	0.991851	0.986104	0.988674	0.992464	0.99095	0.980542	0.993132	0.978424	0.991936	1.00334	0.985017	0.984464	0.984064	1.01597	1.02068	1.00551	0.964024	0.995972	0.979908	0.994333	0.982932	0.95586	0.993231	1.00095	1.02108	0.999848
0.05	0.991499	0.999053	0.99269	0.996291	1.00149	0.989966	0.99449	0.994212	1.00001	0.990383	1.00596	0.992855	0.993732	0.998066	0.9973	0.996357	0.993379	0.997295	1.0016	0.995028	0.994876	0.998285	0.990928	0.992101	1.00574	0.994986	1.00179	0.994832	0.991343	1.00787	1.01499	0.995479	1.00204	1.00443	0.990808	0.99782	0.97951	1.0022	0.959566	0.985055	1.00723	0.980473	0.991772	0.995058	0.985579	0.984692	1.01246	1.01451	0.990158
0.1	0.999413	0.992912	0.9947	0.98954	1.00309	1.00375	0.995632	0.994244	0.997012	0.999811	0.997952	0.996176	0.996909	0.99508	0.996385	0.994526	0.999451	1.01013	0.994122	0.995684	0.992638	1.00133	0.999151	0.991026	0.987138	1.00046	0.981234	0.997707	1.00051	0.996785	0.980264	0.99702	1.0029	1.00223	1.00017	1.03157	0.982021	1.02749	1.03509	0.999066	0.983599	0.990224	0.994639	0.996832	1.00237	1.00436	1.00364	0.994543	1.00924
0.15	0.993929	1.00825	1.00293	0.996992	0.999151	0.999355	1.00503	1.00425	0.986354	0.994262	0.996977	1.00074	1.00571	1.00213	1.00247	0.998669	1.00754	1.00438	1.00085	0.995862	1.00182	0.997011	0.999579	0.997525	1.00563	1.00635	1.00672	1.00641	1.00803	1.00246	1.00075	1.00592	0.998959	1.003	1.00612	0.985196	0.975487	0.976217	1.0194	1.00872	1.00031	0.993641	0.997695	1.01126	0.995423	0.989787	1.00181	1.00011	0.991187
0.2	1.0118	1.00049	1.00038	1.00691	1.00578	1.00145	1.00349	1.00214	1.00814	1.0119	1.0053	1.00813	1.00809	1.00587	1.00643	1.00164	1.00927	0.9919	1.00152	1.00861	1.00256	1.00413	1.00919	1.01508	1.00429	1.00768	1.00782	0.991941	0.999841	1.00662	1.00728	1.0153	0.995558	1.00164	1.01214	0.994772	0.996187	1.01064	0.982134	1.01204	1.0025	1.01823	1.00948	1.00215	1.02243	1.00112	0.988178	0.985496	1.00862
0.25	1.00723	1.00923	1.00252	1.02843	0.999083	1.01706	1.01483	1.01085	1.00485	1.00935	1.00843	0.999984	1.00893	1.00885	1.01067	1.00582	1.00515	1.00734	1.01255	1.01099	1.01668	1.00499	1.00003	1.01242	1.01109	1.00185	1.00997	1.01816	1.01974	0.993128	1.01829	0.994341	0.997205	1.00368	1.00631	1.00658	1.05083	0.962775	0.998305	1.03109	1.01038	1.03753	1.01208	1.01177	1.03834	1.02681	0.99296	0.984264	1.00094
0.3	1.01351	1.00222	1.01109	1.02445	0.99605	1.00639	1.01258	1.01344	1.01078	1.02113	1.00518	1.01267	1.01466	1.00573	1.00955	1.01164	1.00308	0.999111	1.01909	1.0182	1.02121	0.99975	0.996015	1.01272	1.01203	1.00441	1.02917	0.996653	1.02605	1.00445	1.00367	1.01537	0.996883	1.01544	1.01572	0.991644	1.02185	1.00469	1.03005	1.02849	0.996449	1.09137	1.02152	1.02113	1.04529	1.01707	0.993152	0.980276	0.984977
0.35	1.01114	1.0033	1.01904	1.01809	0.999469	1.01984	1.01555	1.01301	1.01199	1.00979	1.0038	1.00056	1.00975	1.00868	1.00894	0.999892	1.00267	1.00166	1.01069	1.00344	1.00853	1.00226	0.993799	1.01516	1.01814	1.02152	1.01421	1.0045	1.01487	0.993675	1.00924	0.967044	0.996214	1.01184	1.02574	0.999089	0.984245	1.03431	0.999629	1.03489	1.01699	1.08035	1.01166	1.02418	1.04179	1.02026	0.997647	0.999688	0.997338
0.4	1.0069	0.9945	1.00335	1.01729	0.98899	1.0058	1.00191	1.01507	1.00349	1.00794	1.00147	1.00643	1.00501	1.00462	1.00438	1.00089	0.998329	1.00335	1.0091	1.00974	1.00882	0.992331	0.98659	1.01254	1.00219	0.989249	1.02207	1.00851	1.02428	0.989405	0.997266	0.99543	0.989594	1.00308	1.01469	0.998701	0.966096	1.03012	0.98406	1.01415	0.999392	1.03258	1.01188	1.01502	1.04426	1.00174	0.984176	1.00306	1.00082
0.45	1.00985	0.995238	1.00096	1.02968	0.998212	1.02026	1.00531	0.989248	0.999226	1.00113	1.00262	0.998999	1.00465	1.00289	1.00534	0.993622	1.00171	0.988124	1.00994	0.997146	1.01066	0.99296	0.986244	1.00466	0.999669	1.00934	1.01173	1.00341	1.01399	0.976725	1.00159	0.98595	0.983255	0.991535	1.00585	0.976538	0.959442	1.03942	0.994827	1.01671	1.00051	1.02815	1.01184	1.01571	1.04036	1.00819	0.970762	1.00561	0.989147
0.5	1.02116	1.009	1.01293	1.03244	1.00476	1.03204	1.02279	1.02089	1.01039	1.00981	1.01279	1.00523	1.01555	1.01919	1.01681	1.00345	1.01391	0.983481	1.00627	0.998566	1.01242	1.00198	0.991476	1.01199	1.00878	1.01405	1.0279	1.02129	1.0119	0.992711	0.986216	0.985562	0.988515	1.00906	1.01628	0.988268	1.01984	1.01603	0.97223	0.9969	1.01615	1.02062	1.02312	1.02455	1.02883	1.00371	0.972289	1.0024	0.998988
0.55	1.01339	0.998896	1.01591	1.03281	0.990356	1.0321	1.01673	1.01034	1.00029	1.01607	1.00895	0.996023	1.00377	1.00919	1.02024	0.995539	1.00176	0.994198	1.0054	1.00157	1.01377	0.996752	0.980154	1.01063	1.00028	1.01858	1.00864	1.00708	1.01547	0.982181	0.988197	0.987701	0.977804	1.00254	1.00272	0.949886	0.968014	1.03654	1.01707	1.01297	1.0012	1.01452	1.0167	1.01358	1.05531	1.01841	0.973413	0.994638	0.977697
0.6	1.02388	1.00718	1.03363	1.02598	1.00791	1.03949	1.02392	1.01875	1.02235	0.999606	1.01039	1.00764	1.01367	1.01053	1.01893	1.00457	1.00755	0.995493	1.01553	1.00342	1.01644	1.00403	0.999574	1.0146	0.989177	0.999732	1.02019	1.00541	1.03432	0.983667	0.989469	1.02001	0.984683	1.00881	1.01518	0.961066	1.00552	1.00139	0.975913	1.0265	1.01375	1.02397	1.01579	1.02432	1.06507	1.02076	0.98915	0.970902	1.00431
0.65	1.02748	1.00293	1.01025	1.03218	1.01183	1.05924	1.02341	1.02905	1.01486	1.01325	1.01878	1.0052	1.01128	1.02221	1.02065	1.0064	1.01572	1.0033	1.01631	1.00346	1.01526	0.996315	1.00099	1.01438	1.00403	1.00569	1.03156	1.00701	1.04171	0.982803	1.00966	0.997557	0.989245	1.01812	0.997357	1.00018	1.01148	1.05157	1.01862	1.02968	1.01382	1.02842	1.02157	1.03936	1.02698	1.02185	0.997892	1.00954	0.999322
0.7	1.02313	1.01528	1.01766	1.01606	1.01085	1.04322	1.02099	1.02366	1.02371	1.0185	1.01324	1.01329	1.01219	1.01268	1.02243	1.00401	1.01886	1.01703	1.01186	1.01246	1.00787	1.00309	1.00269	1.01689	1.01591	1.02638	1.02853	1.01536	1.04514	0.979137	0.999899	0.997461	0.99707	1.00966	1.00544	1.00756	1.01812	1.00577	1.00411	1.02604	1.00165	1.02639	1.02954	1.04059	1.04302	1.03731	1.00096	1.0068	0.993987
0.75	1.01604	1.01454	1.01313	1.02169	1.01247	1.05272	1.02596	1.02389	1.01509	1.01596	1.01272	1.00108	1.00878	1.00445	1.01744	1.01376	1.01814	1.00732	1.01407	1.00964	1.01558	0.999222	1.00683	1.00902	1.00202	1.01196	1.02394	1.0138	1.03259	0.981664	0.983218	0.989955	0.986786	1.00428	0.991014	1.02386	1.05378	1.01808	1.016	1.02703	0.995451	1.024	1.02388	1.03467	1.02389	1.04211	0.992337	1.01146	0.987966
0.8	1.01574	1.01142	1.01784	1.01756	0.997052	1.04708	1.02365	1.02752	1.0128	1.00406	1.01547	0.999099	1.01648	1.00577	1.01848	1.00682	1.01847	0.997484	1.01382	1.01027	1.00276	0.99687	0.998148	1.0053	1.00922	1.02428	1.02546	1.02522	1.02735	0.971232	1.0134	0.992059	0.981072	1.00505	0.991594	0.984409	1.03403	1.05469	1.04288	1.01878	1.01605	1.0255	1.01981	1.02769	1.03291	1.00936	1.01142	1.01289	0.992375
0.85	1.02682	1.02017	1.02669	1.01781	1.02456	1.0621	1.03365	1.03513	1.0302	1.00843	1.02682	1.00829	1.02395	1.01514	1.02229	1.01104	1.01731	1.01114	1.01657	1.01561	1.0198	0.998045	1.00456	1.01318	1.01604	1.02178	1.02644	1.00486	1.03687	0.97875	0.992567	0.998877	0.985348	1.00783	0.998088	0.976257	1.00862	1.06405	1.02512	1.01798	1.0154	1.02323	1.0323	1.0332	1.03668	1.04048	1.01077	0.99075	0.998178
0.9	1.03181	1.03041	1.01065	1.02344	1.02696	1.06472	1.03567	1.04404	1.02186	1.01795	1.03307	1.00358	1.02063	1.01049	1.02058	1.02114	1.02237	1.00756	1.01198	1.02164	1.02995	1.0039	1.00786	1.02003	1.0017	1.02736	1.01406	1.02416	1.0377	1.00194	0.990875	1.00304	0.997358	1.02698	0.9993	1.01426	1.00479	1.05124	0.994316	1.01458	1.02302	1.0251	1.02852	1.03468	1.04055	1.04654	1.00827	1.01082	0.995134
0.95	1.0249	1.02562	1.0126	1.02031	1.01998	1.06858	1.02345	1.0384	1.03456	1.02005	1.02919	1.01776	1.02888	1.01843	1.03109	1.01491	1.02241	1.01307	1.01462	1.01068	1.03206	1.00751	1.01044	1.01222	1.00997	1.03432	1.02384	1.02167	1.04972	1.00272	0.998572	1.01558	0.984782	1.01443	0.999264	1.01529	1.02971	1.08697	1.00557	1.00037	1.02424	1.0212	1.01243	1.03053	1.03039	1.04168	1.00248	0.995505	0.977503
1	1.02003	1.0164	1.00266	1.01594	1.02556	1.05923	1.02188	1.0379	1.02312	1.02127	1.02879	1.0023	1.02042	1.01621	1.02569	1.00653	1.01523	1.00965	1.01043	1.01138	1.02145	0.997229	0.999008	1.01107	1.0069	1.01697	1.0165	1.01888	1.04532	1.01263	0.985145	1.00325	0.983408	1.01238	0.991687	0.983623	1.02238	1.01561	1.01431	1.0064	1.03016	1.01854	1.02464	1.01324	1.03534	1.04139	1.00731	1.0009	0.979385
1.05	1.01729	1.05377	1.02871	1.01449	1.06348	1.12023	1.01542	1.07505	1.05192	1.02867	1.03026	1.02486	1.00606	1.03314	1.03335	1.01667	1.01877	1.0186	1.01953	1.02597	1.05531	1.01446	1.02428	1.04125	1.01453	1.05051	1.03615	1.03917	1.06027	1.01855	1.02808	1.01517	1.00542	1.04067	0.939274	1.04426	1.11301	1.03649	1.13978	0.993569	1.06099	1.00998	1.06068	1.00111	1.12085	1.047	0.99429	1.09367	0.972665
1.1	1.01738	1.04845	1.03231	1.01624	1.04277	1.09924	1.01408	1.07136	1.04823	1.03367	1.01827	1.02255	0.997421	1.03165	1.03106	1.01031	0.997618	1.02571	1.02039	1.01463	1.05138	1.00611	1.01888	1.04093	1.01056	1.02942	1.01998	1.03167	1.04519	1.00749	1.00686	1.03818	0.999956	1.03798	0.938146	1.06048	1.19489	1.03634	1.12033	0.985117	1.04931	1.04625	1.07393	1.02939	1.1177	1.02861	0.992924	1.08486	0.974066
1.15	1.02297	1.06011	1.04554	1.02529	1.05539	1.11753	1.01074	1.08056	1.05403	1.03448	1.03024	1.02886	1.01063	1.04696	1.04753	1.01318	1.01925	1.0191	1.02569	1.02948	1.0618	1.02579	1.0297	1.0402	1.03179	1.03794	1.04749	1.02273	1.04452	1.01835	1.01278	1.02879	1.00969	1.04707	0.946662	1.04851	1.15266	1.098	1.11584	0.993629	1.07227	1.03826	1.09567	1.0275	1.12441	1.04618	1.01615	1.06824	0.968937
1.2	1.01537	1.05457	1.02854	1.01822	1.05192	1.08474	1.00961	1.06711	1.0441	1.0216	1.02059	1.0128	0.996834	1.02052	1.02717	1.00678	1.00711	1.01361	1.01808	1.01385	1.05192	1.01009	1.02005	1.03735	1.02381	1.03492	1.04125	1.02769	1.04913	1.00986	0.999225	1.01531	1.0091	1.03675	0.939581	1.07725	1.1478	1.03227	1.1599	1.00432	1.05043	1.01704	1.08985	1.03994	1.11624	1.02366	1.01309	1.10894	0.960749
1.25	1.02396	1.06398	1.02872	1.02231	1.06093	1.12002	1.01889	1.07636	1.0399	1.04015	1.03612	1.02999	1.01261	1.02666	1.0415	1.02259	1.02099	1.02282	1.01463	1.02488	1.05526	1.0135	1.02822	1.04046	1.02181	1.03849	1.05066	1.0375	1.06453	0.994938	1.03946	0.999858	1.01346	1.04343	0.934155	1.07639	1.08237	1.04433	1.14963	1.00964	1.03436	1.0174	1.08339	1.05962	1.17215	1.04854	1.03668	1.08116	0.964065
1.3	1.01992	1.05513	1.01843	1.02419	1.0575	1.09861	1.01099	1.07679	1.02702	1.01699	1.02812	1.02233	1.01162	1.02313	1.04078	1.01296	1.0194	1.01334	1.01537	1.01138	1.04965	1.01641	1.02743	1.03811	1.02057	1.0242	1.04385	1.02857	1.05616	1.0087	1.04043	1.0148	1.00612	1.0243	0.944055	1.04755	1.02426	1.0363	1.2084	1.00883	1.04709	0.996686	1.08614	1.06637	1.16866	1.05646	1.03759	1.07458	0.944001
1.35	1.02769	1.05607	1.03852	1.02279	1.08235	1.10317	1.0198	1.08104	1.03896	1.03441	1.03517	1.02778	1.02213	1.03059	1.04317	1.0142	1.00945	1.00797	1.02434	1.01947	1.04598	1.0169	1.04905	1.04198	1.0303	1.03996	1.06522	1.04276	1.0613	1.01929	1.0384	1.01053	1.01406	1.03305	0.940851	1.04964	1.03527	1.05968	1.21455	0.997646	1.05321	1.00909	1.09279	1.08079	1.15089	1.04877	1.04241	1.09198	0.976937
1.4	1.01269	1.05427	1.02801	1.01587	1.0645	1.07456	1.00548	1.08104	1.031	1.02628	1.02572	1.02116	1.00854	1.02164	1.03922	1.01417	1.00585	1.00738	1.01509	1.01629	1.03543	1.00461	1.01927	1.04489	1.01746	1.03305	1.01806	1.03322	1.05164	1.01071	1.00703	1.01564	1.01203	1.02498	0.934796	1.05268	1.00965	1.05687	1.17191	0.990058	1.04293	1.0071	1.07161	1.07967	1.15207	1.04553	1.04835	1.08361	1.04855
1.45	1.01009	1.04751	1.02104	1.01827	1.0615	1.08647	1.00775	1.07096	1.04396	1.04313	1.03357	1.02615	1.01505	1.02838	1.04121	1.01178	1.02266	0.998495	1.0208	1.02	1.05011	1.01903	1.03249	1.04537	1.02803	1.05717	1.04798	1.03628	1.06178	1.00308	0.994748	1.02701	1.00712	1.03734	0.945874	1.03959	1.04093	1.05593	1.18784	0.993469	1.05064	1.01882	1.06341	1.09482	1.14351	1.05319	1.04459	1.09847	1.17438
1.5	1.00716	1.04415	1.02211	1.02027	1.05276	1.09362	1.01132	1.08605	1.02643	1.03076	1.04056	1.01916	1.01432	1.03513	1.0408	1.01918	1.01876	1.00784	1.0234	1.01504	1.05537	1.00653	1.02095	1.05036	1.02703	1.05368	1.03387	1.03594	1.05181	0.999132	1.00035	1.00561	1.01349	1.04114	0.941892	1.06557	1.02589	1.04811	1.17814	0.997162	1.04435	0.999697	1.08044	1.09662	1.13755	1.04509	1.06293	1.08973	1.56912
1.55	1.00652	1.03028	1.03113	1.0274	1.06941	1.09512	1.00621	1.07849	1.03979	1.03859	1.02233	1.02038	1.02141	1.02528	1.03883	1.01853	1.00979	1.02194	1.02539	1.02357	1.05812	1.00804	1.03074	1.0423	1.02966	1.04417	1.04418	1.0342	1.07186	1.01107	1.02232	1.02412	1.01406	1.05427	0.938097	1.07965	1.00646	1.02396	1.12275	0.993607	1.02471	1.0109	1.0644	1.09513	1.14751	1.05667	1.04863	1.1104	1.70902
1.6	0.99481	1.02769	1.0121	1.02485	1.05569	1.05259	1.0091	1.06052	1.032	1.01384	1.01726	1.02111	1.00715	1.02338	1.03767	1.01784	1.00955	1.00841	1.0246	1.02587	1.04031	1.00627	1.02389	1.03578	1.00771	1.04594	1.01442	1.03675	1.06949	0.996972	1.01483	1.01671	1.00667	1.04076	0.929756	1.04569	0.99444	1.01548	1.14299	0.997399	1.02307	1.02185	1.06107	1.08822	1.12908	1.04591	1.05491	1.10758	1.61507
1.65	1.00495	1.02658	1.04835	1.02429	1.05042	1.08864	1.00241	1.06728	1.04814	1.02666	1.02782	1.01235	1.01378	1.03302	1.04434	1.02201	1.01632	1.00452	1.02235	1.0366	1.05268	1.00907	1.02591	1.03525	1.02432	1.05062	1.01426	1.02302	1.05041	1.00501	1.01861	1.00785	1.01689	1.03065	0.95028	1.06377	0.98104	1.009	1.07716	1.01971	1.0347	1.00724	1.06153	1.08003	1.11309	1.05147	1.05216	1.08562	1.56376
1.7	1.00162	1.0193	1.04736	1.03153	1.05978	1.0757	1.00812	1.07528	1.02616	1.02829	1.01694	1.02712	1.0089	1.0286	1.03826	1.01663	1.00753	1.00174	1.03606	1.03749	1.04072	0.996556	1.02961	1.03073	1.0207	1.05755	1.02484	1.03549	1.0675	0.99296	1.02275	1.01951	1.01002	1.02835	0.926892	1.05488	1.01288	1.0726	1.13344	1.03551	1.02777	1.00668	1.04635	1.06139	1.12442	1.0476	1.05176	1.10824	1.53531
1.75	0.999972	1.03153	1.03839	1.03433	1.05251	1.07097	1.01638	1.08029	1.03635	1.0291	1.02696	1.02212	1.0128	1.02745	1.03994	1.01938	1.01617	1.00672	1.02423	1.02312	1.0418	1.00452	1.02565	1.03712	1.02501	1.05678	1.03283	1.04292	1.06703	1.01102	1.03584	1.01634	1.0092	1.04517	0.924912	1.03012	0.953205	1.07763	1.15621	1.02145	1.02772	1.03218	1.03579	1.06071	1.11355	1.04877	1.0483	1.08019	1.5378
1.8	0.994654	1.02551	1.0277	1.02606	1.04481	1.07954	1.00693	1.06534	1.01978	1.04834	1.03422	1.02116	1.00584	1.03855	1.03148	1.02135	1.00986	1.0167	1.03368	1.02148	1.04849	1.00679	1.02392	1.03894	1.0231	1.04699	1.01207	1.01311	1.0562	1.01272	1.03108	1.0081	1.01946	1.02785	0.941009	1.04028	0.983219	1.03964	1.12229	1.02703	1.02168	1.01405	1.04113	1.06111	1.12423	1.06536	1.03032	1.08657	1.62034
1.85	0.991242	1.01058	1.03045	1.02876	1.03097	1.07084	1.01579	1.06273	1.02257	1.03139	1.02329	1.02396	1.00772	1.03075	1.03994	1.01633	1.01533	1.01322	1.02384	1.02332	1.04065	1.00887	1.01863	1.04303	1.02567	1.02376	1.01093	1.01396	1.04359	1.00057	1.05245	1.02992	1.00471	1.01749	0.927254	1.04993	1.00158	1.05282	1.10822	1.02074	1.0292	1.0256	1.05374	1.03843	1.09239	1.03768	1.03254	1.10423	1.64329
1.9	0.98638	1.00754	1.03565	1.01779	1.04872	1.06715	1.00369	1.05183	1.02801	1.03139	1.02117	1.02674	1.00719	1.02875	1.02749	1.02151	1.00082	1.00423	1.02796	1.03043	1.03419	1.00195	1.02024	1.03559	1.02175	1.04363	1.01801	1.01182	1.03472	1.00369	1.02848	1.03426	1.00283	1.02459	0.917424	1.03073	0.960287	1.03937	1.08051	1.00705	1.03511	1.0012	1.06289	1.04418	1.0993	1.0496	1.02485	1.08155	1.64965
1.95	0.985445	1.01652	1.04114	1.03243	1.03367	1.06729	1.00428	1.05571	1.02605	1.02991	1.02703	1.02204	1.00896	1.01834	1.0416	1.02839	1.01174	1.012	1.02312	1.02291	1.04195	1.00789	1.01432	1.0406	1.01468	1.05552	1.01788	1.02944	1.05666	1.0151	1.02261	1.02091	1.009	1.01655	0.92987	1.0466	0.986791	1.05732	1.0953	1.01234	1.03524	1.01344	1.06022	1.06281	1.10801	1.05147	1.01129	1.0809	1.67945
2	0.983002	0.998834	1.05014	1.02875	1.04075	1.07406	1.00274	1.04751	1.02073	1.02662	1.02217	1.02891	1.00351	1.02721	1.03353	1.02042	0.994285	1.02143	1.02264	1.01402	1.02995	1.00571	1.01908	1.03477	1.02143	1.04737	0.992819	1.01025	1.05144	1.00247	1.02656	1.04239	1.00415	1.0059	0.910434	1.02182	0.974632	1.02792	1.08573	1.0143	1.03935	1.01619	1.05727	1.06137	1.10358	1.07414	1.00274	1.07894	1.70268
2.05	0.979446	1.00471	1.01983	1.00879	1.01682	1.0696	1.00913	1.05106	1.02919	1.03444	1.02501	1.02025	1.00461	1.02572	1.02434	1.01446	1.00083	1.00496	1.01364	1.01607	1.02856	1.00378	1.02105	1.02385	1.02017	1.05001	1.02139	1.01838	1.0407	1.00961	1.00225	1.01392	0.999942	1.00748	0.924075	1.04506	0.921978	1.08261	1.11323	1.02136	1.01103	1.01071	1.05649	1.0362	1.09442	1.05525	1.00613	1.09673	1.71836
2.1	0.983209	1.00015	1.03869	1.01946	1.03296	1.06515	1.00168	1.04483	1.03294	1.02969	1.02191	1.02176	1.00287	1.02498	1.0361	1.00877	1.012	1.00494	1.02024	1.00865	1.03388	1.00629	1.02002	1.02458	1.01362	1.03804	1.01989	1.01294	1.02386	1.00744	1.00476	0.99447	1.01494	1.00033	0.91314	1.0061	0.929155	1.0529	1.06266	0.999023	1.02428	1.02007	1.06083	1.02351	1.08681	1.06683	0.986146	1.1051	1.73079
2.15	0.976763	1.00328	1.03733	1.02752	1.02201	1.0634	1.0086	1.05364	1.04678	1.03014	1.02818	1.02325	0.993313	1.02689	1.03674	1.00773	1.00973	1.00099	1.01516	1.012	1.03269	0.997218	1.01318	1.02014	1.0142	1.01392	1.02212	1.02168	1.02476	1.01149	1.01313	1.01707	1.00297	1.0042	0.912592	1.02896	0.929778	1.03891	1.0947	1.00332	1.02907	1.02612	1.05571	1.02203	1.06129	1.05479	0.985147	1.10025	1.74351
2.2	0.968599	0.995718	1.05354	1.00928	1.02645	1.06879	0.999026	1.03434	1.01323	1.03245	1.01992	1.0087	0.996847	1.01956	1.02288	1.0003	0.998021	1.00315	1.01057	1.00544	1.03046	0.993447	1.01054	1.02336	1.00659	1.04023	0.991771	1.00073	1.01285	0.990106	1.02062	1.03645	1.00232	0.998266	0.909157	1.01343	0.972406	1.04775	1.07486	0.996275	1.00223	1.01198	1.04187	1.00645	1.04322	1.04019	0.977722	1.09034	1.72892
2.25	0.956716	0.998429	1.02433	1.02147	1.0221	1.0571	1.00791	1.0471	1.02799	1.0197	1.02949	1.00695	1.00222	1.03189	1.03341	1.01536	1.00664	0.989828	1.02639	1.01985	1.02212	0.99846	1.01731	1.01382	1.01035	1.04062	1.01921	1.00788	1.01478	0.999035	1.00211	1.01653	1.00366	1.0064	0.903144	1.02113	0.947507	1.0107	1.07971	1.00197	1.01401	1.02893	1.04347	1.0255	1.04629	1.05917	0.98119	1.07408	1.74119
2.3	0.957735	1.00136	1.04531	1.01623	1.0173	1.06022	1.01319	1.04833	1.03274	1.04818	1.03749	1.01657	1.00301	1.02626	1.03721	1.01834	1.01892	0.997734	1.0208	1.03078	1.03835	1.00817	1.01501	1.0112	1.02403	1.0357	1.01087	1.00509	1.01941	0.993623	1.03264	0.975627	1.00877	1.00367	0.924435	0.995071	0.943712	1.03633	1.07788	0.998834	1.03232	1.03057	1.06492	1.01966	1.05035	1.0618	0.972268	1.09803	1.73212
2.35	0.955373	0.990455	1.03781	1.01508	1.00088	1.05946	1.00766	1.03994	1.04266	1.03327	1.02632	1.01052	0.999798	1.02746	1.03351	1.0046	1.00747	0.996858	1.02424	1.01093	1.03497	0.993056	1.01849	1.01166	1.01045	1.0198	1.01691	1.00346	1.03246	0.994629	1.01311	1.02428	1.00154	0.997171	0.908602	1.01483	0.948796	1.06326	1.09601	0.996398	1.02401	1.02665	1.03469	0.983523	1.00702	1.06165	0.969803	1.10478	1.72793
2.4	0.955747	0.987153	1.03491	1.01552	1.02785	1.04897	1.01509	1.03841	1.03137	1.03905	1.03074	1.015	1.00787	1.03467	1.03302	1.01956	1.00411	1.00654	1.01571	1.0097	1.02601	1.00358	1.02264	0.994278	1.01254	1.03744	1.01581	1.0115	1.0014	1.00932	1.00884	1.03251	1.00249	1.0023	0.9028	1.00527	0.934901	1.08011	1.08175	1.00264	1.0078	1.03215	1.02523	0.986482	1.02161	1.08243	0.976891	1.09461	1.73973
2.45	0.95439	0.989199	1.02912	1.02427	1.01571	1.04039	1.03883	1.04918	1.03759	1.0359	1.02155	1.01022	1.0093	1.02946	1.03117	1.01874	1.0065	1.00961	1.02344	1.02369	1.02861	0.999831	1.02297	0.997225	1.00725	1.03655	1.01511	1.0012	1.02122	1.00133	0.996537	0.991071	1.00896	1.00843	0.924298	0.987225	0.958717	1.04229	1.07699	1.00914	1.01289	1.03959	1.04611	0.982557	1.02534	1.04827	0.974221	1.11902	1.76084
2.5	0.961338	0.98952	1.05267	1.02047	1.01547	1.05923	1.03664	1.0484	1.0297	1.04648	1.04051	1.02297	1.0112	1.03896	1.03484	1.01285	1.01544	0.991783	1.02812	1.02513	1.03965	1.00295	1.02936	1.00096	1.03153	1.03734	1.01301	1.02561	1.02022	1.00349	1.00147	1.02044	1.00798	1.00095	0.914442	0.989147	0.958233	1.02828	1.07593	1.00955	1.00796	1.04002	1.03663	0.968536	1.01455	1.07328	0.986173	1.11536	1.76666
2.55	0.95425	0.985436	1.05282	1.01475	1.02028	1.0329	1.03405	1.04728	1.02964	1.033	1.02895	1.01313	0.991222	1.0319	1.03037	1.01308	1.01127	1.00552	1.02432	1.00951	1.02371	0.998814	1.02611	0.99255	1.01885	1.03498	0.998817	0.998254	0.999677	1.00776	0.98828	1.01303	1.00208	0.998178	0.921275	0.988696	0.937813	1.07224	1.07875	0.992057	0.994988	1.03106	1.01678	0.9677	1.01015	1.05736	0.968708	1.12463	1.74504
2.6	0.948353	0.975958	1.03261	1.01531	1.01935	1.03319	1.02761	1.04514	1.03199	1.02797	1.01406	1.00107	1.00108	1.02448	1.03477	1.01605	1.01033	1.00368	1.01684	1.01635	1.03203	0.997962	1.02031	0.991887	1.0225	1.02821	0.990499	1.00364	1.01403	0.9922	0.999553	1.01128	1.00777	0.997298	0.918275	0.968173	0.914937	1.03774	1.0625	1.00016	1.00916	1.03344	1.02952	0.976909	1.02346	1.06109	0.957827	1.1259	1.77103
2.65	0.950274	0.991925	1.04022	1.02461	1.02032	1.04446	1.0385	1.0479	1.033	1.04597	1.02927	1.01074	1.02806	1.02409	1.03671	1.01723	1.0175	1.00442	1.01934	1.02203	1.02664	0.997073	1.01809	1.01408	1.02532	1.03788	1.00664	1.01082	1.01318	1.00339	1.02223	1.00491	1.00499	1.00431	0.918278	0.987538	0.966993	1.06386	1.07113	0.992146	1.03489	1.01822	1.02046	0.969429	1.02043	1.05536	0.966231	1.1142	1.77528
2.7	0.941516	0.981388	1.03436	1.01199	1.0096	1.02638	1.024	1.03723	1.01796	1.02553	1.02557	1.00431	1.01129	1.0291	1.03364	1.00687	0.998891	0.99339	1.02089	1.01825	1.03021	0.992429	1.02494	0.982447	1.00709	1.03124	1.00497	1.00337	1.01347	0.992971	0.996351	1.0138	1.00235	0.994185	0.910356	0.975802	0.902322	0.981957	1.03423	0.975502	1.01775	1.0273	1.01474	0.971606	0.993985	1.04863	0.94799	1.12076	1.7732
2.75	0.941195	0.990436	1.04519	1.01839	1.01885	1.03644	1.03136	1.04445	1.02226	1.043	1.02361	0.994205	1.01435	1.03138	1.04448	1.01399	1.00222	1.00692	1.02564	1.02016	1.02773	0.997554	1.02926	0.994981	1.0166	1.02245	1.0029	1.00232	1.01161	1.00349	0.993021	0.986893	1.00635	1.01086	0.90492	0.982103	0.866601	1.10429	1.10851	0.983445	1.01654	1.03838	1.02441	0.961008	1.00573	1.06698	0.95371	1.09854	1.76482
2.8	0.943193	0.991573	1.03823	1.01901	1.02309	1.04338	1.02503	1.04998	1.02487	1.04644	1.03136	1.0063	1.02273	1.03412	1.04181	1.0178	1.01705	0.991142	1.02343	1.02096	1.03996	1.00003	1.0264	0.999173	1.02058	1.03762	1.00075	1.00778	1.02084	1.00525	1.01494	0.996839	1.00901	0.997769	0.914707	0.992141	0.887298	1.0671	1.10284	0.983969	1.01506	1.01737	1.04015	0.967525	1.01032	1.05358	0.947287	1.09643	1.75289
2.85	0.937126	0.984467	1.03894	1.01963	0.988048	1.02435	1.01755	1.02644	1.02279	1.03248	1.01614	0.999973	1.00868	1.02595	1.02516	1.01063	1.00881	0.99373	1.01034	1.00911	1.03601	0.988694	1.01076	0.990071	1.02221	1.01883	1.00686	0.993373	1.00472	1.01278	1.00284	1.02688	0.996567	0.978843	0.896916	0.97808	0.925763	1.03903	1.09029	0.969064	1.00127	1.01821	1.0214	0.955744	0.969204	1.04451	0.955199	1.0935	1.85924
2.9	0.938148	0.991658	1.04387	1.02211	0.98768	1.04222	1.02206	1.04584	1.02717	1.04782	1.01264	1.00815	1.01052	1.03363	1.03358	1.01803	1.0159	0.997344	1.01296	1.01239	1.02994	1.00038	1.01584	0.995132	1.01897	1.02519	0.991779	1.0025	1.01685	0.998812	1.02288	1.01128	1.00489	0.988087	0.902795	1.00178	0.917768	1.04963	1.07175	0.988584	1.00535	1.02243	1.01386	0.955547	0.980972	1.05327	0.963634	1.11971	1.88648
2.95	0.935847	0.980049	1.03327	1.01469	0.995634	1.02307	1.02498	1.03492	1.02908	1.04538	1.01371	0.99947	1.00228	1.02248	1.02888	1.01204	1.00775	1.00769	1.01661	1.01402	1.02262	0.995159	1.01805	0.991461	1.03242	1.03183	0.993671	1.01821	1.00548	0.99397	0.99893	0.98712	0.992389	0.981553	0.902775	0.973696	0.878353	1.03364	1.05015	0.977369	0.997222	1.01767	1.01288	0.955502	0.950037	1.05924	0.97286	1.12437	1.97085
3	0.938719	0.991846	1.03921	1.01511	1.00498	1.02719	1.02096	1.03725	1.02909	1.0338	1.01479	1.00668	1.00261	1.01935	1.03142	1.01687	1.01408	1.00237	1.02217	1.0156	1.02097	0.99334	1.01469	0.991004	1.02953	1.0265	1.00368	1.0039	1.0208	1.00543	0.999544	1.01662	0.998746	0.979181	0.907801	0.97779	0.89879	1.00588	1.02847	0.984435	1.01103	1.0174	1.01061	0.954624	0.96011	1.03708	0.961383	1.10036	2.02424
3.05	0.931562	0.98907	1.04425	1.02175	1.00414	1.05742	1.02206	1.03051	1.02849	1.0458	1.01652	1.01034	1.00312	1.0361	1.04286	1.03394	1.01753	1.00638	1.02315	1.0158	1.01746	1.00046	1.01937	0.989667	1.02353	1.02664	1.00263	1.00229	0.99882	1.0127	1.01286	1.0176	1.00071	0.989315	0.903086	1.01284	0.903965	1.01958	1.06853	0.986796	1.01674	1.03947	1.01279	0.951548	0.948406	1.06154	0.965877	1.10266	2.03889
3.1	0.933285	0.990414	1.03819	1.02396	1.00634	1.04862	1.01019	1.04075	1.03235	1.0451	1.00607	1.00419	1.00467	1.02077	1.04049	1.01846	1.00715	0.997927	1.02072	1.01399	1.02233	0.996831	1.01859	0.978809	1.01667	1.02377	0.991859	1.00721	1.00003	1.00628	1.01838	0.994875	0.987354	0.985362	0.92018	0.959348	0.886899	1.09073	1.0698	0.979295	1.00818	1.02809	1.00167	0.95389	0.951198	1.06082	0.951261	1.0792	1.98589
3.15	0.942967	0.991071	1.04565	1.01993	1.00645	1.04712	1.01778	1.03535	1.02991	1.03988	1.01975	1.00223	0.993978	1.03204	1.03804	1.01645	1.00567	0.984481	1.04368	1.02321	1.01672	0.997178	1.01449	0.995699	1.01425	1.03307	1.00195	1.01358	1.00897	0.9942	0.991271	1.02431	1.00052	0.983797	0.907496	0.972479	0.923797	1.0908	1.05702	0.971942	1.03261	1.01678	1.02611	0.9478	0.943344	1.04176	0.962464	1.10572	1.88538
3.2	0.938665	0.982516	1.04137	1.02362	1.00071	1.05029	1.00698	1.04052	1.03492	1.04363	1.02066	1.00544	0.996286	1.02438	1.04223	1.01978	1.00127	1.00267	1.03804	1.0057	1.01361	0.998043	1.0277	0.979536	1.00652	1.03321	1.00848	1.01381	1.01419	1.01396	1.01436	1.02279	1.00058	0.988065	0.907896	0.993069	0.913111	1.06778	1.01912	0.974047	1.03524	1.02887	1.00617	0.941656	0.950961	1.05569	0.961961	1.09269	1.81621
3.25	0.936647	0.981397	1.04526	1.02608	1.01454	1.04368	1.01466	1.03184	1.02676	1.03093	1.02181	1.00383	0.999501	1.03339	1.04893	1.01957	1.01269	1.00375	1.043	1.01834	1.01464	0.995865	1.01842	1.00009	1.00281	1.03026	1.01244	1.00689	1.02607	1.01098	0.994052	1.01452	1.00733	0.981337	0.911926	0.983608	0.933789	1.06437	1.02032	0.973018	1.03684	1.037	1.01421	0.956957	0.943052	1.03626	0.960544	1.07574	1.76223
[truncated: 134 more rows]
[truncated: 229 more columns]

## Sheet: Extended Data Figure 4n-p
Max Cytosolic Ca2+			# of oscillations/cell			Oscillation Length (s)
BMDMs-Y oxPAPC	BMDMs-O oxPAPC		BMDMs-Y oxPAPC	BMDMs-O oxPAPC		BMDMs-Y oxPAPC	BMDMs-O oxPAPC
1.02769	2.24674		0	0		6	6
1.06398	1.06215		0	1		6	12
1.09594	1.12444		0	0		135	15
1.04972	1.98629		0	0		123	21
1.08235	1.12883		0	0		183	66
1.12023	1.1034		0	1		60	33
[truncated: 166 more rows]
