# Supplementary material for: Reduced mitochondrial calcium uptake in macrophages is a major driver of inflammaging
Source: Nat Aging. 2023 Jun 5;3(7):796–812. doi: 10.1038/s43587-023-00436-8 (PMC10353943; doi:10.1038/s43587-023-00436-8)
Supplement: Supplementary file 15 — Source Data Extended Data Fig. 5 [file 43587_2023_436_MOESM15_ESM.xlsx]

## Sheet: Extended Data Figure 5a
	Wt
Time(min)	Cell 1	Cell 2	Cell 3	Cell 4	Cell 5	Cell 6	Cell 7	Cell 8	Cell 9	Cell 10	Cell 11	Cell 12	Cell 13	Cell 14	Cell 15	Cell 16	Cell 17	Cell 18	Cell 19	Cell 20	Cell 21	Cell 22	Cell 23	Cell 24	Cell 25	Cell 26	Cell 27	Cell 28	Cell 29	Cell 30	Cell 31	Cell 32	Cell 33	Cell 34	Cell 35	Cell 36	Cell 37	Cell 38	Cell 39	Cell 40	Cell 41	Cell 42	Cell 43	Cell 44	Cell 45	Cell 46	Cell 47	Cell 48	Cell 49
0	0.987556	0.986106	0.997199	0.991423	0.98281	0.98431	0.987579	0.985088	0.989396	0.990209	0.98505	0.989824	0.985171	0.989009	0.980596	0.985381	0.984033	0.988054	0.986229	0.983035	0.989404	0.987389	0.983747	0.985619	0.987082	0.984744	0.988154	0.98679	0.98578	0.97881	0.989813	0.988779	1.00497	0.966994	0.993212	0.986743	0.988688	1.01091	0.991397	0.993616	0.981093	0.994617	0.984117	0.985129	0.971347	0.992388	0.977862	0.979263	0.999166
0.08	0.986938	0.986365	0.996887	0.993251	0.988219	0.98832	0.987047	0.989505	0.984094	0.988882	0.988554	0.990187	0.986214	0.990235	0.980976	0.987906	0.986393	0.988233	0.994403	0.984243	0.991247	0.988122	0.985225	0.985478	0.984397	0.988783	0.986825	0.985683	0.986628	0.979286	0.989221	0.986649	1.00419	0.973132	0.994576	0.986599	0.990829	1.01512	0.989534	1.04121	0.98207	0.995889	0.986461	0.984767	0.978401	0.993684	0.982532	0.978867	0.996701
0.17	0.987168	0.98618	0.997468	0.994084	0.990541	0.991203	0.987495	0.989221	0.985346	0.989288	0.990805	0.990596	0.988317	0.99127	0.981441	0.990825	0.987726	0.987624	0.989896	0.985602	0.993227	0.989603	0.986063	0.98814	0.987451	0.988562	0.990567	0.987949	0.989976	0.982016	0.991438	0.989893	1.00731	0.967347	0.99392	0.985798	0.991945	1.0184	0.993488	1.01267	0.986769	0.994627	0.986699	0.986868	0.981305	0.997342	0.982172	0.982537	0.997318
0.25	0.990433	0.988951	0.998259	0.992651	0.989945	0.992052	0.989999	0.989532	0.987691	0.989649	0.992867	0.995024	0.991143	0.993241	0.986645	0.991609	0.98827	0.991308	0.991929	0.989152	0.991923	0.987609	0.987793	0.988893	0.988505	0.99182	0.995144	0.989228	0.990155	0.985063	0.992237	0.989419	1.00634	0.971267	0.995015	0.988963	0.99189	1.00933	0.994295	0.994813	0.986998	0.993947	0.989129	0.988277	0.980757	0.995682	0.986902	0.98379	0.992933
0.33	0.992302	0.990261	0.995761	0.993911	0.989828	0.993478	0.989786	0.993654	0.99168	0.992258	0.991704	0.996116	0.994942	0.994499	0.986233	0.993843	0.989524	0.993851	0.991208	0.98971	0.991558	0.990658	0.987431	0.989898	0.987721	0.990113	0.995233	0.98954	0.992879	0.986466	0.991655	0.990764	0.999397	0.975326	0.996169	0.989158	0.993311	1.01024	0.993339	1.00215	0.991239	0.996111	0.989445	0.989101	0.983522	0.996295	0.985696	0.986289	0.992188
0.42	0.992152	0.993905	0.998557	0.996248	0.994049	0.996509	0.992366	0.994539	0.991877	0.994496	0.996373	0.992498	0.993164	0.994515	0.988238	0.999646	0.99389	0.995342	0.9929	0.991092	0.995039	0.99384	0.991093	0.994663	0.990249	0.995196	0.99763	0.99642	0.997169	0.990996	0.996108	0.994506	0.996705	0.979813	0.998782	0.993285	1.00739	1.00968	0.993896	1.00356	0.995344	0.997703	0.99542	0.995423	0.987526	1.0003	0.992218	0.991859	0.994725
0.5	0.993351	0.994069	0.998593	0.994702	0.994492	0.994661	0.995552	0.993573	0.99256	0.998577	0.996013	0.994932	0.993748	0.994117	0.99318	0.999119	0.99162	0.994353	0.992494	0.99189	0.996792	0.993849	0.993559	0.994461	0.997066	0.993501	0.994626	0.999108	0.995492	0.992599	0.994793	0.993475	0.992988	0.979616	0.996898	0.992195	0.99497	1.03322	0.993377	0.992701	0.996818	0.995552	0.993493	0.993358	0.987212	0.995167	0.989302	0.992643	0.994877
0.58	0.99516	0.994602	0.998124	0.997785	0.998467	1.00032	0.996314	0.993392	0.996679	0.998607	0.998417	0.999328	0.995662	0.998248	0.992974	1.00099	0.995695	0.995836	0.995398	0.993476	0.996678	0.997591	0.998612	0.996973	0.998801	0.995783	0.99665	0.997937	0.996163	0.995305	0.996536	0.996796	0.993153	0.987426	0.997273	0.994132	0.995338	1.0187	0.995912	0.982607	0.997966	0.996167	0.994994	0.995996	0.989536	0.998142	0.985919	0.993001	0.99668
0.67	0.993459	0.994124	0.996185	0.995553	0.999575	0.996451	0.995694	0.99375	0.995938	0.995794	0.998241	0.995545	0.99488	0.995145	0.992083	0.997793	0.994426	0.996985	0.992795	1.02475	0.994422	0.995723	0.994225	0.995806	0.995317	0.993282	0.994582	0.996132	0.996319	0.99271	0.994103	0.99438	0.992317	0.988857	0.995549	0.994231	0.995618	1.0007	0.992919	0.983649	1.00032	0.994685	0.996819	0.995592	0.99017	0.998471	0.990353	0.994014	0.994985
0.75	1.00005	0.999374	1.00284	0.997888	1.00031	0.998392	0.999068	0.999255	0.996748	0.997905	1.00399	1.00164	1.00131	1.00146	0.998258	1.00462	1.00009	0.999895	0.99953	1.00302	0.999385	1.0006	0.999164	0.999434	0.999831	1.00194	0.997845	1.00554	1.00036	0.999065	1.0001	1.00277	0.995161	0.992711	1.00013	1.00006	0.999557	1.01323	1.0017	0.989922	1.00679	0.99985	0.998851	1.00015	0.997177	1.00343	0.999856	0.998815	0.998425
0.83	0.995151	0.995442	0.996871	0.99713	0.99631	0.996037	0.995745	0.99749	0.996545	0.99658	0.998298	0.993847	0.995615	0.997691	0.993202	0.998574	0.995909	0.996908	0.99668	0.997951	0.997314	0.995753	0.996941	0.99719	0.996316	0.99562	0.997014	1.00203	0.998499	0.997045	0.995345	0.997627	0.996246	0.993047	1.00223	0.995816	0.996672	0.994566	1.00175	1.04478	1.0013	0.996543	0.996365	0.997334	0.990078	0.994747	1.00605	0.994116	0.997984
0.92	1.0014	1.00101	1.00003	0.998935	1.00257	1.0025	0.999625	0.999407	1.0017	1.0017	1.00325	1.00088	1.00185	1.00061	0.998745	1.00319	1.00276	1.00064	1.00123	0.999778	1.00078	1.00148	1.00051	1.00241	0.999925	1.00132	1.00109	1.0073	1.00017	1.00259	1.00195	0.999682	0.998786	1.00087	1.00109	1.00147	1.00183	0.996038	1.00522	1.00705	1.0091	1.0017	1.00011	1.0019	0.99631	1.00023	1.00934	1.00172	1.00104
1	1.00001	0.999371	0.999634	0.997965	0.998933	1.00271	0.999579	0.998347	1.00099	0.999424	1.00192	0.998232	0.998238	1.00011	0.999183	0.999844	1.00143	1.00023	0.999323	0.998953	0.997735	1.00011	0.999979	0.99768	1.00121	0.999141	0.999823	0.999486	0.999795	1.00104	0.997573	0.999167	0.994279	0.99911	0.998325	0.998914	1.00094	0.999703	1.00023	0.993252	1.00523	0.999357	0.998405	0.99926	1.00122	0.998748	1.00917	1.00121	0.995747
1.08	1.00146	1.00159	0.997366	0.997852	1.00296	1.0039	1.00158	1.00229	1.00151	1.00031	1.00204	0.996799	0.9989	1.00002	1.0012	1.00147	1.00311	1.00169	1.00086	1.00004	0.999705	1.00195	1.00107	1.00336	1.00097	1.00091	1.0027	1.00674	1.00348	1.00287	0.999943	1.00171	1.00142	1.00794	1.0013	1.01043	1.00127	0.985542	1.00541	0.993363	1.00504	0.999225	0.999186	1.0026	1.01287	1.00008	1.01518	1.00311	0.996737
1.17	1.00391	1.00291	0.999409	1.00172	1.0042	1.00382	1.00179	1.00528	1.00395	1.00319	1.00269	1.00325	1.00219	1.0017	1.00329	1.00495	1.00413	1.00342	1.00258	1.00058	1.0034	1.00275	1.00485	1.00391	1.00099	1.00227	1.00402	1.0158	1.00243	1.00389	1.00309	1.00307	1.00002	1.01481	0.999355	1.00499	1.00382	0.989593	1.00492	0.993451	1.01244	1.00113	1.00144	1.00507	1.0007	1.00169	1.00995	1.00552	0.99827
1.25	1.00771	1.00467	1.00099	1.00147	1.0038	1.00475	1.00359	1.00745	1.00618	1.00658	1.00686	1.00689	1.00337	1.00347	1.00655	1.00344	1.00461	1.00351	1.00369	1.00177	1.00317	1.00329	1.00614	1.00332	1.00703	1.00331	1.00724	1.00567	1.00477	1.00758	1.00316	1.00315	0.997576	1.0187	1.0015	1.00456	1.00539	0.991133	1.00461	0.990485	1.00863	1.00153	1.00485	1.00208	1.01481	0.999566	1.0037	1.00636	1.00163
1.33	1.005	1.00585	0.999966	1.00237	1.00512	1.00668	1.00653	1.00704	1.00837	1.00544	1.00355	1.00991	1.00659	1.00456	1.0067	1.00277	1.00672	1.0042	1.00612	1.00295	1.00383	1.00711	1.00806	1.00434	1.00397	1.00492	1.0049	0.999746	1.00366	1.00746	1.00452	1.00538	0.997183	1.01623	1.00296	1.00614	1.00293	1.00033	1.00503	0.990198	1.00906	1.00224	1.00696	1.00411	1.01951	1.00065	1.00903	1.0081	1.00447
1.42	1.00615	1.00451	0.999287	1.00266	1.00507	1.00282	1.00718	1.00765	1.00691	1.00485	1.00349	1.00291	1.00524	1.00451	1.00825	1.00135	1.00651	1.00369	1.00509	1.00538	1.00246	1.00494	1.0062	1.00496	1.0089	1.00683	1.00606	1.0017	1.0056	1.00726	1.00481	1.00671	0.99842	1.01968	1.00123	1.00571	1.0046	0.995287	1.00447	0.992699	1.00649	1.00269	1.00691	1.0087	1.01064	1.00388	1.0058	1.01019	1.00695
1.5	1.00948	1.00966	1.00313	1.0066	1.00733	1.00727	1.00833	1.00808	1.00863	1.00753	1.00519	1.00446	1.00755	1.00593	1.01198	1.00443	1.00722	1.00906	1.00857	1.0084	1.00709	1.00845	1.01006	1.01208	1.00855	1.00984	1.00854	1.0062	1.00644	1.01117	1.00734	1.00841	1.00476	1.02286	1.00452	1.00774	1.00705	0.992024	1.00908	0.995148	1.00583	1.0048	1.009	1.0101	1.01928	1.00446	1.00823	1.01315	1.0042
1.58	1.00768	1.00949	1.0013	1.00331	1.00459	1.00651	1.00777	1.00701	1.00829	1.0036	1.00344	1.00848	1.00751	1.00408	1.01196	1.00198	1.00703	1.00468	1.00582	1.00665	1.00453	1.00618	1.00885	1.00715	1.01172	1.00624	1.00456	1.00255	1.0049	1.01006	1.00567	1.00686	0.998143	1.02318	1.00331	1.00572	1.00265	0.985535	1.00049	0.99738	1.00273	1.0032	1.00773	1.00635	1.00507	1.00222	1.00813	1.01242	1.00342
1.67	1.00781	1.0097	1.00337	1.007	1.00726	1.00519	1.00989	1.00519	1.0085	1.00487	1.00571	1.00474	1.00887	1.00668	1.01649	1.00402	1.00887	1.00691	1.00848	1.00619	1.00724	1.00943	1.00867	1.0087	1.0142	1.00823	1.00456	1.00347	1.00716	1.01218	1.0083	1.00682	1.0002	1.02184	1.00206	1.00771	1.00332	0.989215	1.00154	1.00132	0.999097	1.00563	1.00837	1.008	1.01078	1.00616	1.00511	1.01245	1.00558
1.75	1.0101	1.01221	1.00573	1.01081	1.00957	1.00613	1.01104	1.00966	1.01171	1.00969	1.0066	1.00668	1.01351	1.00945	1.01928	1.00623	1.01256	1.0092	1.00979	1.0105	1.00916	1.01092	1.01214	1.01046	1.00875	1.01307	1.00578	1.00444	1.01055	1.01619	1.00939	1.00974	1.00383	1.02745	1.0045	1.01206	1.00569	0.985883	1.00471	1.00135	1.00075	1.00776	1.01306	1.01254	1.01563	1.00736	1.01128	1.01537	1.00722
1.83	1.01164	1.01401	1.00629	1.01176	1.01179	1.00871	1.0127	1.01361	1.01179	1.01066	1.00799	1.00938	1.01488	1.00979	1.02139	1.0086	1.01336	1.01243	1.01247	1.01339	1.01185	1.01151	1.01526	1.01267	1.01024	1.01283	1.00781	1.00651	1.01011	1.01842	1.01218	1.01201	1.00783	1.0245	1.00683	1.01322	1.00706	0.983945	1.00626	1.00143	1.004	1.00673	1.01632	1.01362	1.03196	1.0065	1.01437	1.01761	1.00806
1.92	1.01395	1.01563	1.00677	1.01289	1.01224	1.00729	1.01376	1.01001	1.01294	1.0099	1.00696	1.00786	1.01115	1.00963	1.02115	1.00741	1.01413	1.01194	1.01254	1.01149	1.01206	1.01114	1.01437	1.01241	1.01082	1.01173	1.00866	1.00403	1.01152	1.01994	1.01072	1.01223	1.00877	1.02729	1.00926	1.01438	1.00723	0.971682	1.00643	1.0012	1.00491	1.00832	1.01587	1.01368	1.02418	1.00281	1.01187	1.01758	1.01068
2	1.01344	1.01487	1.01048	1.01286	1.01314	1.00704	1.0143	1.01022	1.01221	1.01151	1.00743	1.00757	1.01369	1.01114	1.02557	1.0077	1.01704	1.01325	1.01409	1.01353	1.01459	1.01318	1.015	1.01428	1.0154	1.01009	1.01136	1.00882	1.01214	1.02208	1.01274	1.01256	1.00783	1.02658	1.01097	1.01715	1.00676	0.977985	1.00507	1.00214	1.00292	1.00994	1.01618	1.01903	1.01792	1.0035	1.01291	1.01912	1.01017
2.08	1.01409	1.01445	1.0064	1.01029	1.01383	1.00914	1.01523	1.01059	1.01528	1.01078	1.0063	1.01151	1.01346	1.01235	1.02577	1.00755	1.01617	1.01245	1.01268	1.01773	1.01502	1.01267	1.01791	1.01229	1.01748	1.01269	1.00919	1.00918	1.01208	1.02159	1.01194	1.01308	1.0049	1.02479	1.00857	1.01704	1.00698	0.975641	1.00654	1.00661	0.998504	1.01079	1.01392	1.01832	1.00716	1.00331	1.01899	1.01927	1.01085
2.17	1.01519	1.01624	1.00906	1.00848	1.01435	1.01072	1.01494	1.01089	1.01426	1.01303	1.00649	1.00998	1.01454	1.0122	1.02547	1.00671	1.01578	1.01217	1.01393	1.01468	1.01387	1.01434	1.01781	1.01321	1.01878	1.01466	1.00847	1.01012	1.01149	1.02277	1.01335	1.01349	1.00562	1.0243	1.00916	1.01705	1.00782	0.978811	1.01363	0.983619	0.994659	1.00919	1.01362	1.01455	0.997985	1.0047	1.01414	1.01824	1.00771
2.25	1.02023	1.01867	1.01298	1.01294	1.01759	1.0107	1.02111	1.01517	1.01933	1.01689	1.00717	1.01798	1.01837	1.01502	1.03102	1.00908	1.02198	1.0159	1.01691	1.01581	1.0181	1.01672	1.02012	1.01656	1.02174	1.01827	1.01675	1.01674	1.01721	1.02788	1.01849	1.02115	1.00882	1.02964	1.01684	1.02049	1.0119	0.981688	1.01669	0.987166	1.00007	1.01348	1.01631	1.01851	1.00413	1.00831	1.01458	1.02339	1.01278
2.33	1.01895	1.01818	1.01164	1.01421	1.01617	1.01024	1.01823	1.01289	1.01905	1.01771	1.00884	1.01359	1.01788	1.01497	1.02922	1.00719	1.01908	1.01544	1.0173	1.01576	1.01893	1.01409	1.01906	1.0183	1.01961	1.01579	1.01471	1.01315	1.01456	1.02825	1.01751	1.01744	1.00638	1.02913	1.01398	1.02028	1.00896	0.986006	1.0197	0.987723	0.999533	1.01229	1.02156	1.01854	0.995677	1.00844	1.01998	1.01966	1.01184
2.42	1.02053	1.02066	1.01559	1.0134	1.01858	1.01184	1.01827	1.01367	1.02039	1.02013	1.01024	1.01483	1.02323	1.01645	1.03304	1.0096	1.01998	1.01578	1.01629	1.01688	1.01821	1.01685	1.02132	1.01663	1.02258	1.01799	1.01758	1.02048	1.0149	1.02769	1.01785	1.01957	1.00775	1.02981	1.01318	1.02227	1.01146	0.979172	1.01701	0.988087	0.999163	1.0127	1.0213	1.01823	0.996428	1.01015	1.02341	1.02136	1.0125
2.5	1.02547	1.02334	1.01774	1.01867	1.02135	1.01496	1.02146	1.01829	1.02341	1.02303	1.00978	1.02049	1.02869	1.01929	1.03733	1.01159	1.02313	1.01929	1.01986	1.01994	1.02386	1.02023	1.02328	1.02155	1.02528	1.02112	1.01559	1.03323	1.01843	1.02999	1.02171	1.02277	1.01068	1.03174	1.01911	1.02412	1.01468	0.986218	1.01984	0.989547	1.00152	1.01386	1.0256	1.02318	1.00092	1.01237	1.02574	1.02294	1.01852
2.58	1.02615	1.02574	1.01808	1.01993	1.02471	1.0148	1.02404	1.01859	1.02469	1.03628	1.0133	1.01866	1.03059	1.02099	1.04168	1.01359	1.02621	1.02097	1.02342	1.02357	1.02414	1.02231	1.02583	1.02547	1.02748	1.0226	1.02004	1.03257	1.02078	1.03356	1.02357	1.02194	1.01102	1.03007	1.01949	1.0285	1.01494	0.992167	1.01728	0.990391	1.00188	1.01632	1.02732	1.0231	0.998561	1.01728	1.03235	1.02453	1.0202
2.67	1.02495	1.02348	1.01935	1.01873	1.02258	1.0144	1.02266	1.0181	1.02356	1.03181	1.01165	1.01707	1.02617	1.0199	1.04289	1.01096	1.02457	1.01949	1.02192	1.0243	1.02345	1.02095	1.02555	1.02401	1.0237	1.0214	1.01689	1.02553	1.01862	1.03355	1.02347	1.02095	1.00948	1.02541	1.02141	1.02717	1.01218	0.984519	1.01958	0.989409	0.997381	1.01696	1.02321	1.02295	0.992957	1.01491	1.03312	1.02267	1.0197
2.75	1.02563	1.0241	1.0174	1.01887	1.02263	1.01495	1.0248	1.0194	1.02391	1.02387	1.01087	1.01664	1.03052	1.0209	1.04215	1.01056	1.02486	1.02067	1.02087	1.02341	1.0229	1.02092	1.02601	1.02302	1.02461	1.02271	1.01759	1.02135	1.02074	1.03362	1.02574	1.02182	1.01064	1.02402	1.01877	1.02544	1.01404	0.981047	1.0188	0.992439	0.996057	1.01505	1.02309	1.02186	0.995403	1.01154	1.03702	1.02135	1.01959
2.83	1.02583	1.02648	1.01776	1.01832	1.024	1.01459	1.02436	1.01908	1.02391	1.02716	1.01269	1.01839	1.02808	1.02119	1.04302	1.00918	1.02503	1.0211	1.02237	1.02417	1.02369	1.02458	1.02886	1.02126	1.02439	1.02227	1.01523	1.0212	1.02191	1.03569	1.02439	1.02261	1.01147	1.01987	1.02182	1.02926	1.01489	0.986122	1.02177	0.991101	0.998863	1.01731	1.0252	1.0258	0.994707	1.01311	1.03932	1.02167	1.02189
2.92	1.03071	1.03039	1.02005	1.02095	1.02763	1.01599	1.02649	1.02079	1.02737	1.02947	1.01332	1.01941	1.03273	1.02516	1.04687	1.01278	1.02726	1.02547	1.02655	1.02641	1.02804	1.02467	1.03251	1.02622	1.02749	1.0271	1.02082	1.02416	1.02465	1.03826	1.02468	1.02508	1.016	1.01575	1.0241	1.03019	1.01894	0.98182	1.02118	0.992886	0.999885	1.0194	1.03068	1.03249	0.995786	1.01827	1.04074	1.02417	1.02638
3	1.02907	1.02765	1.01894	1.01772	1.02709	1.01631	1.02775	1.02134	1.0242	1.02582	1.01241	1.02059	1.03088	1.02674	1.04704	1.0098	1.02404	1.02339	1.02426	1.02721	1.02552	1.02433	1.03024	1.02425	1.02632	1.02556	1.0237	1.01903	1.02389	1.03672	1.02418	1.02428	1.0122	1.01526	1.02207	1.02814	1.01479	0.98092	1.01973	0.992025	0.999554	1.01915	1.03444	1.0276	0.99732	1.01357	1.034	1.02063	1.0251
3.08	1.03	1.0303	1.0198	1.02289	1.0278	1.01527	1.02857	1.02223	1.02633	1.02915	1.01441	1.02073	1.03211	1.02628	1.05089	1.01501	1.02683	1.02625	1.02734	1.02813	1.02989	1.02571	1.03095	1.02408	1.02623	1.02571	1.02283	1.02078	1.02407	1.03871	1.02728	1.02585	1.01337	1.01389	1.02612	1.02953	1.01986	0.984352	1.02314	0.993828	0.99949	1.01825	1.03238	1.03098	0.99624	1.01626	1.03668	1.02159	1.02447
3.17	1.02946	1.03117	1.02003	1.02217	1.02932	1.01486	1.02869	1.0231	1.02517	1.02711	1.01359	1.01436	1.03285	1.02446	1.05071	1.01033	1.02597	1.02514	1.02517	1.02754	1.02827	1.02484	1.03019	1.02624	1.03482	1.02278	1.02013	1.01928	1.02369	1.04294	1.02782	1.027	1.01237	1.01362	1.02504	1.02996	1.01718	0.991671	1.01541	0.995169	0.994503	1.01839	1.03296	1.03062	0.99731	1.01946	1.03568	1.02128	1.02718
3.25	1.03093	1.03024	1.01968	1.02368	1.02957	1.01778	1.02688	1.02165	1.02643	1.02766	1.01521	1.01992	1.0319	1.02616	1.04797	1.01299	1.02802	1.02622	1.02626	1.02604	1.02742	1.02601	1.02872	1.02732	1.03217	1.02284	1.01821	1.02444	1.02442	1.03869	1.02495	1.02996	1.01293	1.01241	1.02542	1.0269	1.01635	0.984746	1.01678	0.995858	0.991948	1.01978	1.02884	1.02976	0.997626	1.02185	1.04217	1.02065	1.02842
3.33	1.03334	1.03191	1.02057	1.0275	1.03273	1.01828	1.02997	1.02276	1.02764	1.02947	1.01425	1.01908	1.03525	1.02808	1.0476	1.01253	1.02939	1.02836	1.02941	1.03001	1.0309	1.028	1.03366	1.02793	1.03371	1.03028	1.01733	1.02569	1.02789	1.04226	1.02888	1.02779	1.01251	1.01237	1.02712	1.0321	1.01742	0.991188	1.01394	0.998464	0.997132	1.02122	1.02921	1.03425	0.999702	1.01867	1.04054	1.02219	1.0296
3.42	1.0368	1.03702	1.02244	1.02878	1.03546	1.01879	1.03191	1.0257	1.02915	1.03358	1.01647	1.0204	1.03276	1.03106	1.05055	1.01472	1.0315	1.02906	1.0294	1.03161	1.03194	1.03062	1.03447	1.02736	1.03415	1.03082	1.02255	1.04971	1.02648	1.04667	1.03088	1.03104	1.01691	1.01221	1.02516	1.03169	1.02189	0.995729	1.01449	1.00105	1.01212	1.02044	1.03446	1.03233	0.998154	1.02068	1.04655	1.02366	1.02838
3.5	1.03163	1.03022	1.01931	1.0234	1.03323	1.01289	1.02738	1.02249	1.02342	1.02717	1.01166	1.02007	1.0292	1.02714	1.0454	1.01051	1.02307	1.02544	1.02628	1.02783	1.02837	1.02479	1.03235	1.02513	1.02783	1.02347	1.01818	1.03834	1.02218	1.03863	1.02243	1.02761	1.00809	1.00477	1.02272	1.02928	1.01554	0.98408	1.01112	0.996594	1.00445	1.01579	1.03455	1.02818	0.99567	1.01717	1.03898	1.01746	1.02816
3.58	1.03784	1.03891	1.0285	1.03244	1.03938	1.02285	1.03441	1.02739	1.03272	1.03726	1.01885	1.02693	1.03446	1.03298	1.05407	1.01814	1.03032	1.03343	1.03436	1.03399	1.03505	1.03222	1.03788	1.03446	1.03821	1.0309	1.02446	1.03207	1.02966	1.02752	1.03151	1.03269	1.01404	1.01336	1.02924	1.03743	1.02478	0.985946	1.02043	1.00483	1.00778	1.02444	1.04275	1.03455	1.00132	1.02375	1.05056	1.02613	1.03843
3.67	1.03659	1.03657	1.0266	1.03096	1.03559	1.02123	1.03461	1.02839	1.03089	1.03615	1.01744	1.02608	1.03312	1.03196	1.05111	1.016	1.02963	1.03305	1.03221	1.03236	1.03294	1.032	1.03522	1.03084	1.03305	1.03032	1.02243	1.02565	1.02953	1.01108	1.02929	1.03294	1.01416	1.01175	1.02804	1.03447	1.02273	0.97956	1.01689	1.00717	1.00082	1.02315	1.03599	1.03378	0.998868	1.02549	1.04856	1.02241	1.03435
3.75	1.03668	1.03493	1.02603	1.03137	1.03999	1.02195	1.03449	1.0309	1.03264	1.03511	1.0226	1.02503	1.03364	1.03203	1.05259	1.01749	1.0289	1.03353	1.03129	1.03262	1.03476	1.03278	1.0386	1.03022	1.03767	1.03289	1.02299	1.02627	1.02706	1.01163	1.02844	1.03483	1.0191	1.0096	1.02994	1.03597	1.02273	0.982417	1.03319	1.00778	0.999348	1.02276	1.03899	1.03586	0.996939	1.02846	1.04556	1.02137	1.03447
3.83	1.03865	1.03935	1.02884	1.0331	1.03925	1.0202	1.03439	1.02692	1.03045	1.03344	1.01855	1.02709	1.0317	1.03219	1.05031	1.01669	1.02823	1.03315	1.03575	1.03694	1.03606	1.03374	1.04046	1.03236	1.03679	1.03238	1.0225	1.02481	1.02593	1.01008	1.03045	1.03596	1.01567	1.00954	1.02889	1.03701	1.02244	0.981675	1.03737	1.01294	1.00208	1.02345	1.04245	1.03499	1.00029	1.02845	1.04698	1.02289	1.03638
3.92	1.03819	1.03824	1.02814	1.03203	1.05122	1.0214	1.03411	1.026	1.02876	1.03483	1.01824	1.02267	1.03472	1.03219	1.05047	1.01541	1.03003	1.03355	1.03239	1.03266	1.03588	1.03064	1.04186	1.03137	1.03432	1.031	1.02274	1.02871	1.02808	1.00946	1.02843	1.03336	1.01595	1.00894	1.02939	1.0392	1.02196	0.98299	1.03836	1.01191	1.00708	1.02348	1.03869	1.03342	0.998859	1.02661	1.04355	1.02063	1.03339
4	1.04684	1.04613	1.03523	1.03713	1.06474	1.02806	1.04253	1.03417	1.03644	1.04343	1.02514	1.03217	1.0434	1.03785	1.05854	1.02286	1.03404	1.04124	1.03967	1.03986	1.04107	1.03834	1.04696	1.0375	1.04002	1.03676	1.03038	1.03306	1.03324	1.01492	1.03443	1.03936	1.02167	1.01724	1.03685	1.04493	1.02815	0.988656	1.03604	1.02037	1.0086	1.03201	1.04874	1.04283	1.00783	1.03226	1.05363	1.02859	1.03912
4.08	1.04676	1.04213	1.03095	1.03446	1.0516	1.02313	1.03718	1.03081	1.03291	1.04155	1.02036	1.02595	1.04851	1.03521	1.05049	1.01819	1.03067	1.03618	1.03745	1.03738	1.03919	1.03532	1.04297	1.03618	1.03774	1.03339	1.02625	1.0313	1.03031	1.01192	1.03122	1.03349	1.01774	1.01054	1.02901	1.03579	1.02386	0.986873	1.02667	1.01722	1.00303	1.02586	1.04604	1.03887	1.00503	1.03231	1.04492	1.02608	1.03892
4.17	1.03861	1.04177	1.02905	1.03189	1.04249	1.02257	1.03582	1.02965	1.03233	1.03901	1.02006	1.02476	1.04047	1.03278	1.04871	1.01974	1.03041	1.03622	1.03668	1.03444	1.03842	1.03374	1.04223	1.03329	1.03549	1.03438	1.03113	1.03305	1.03086	1.0102	1.02985	1.03088	1.0184	1.00681	1.02893	1.03554	1.02185	0.980832	1.01982	1.01884	1.00439	1.02312	1.04029	1.03574	1.00242	1.03708	1.04368	1.02202	1.03717
4.25	1.02962	1.04297	1.0346	1.03226	1.04221	1.02586	1.038	1.02976	1.034	1.04012	1.02168	1.02617	1.03896	1.03531	1.04982	1.02237	1.0347	1.03793	1.037	1.03814	1.04299	1.03428	1.0457	1.03589	1.03465	1.0348	1.02943	1.03003	1.02898	1.01236	1.03137	1.03324	1.02019	1.0102	1.03171	1.03737	1.02231	0.980951	1.01958	1.02277	1.0022	1.02394	1.0415	1.0412	1.00497	1.03819	1.04265	1.02433	1.03686
4.33	1.03391	1.0428	1.03459	1.03515	1.04355	1.02552	1.03833	1.03126	1.03553	1.03658	1.01951	1.02399	1.04063	1.03591	1.05164	1.02122	1.0319	1.03727	1.03643	1.03706	1.04076	1.03579	1.04413	1.03695	1.0395	1.03434	1.02876	1.03286	1.01701	1.0142	1.03193	1.03641	1.01784	1.01117	1.03248	1.03891	1.02463	0.985757	1.01873	1.0336	1.00633	1.02561	1.04447	1.04054	1.00388	1.03457	1.04646	1.0237	1.03585
4.42	1.04163	1.05148	1.04326	1.04483	1.05073	1.03681	1.04783	1.04194	1.04431	1.03256	1.03179	1.03249	1.04842	1.04507	1.05949	1.03176	1.04422	1.04638	1.04841	1.04609	1.05033	1.04515	1.05377	1.04519	1.04602	1.04568	1.03786	1.04016	1.02615	1.02225	1.04043	1.04889	1.02401	1.01905	1.04347	1.04612	1.03402	1.00008	1.03679	1.04401	1.01029	1.03578	1.05845	1.05021	1.0122	1.0451	1.05317	1.03531	1.04595
4.5	1.03733	1.04848	1.03993	1.04013	1.04871	1.03069	1.04616	1.0396	1.03879	1.02639	1.0284	1.03732	1.04177	1.04577	1.05542	1.02613	1.03689	1.04264	1.04223	1.04238	1.04732	1.04159	1.04849	1.04052	1.04496	1.03995	1.03218	1.03795	1.02054	1.019	1.03846	1.04237	1.02041	1.01882	1.03743	1.04293	1.02959	1.00602	1.03188	1.03964	1.00414	1.02986	1.04792	1.04618	1.00694	1.04216	1.04785	1.02908	1.04263
4.58	1.03795	1.05116	1.04393	1.04183	1.05123	1.03422	1.04618	1.0396	1.04046	1.0277	1.02888	1.03466	1.04071	1.04367	1.05583	1.02982	1.03819	1.044	1.04496	1.04906	1.05067	1.04399	1.05055	1.04219	1.0475	1.04311	1.03591	1.0381	1.02129	1.02088	1.03723	1.04193	1.01901	1.01488	1.04085	1.04591	1.03118	0.99865	1.02924	1.0448	1.0043	1.03328	1.05092	1.04966	1.00873	1.04176	1.04986	1.03174	1.04722
4.67	1.03829	1.05358	1.04414	1.04527	1.05404	1.03539	1.0503	1.04529	1.04376	1.03091	1.03286	1.04085	1.0443	1.04648	1.05647	1.03265	1.04182	1.04748	1.04743	1.0527	1.05178	1.04684	1.05331	1.04689	1.05026	1.04529	1.03762	1.03996	1.02686	1.02281	1.03983	1.05034	1.02518	1.01665	1.03918	1.04751	1.03447	1.00937	1.02976	1.04885	1.00723	1.03488	1.05089	1.05244	1.01347	1.04368	1.05581	1.03305	1.05057
4.75	1.03394	1.05078	1.03873	1.04146	1.05031	1.03248	1.04634	1.03982	1.03713	1.02641	1.02864	1.03415	1.04301	1.04294	1.05592	1.02762	1.03654	1.04436	1.04272	1.04355	1.04642	1.04049	1.04855	1.04391	1.04571	1.04369	1.03366	1.03647	1.02287	1.01653	1.0363	1.04144	1.02047	1.01143	1.03802	1.04284	1.02992	0.991945	1.02483	1.04465	1.00175	1.02958	1.04917	1.04704	1.00781	1.03848	1.05439	1.02793	1.04573
4.83	1.03937	1.05397	1.04413	1.04698	1.05323	1.03772	1.04934	1.04477	1.03984	1.02947	1.03399	1.04392	1.04569	1.04662	1.05778	1.03253	1.04291	1.04671	1.04717	1.05239	1.05159	1.04718	1.05407	1.04943	1.04883	1.04385	1.03937	1.03977	1.02622	1.02354	1.0416	1.04693	1.0242	1.01297	1.03904	1.04907	1.03453	0.989112	1.02753	1.05082	1.00574	1.03361	1.05544	1.04852	1.00841	1.04357	1.06047	1.03451	1.05
4.92	1.04134	1.05382	1.04238	1.04636	1.05352	1.03743	1.04737	1.04247	1.0412	1.02944	1.03206	1.0401	1.04454	1.04636	1.05423	1.0313	1.03842	1.04536	1.04616	1.04844	1.05109	1.04579	1.05123	1.04773	1.04585	1.04734	1.03429	1.06295	1.02318	1.0223	1.03979	1.0458	1.02253	1.01447	1.03923	1.05311	1.03281	0.990589	1.0416	1.05572	1.00784	1.03505	1.05351	1.05293	1.00959	1.04215	1.05173	1.02967	1.04796
5	1.01682	1.01499	1.01825	1.01743	1.01547	1.01558	1.01267	1.01381	1.01443	1.02906	1.01222	1.01355	1.01345	1.01239	1.01019	1.01408	1.0107	1.01633	1.01516	1.012	1.01535	1.01771	1.01767	1.01907	1.02013	1.01864	1.01024	1.0101	1.01775	1.01587	1.02057	1.01856	1.02241	1.01706	1.02379	1.01916	1.0153	1.03525	1.00444	1.01008	1.01697	1.00735	1.01075	1.01007	1.01058	1.01147	1.01136	1.01459	1.0119
5.08	1.01957	1.01783	1.01949	1.02008	1.01938	1.01843	1.0181	1.01635	1.01978	1.02758	1.01822	1.01725	1.01852	1.01639	1.01352	1.01903	1.01545	1.01985	1.01873	1.01432	1.02368	1.02112	1.02074	1.02217	1.02574	1.02348	1.01797	1.01802	1.02255	1.02427	1.02249	1.01909	1.02542	1.02093	1.02702	1.02362	1.01868	1.19476	1.01181	1.01976	1.02683	1.01043	1.01734	1.02101	1.01917	1.015	1.01877	1.02065	1.01552
5.17	1.02585	1.02158	1.02697	1.02707	1.02596	1.02156	1.02144	1.01865	1.02369	1.02631	1.02104	1.02291	1.02494	1.02354	1.01891	1.02237	1.01856	1.0232	1.02399	1.02311	1.02501	1.02346	1.02451	1.0282	1.02576	1.02485	1.02742	1.02151	1.02867	1.02679	1.0291	1.02394	1.0259	1.02407	1.03335	1.02912	1.02218	1.07337	1.01241	1.02729	1.03086	1.0159	1.02226	1.02499	1.02038	1.01767	1.02038	1.02519	1.0217
5.25	1.0269	1.02365	1.02702	1.02718	1.02414	1.0255	1.02001	1.01822	1.02333	1.02453	1.02217	1.0202	1.02658	1.02091	1.02079	1.02298	1.0183	1.0227	1.02436	1.02113	1.02252	1.02541	1.02568	1.02504	1.02686	1.02461	1.05954	1.0205	1.02375	1.02646	1.02987	1.02364	1.0256	1.0249	1.0326	1.02775	1.02232	1.03843	1.01375	1.02726	1.02879	1.01784	1.0263	1.02531	1.02546	1.02362	1.01944	1.02717	1.02203
5.33	1.02658	1.02625	1.02719	1.02941	1.02526	1.02386	1.02199	1.01961	1.02411	1.02285	1.02196	1.02309	1.02452	1.02233	1.01876	1.02639	1.02154	1.02527	1.02341	1.02088	1.02536	1.02717	1.0269	1.02527	1.03443	1.02316	1.03836	1.01887	1.02754	1.02588	1.02918	1.02415	1.02498	1.02492	1.0307	1.03011	1.02388	1.02667	1.0185	1.02777	1.03022	1.0192	1.02531	1.02708	1.02693	1.02514	1.02414	1.02704	1.02648
5.42	1.02726	1.02527	1.0321	1.02904	1.02602	1.02203	1.02184	1.01873	1.02399	1.02223	1.02293	1.02268	1.02498	1.02355	1.02024	1.02828	1.02146	1.02597	1.02516	1.02063	1.02585	1.02928	1.0254	1.02567	1.02631	1.0239	1.03238	1.01994	1.03161	1.02681	1.02933	1.02353	1.03017	1.02948	1.03308	1.03152	1.02271	1.02167	1.01378	1.02334	1.03064	1.0207	1.02905	1.02824	1.02735	1.02639	1.02857	1.03069	1.02727
5.5	1.04547	1.03286	1.04457	1.036	1.03228	1.0285	1.02824	1.0251	1.03023	1.03115	1.02878	1.03146	1.03374	1.03145	1.02495	1.03573	1.02876	1.03274	1.03304	1.02991	1.03172	1.03735	1.03228	1.03305	1.02922	1.02994	1.0531	1.03062	1.0339	1.03275	1.03457	1.03184	1.04309	1.0349	1.03898	1.03841	1.03178	1.03428	1.01839	1.03384	1.03649	1.03108	1.03594	1.03744	1.03271	1.03634	1.03938	1.03673	1.03468
5.58	1.03902	1.03311	1.03739	1.03486	1.03332	1.02977	1.02762	1.0241	1.0304	1.02816	1.02843	1.03048	1.0296	1.03019	1.0245	1.03375	1.02752	1.03107	1.03208	1.02676	1.03082	1.03492	1.03359	1.02964	1.02909	1.02885	1.04555	1.03376	1.03168	1.02976	1.03215	1.03097	1.04591	1.03672	1.03494	1.03823	1.03198	1.03983	1.02367	1.03086	1.03824	1.03009	1.0414	1.04214	1.03646	1.0403	1.03587	1.03626	1.03907
5.67	1.03525	1.03473	1.03294	1.0347	1.0342	1.0305	1.02823	1.02627	1.02879	1.02944	1.0301	1.03098	1.03291	1.03145	1.02428	1.03528	1.02933	1.03384	1.0323	1.02743	1.03502	1.03528	1.03326	1.02957	1.03563	1.03044	1.03276	1.03048	1.03352	1.03231	1.03316	1.03394	1.04064	1.03564	1.03661	1.0398	1.03173	1.06052	1.0319	1.03178	1.03677	1.03263	1.04115	1.03848	1.04091	1.04358	1.03801	1.03751	1.0437
5.75	1.03131	1.03225	1.02957	1.03215	1.0315	1.03086	1.02616	1.02317	1.03122	1.02981	1.02711	1.02954	1.02869	1.02887	1.02143	1.034	1.02679	1.02959	1.03215	1.03028	1.03091	1.0334	1.03248	1.02963	1.04819	1.02731	1.02749	1.02599	1.02935	1.02897	1.03092	1.03322	1.03342	1.03176	1.03564	1.04094	1.02937	1.16883	1.03269	1.03148	1.03687	1.03091	1.03562	1.03815	1.0359	1.03802	1.0393	1.03774	1.04095
5.83	1.04	1.03674	1.03284	1.03948	1.03589	1.0295	1.0261	1.02626	1.03111	1.03369	1.03146	1.03591	1.03614	1.03167	1.02619	1.03707	1.03001	1.03429	1.03394	1.03123	1.03305	1.0353	1.03374	1.03204	1.05591	1.03618	1.03091	1.03725	1.03255	1.03402	1.03369	1.03744	1.04368	1.03405	1.04097	1.04293	1.03114	1.07829	1.0484	1.03271	1.04408	1.03538	1.03942	1.0404	1.0343	1.0459	1.05257	1.04015	1.04482
5.92	1.04218	1.03502	1.03105	1.04053	1.03374	1.03337	1.02871	1.02722	1.02961	1.03114	1.02939	1.04146	1.0368	1.03333	1.02364	1.03521	1.0282	1.03205	1.03208	1.03021	1.03084	1.03176	1.03254	1.02926	1.09735	1.03222	1.04477	1.07772	1.03074	1.03344	1.03181	1.03276	1.03947	1.03181	1.03575	1.04455	1.03001	1.10211	1.0313	1.02867	1.04417	1.03786	1.0403	1.04175	1.03381	1.0392	1.04695	1.03826	1.04465
6	1.0836	1.03875	1.03385	1.03935	1.03648	1.05513	1.03116	1.02761	1.03296	1.03621	1.03472	1.04582	1.04176	1.03866	1.02965	1.04155	1.03346	1.03396	1.03548	1.03103	1.03509	1.03966	1.03553	1.03332	1.21424	1.03387	1.04107	1.09974	1.03303	1.038	1.03558	1.04251	1.03846	1.03535	1.03776	1.0496	1.03378	1.08288	1.02503	1.03224	1.04118	1.03738	1.03847	1.04516	1.0416	1.04122	1.04408	1.04364	1.04909
6.08	1.0986	1.03941	1.03449	1.03876	1.03703	1.11678	1.03154	1.0268	1.03304	1.03657	1.03242	1.04587	1.04032	1.03606	1.02711	1.04363	1.02997	1.03539	1.03645	1.02976	1.03489	1.03636	1.03629	1.03511	1.10344	1.03235	1.03595	1.18711	1.03582	1.03663	1.03703	1.04108	1.0405	1.03692	1.04017	1.04706	1.03404	1.09288	1.02567	1.02556	1.04063	1.03825	1.04305	1.04179	1.03704	1.04463	1.04298	1.04072	1.05258
6.17	1.11206	1.04094	1.0368	1.03869	1.03894	1.09146	1.03287	1.02841	1.03557	1.03789	1.03563	1.03825	1.04189	1.03752	1.02941	1.04381	1.03334	1.03636	1.03798	1.03179	1.03843	1.03957	1.03933	1.03857	1.07263	1.03773	1.04737	1.05307	1.03905	1.03881	1.03847	1.04258	1.04101	1.03731	1.04363	1.05242	1.03595	1.12335	1.03314	1.02137	1.0468	1.04015	1.04188	1.05087	1.0471	1.0597	1.04943	1.0449	1.05327
6.25	1.05885	1.03938	1.03459	1.0379	1.03783	1.0386	1.03027	1.02552	1.0337	1.03803	1.03438	1.0453	1.04328	1.0376	1.02797	1.0413	1.03461	1.03773	1.03605	1.03174	1.03525	1.03666	1.03849	1.03468	1.05277	1.03201	1.06227	1.02834	1.03435	1.03542	1.03895	1.04182	1.05505	1.03875	1.03832	1.04726	1.03242	1.12534	1.04106	1.01276	1.04653	1.03922	1.03846	1.04397	1.0464	1.0669	1.04834	1.04612	1.05263
6.33	1.04753	1.04349	1.03619	1.03889	1.04097	1.03387	1.03476	1.02704	1.03669	1.04193	1.03593	1.04757	1.04788	1.04003	1.03186	1.04454	1.03795	1.04024	1.03923	1.03069	1.03976	1.04191	1.04017	1.03853	1.03305	1.03772	1.0658	1.03009	1.03996	1.04226	1.04174	1.04314	1.05603	1.04125	1.0428	1.04767	1.03745	1.15928	1.04384	1.01505	1.05155	1.04089	1.04455	1.04936	1.04956	1.07721	1.03642	1.04983	1.05695
6.42	1.03995	1.04294	1.0346	1.03828	1.039	1.02971	1.03203	1.02907	1.03676	1.03726	1.03727	1.04754	1.04693	1.03803	1.02816	1.04065	1.03064	1.03675	1.03798	1.03185	1.03669	1.04111	1.04018	1.03701	1.02873	1.03421	1.04371	1.02426	1.03877	1.04399	1.03928	1.04142	1.05165	1.03737	1.04272	1.05343	1.03714	1.13422	1.03194	1.01467	1.04487	1.03672	1.04135	1.04441	1.06262	1.06388	1.04977	1.04881	1.05998
6.5	1.04011	1.04317	1.0438	1.03628	1.04047	1.029	1.03376	1.02729	1.03635	1.03536	1.03641	1.05217	1.05482	1.03995	1.02959	1.04175	1.03391	1.04375	1.04096	1.03349	1.0381	1.04792	1.0418	1.04829	1.02612	1.03927	1.0393	1.02305	1.04011	1.03935	1.04215	1.04426	1.05277	1.03712	1.04289	1.08259	1.0371	1.14524	1.03743	1.01167	1.05067	1.03992	1.04754	1.04909	1.07627	1.11163	1.06136	1.04907	1.06438
6.58	1.0367	1.04172	1.04681	1.03945	1.0399	1.02842	1.0332	1.02825	1.03432	1.03363	1.03528	1.06348	1.05511	1.03911	1.02848	1.04333	1.03419	1.05565	1.04075	1.03055	1.03644	1.03906	1.04078	1.04763	1.02476	1.0353	1.03581	1.02272	1.03979	1.03656	1.04238	1.04045	1.054	1.03662	1.04135	1.09653	1.03674	1.15572	1.02982	1.01244	1.056	1.03996	1.04365	1.04607	1.06334	1.22092	1.12304	1.04667	1.06791
6.67	1.04031	1.04548	1.04837	1.03931	1.04165	1.03272	1.03357	1.02986	1.03659	1.03685	1.03701	1.05847	1.05654	1.04109	1.03186	1.04319	1.03591	1.06758	1.0415	1.03262	1.03962	1.0409	1.04161	1.04603	1.02863	1.03925	1.03403	1.02377	1.04048	1.03843	1.04175	1.04168	1.0541	1.04394	1.04226	1.15937	1.03861	1.14076	1.02957	1.00807	1.05398	1.04279	1.04931	1.05397	1.06495	1.09015	1.34704	1.04885	1.07211
6.75	1.04468	1.0473	1.04587	1.04184	1.04399	1.03271	1.03514	1.02965	1.03725	1.03529	1.03678	1.0527	1.05991	1.0388	1.02872	1.04618	1.03496	1.05274	1.04071	1.0387	1.03911	1.04124	1.04339	1.04383	1.03524	1.04001	1.03411	1.02434	1.04283	1.04118	1.04285	1.04532	1.05078	1.04815	1.0438	1.08866	1.03769	1.15101	1.03195	1.00676	1.05889	1.03965	1.04824	1.05368	1.06219	1.11053	1.24755	1.04946	1.07217
6.83	1.05073	1.04704	1.04556	1.0383	1.04374	1.03749	1.03461	1.02845	1.03861	1.04775	1.03927	1.05447	1.05851	1.04081	1.02832	1.04799	1.03688	1.0832	1.04494	1.0337	1.0397	1.04171	1.04256	1.04595	1.03677	1.03817	1.03598	1.02948	1.04313	1.04181	1.04374	1.04672	1.05616	1.04698	1.04618	1.05721	1.04622	1.1235	1.03199	1.00538	1.05937	1.04327	1.04838	1.05029	1.06568	1.29002	1.08349	1.05061	1.07704
6.92	1.05099	1.04829	1.04673	1.03864	1.04337	1.03313	1.03264	1.02763	1.03875	1.04104	1.03826	1.04407	1.05503	1.03853	1.02728	1.04453	1.03819	1.12558	1.04049	1.03436	1.03879	1.04141	1.04181	1.04213	1.04547	1.03709	1.03533	1.05289	1.04264	1.04076	1.0459	1.04885	1.06331	1.03958	1.04767	1.04723	1.04345	1.1311	1.03572	0.997432	1.06592	1.04519	1.04997	1.0485	1.07651	1.06915	1.03395	1.05046	1.06835
7	1.06208	1.04526	1.04511	1.03858	1.04419	1.03284	1.03367	1.02659	1.03704	1.03734	1.03625	1.03205	1.05386	1.03996	1.02822	1.04502	1.03638	1.04495	1.0405	1.03241	1.03874	1.04133	1.04317	1.04313	1.05768	1.03881	1.037	1.11349	1.0429	1.0401	1.04507	1.0442	1.0515	1.03593	1.0424	1.04887	1.03941	1.11696	1.04578	0.992819	1.07436	1.0379	1.04597	1.04558	1.07349	1.04571	1.0175	1.04867	1.07715
7.08	1.05534	1.0466	1.05301	1.03955	1.0439	1.03969	1.0341	1.0291	1.03886	1.03879	1.03824	1.03481	1.04996	1.04026	1.02641	1.04493	1.03687	1.04122	1.0427	1.03157	1.04109	1.04169	1.04933	1.04958	1.07832	1.04142	1.03717	1.08885	1.04486	1.04229	1.04522	1.0476	1.05987	1.04123	1.04559	1.04831	1.04076	1.12507	1.04125	0.991215	1.07187	1.04278	1.05277	1.04456	1.06212	1.05525	1.01925	1.04874	1.08183
7.17	1.09154	1.04807	1.05299	1.04052	1.047	1.04443	1.03496	1.02858	1.0388	1.04008	1.03872	1.04854	1.05097	1.04078	1.02756	1.04787	1.03532	1.04373	1.04335	1.03263	1.04446	1.04203	1.04962	1.04411	1.07768	1.04316	1.03992	1.10114	1.04855	1.04675	1.04869	1.04366	1.05403	1.03829	1.04433	1.05032	1.0408	1.11428	1.03803	0.988164	1.07608	1.03903	1.04946	1.05074	1.05231	1.04256	1.01394	1.05209	1.06623
7.25	1.16306	1.0463	1.04982	1.03991	1.04317	1.07828	1.03536	1.02657	1.03655	1.03722	1.0377	1.0464	1.05547	1.03912	1.02644	1.04557	1.03452	1.05123	1.04232	1.03237	1.04226	1.04156	1.04591	1.04597	1.07988	1.04004	1.03396	1.09226	1.0526	1.04424	1.04746	1.0462	1.05418	1.03592	1.05048	1.05072	1.03878	1.11539	1.03271	0.982268	1.06103	1.03995	1.05063	1.05197	1.04264	1.06148	1.01325	1.04917	1.06999
7.33	1.08197	1.04826	1.04911	1.04319	1.04577	1.14261	1.03679	1.02468	1.03656	1.03603	1.0389	1.04101	1.05648	1.03906	1.02574	1.04746	1.03408	1.22725	1.043	1.03339	1.04474	1.04089	1.04494	1.04392	1.06962	1.04222	1.0308	1.03715	1.05366	1.04332	1.04719	1.0485	1.06802	1.03721	1.04951	1.05336	1.03917	1.12189	1.04533	0.985807	1.05336	1.03633	1.04961	1.09788	1.04367	1.26742	1.02227	1.04771	1.06461
7.42	1.05623	1.04796	1.04913	1.04631	1.04276	1.08467	1.03598	1.02459	1.03475	1.03705	1.04121	1.04855	1.06825	1.04106	1.02434	1.04759	1.03486	1.07612	1.0433	1.03538	1.03959	1.04069	1.04532	1.04846	1.04709	1.04133	1.0272	1.02135	1.04499	1.04379	1.04621	1.04536	1.10359	1.03935	1.04496	1.05263	1.03915	1.10379	1.0492	0.980907	1.05314	1.03979	1.05155	1.07254	1.03839	1.12163	1.01809	1.04633	1.06137
7.5	1.05073	1.04768	1.0524	1.04584	1.04593	1.03681	1.03677	1.02665	1.03776	1.05132	1.03817	1.06483	1.06358	1.04068	1.02547	1.04896	1.03506	1.04939	1.04287	1.03469	1.04313	1.04185	1.04685	1.05842	1.03981	1.04494	1.02861	1.01767	1.04145	1.04562	1.05354	1.04547	1.12491	1.04125	1.04563	1.05105	1.0412	1.10364	1.03591	0.982084	1.05627	1.05119	1.05817	1.03782	1.04452	1.03765	1.01888	1.0497	1.06241
7.58	1.04742	1.05049	1.05093	1.05203	1.04635	1.02922	1.03467	1.02663	1.0392	1.07418	1.04	1.03652	1.05476	1.03898	1.02607	1.04923	1.0352	1.0438	1.045	1.035	1.04505	1.0402	1.04613	1.05436	1.03434	1.04489	1.03393	1.01879	1.04103	1.04638	1.05256	1.04595	1.21266	1.04225	1.04412	1.05481	1.04331	1.09957	1.02453	0.984412	1.05519	1.04511	1.05792	1.03567	1.0498	1.03425	1.03063	1.05073	1.06858
7.67	1.04727	1.05297	1.05094	1.04564	1.04605	1.0285	1.03692	1.02548	1.03764	1.05227	1.04224	1.02998	1.05406	1.04662	1.02472	1.04952	1.03561	1.04415	1.04323	1.03441	1.04359	1.0432	1.0472	1.06053	1.02953	1.04486	1.02849	1.01922	1.03992	1.04942	1.05457	1.04782	1.16873	1.0392	1.04436	1.05276	1.04249	1.09863	1.02102	0.980268	1.04721	1.03843	1.06011	1.03425	1.04999	1.12137	1.02521	1.04981	1.0688
7.75	1.04384	1.0523	1.05345	1.04606	1.04894	1.03289	1.03908	1.02803	1.03738	1.04408	1.04512	1.0324	1.05433	1.04548	1.02524	1.05051	1.03396	1.04368	1.0459	1.03711	1.04424	1.04353	1.04937	1.0977	1.0296	1.04594	1.02996	1.02309	1.04372	1.04788	1.05326	1.04845	1.10333	1.04251	1.04831	1.05272	1.04414	1.10167	1.01788	0.980676	1.05131	1.03839	1.05712	1.03305	1.04669	1.16664	1.02407	1.05029	1.06699
7.83	1.04298	1.05127	1.04857	1.04414	1.04778	1.03433	1.03712	1.02746	1.03819	1.04441	1.04134	1.03971	1.05784	1.04334	1.02505	1.04821	1.03469	1.0423	1.04323	1.03992	1.04408	1.04652	1.04702	1.1041	1.03249	1.04541	1.03018	1.0208	1.04571	1.04536	1.04737	1.04604	1.06482	1.04037	1.0471	1.05266	1.04377	1.09004	1.02323	0.977	1.04849	1.03666	1.06267	1.03458	1.0531	1.06438	1.01911	1.05278	1.0629
7.92	1.0401	1.05098	1.04421	1.03998	1.04534	1.03239	1.0345	1.02131	1.03229	1.03786	1.03858	1.03529	1.05047	1.03928	1.0217	1.04677	1.03088	1.03743	1.04232	1.03537	1.04285	1.04158	1.04518	1.04855	1.03429	1.04295	1.02537	1.01906	1.04555	1.04478	1.04426	1.04248	1.05013	1.03422	1.03845	1.05203	1.0416	1.07998	1.02419	0.974304	1.04166	1.0342	1.05654	1.02901	1.0895	1.0521	1.02099	1.04624	1.06162
8	1.04148	1.05357	1.04614	1.04334	1.04621	1.03583	1.03586	1.02364	1.03467	1.04079	1.04043	1.04542	1.05892	1.04482	1.02299	1.04913	1.03693	1.03798	1.04402	1.03735	1.04431	1.04377	1.04724	1.04308	1.03636	1.04561	1.02546	1.01984	1.05077	1.04565	1.04322	1.04775	1.04992	1.0367	1.0412	1.05783	1.0427	1.09041	1.03959	0.978007	1.04741	1.0367	1.05727	1.03205	1.09791	1.0939	1.02965	1.05047	1.06358
8.08	1.04274	1.05335	1.05138	1.04233	1.04614	1.03669	1.03709	1.02434	1.03515	1.03992	1.03994	1.04396	1.05153	1.04298	1.02295	1.0505	1.03398	1.03919	1.04438	1.04168	1.04481	1.04273	1.04791	1.04439	1.03462	1.04609	1.02557	1.01745	1.04608	1.04841	1.04695	1.04436	1.04599	1.03587	1.04658	1.0516	1.03913	1.09055	1.0502	0.975763	1.05312	1.03881	1.0571	1.03097	1.07503	1.11239	1.02249	1.05482	1.06483
8.17	1.04248	1.05017	1.0523	1.04092	1.04775	1.03386	1.0377	1.02251	1.03044	1.03978	1.04128	1.0544	1.04591	1.04195	1.02349	1.05062	1.0343	1.0396	1.04473	1.03864	1.04432	1.04418	1.04657	1.04568	1.0333	1.04353	1.02633	1.01976	1.0446	1.04602	1.04505	1.0458	1.04644	1.03335	1.04202	1.05102	1.03807	1.09779	1.05103	0.977418	1.04285	1.03412	1.05649	1.02824	1.07151	1.12138	1.01957	1.05015	1.06683
8.25	1.04639	1.05558	1.05869	1.0477	1.04978	1.03496	1.04221	1.02711	1.03844	1.04535	1.04279	1.05101	1.04922	1.04538	1.02725	1.05364	1.03736	1.04375	1.04657	1.04073	1.05002	1.04743	1.05216	1.0521	1.04347	1.04929	1.03081	1.03029	1.04905	1.05177	1.04651	1.04954	1.05039	1.04071	1.05078	1.05864	1.04277	1.09653	1.07007	0.982246	1.04975	1.03995	1.05995	1.03405	1.05984	1.27784	1.02532	1.05357	1.07189
8.33	1.04219	1.05389	1.04999	1.04416	1.04875	1.03215	1.0367	1.02309	1.03448	1.04151	1.04245	1.06551	1.05074	1.04112	1.02435	1.05139	1.03176	1.04029	1.045	1.03542	1.0458	1.04345	1.04809	1.06584	1.04166	1.04694	1.026	1.02102	1.0445	1.0442	1.04222	1.04661	1.04977	1.03588	1.04406	1.05461	1.03728	1.08394	1.05729	0.974515	1.0472	1.03401	1.05993	1.03314	1.05428	1.22666	1.02462	1.05054	1.06362
8.42	1.04776	1.05076	1.05032	1.04169	1.04819	1.03227	1.03483	1.02278	1.03287	1.03827	1.04057	1.056	1.05205	1.04068	1.0254	1.05187	1.03076	1.04036	1.04374	1.03648	1.0448	1.04115	1.04902	1.04824	1.04252	1.04369	1.02528	1.01779	1.04531	1.04577	1.04606	1.04149	1.05194	1.03346	1.04433	1.05344	1.03694	1.06792	1.03193	0.973779	1.04767	1.03555	1.06029	1.02796	1.04942	1.14857	1.02473	1.04908	1.06931
8.5	1.04801	1.05296	1.04868	1.04222	1.04945	1.03717	1.03733	1.02326	1.03512	1.04224	1.03923	1.06829	1.06411	1.04202	1.02251	1.0517	1.03498	1.04358	1.04508	1.03523	1.04615	1.04206	1.04905	1.04723	1.04298	1.04514	1.02695	1.01725	1.04419	1.04607	1.04428	1.04591	1.05156	1.03328	1.04418	1.05809	1.03795	1.07149	1.02051	0.974557	1.04942	1.0373	1.05408	1.0519	1.04583	1.12755	1.03125	1.05073	1.06759
8.58	1.04781	1.05424	1.04818	1.04457	1.0502	1.03684	1.03518	1.02441	1.03464	1.04358	1.041	1.0478	1.07715	1.04381	1.02247	1.05132	1.0343	1.05984	1.04425	1.03681	1.04794	1.04426	1.04855	1.06237	1.05586	1.04515	1.02543	1.01675	1.04761	1.04586	1.04318	1.0447	1.04877	1.03302	1.04518	1.05751	1.03639	1.07239	1.01474	0.976793	1.07571	1.03609	1.05093	1.10831	1.05266	1.14869	1.03632	1.0507	1.06538
8.67	1.04884	1.05572	1.05161	1.0473	1.0506	1.03826	1.0369	1.02439	1.03593	1.04437	1.04492	1.03463	1.05433	1.04343	1.02478	1.05441	1.03436	1.04241	1.04714	1.04036	1.04872	1.04556	1.04989	1.22666	1.05127	1.04641	1.03201	1.02411	1.04903	1.04595	1.04499	1.04645	1.04536	1.03506	1.04184	1.05902	1.03969	1.07779	1.02078	0.978036	1.11403	1.03486	1.05456	1.04241	1.04617	1.16622	1.03877	1.05238	1.06903
8.75	1.04975	1.05699	1.05009	1.04638	1.05169	1.03955	1.03759	1.02518	1.03667	1.05561	1.04325	1.02647	1.04602	1.04207	1.02404	1.05516	1.03762	1.04404	1.04723	1.02525	1.04925	1.04561	1.05178	1.06502	1.04333	1.04539	1.03437	1.02397	1.05947	1.04918	1.04414	1.04554	1.04407	1.03653	1.04462	1.05874	1.03977	1.09822	1.02085	0.977937	1.1098	1.03633	1.05359	1.03793	1.04381	1.09602	1.02848	1.05318	1.06745
8.83	1.04924	1.05697	1.05029	1.05034	1.05181	1.03925	1.03878	1.02494	1.03716	1.05314	1.04325	1.01796	1.05056	1.04485	1.02322	1.05491	1.04482	1.0437	1.04835	1.0241	1.05017	1.04729	1.05774	1.11006	1.04468	1.04749	1.03151	1.02649	1.0548	1.04842	1.04278	1.04617	1.04274	1.03463	1.04811	1.06049	1.04023	1.08426	1.01688	0.977834	1.07027	1.03685	1.05373	1.03179	1.03891	1.10414	1.06469	1.05324	1.06516
8.92	1.05388	1.06006	1.05893	1.05071	1.05471	1.04629	1.04295	1.02609	1.03958	1.05482	1.04598	1.02671	1.05093	1.0477	1.02473	1.05882	1.04506	1.05234	1.05233	1.02675	1.05327	1.04758	1.05594	1.09391	1.04236	1.05016	1.03327	1.02351	1.05955	1.05259	1.04719	1.04969	1.04691	1.03757	1.04801	1.05882	1.04165	1.08686	1.01628	0.981671	1.05035	1.04099	1.05967	1.03372	1.03329	1.12248	1.06503	1.05771	1.07072
9	1.05189	1.06203	1.05634	1.04778	1.05092	1.04683	1.03782	1.02534	1.03646	1.04372	1.04114	1.02143	1.04528	1.0451	1.02259	1.05601	1.04205	1.059	1.04834	1.02418	1.05024	1.04813	1.0526	1.10468	1.04613	1.04793	1.03196	1.02071	1.0521	1.04911	1.04579	1.04883	1.04308	1.03268	1.05246	1.05729	1.03919	1.09181	1.01521	0.975895	1.03875	1.03501	1.05921	1.03535	1.03588	1.1941	1.04142	1.05356	1.06401
9.08	1.05819	1.06396	1.05373	1.04969	1.05278	1.06078	1.04216	1.02757	1.04139	1.04863	1.04503	1.0215	1.04748	1.05018	1.0259	1.06052	1.04266	1.05363	1.05164	1.02984	1.0548	1.05055	1.05561	1.08364	1.04876	1.05211	1.03427	1.02579	1.06013	1.05424	1.04825	1.05591	1.0439	1.03691	1.05379	1.05904	1.04075	1.09193	1.01509	0.980823	1.04551	1.03738	1.05985	1.03464	1.03759	1.11751	1.04894	1.0571	1.06738
9.17	1.04916	1.06207	1.04596	1.04802	1.05339	1.06157	1.0425	1.0264	1.03909	1.05042	1.04478	1.01828	1.044	1.04628	1.02438	1.05803	1.04021	1.06487	1.04969	1.02798	1.0542	1.04964	1.05271	1.04613	1.04684	1.05013	1.03114	1.02803	1.0669	1.05352	1.04551	1.05553	1.04626	1.03319	1.04943	1.06066	1.04019	1.08752	1.01554	0.981743	1.04556	1.03626	1.05964	1.02745	1.03814	1.20094	1.03696	1.05606	1.06414
9.25	1.05794	1.06314	1.04592	1.05013	1.05491	1.10389	1.04379	1.02818	1.04127	1.05143	1.0454	1.02184	1.04573	1.05126	1.02656	1.05252	1.04481	1.05065	1.05263	1.03232	1.05526	1.05214	1.05671	1.0495	1.0488	1.05403	1.03587	1.03073	1.0704	1.0854	1.0504	1.0604	1.047	1.03655	1.05216	1.0589	1.04235	1.08767	1.01715	0.984873	1.04365	1.03775	1.05787	1.03054	1.03498	1.18839	1.03316	1.0594	1.06696
9.33	1.05781	1.06604	1.0496	1.05296	1.05577	1.10146	1.04368	1.02855	1.04268	1.0503	1.04919	1.02621	1.04766	1.05047	1.02801	1.05299	1.04628	1.05934	1.05548	1.0319	1.058	1.0523	1.05674	1.04831	1.05229	1.0575	1.03668	1.03742	1.10449	1.06313	1.05049	1.05563	1.04773	1.03946	1.05555	1.06235	1.04259	1.0894	1.01918	0.983872	1.04313	1.04158	1.05756	1.03127	1.03821	1.15831	1.04799	1.06021	1.06778
9.42	1.05566	1.06521	1.04873	1.05658	1.05699	1.05187	1.04559	1.02862	1.04317	1.04952	1.04763	1.02119	1.04834	1.05139	1.03173	1.05323	1.15641	1.05532	1.05641	1.0325	1.05762	1.05482	1.05861	1.04872	1.05155	1.05619	1.03681	1.06213	1.13482	1.06249	1.04856	1.0529	1.04966	1.03694	1.04947	1.06465	1.04537	1.08172	1.02189	0.986049	1.043	1.03517	1.05704	1.02853	1.03733	1.18168	1.05064	1.06369	1.06581
9.5	1.05786	1.06951	1.04448	1.05501	1.05923	1.04338	1.04548	1.02974	1.04256	1.04961	1.0475	1.01964	1.04864	1.05328	1.03103	1.05556	1.06955	1.05018	1.05668	1.03416	1.05812	1.05432	1.06424	1.0509	1.0539	1.0547	1.03464	1.07285	1.08188	1.05968	1.05178	1.05622	1.04811	1.03816	1.04797	1.07275	1.04378	1.08537	1.02625	0.984389	1.0446	1.03548	1.05799	1.02998	1.03844	1.1135	1.05074	1.06944	1.07317
9.58	1.06548	1.06796	1.04698	1.05764	1.05916	1.04271	1.05008	1.03166	1.04573	1.04933	1.05068	1.02051	1.05586	1.05678	1.0328	1.05706	1.0453	1.16494	1.05822	1.03844	1.05924	1.05645	1.06229	1.05308	1.05729	1.05865	1.03788	1.05582	1.05421	1.06022	1.05166	1.05975	1.05053	1.03911	1.05065	1.06881	1.04739	1.08632	1.02923	0.986245	1.04635	1.04302	1.0609	1.03414	1.03797	1.10086	1.04445	1.07533	1.077
9.67	1.06932	1.07033	1.04927	1.05672	1.05955	1.0455	1.04929	1.0323	1.04653	1.05277	1.0509	1.02406	1.05073	1.05593	1.03355	1.05831	1.04656	1.08647	1.05712	1.03992	1.0591	1.05529	1.06099	1.05337	1.05861	1.05942	1.03804	1.04243	1.05222	1.05806	1.05178	1.06468	1.05205	1.03981	1.04715	1.07163	1.0482	1.08288	1.02631	0.985307	1.04492	1.03971	1.05845	1.03296	1.03836	1.09306	1.04071	1.07333	1.07936
9.75	1.08933	1.07053	1.04761	1.05561	1.05938	1.04217	1.04579	1.02874	1.04186	1.04768	1.04847	1.02298	1.0483	1.05362	1.03049	1.05813	1.04597	1.08642	1.05676	1.03324	1.0576	1.05346	1.06109	1.05444	1.05973	1.05687	1.03696	1.03286	1.04732	1.05459	1.05217	1.05929	1.04744	1.03941	1.04771	1.06373	1.04701	1.08372	1.02325	0.982719	1.04179	1.03925	1.06078	1.02777	1.03633	1.09439	1.05127	1.07233	1.07264
9.83	1.13765	1.07039	1.0495	1.05823	1.06135	1.04371	1.04945	1.03192	1.04417	1.05156	1.05201	1.0241	1.05366	1.0559	1.03305	1.06136	1.05366	1.04998	1.05825	1.03608	1.05904	1.05694	1.06356	1.05465	1.06146	1.05713	1.04144	1.04352	1.05112	1.05689	1.05357	1.06032	1.05131	1.04041	1.0469	1.07111	1.04827	1.09131	1.02521	0.988256	1.04566	1.04394	1.05965	1.03533	1.0386	1.15049	1.05975	1.07442	1.0712
9.92	1.10653	1.06927	1.04863	1.06001	1.06295	1.04478	1.04848	1.03355	1.04714	1.05092	1.05237	1.02875	1.05199	1.05687	1.035	1.0613	1.14562	1.05137	1.06002	1.03542	1.06338	1.05498	1.06531	1.05573	1.06489	1.06011	1.04057	1.06972	1.05284	1.05926	1.05527	1.06379	1.05512	1.04049	1.04598	1.07318	1.04867	1.08572	1.0266	0.984952	1.05006	1.04588	1.06087	1.03586	1.03868	1.11739	1.07582	1.07549	1.0774
10	1.07026	1.07226	1.04969	1.05868	1.06487	1.04696	1.05346	1.03373	1.04977	1.05427	1.05588	1.02841	1.05464	1.05938	1.03869	1.06277	1.09061	1.0534	1.06111	1.03766	1.06321	1.0588	1.06797	1.05733	1.06339	1.06076	1.04079	1.15281	1.05805	1.06194	1.0602	1.06217	1.05688	1.04358	1.05184	1.07207	1.05104	1.07697	1.02708	0.989118	1.05384	1.04848	1.06101	1.03578	1.04056	1.10596	1.11056	1.07681	1.07624
10.08	1.05585	1.07053	1.04752	1.05472	1.06366	1.04555	1.04914	1.03177	1.04603	1.05184	1.05212	1.02994	1.05603	1.05688	1.03575	1.06175	1.04505	1.04853	1.05798	1.03416	1.05757	1.05713	1.06286	1.05615	1.05897	1.05694	1.03929	1.08209	1.05821	1.05997	1.05409	1.05979	1.05663	1.04385	1.04614	1.07043	1.04998	1.07408	1.02317	0.987463	1.04527	1.04415	1.06182	1.06186	1.03574	1.1692	1.36593	1.07539	1.07038
10.17	1.05333	1.06733	1.04361	1.05185	1.0601	1.04684	1.04854	1.0313	1.04504	1.04948	1.05153	1.03243	1.05212	1.05896	1.05914	1.05892	1.04722	1.05077	1.05711	1.03425	1.05993	1.0566	1.06372	1.05576	1.06043	1.05853	1.03868	1.03658	1.05456	1.05737	1.05345	1.0619	1.05829	1.05088	1.04664	1.07425	1.0473	1.07379	1.02566	0.986842	1.04411	1.04443	1.06399	1.08345	1.03439	1.17917	1.16135	1.0699	1.07358
10.25	1.05634	1.07203	1.04516	1.05444	1.06008	1.04627	1.04798	1.03428	1.047	1.0569	1.05397	1.03711	1.05546	1.05839	1.03949	1.06359	1.20049	1.0544	1.05792	1.03577	1.06232	1.05973	1.06432	1.05982	1.0606	1.05969	1.04122	1.03012	1.05476	1.06065	1.05388	1.06186	1.05808	1.05478	1.04628	1.07126	1.04864	1.07336	1.03117	0.989757	1.04755	1.04474	1.06764	1.04845	1.03921	1.1992	1.07314	1.06825	1.07156
10.33	1.05765	1.06842	1.04496	1.05494	1.06111	1.04588	1.04842	1.03312	1.0478	1.05757	1.05592	1.02892	1.05392	1.05988	1.03808	1.06031	1.05093	1.0518	1.05852	1.03564	1.06088	1.05998	1.0637	1.05764	1.06118	1.06074	1.04132	1.02803	1.05333	1.06166	1.05438	1.06085	1.05998	1.04927	1.04851	1.07743	1.05037	1.07409	1.03686	0.98998	1.04797	1.04441	1.0639	1.03994	1.05153	1.15743	1.04207	1.07129	1.07441
10.42	1.05281	1.0688	1.04797	1.05648	1.06167	1.05231	1.04925	1.03303	1.04616	1.0525	1.05534	1.02921	1.05539	1.05706	1.03585	1.06244	1.04203	1.05065	1.05651	1.03555	1.06155	1.05756	1.06523	1.05678	1.06413	1.05944	1.04103	1.02845	1.05355	1.06143	1.05545	1.06161	1.06237	1.04713	1.05098	1.07701	1.05035	1.08051	1.04095	0.993609	1.04583	1.04713	1.06629	1.03724	1.12159	1.11471	1.02573	1.07688	1.07529
10.5	1.05699	1.06883	1.04484	1.05768	1.05931	1.05052	1.0524	1.03111	1.0456	1.05358	1.05169	1.02568	1.05661	1.0569	1.03672	1.06083	1.04382	1.05024	1.05827	1.03766	1.06189	1.05877	1.06265	1.06798	1.06256	1.06033	1.04	1.03081	1.05429	1.05745	1.05447	1.05842	1.06281	1.04247	1.04838	1.07301	1.05351	1.07998	1.03514	0.997564	1.05651	1.04445	1.06761	1.03403	1.08532	1.07031	1.02449	1.06959	1.07401
10.58	1.06197	1.07061	1.04606	1.05669	1.06257	1.05448	1.05356	1.03434	1.04768	1.05233	1.05461	1.02628	1.05918	1.05818	1.03834	1.06389	1.19857	1.081	1.06233	1.03844	1.06437	1.06132	1.06726	1.06148	1.05956	1.06142	1.0988	1.03276	1.05942	1.06327	1.057	1.06542	1.05926	1.04591	1.05104	1.07409	1.06596	1.08509	1.03406	0.997112	1.05937	1.04701	1.06445	1.03536	1.06153	1.16665	1.02662	1.07338	1.07778
10.67	1.06094	1.07299	1.05021	1.06218	1.06376	1.05466	1.05071	1.03398	1.05	1.05245	1.05798	1.02597	1.05891	1.05907	1.03928	1.06409	1.0589	1.07508	1.06033	1.03755	1.0629	1.06057	1.06705	1.06254	1.06201	1.06267	1.07971	1.05836	1.05781	1.06421	1.05918	1.06412	1.05982	1.04498	1.05026	1.07828	1.068	1.10537	1.035	0.997867	1.05446	1.05131	1.08215	1.04424	1.05404	1.19703	1.03056	1.07353	1.07975
10.75	1.05379	1.06958	1.04962	1.0597	1.05935	1.05198	1.04801	1.03319	1.04794	1.0494	1.05472	1.0247	1.05615	1.05727	1.03692	1.06063	1.0428	1.05306	1.05863	1.03515	1.06177	1.05851	1.06529	1.05914	1.05941	1.05924	1.07069	1.04372	1.05551	1.06051	1.05912	1.06267	1.05619	1.04628	1.04975	1.07978	1.0532	1.08924	1.03042	0.997236	1.0552	1.05384	1.07377	1.04952	1.04557	1.15673	1.026	1.07208	1.07809
10.83	1.0486	1.0611	1.04173	1.05235	1.05427	1.04697	1.04279	1.0263	1.04168	1.04554	1.04978	1.02283	1.05171	1.05232	1.03031	1.05613	1.03633	1.15034	1.05247	1.03098	1.05704	1.05105	1.06077	1.05366	1.05122	1.05643	1.06059	1.02554	1.05244	1.05665	1.05449	1.05969	1.05682	1.04121	1.04555	1.0768	1.04848	1.08641	1.0219	0.993759	1.04922	1.04769	1.06696	1.10834	1.04025	1.16484	1.01779	1.0657	1.07038
10.92	1.05149	1.06475	1.04626	1.05616	1.05882	1.04856	1.04614	1.03024	1.04653	1.04904	1.05383	1.02068	1.05737	1.05498	1.03352	1.05975	1.03975	1.07389	1.05616	1.03396	1.05878	1.05798	1.06052	1.08836	1.06295	1.05779	1.05612	1.02449	1.06055	1.05898	1.05396	1.05838	1.06296	1.04239	1.04974	1.07448	1.05047	1.07765	1.02866	0.998269	1.05136	1.05016	1.06618	1.05934	1.04324	1.20455	1.02366	1.07022	1.07273
11	1.05511	1.06643	1.05006	1.05277	1.05681	1.04772	1.04563	1.02752	1.04412	1.04653	1.05084	1.02018	1.0548	1.05624	1.03385	1.05883	1.04053	1.05408	1.05427	1.03256	1.05725	1.05244	1.06141	1.06791	1.05698	1.05706	1.05266	1.02753	1.05766	1.05933	1.05387	1.05957	1.0572	1.04689	1.05148	1.0725	1.04882	1.07503	1.0243	0.999825	1.04912	1.05142	1.06816	1.11686	1.04437	1.16096	1.02456	1.07297	1.07251
11.08	1.06106	1.07044	1.05905	1.05899	1.06276	1.05795	1.05277	1.03657	1.05184	1.06054	1.05905	1.02789	1.06116	1.06131	1.04081	1.06485	1.04594	1.06172	1.06146	1.03825	1.064	1.06149	1.07006	1.06377	1.06521	1.06392	1.05714	1.03126	1.06616	1.06429	1.06042	1.06852	1.06592	1.05392	1.05515	1.08021	1.05632	1.07864	1.03698	1.07492	1.06087	1.05965	1.07491	1.08127	1.04988	1.13772	1.02912	1.076	1.08035
11.17	1.06116	1.0648	1.05024	1.05258	1.05613	1.0584	1.04396	1.02895	1.04202	1.04773	1.05228	1.01973	1.05375	1.05338	1.02998	1.05663	1.03763	1.07114	1.05383	1.02901	1.05769	1.05246	1.05806	1.05416	1.05896	1.05771	1.04813	1.02497	1.05482	1.05647	1.05434	1.06006	1.0548	1.04396	1.04924	1.07431	1.04803	1.069	1.03125	1.15676	1.04888	1.06491	1.06977	1.11042	1.04657	1.08469	1.02327	1.06942	1.07171
11.25	1.06709	1.06409	1.04979	1.05469	1.05689	1.0583	1.04595	1.03183	1.0443	1.05114	1.05178	1.0221	1.0572	1.05583	1.03507	1.06041	1.03859	1.05993	1.05427	1.03326	1.05864	1.05339	1.06065	1.09855	1.05723	1.05469	1.05036	1.0295	1.05979	1.05964	1.0566	1.06195	1.05834	1.04721	1.05278	1.07736	1.05016	1.07044	1.04084	1.05103	1.0528	1.05787	1.07171	1.11824	1.05476	1.06693	1.02346	1.07182	1.07701
11.33	1.05937	1.06349	1.05108	1.05336	1.05757	1.05949	1.04712	1.03098	1.04571	1.0521	1.05466	1.02478	1.05982	1.05712	1.0411	1.06144	1.03963	1.04509	1.05537	1.03318	1.05954	1.05451	1.05918	1.10106	1.06108	1.06067	1.05017	1.02798	1.06346	1.06109	1.0562	1.06325	1.05869	1.04692	1.0605	1.07762	1.04931	1.06938	1.03665	1.00643	1.05384	1.05313	1.07274	1.07181	1.05463	1.06926	0.992564	1.07319	1.07647
11.42	1.05631	1.06331	1.04626	1.05471	1.05611	1.05706	1.046	1.02809	1.04204	1.0457	1.05609	1.02186	1.05257	1.0536	1.03461	1.05904	1.03926	1.04421	1.05268	1.03191	1.05889	1.05334	1.05631	1.05685	1.05437	1.05654	1.04436	1.02579	1.06057	1.05956	1.05433	1.0606	1.0569	1.04332	1.07101	1.07483	1.04636	1.06452	1.0328	0.992433	1.05106	1.04794	1.06876	1.12899	1.05347	1.07387	0.977108	1.07283	1.08452
11.5	1.05576	1.06423	1.04579	1.05708	1.05692	1.07552	1.0511	1.03159	1.0449	1.05181	1.05794	1.02706	1.05528	1.05507	1.03518	1.06208	1.03995	1.05275	1.05506	1.03446	1.0584	1.05438	1.05917	1.16109	1.05279	1.06038	1.04371	1.04363	1.061	1.06129	1.05515	1.06483	1.05991	1.04484	1.05844	1.076	1.05081	1.06478	1.03186	0.991133	1.05251	1.04757	1.07169	1.10505	1.04878	1.0739	0.974777	1.07458	1.08474
11.58	1.05188	1.06467	1.04703	1.05566	1.0587	1.13381	1.05052	1.03017	1.04492	1.04901	1.05542	1.03035	1.05586	1.05439	1.03405	1.05652	1.04069	1.05459	1.05422	1.03473	1.05836	1.05404	1.05712	1.13159	1.05238	1.05814	1.04247	1.16731	1.05812	1.05978	1.05644	1.06168	1.06328	1.04497	1.05763	1.07614	1.05221	1.05967	1.03001	0.991184	1.05108	1.04841	1.06727	1.12413	1.04315	1.07654	0.974435	1.07256	1.07539
11.67	1.04744	1.06088	1.04492	1.05346	1.05492	1.07111	1.04701	1.02747	1.04077	1.04788	1.0484	1.03426	1.05157	1.05152	1.03187	1.05241	1.03752	1.04255	1.04943	1.03176	1.05469	1.05064	1.05674	1.06417	1.05133	1.0561	1.03886	1.06777	1.05953	1.05787	1.05229	1.06038	1.0558	1.04178	1.05026	1.07522	1.04729	1.05523	1.02394	0.985858	1.04589	1.04335	1.06728	1.14523	1.0395	1.07825	0.980065	1.07161	1.07488
11.75	1.0517	1.06125	1.06233	1.0534	1.05567	1.05992	1.04714	1.02753	1.04292	1.04678	1.05788	1.04406	1.05423	1.05319	1.03426	1.05326	1.03815	1.04463	1.05315	1.03205	1.05653	1.05413	1.06	1.12337	1.05325	1.05543	1.04058	1.02864	1.06467	1.05895	1.05231	1.0619	1.05603	1.04479	1.05183	1.07557	1.04898	1.05971	1.02954	0.988792	1.04945	1.05433	1.07267	1.14578	1.04791	1.08848	0.976788	1.07611	1.0696
11.83	1.04759	1.05923	1.06888	1.05122	1.05185	1.04898	1.04387	1.02379	1.04163	1.0428	1.04896	1.02529	1.05038	1.05176	1.02961	1.05359	1.03517	1.04049	1.05018	1.02923	1.05355	1.05164	1.05673	1.0958	1.05437	1.05534	1.03667	1.02285	1.07229	1.05451	1.0523	1.05875	1.05423	1.04033	1.04876	1.07326	1.04369	1.05734	1.03957	0.990128	1.04795	1.15136	1.06789	1.12784	1.0412	1.11667	0.971187	1.07483	1.06933
11.92	1.05129	1.06415	1.0674	1.05586	1.05683	1.05006	1.04823	1.02878	1.04314	1.04893	1.0537	1.025	1.05406	1.05533	1.03477	1.0575	1.04168	1.04621	1.05651	1.03357	1.05935	1.0523	1.06021	1.08419	1.05628	1.05824	1.04055	1.02289	1.08982	1.06058	1.05307	1.06257	1.06043	1.04196	1.05283	1.07687	1.04818	1.06418	1.03996	0.98951	1.05321	1.07155	1.07111	1.13977	1.04138	1.08806	0.973854	1.07966	1.07449
12	1.05176	1.05957	1.04951	1.05524	1.05445	1.04701	1.04356	1.03041	1.04254	1.04503	1.05073	1.01828	1.05537	1.05362	1.03116	1.05541	1.03835	1.04606	1.05308	1.03237	1.05643	1.05312	1.05686	1.09261	1.05884	1.05474	1.04062	1.02404	1.11557	1.05914	1.05229	1.06121	1.05449	1.04073	1.05041	1.07209	1.04785	1.06301	1.02964	0.98908	1.04979	1.05118	1.06873	1.12695	1.03937	1.07721	0.970417	1.07693	1.07138
12.08	1.05099	1.05976	1.04124	1.04962	1.05228	1.04393	1.04276	1.02576	1.04377	1.07146	1.04856	1.02216	1.05054	1.05066	1.0315	1.0534	1.03821	1.08779	1.05105	1.03049	1.0547	1.05002	1.05702	1.08171	1.05218	1.05136	1.03888	1.02371	1.07685	1.05687	1.05224	1.05804	1.05563	1.03693	1.04893	1.06961	1.0455	1.06347	1.02647	0.994758	1.04681	1.06277	1.06935	1.12535	1.03694	1.37888	0.975033	1.07717	1.06944
12.17	1.05374	1.06035	1.04272	1.05187	1.05323	1.04453	1.04436	1.02688	1.04241	1.06643	1.04961	1.02085	1.05617	1.05244	1.03215	1.05543	1.03827	1.05243	1.05294	1.03104	1.05514	1.05212	1.05622	1.05092	1.05358	1.05314	1.03884	1.02412	1.05511	1.05723	1.05388	1.061	1.05673	1.03833	1.0519	1.07402	1.0467	1.06278	1.02768	1.04176	1.04715	1.10484	1.07054	1.13173	1.03688	1.1111	0.974015	1.07839	1.07168
12.25	1.05198	1.05775	1.04152	1.04917	1.05016	1.04211	1.0421	1.02413	1.03912	1.05794	1.0452	1.01759	1.05244	1.04804	1.02884	1.05036	1.03484	1.0444	1.04862	1.02962	1.05131	1.04954	1.05296	1.04398	1.05291	1.04932	1.03491	1.02209	1.04985	1.0523	1.05063	1.05834	1.05047	1.03675	1.04851	1.06673	1.0438	1.05857	1.04753	1.05444	1.04116	1.03715	1.06664	1.12762	1.03627	1.11679	0.968908	1.07348	1.06502
12.33	1.05063	1.05968	1.04087	1.04811	1.05135	1.04381	1.03891	1.02651	1.03821	1.0468	1.04684	1.02135	1.05762	1.05532	1.02957	1.05103	1.0357	1.06499	1.04824	1.03145	1.05663	1.04916	1.05493	1.04362	1.04785	1.04884	1.03601	1.02228	1.0507	1.0744	1.05089	1.05618	1.05481	1.0367	1.04862	1.06847	1.04266	1.05516	1.05885	1.00147	1.04564	1.03796	1.06799	1.1182	1.03415	1.09824	0.976273	1.07135	1.06429
12.42	1.05148	1.06039	1.04403	1.05103	1.0536	1.05591	1.04473	1.02677	1.04144	1.04899	1.0516	1.02931	1.06115	1.05429	1.03196	1.05643	1.03972	1.04432	1.05154	1.03516	1.05741	1.05127	1.05759	1.04954	1.05596	1.05243	1.04145	1.04266	1.05256	1.10216	1.05641	1.06015	1.0573	1.03638	1.05393	1.07322	1.04456	1.05558	1.08154	0.980976	1.05012	1.03913	1.07165	1.09098	1.03785	1.10144	0.975152	1.0749	1.07046
12.5	1.05017	1.05855	1.0408	1.05216	1.04993	1.04474	1.04201	1.02479	1.03831	1.043	1.049	1.03295	1.05347	1.04915	1.02999	1.05335	1.03855	1.04097	1.05044	1.02889	1.05205	1.04916	1.05541	1.04877	1.0508	1.04901	1.0362	1.15706	1.04774	1.09788	1.04914	1.06144	1.0518	1.03447	1.05066	1.0712	1.04246	1.05452	1.04468	0.980209	1.05148	1.03657	1.06845	1.06679	1.03214	1.10373	0.974202	1.07048	1.06356
12.58	1.04901	1.06105	1.04132	1.05442	1.05102	1.05159	1.04307	1.02548	1.04014	1.04602	1.04964	1.03458	1.05196	1.05247	1.03167	1.05442	1.03887	1.04789	1.05201	1.02992	1.05428	1.05087	1.05687	1.04863	1.05758	1.0532	1.03815	1.02921	1.05234	1.07277	1.05078	1.05878	1.05774	1.03601	1.05476	1.07562	1.04443	1.06211	1.0304	0.983378	1.04951	1.04447	1.07138	1.05513	1.03157	1.1958	0.975876	1.07277	1.06522
12.67	1.04914	1.0604	1.03869	1.04874	1.04919	1.04574	1.04193	1.02331	1.03608	1.04225	1.04671	1.0255	1.04708	1.04863	1.02942	1.05431	1.03727	1.07751	1.04987	1.03046	1.05278	1.0493	1.05468	1.04625	1.05117	1.04973	1.03581	1.01709	1.04817	1.06042	1.04635	1.05632	1.05395	1.03555	1.07006	1.07145	1.04186	1.05728	1.02206	0.984008	1.05096	1.03898	1.07156	1.05206	1.03335	1.09283	0.977395	1.07112	1.06625
12.75	1.05043	1.06009	1.03991	1.05	1.04951	1.0463	1.04132	1.02428	1.03972	1.04157	1.04975	1.0188	1.04606	1.05099	1.03056	1.05663	1.03913	1.04425	1.04938	1.03078	1.05462	1.05228	1.05909	1.04318	1.05594	1.05136	1.03782	1.01674	1.04867	1.05933	1.04728	1.05425	1.0565	1.03944	1.07054	1.07233	1.04385	1.05572	1.02425	0.986853	1.056	1.05044	1.06933	1.04898	1.03631	1.04335	0.97629	1.0728	1.06752
12.83	1.05018	1.05999	1.04065	1.05038	1.04873	1.04705	1.04243	1.02361	1.03801	1.04426	1.04897	1.02073	1.04532	1.05214	1.03138	1.05571	1.03766	1.0423	1.05113	1.02964	1.05593	1.05086	1.06052	1.04233	1.06368	1.0513	1.03761	1.01786	1.04882	1.05895	1.04601	1.05397	1.05324	1.03813	1.05976	1.06931	1.04241	1.05455	1.02662	0.986119	1.0501	1.12304	1.06959	1.05174	1.0391	1.04524	0.979386	1.07159	1.07098
12.92	1.04596	1.06141	1.03977	1.05092	1.04726	1.05348	1.03973	1.02153	1.03688	1.04096	1.04771	1.01607	1.04575	1.04917	1.03009	1.0532	1.03978	1.03951	1.05073	1.02982	1.05169	1.04912	1.06146	1.04142	1.05833	1.06071	1.03725	1.01521	1.04613	1.05768	1.0447	1.05433	1.05072	1.0367	1.05966	1.06672	1.04167	1.05368	1.02826	0.984332	1.04052	1.04448	1.06828	1.04777	1.03449	1.11113	0.980387	1.07029	1.06927
13	1.04974	1.0617	1.06525	1.05005	1.04806	1.05678	1.0422	1.0228	1.03923	1.04199	1.04799	1.01315	1.05012	1.05042	1.03121	1.05369	1.03919	1.04888	1.05143	1.02902	1.05467	1.05138	1.05864	1.04182	1.05502	1.06381	1.04084	1.01844	1.04891	1.05684	1.04596	1.05705	1.05157	1.03758	1.05583	1.07176	1.0435	1.05382	1.04236	0.986511	1.04319	1.03943	1.0703	1.05051	1.03155	1.23229	0.991801	1.0715	1.07098
13.08	1.04975	1.06163	1.06555	1.05088	1.05092	1.05219	1.04393	1.02535	1.03951	1.04206	1.04985	1.01654	1.05305	1.05167	1.03212	1.05529	1.04051	1.04851	1.05289	1.03519	1.05506	1.05206	1.05883	1.04293	1.05919	1.05382	1.04067	1.02185	1.05019	1.05814	1.04843	1.05749	1.04991	1.0404	1.05375	1.06923	1.04481	1.05109	1.06837	0.991294	1.0439	1.07139	1.07223	1.04607	1.0368	1.09213	0.982622	1.07622	1.07054
13.17	1.04925	1.0568	1.04205	1.04456	1.04251	1.04481	1.03877	1.01864	1.03475	1.03787	1.04473	1.00986	1.04781	1.04305	1.02664	1.05037	1.03717	1.10746	1.04604	1.02573	1.04815	1.04539	1.05373	1.03742	1.05461	1.049	1.03176	1.01598	1.0438	1.04916	1.04207	1.04947	1.04685	1.02746	1.04795	1.06673	1.03666	1.04226	1.07608	0.982248	1.03467	1.07966	1.06357	1.04137	1.02847	1.0537	0.976695	1.06914	1.06147
13.25	1.0549	1.05895	1.04447	1.04882	1.04671	1.04471	1.04129	1.02178	1.0362	1.03876	1.04681	1.01293	1.04868	1.0464	1.0282	1.05433	1.04065	1.05305	1.05005	1.03118	1.05444	1.05022	1.06017	1.04096	1.05478	1.04967	1.03625	1.01575	1.04944	1.05381	1.04405	1.05473	1.05025	1.03141	1.10207	1.0693	1.04002	1.04641	1.0588	1.00048	1.03882	1.06791	1.06639	1.04302	1.03153	1.06942	0.978787	1.07223	1.06987
13.33	1.05808	1.05885	1.043	1.05256	1.04697	1.04679	1.04198	1.02281	1.03657	1.04248	1.04814	1.01186	1.04723	1.04869	1.03029	1.05584	1.04109	1.04836	1.04998	1.02881	1.0542	1.05187	1.0611	1.04073	1.05714	1.04917	1.03737	1.01767	1.05026	1.05503	1.04654	1.05393	1.05291	1.04371	1.2189	1.07314	1.04323	1.04826	1.03339	1.05797	1.04221	1.03961	1.07053	1.04347	1.03576	1.22473	0.979067	1.07571	1.072
13.42	1.06706	1.05908	1.05672	1.05226	1.04724	1.04585	1.04288	1.02362	1.03774	1.04357	1.04626	1.01817	1.04984	1.04773	1.02868	1.05507	1.03841	1.04855	1.05169	1.02946	1.05189	1.05191	1.05707	1.03912	1.04782	1.05	1.03644	1.02725	1.04886	1.053	1.04591	1.05526	1.04542	1.04143	1.13922	1.07497	1.0418	1.05033	1.02128	1.06525	1.04158	1.03228	1.06974	1.03788	1.03266	1.16384	0.978067	1.07251	1.07358
13.5	1.08309	1.05941	1.0595	1.05315	1.04688	1.05101	1.04266	1.02068	1.03898	1.04151	1.04865	1.04534	1.04744	1.04813	1.02946	1.05408	1.04019	1.05013	1.04922	1.02878	1.05279	1.05052	1.05934	1.03995	1.04803	1.05013	1.0368	1.15258	1.05095	1.05102	1.0464	1.05704	1.04681	1.03456	1.1348	1.07287	1.04152	1.0464	1.02258	1.00669	1.0478	1.03106	1.06865	1.04134	1.03132	1.1186	0.976908	1.07434	1.07068
13.58	1.11174	1.05838	1.0496	1.05565	1.04579	1.05833	1.04357	1.02262	1.03504	1.03759	1.04736	1.03285	1.04671	1.04814	1.02742	1.0548	1.04034	1.07011	1.05076	1.02858	1.05547	1.04878	1.05605	1.03948	1.05412	1.05254	1.03439	1.04395	1.05033	1.05261	1.04506	1.05461	1.04476	1.03548	1.24602	1.06824	1.04026	1.0491	1.02006	0.980989	1.04688	1.03024	1.06774	1.03798	1.03991	1.20045	0.977153	1.07336	1.07087
13.67	1.05316	1.05866	1.06659	1.05436	1.04557	1.13118	1.04126	1.02161	1.03531	1.0359	1.04817	1.03754	1.04608	1.04724	1.02726	1.05412	1.03907	1.05374	1.04895	1.0281	1.05313	1.048	1.05547	1.0371	1.047	1.04804	1.03634	1.01569	1.047	1.05322	1.04255	1.05456	1.04591	1.03297	1.12471	1.06185	1.04125	1.04719	1.01866	0.979434	1.03679	1.03176	1.06534	1.04286	1.04663	1.17762	0.987817	1.07184	1.07207
13.75	1.0468	1.06135	1.05651	1.05529	1.04591	1.07222	1.04304	1.02353	1.03503	1.04032	1.04784	1.02869	1.04931	1.05002	1.02933	1.0558	1.03855	1.05764	1.05186	1.02926	1.05458	1.04962	1.05789	1.03985	1.04406	1.05329	1.03596	1.01833	1.05368	1.0525	1.04435	1.05486	1.04659	1.0363	1.11068	1.0616	1.04182	1.044	1.02178	0.988009	1.03833	1.0302	1.07054	1.06502	1.03379	1.1706	1.03161	1.07224	1.0766
13.83	1.05211	1.06526	1.05733	1.05904	1.05013	1.05836	1.04591	1.02693	1.03998	1.04268	1.05084	1.027	1.05178	1.05217	1.03309	1.06131	1.04401	1.05409	1.05519	1.03154	1.05722	1.05404	1.06018	1.04197	1.04959	1.05611	1.04027	1.0226	1.05702	1.05604	1.04993	1.05922	1.0564	1.03632	1.14	1.06544	1.04388	1.0512	1.02346	0.995627	1.04696	1.03464	1.07169	1.09559	1.03945	1.17752	1.24677	1.07502	1.07679
13.92	1.04722	1.0609	1.05461	1.05734	1.04655	1.04773	1.04303	1.02243	1.03683	1.03715	1.04642	1.02032	1.04867	1.0496	1.02971	1.05826	1.04092	1.06415	1.05183	1.02893	1.05586	1.04877	1.05925	1.03852	1.04868	1.05126	1.03628	1.01399	1.05122	1.05233	1.04402	1.05499	1.04732	1.03964	1.06466	1.0642	1.0426	1.0496	1.02018	0.995482	1.03816	1.02838	1.06674	1.0459	1.03199	1.17148	1.10148	1.07329	1.07026
14	1.04559	1.05956	1.04507	1.05288	1.046	1.04273	1.04175	1.02114	1.03719	1.0353	1.04655	1.01483	1.04931	1.04821	1.02794	1.05627	1.04083	1.10246	1.05106	1.02855	1.05547	1.04772	1.05712	1.03846	1.04619	1.0502	1.03362	1.01307	1.05026	1.05323	1.04255	1.05611	1.04571	1.06095	1.02609	1.063	1.04052	1.05913	1.01978	1.0235	1.03631	1.0284	1.07111	1.06596	1.02995	1.2272	1.00495	1.07249	1.06847
14.08	1.05133	1.06184	1.04652	1.0536	1.04914	1.04451	1.04312	1.0236	1.03904	1.04183	1.05019	1.01703	1.05374	1.05258	1.03013	1.05893	1.04346	1.05839	1.05246	1.03071	1.05715	1.0498	1.05703	1.04192	1.05283	1.05184	1.03733	1.01761	1.05404	1.05525	1.04559	1.05947	1.0506	1.13676	1.02493	1.06807	1.04199	1.05944	1.03014	1.14204	1.04001	1.03113	1.07268	1.05669	1.03621	1.23979	0.985077	1.07743	1.07588
14.17	1.05076	1.06369	1.04282	1.05465	1.04906	1.04537	1.04591	1.024	1.03944	1.04031	1.05004	1.01806	1.04965	1.05175	1.0311	1.06063	1.04228	1.05292	1.05404	1.0329	1.05704	1.05125	1.05868	1.04102	1.05892	1.0506	1.03798	1.01661	1.05343	1.05806	1.04737	1.0579	1.0485	1.34892	1.02541	1.06859	1.04181	1.06425	1.04715	1.22066	1.03955	1.03344	1.0714	1.05864	1.03602	1.21413	0.981603	1.07991	1.07396
14.25	1.05015	1.05949	1.03847	1.05393	1.04658	1.04297	1.04312	1.02163	1.03897	1.0372	1.04874	1.016	1.04952	1.04975	1.02861	1.05631	1.04749	1.04125	1.05168	1.03062	1.05638	1.04842	1.05786	1.03943	1.05607	1.0507	1.03238	1.01669	1.04928	1.05275	1.04413	1.05547	1.0525	1.16138	1.02298	1.06367	1.03966	1.05457	1.10438	1.05712	1.0361	1.04727	1.07513	1.08075	1.03381	1.23792	0.971812	1.07708	1.07178
14.33	1.05566	1.06588	1.04767	1.05658	1.05154	1.04834	1.04686	1.027	1.04429	1.04406	1.05224	1.022	1.05356	1.05883	1.03284	1.06184	1.04817	1.04653	1.05394	1.03231	1.05791	1.05452	1.0646	1.04265	1.05123	1.05303	1.03896	1.02102	1.05772	1.05953	1.04798	1.05771	1.0533	1.10461	1.0258	1.06808	1.04522	1.05401	1.23781	0.991338	1.03935	1.03432	1.07717	1.0629	1.03753	1.23185	0.972427	1.08047	1.07589
14.42	1.05364	1.06389	1.04316	1.06082	1.04866	1.04862	1.04629	1.02602	1.04164	1.04372	1.04918	1.02008	1.05146	1.05401	1.03307	1.0611	1.04724	1.09308	1.05424	1.03375	1.05673	1.05539	1.06239	1.04347	1.04861	1.05187	1.03762	1.02356	1.05541	1.05841	1.04686	1.05838	1.05061	1.41701	1.02895	1.06749	1.04244	1.04845	1.07104	0.975005	1.0381	1.03299	1.07529	1.08011	1.03796	1.14373	0.977125	1.07948	1.07264
14.5	1.05169	1.06437	1.04154	1.05708	1.0494	1.05291	1.04613	1.02363	1.0413	1.04351	1.0508	1.01926	1.05112	1.0567	1.03294	1.05951	1.04381	1.04859	1.05448	1.03092	1.0577	1.05299	1.06696	1.04283	1.0497	1.05076	1.03883	1.0727	1.05723	1.06049	1.04721	1.05674	1.04898	1.23105	1.03031	1.06779	1.04426	1.04983	1.02367	0.974395	1.04015	1.03085	1.07231	1.08214	1.03435	1.27011	0.978568	1.07997	1.0695
14.58	1.0492	1.06206	1.04085	1.05406	1.0496	1.05331	1.04565	1.02353	1.04018	1.04264	1.04943	1.01687	1.05517	1.05438	1.03256	1.06027	1.04539	1.0495	1.05319	1.03235	1.05685	1.05439	1.06592	1.04192	1.04866	1.05193	1.03769	1.08945	1.05537	1.05634	1.04583	1.0542	1.04541	1.18907	1.02663	1.06771	1.04101	1.04771	1.01758	0.976441	1.04102	1.03044	1.07219	1.09612	1.03592	1.20694	0.980631	1.07765	1.06941
14.67	1.05027	1.06554	1.04055	1.04966	1.0504	1.04953	1.04328	1.02232	1.03965	1.03994	1.0506	1.01536	1.04871	1.05346	1.03187	1.05948	1.04397	1.04482	1.05394	1.03276	1.05698	1.04998	1.06503	1.03973	1.05143	1.05088	1.03592	1.03973	1.05944	1.05545	1.04485	1.05535	1.04792	1.08102	1.02642	1.06631	1.04005	1.04738	1.01431	0.975641	1.0413	1.0323	1.07236	1.10358	1.0345	1.18968	0.974399	1.07619	1.06742
14.75	1.05187	1.06453	1.03725	1.05032	1.04852	1.0477	1.04408	1.02289	1.03824	1.04162	1.04885	1.01983	1.04675	1.05303	1.03259	1.05994	1.04611	1.04324	1.055	1.03226	1.05853	1.0517	1.06289	1.04225	1.05461	1.05029	1.03531	1.02072	1.05676	1.05356	1.04517	1.0591	1.04737	1.01089	1.02622	1.06668	1.04171	1.0504	1.01661	0.977817	1.04044	1.03132	1.07309	1.116	1.0316	1.20143	0.972679	1.079	1.07005
14.83	1.05571	1.06687	1.04398	1.05288	1.05128	1.05197	1.04649	1.02601	1.04267	1.04384	1.05452	1.0232	1.05448	1.05458	1.03418	1.06451	1.04749	1.07165	1.05838	1.03935	1.05883	1.05497	1.06499	1.04471	1.09537	1.05458	1.03784	1.02163	1.06812	1.06007	1.04896	1.05747	1.04702	1.00734	1.02811	1.06884	1.04539	1.05492	1.01986	0.986706	1.04502	1.0471	1.07848	1.12301	1.03351	1.24033	0.981234	1.07953	1.07236
14.92	1.05806	1.06566	1.04096	1.05283	1.05217	1.05183	1.0453	1.02643	1.04282	1.04505	1.05414	1.02337	1.05004	1.05436	1.03284	1.06347	1.04797	1.07955	1.05625	1.03375	1.05927	1.05398	1.06313	1.04525	1.18398	1.05243	1.03842	1.02244	1.05848	1.05797	1.04804	1.05689	1.0503	1.00622	1.02702	1.06804	1.04495	1.05311	1.02009	0.994126	1.03939	1.03847	1.07496	1.11671	1.03352	1.23634	0.976428	1.07876	1.07324
15	1.05772	1.06675	1.04175	1.05487	1.05094	1.0548	1.04704	1.02564	1.04107	1.04452	1.05047	1.02513	1.0536	1.05323	1.03238	1.06263	1.04706	1.10388	1.05442	1.03375	1.05819	1.05431	1.06281	1.04526	1.05276	1.05232	1.03745	1.02272	1.05554	1.05565	1.04856	1.05718	1.0473	1.00339	1.0254	1.06937	1.04373	1.05032	1.02093	1.00119	1.03956	1.04429	1.07491	1.11663	1.03329	1.19944	0.974445	1.07952	1.07335
15.08	1.06231	1.0664	1.04177	1.05755	1.05354	1.05691	1.04875	1.02705	1.04208	1.04618	1.05382	1.02607	1.05591	1.0536	1.03413	1.06497	1.04887	1.0612	1.05685	1.03562	1.06027	1.05767	1.06284	1.04627	1.04294	1.0546	1.04042	1.13829	1.05612	1.05978	1.0511	1.06361	1.05391	1.00649	1.02953	1.07168	1.04595	1.05203	1.02044	0.994421	1.0403	1.0487	1.07583	1.12475	1.03632	1.2086	0.973252	1.08085	1.1489
15.17	1.05652	1.06923	1.03987	1.05443	1.0542	1.05899	1.04828	1.02728	1.04144	1.04513	1.05291	1.02222	1.05256	1.05408	1.03975	1.06522	1.04655	1.04521	1.05713	1.03424	1.06179	1.05533	1.13887	1.04777	1.04076	1.05324	1.03933	1.06679	1.0543	1.05721	1.04958	1.05473	1.05681	1.00683	1.02926	1.07154	1.04377	1.05239	1.02158	0.978109	1.04336	1.03454	1.07409	1.11688	1.03352	1.19062	0.978371	1.0797	1.09319
15.25	1.05798	1.0728	1.04595	1.07422	1.05603	1.09725	1.05212	1.03119	1.04677	1.04883	1.05696	1.02339	1.05477	1.05886	1.03853	1.07016	1.04981	1.04541	1.0616	1.03943	1.06531	1.05829	1.12619	1.05086	1.04626	1.0578	1.04085	1.03283	1.05907	1.06237	1.05135	1.05928	1.05504	1.01348	1.03328	1.07214	1.04917	1.06241	1.03781	0.979673	1.04424	1.12445	1.08947	1.13024	1.04123	1.15704	0.982845	1.08607	1.08063
15.33	1.05523	1.0687	1.04285	1.05937	1.05316	1.08267	1.04803	1.02766	1.04168	1.0442	1.05184	1.0179	1.05163	1.05492	1.0347	1.06494	1.04458	1.04286	1.05745	1.03511	1.06177	1.05467	1.08283	1.04674	1.04499	1.05463	1.03907	1.0249	1.05648	1.05861	1.04958	1.05459	1.07336	1.00941	1.02867	1.0701	1.04533	1.05902	1.03061	0.976369	1.04131	1.10288	1.07672	1.12652	1.03713	1.11495	0.971148	1.08203	1.07793
15.42	1.05997	1.07014	1.04678	1.05822	1.05499	1.06339	1.04949	1.02963	1.04539	1.04836	1.05529	1.02171	1.05209	1.05615	1.03659	1.06776	1.04583	1.04432	1.05774	1.03603	1.06417	1.05792	1.0661	1.04928	1.04618	1.05718	1.04089	1.0321	1.05821	1.05859	1.05065	1.06777	1.0802	1.01124	1.03356	1.07317	1.04897	1.06402	1.02659	0.976178	1.04673	1.06152	1.07888	1.12278	1.03903	1.09113	0.975828	1.08547	1.07534
15.5	1.06384	1.0716	1.04471	1.05615	1.05484	1.05968	1.04994	1.02899	1.04321	1.04722	1.05328	1.02664	1.05207	1.05619	1.03681	1.0653	1.04702	1.04362	1.05955	1.03687	1.06581	1.05638	1.0631	1.04831	1.05007	1.06013	1.03953	1.08814	1.05885	1.06015	1.04999	1.06051	1.13443	1.01038	1.03192	1.07325	1.04592	1.06856	1.02651	0.974971	1.04802	1.03636	1.07605	1.12575	1.03444	1.08242	0.967423	1.08242	1.07398
15.58	1.05974	1.07236	1.0463	1.05812	1.0561	1.05472	1.05291	1.02988	1.04592	1.04883	1.05823	1.02661	1.0555	1.05927	1.03992	1.06777	1.04879	1.04629	1.06086	1.03815	1.06572	1.0598	1.06384	1.05192	1.05329	1.06298	1.04249	1.08189	1.06262	1.06416	1.05259	1.05819	1.09744	1.01384	1.03374	1.07609	1.04838	1.07278	1.02845	0.980093	1.04718	1.03609	1.07777	1.11538	1.03793	1.08777	0.976969	1.08542	1.07647
15.67	1.05915	1.07185	1.0454	1.05768	1.05488	1.05226	1.05333	1.03148	1.04655	1.0482	1.05671	1.03166	1.05287	1.0568	1.03914	1.06819	1.04687	1.04564	1.06008	1.0385	1.06445	1.05955	1.06396	1.05222	1.05619	1.07297	1.04242	1.03409	1.0669	1.06194	1.05145	1.05656	1.07105	1.01263	1.03868	1.07375	1.04746	1.05966	1.02687	0.977661	1.04677	1.03334	1.07573	1.1213	1.03338	1.08034	0.983818	1.08261	1.07523
15.75	1.05956	1.07071	1.04466	1.05942	1.05838	1.05193	1.05106	1.02893	1.04623	1.04997	1.05613	1.0292	1.05419	1.0568	1.04166	1.06829	1.04753	1.04427	1.05923	1.03985	1.06435	1.05881	1.0637	1.06724	1.0605	1.06785	1.04221	1.02164	1.06178	1.0617	1.05219	1.05727	1.12405	1.01614	1.04399	1.07235	1.04988	1.05394	1.02848	0.977541	1.04279	1.0344	1.07853	1.11935	1.03449	1.10702	1.0021	1.08251	1.07315
15.83	1.06357	1.07434	1.04775	1.06228	1.05768	1.05547	1.0545	1.03159	1.04634	1.04873	1.0585	1.03443	1.05724	1.05881	1.04206	1.06916	1.05079	1.05022	1.06393	1.04111	1.06599	1.06193	1.06723	1.05566	1.14815	1.06242	1.04336	1.02204	1.06173	1.06566	1.055	1.0595	1.09676	1.01845	1.0658	1.07527	1.05141	1.05264	1.0326	0.980193	1.04636	1.03647	1.07806	1.11484	1.03389	1.2097	1.00875	1.08581	1.07586
15.92	1.06032	1.07216	1.04649	1.06166	1.0576	1.05651	1.0527	1.03074	1.04704	1.04983	1.05823	1.02662	1.05735	1.05924	1.04066	1.06861	1.05144	1.04778	1.06138	1.03932	1.06608	1.06129	1.06663	1.05221	1.11396	1.05789	1.04142	1.02424	1.06238	1.06554	1.05508	1.06544	1.05895	1.02649	1.06986	1.07214	1.0499	1.05007	1.03932	0.980618	1.0466	1.03733	1.07914	1.11595	1.03452	1.16701	1.09842	1.08852	1.07586
16	1.06088	1.07461	1.0477	1.05955	1.05968	1.05968	1.05345	1.03204	1.04635	1.0477	1.05831	1.02676	1.05577	1.05938	1.04079	1.06902	1.05069	1.04606	1.06261	1.0412	1.06744	1.06159	1.06522	1.05113	1.05335	1.05924	1.04304	1.02517	1.06065	1.06434	1.05604	1.0611	1.0559	1.04212	1.06579	1.07666	1.04967	1.05133	1.03841	0.984728	1.04715	1.03808	1.08006	1.11094	1.03629	1.12771	1.10383	1.08731	1.07989
16.08	1.06006	1.07346	1.04765	1.06076	1.0612	1.05816	1.05413	1.03107	1.0487	1.04663	1.05931	1.02619	1.0592	1.06031	1.04051	1.06925	1.05125	1.06129	1.06193	1.03902	1.06765	1.06083	1.06671	1.05142	1.04742	1.0599	1.04303	1.03317	1.06203	1.06717	1.05441	1.06145	1.05724	1.15172	1.0528	1.07345	1.05113	1.05126	1.03843	0.981381	1.04751	1.03788	1.07838	1.11903	1.03592	1.07196	1.06619	1.08627	1.07455
16.17	1.05722	1.07202	1.04634	1.06285	1.05476	1.05904	1.05189	1.02919	1.04504	1.04511	1.05572	1.02703	1.05473	1.05831	1.03563	1.06867	1.04751	1.06153	1.06029	1.03743	1.06282	1.05887	1.06346	1.04767	1.04979	1.05853	1.04129	1.12586	1.05999	1.06404	1.0517	1.06139	1.06137	1.2944	1.05965	1.07097	1.04817	1.04989	1.03613	0.97889	1.04521	1.03556	1.07443	1.10573	1.03063	1.06885	1.01906	1.08144	1.07205
16.25	1.06443	1.0785	1.05354	1.06727	1.06101	1.06085	1.05631	1.03357	1.04934	1.04963	1.0617	1.04045	1.05946	1.06433	1.04432	1.07358	1.05379	1.05341	1.06473	1.04152	1.06873	1.06405	1.07113	1.05455	1.06155	1.0626	1.04538	1.04636	1.06903	1.06936	1.05745	1.06738	1.05876	1.08631	1.06647	1.07502	1.05321	1.05666	1.04369	0.992576	1.05096	1.04139	1.0823	1.11438	1.03929	1.09136	0.990334	1.08791	1.08051
16.33	1.06166	1.07607	1.05215	1.06667	1.06164	1.05797	1.0568	1.03474	1.05053	1.039	1.06149	1.03206	1.06227	1.06232	1.04009	1.07224	1.05349	1.05463	1.06382	1.04135	1.06837	1.06299	1.06919	1.0534	1.06046	1.06093	1.05415	1.02752	1.06595	1.06571	1.05714	1.05924	1.05881	1.02612	1.05871	1.07551	1.05247	1.06142	1.03515	0.993315	1.05412	1.04098	1.0804	1.11409	1.03936	1.09915	0.975263	1.08988	1.07848
16.42	1.06127	1.07458	1.04749	1.06298	1.06029	1.05953	1.05356	1.03121	1.04437	1.03358	1.05776	1.03199	1.05983	1.05887	1.0404	1.07057	1.04996	1.05265	1.06129	1.04036	1.06682	1.06171	1.0673	1.04985	1.05238	1.0596	1.04216	1.02276	1.06265	1.06265	1.05479	1.05764	1.06411	1.01047	1.04611	1.07198	1.04866	1.05916	1.03029	0.983193	1.04723	1.03709	1.07512	1.10436	1.03447	1.10274	0.971962	1.08626	1.07718
16.5	1.06375	1.08076	1.05379	1.06833	1.06331	1.06837	1.05623	1.03571	1.05033	1.0364	1.06566	1.02831	1.06321	1.06227	1.04345	1.075	1.05277	1.05804	1.06727	1.04397	1.06898	1.0644	1.07014	1.05494	1.05312	1.06525	1.04717	1.02879	1.06791	1.06427	1.0602	1.09405	1.06524	1.01194	1.0472	1.07597	1.05283	1.06199	1.03596	0.998133	1.05174	1.04232	1.08261	1.10594	1.03929	1.08786	0.973456	1.09197	1.08113
16.58	1.06566	1.0779	1.05301	1.066	1.06429	1.06873	1.05881	1.03579	1.04771	1.03483	1.06162	1.02696	1.06526	1.06281	1.04664	1.0742	1.05295	1.05363	1.06528	1.04501	1.06969	1.06671	1.07085	1.05628	1.05463	1.06394	1.04576	1.02947	1.06536	1.06679	1.05927	1.08347	1.06297	1.01377	1.04672	1.07393	1.05384	1.06915	1.03875	1.0002	1.05167	1.04256	1.0831	1.11185	1.0424	1.10028	0.982689	1.08817	1.07975
16.67	1.06468	1.07743	1.0507	1.07064	1.0628	1.10394	1.05708	1.0348	1.04844	1.03984	1.06181	1.03118	1.06159	1.06333	1.04318	1.07358	1.0541	1.05021	1.0673	1.04414	1.07156	1.06599	1.07113	1.05623	1.05395	1.06656	1.0447	1.02418	1.06701	1.06622	1.05762	1.09246	1.0737	1.01447	1.04743	1.07804	1.05364	1.06802	1.04031	0.992913	1.04895	1.04243	1.08252	1.11147	1.04178	1.16972	0.981672	1.08922	1.07854
16.75	1.06228	1.07843	1.05087	1.06568	1.06134	1.0937	1.05692	1.03199	1.04896	1.03598	1.06117	1.02977	1.05998	1.05996	1.04051	1.0735	1.05271	1.05134	1.06413	1.04468	1.0702	1.06479	1.07001	1.05394	1.05715	1.0696	1.04346	1.02443	1.06526	1.06503	1.05582	1.09099	1.0665	1.01206	1.04372	1.07686	1.05085	1.05987	1.03251	0.987444	1.04689	1.03775	1.0824	1.10593	1.03642	1.10222	0.973647	1.08783	1.07966
16.83	1.06683	1.082	1.05472	1.07027	1.06339	1.0922	1.05921	1.03674	1.05045	1.037	1.0626	1.03459	1.05655	1.0618	1.04236	1.07406	1.05588	1.05403	1.06559	1.04316	1.07143	1.06776	1.07226	1.05716	1.06356	1.08667	1.04426	1.02316	1.06545	1.06739	1.0605	1.07725	1.05959	1.01476	1.04751	1.07666	1.05274	1.06321	1.03315	0.993692	1.04894	1.03963	1.08487	1.106	1.04155	1.21973	0.972055	1.08965	1.08743
16.92	1.06546	1.07813	1.05286	1.06734	1.06276	1.08038	1.05632	1.03321	1.04873	1.03754	1.05959	1.02807	1.05788	1.0619	1.04208	1.07375	1.05388	1.05269	1.06473	1.04453	1.07092	1.06653	1.06997	1.05677	1.06603	1.06363	1.04419	1.0281	1.06507	1.06599	1.05948	1.08053	1.0511	1.01485	1.05785	1.07181	1.05077	1.06196	1.03188	0.991694	1.0522	1.04029	1.08214	1.10274	1.03879	1.05127	0.968893	1.08672	1.08347
17	1.06774	1.08076	1.05286	1.06646	1.0647	1.06512	1.05888	1.03775	1.05085	1.03869	1.06342	1.03284	1.0592	1.06527	1.04546	1.08187	1.05833	1.06284	1.06706	1.04709	1.07202	1.07045	1.07468	1.05993	1.06337	1.06756	1.04607	1.24542	1.05539	1.06976	1.0617	1.07488	1.05206	1.01814	1.06254	1.08086	1.05331	1.06136	1.04621	0.997504	1.05637	1.04205	1.08261	1.10577	1.04293	1.05338	0.975554	1.09355	1.08703
17.08	1.07068	1.08242	1.05409	1.0675	1.06251	1.06076	1.05799	1.03506	1.05076	1.0394	1.06424	1.03558	1.06197	1.06657	1.04529	1.07851	1.05717	1.09832	1.06759	1.04628	1.07218	1.06838	1.07746	1.05765	1.06283	1.10717	1.0448	1.04809	1.05479	1.06958	1.05956	1.06821	1.05175	1.01764	1.06407	1.07629	1.05538	1.0586	1.04013	0.996312	1.05171	1.04254	1.08282	1.10742	1.04858	1.06347	0.97558	1.09044	1.08567
17.17	1.07015	1.08392	1.06444	1.06828	1.0661	1.06178	1.06019	1.0385	1.05365	1.04202	1.06707	1.033	1.06574	1.06684	1.04592	1.07998	1.05789	1.06739	1.07172	1.04895	1.07577	1.06815	1.08098	1.05842	1.06408	1.07882	1.04595	1.03215	1.05647	1.07152	1.08313	1.06966	1.05361	1.02486	1.06411	1.08156	1.05678	1.05913	1.05148	0.999779	1.05067	1.04434	1.08284	1.1135	1.04551	1.13361	0.978733	1.09376	1.08603
17.25	1.07086	1.08332	1.0586	1.06732	1.06631	1.06168	1.0595	1.03638	1.0531	1.03964	1.06555	1.03427	1.05935	1.06676	1.04646	1.07851	1.0592	1.06196	1.06936	1.04743	1.07346	1.07026	1.08922	1.05794	1.06846	1.06677	1.04804	1.03102	1.05801	1.0697	1.08819	1.0623	1.05258	1.02572	1.06052	1.08213	1.05561	1.05983	1.05303	1.00242	1.05264	1.04406	1.08284	1.11452	1.04384	1.05956	0.980731	1.09273	1.08833
17.33	1.07125	1.08355	1.0578	1.06702	1.06545	1.06395	1.05815	1.03719	1.05388	1.04176	1.06679	1.03546	1.06218	1.06907	1.04549	1.0784	1.05849	1.05891	1.06981	1.04914	1.07518	1.06996	1.1125	1.05804	1.09834	1.06404	1.04701	1.03229	1.05914	1.07169	1.0629	1.05888	1.05493	1.02739	1.05378	1.08195	1.05757	1.06207	1.05018	1.00037	1.05446	1.04507	1.0832	1.11159	1.04465	1.03645	0.97835	1.09227	1.08735
17.42	1.07018	1.0824	1.05499	1.06664	1.06401	1.06602	1.05643	1.03538	1.05173	1.04003	1.06562	1.03025	1.06028	1.06672	1.04456	1.07888	1.05661	1.05753	1.06956	1.04744	1.07146	1.0707	1.11665	1.06077	1.20741	1.0641	1.04658	1.03149	1.05469	1.06917	1.05729	1.05682	1.05349	1.02611	1.0489	1.0781	1.05498	1.05708	1.04365	0.99527	1.05216	1.04117	1.08234	1.10551	1.04673	1.02725	0.97358	1.09138	1.08489
17.5	1.06691	1.07864	1.05383	1.06403	1.06318	1.06123	1.05482	1.03131	1.04931	1.03625	1.06111	1.02748	1.05891	1.06214	1.0425	1.07476	1.05363	1.05315	1.06764	1.04576	1.06978	1.06362	1.0744	1.05623	1.06637	1.06203	1.04409	1.02611	1.0526	1.0672	1.05367	1.05283	1.05336	1.01627	1.05094	1.07817	1.04999	1.06009	1.03981	0.99377	1.0459	1.05875	1.07862	1.10244	1.04067	1.03003	0.97152	1.08764	1.082
17.58	1.07362	1.0838	1.0589	1.06848	1.06579	1.06583	1.06015	1.04141	1.05408	1.03787	1.06608	1.0333	1.06447	1.06927	1.04714	1.07818	1.05863	1.08852	1.07158	1.04909	1.07601	1.07169	1.07355	1.06851	1.06035	1.06566	1.04771	1.03039	1.05941	1.06919	1.05952	1.0588	1.05397	1.02177	1.05303	1.08096	1.05669	1.06302	1.04552	1.00039	1.05131	1.04571	1.08003	1.10801	1.04618	1.03299	0.97822	1.09259	1.08697
17.67	1.07033	1.08356	1.05762	1.06846	1.06433	1.06394	1.06826	1.03666	1.05128	1.03777	1.06435	1.03092	1.059	1.06629	1.04368	1.0744	1.05757	1.05754	1.07023	1.04907	1.07167	1.06875	1.07551	1.06105	1.05306	1.06198	1.04428	1.03432	1.05367	1.06674	1.05804	1.0563	1.0513	1.02057	1.05882	1.07778	1.05313	1.06206	1.05425	0.998607	1.04859	1.04314	1.07944	1.10571	1.05081	1.03148	0.971856	1.09279	1.08639
17.75	1.06958	1.08475	1.05728	1.07004	1.06626	1.06442	1.06127	1.03571	1.05063	1.03603	1.06561	1.03296	1.06121	1.06583	1.04584	1.07241	1.05591	1.05475	1.06886	1.04896	1.0739	1.06969	1.07319	1.05937	1.05281	1.06523	1.04546	1.21327	1.05623	1.06665	1.05593	1.05633	1.05175	1.02203	1.07068	1.07862	1.05302	1.06009	1.09255	0.999957	1.05153	1.04499	1.07835	1.11014	1.05407	1.03297	0.976736	1.09081	1.08558
17.83	1.07496	1.08726	1.05999	1.07181	1.06861	1.07173	1.06224	1.03842	1.05431	1.03984	1.06811	1.03792	1.06399	1.06895	1.05003	1.07586	1.06068	1.05814	1.07185	1.05197	1.07874	1.07377	1.07657	1.06398	1.06715	1.06664	1.04925	1.04446	1.06003	1.07106	1.06157	1.06134	1.05554	1.02573	1.07983	1.08354	1.05679	1.06834	1.21656	1.00382	1.05577	1.04995	1.08311	1.11403	1.05981	1.03731	0.981783	1.09414	1.08683
17.92	1.07612	1.08463	1.05589	1.06838	1.06666	1.08819	1.05957	1.03661	1.05198	1.03918	1.06558	1.0338	1.06417	1.06718	1.04852	1.07495	1.05774	1.05569	1.07	1.04981	1.07442	1.07192	1.0752	1.06302	1.12639	1.06287	1.04567	1.0326	1.06039	1.07018	1.06071	1.0594	1.05258	1.02383	1.06153	1.08464	1.05582	1.06951	1.09786	1.00395	1.05629	1.04483	1.0803	1.11324	1.06051	1.03892	0.978309	1.09257	1.09666
18	1.1738	1.0909	1.05795	1.07056	1.06929	1.09502	1.06225	1.04013	1.05578	1.0422	1.06974	1.03154	1.06338	1.07261	1.04671	1.07629	1.05968	1.06067	1.07368	1.05399	1.07681	1.07697	1.07786	1.06324	1.11046	1.08244	1.04804	1.03582	1.06016	1.07084	1.06141	1.06145	1.05511	1.02885	1.05697	1.08261	1.05683	1.06488	1.04789	1.00505	1.05473	1.04741	1.07868	1.11575	1.0709	1.04432	0.977362	1.0955	1.08774
18.08	1.08081	1.08405	1.05643	1.06924	1.06889	1.0617	1.05812	1.03629	1.04985	1.03568	1.0656	1.02956	1.06197	1.06719	1.05051	1.07268	1.05988	1.05496	1.06941	1.04999	1.07425	1.06868	1.07597	1.06846	1.06065	1.08817	1.04737	1.03211	1.05938	1.06811	1.06079	1.05994	1.05434	1.0241	1.0533	1.07782	1.05402	1.06221	1.03196	1.01405	1.05211	1.06548	1.07863	1.10538	1.06628	1.17065	0.985403	1.09326	1.08426
18.17	1.07911	1.08753	1.05757	1.07058	1.06965	1.06373	1.06045	1.03947	1.05216	1.03866	1.06671	1.03151	1.0681	1.0696	1.05254	1.07384	1.06107	1.0564	1.07162	1.05168	1.07617	1.0724	1.07866	1.06807	1.06196	1.07811	1.04752	1.03281	1.05823	1.06983	1.06507	1.06132	1.05592	1.02679	1.05387	1.07994	1.05586	1.06743	1.0352	1.01968	1.05671	1.05108	1.07795	1.11002	1.05242	1.08671	0.979678	1.09494	1.08535
18.25	1.07159	1.087	1.05532	1.06833	1.06611	1.05934	1.059	1.03452	1.04975	1.03361	1.0637	1.0332	1.06305	1.06644	1.05265	1.07082	1.05636	1.05513	1.0678	1.04822	1.07244	1.06769	1.07503	1.06577	1.07063	1.0638	1.04444	1.03221	1.05363	1.06448	1.06351	1.05742	1.0496	1.02793	1.05248	1.08501	1.05085	1.0638	1.0311	1.02395	1.0498	1.04525	1.07409	1.11104	1.04244	1.04186	0.976373	1.08998	1.07927
18.33	1.07818	1.0887	1.05876	1.07125	1.0699	1.06438	1.07466	1.04069	1.05402	1.04123	1.0689	1.03575	1.06699	1.07164	1.05676	1.07297	1.06093	1.0581	1.07315	1.05213	1.07974	1.07344	1.07922	1.07962	1.14058	1.06941	1.04962	1.1591	1.06335	1.0728	1.06589	1.06416	1.05343	1.03931	1.05843	1.08634	1.05723	1.06821	1.04019	1.0307	1.05594	1.05139	1.07803	1.10553	1.04912	1.03538	0.979184	1.09331	1.08265
18.42	1.10692	1.09033	1.06337	1.07707	1.07097	1.06894	1.07685	1.04267	1.05621	1.04394	1.07203	1.04013	1.071	1.07446	1.05351	1.07517	1.06292	1.05915	1.07446	1.05444	1.08261	1.07572	1.08235	1.0717	1.1193	1.07048	1.04914	1.05952	1.06521	1.07433	1.0646	1.06554	1.05957	1.04178	1.0625	1.09342	1.06143	1.07409	1.04646	1.03235	1.05901	1.05349	1.08362	1.1138	1.05166	1.03634	0.982993	1.1003	1.08597
18.5	1.09464	1.08773	1.05558	1.07459	1.06911	1.06362	1.06477	1.03886	1.05187	1.03791	1.06938	1.04162	1.07169	1.06972	1.04671	1.06944	1.05944	1.05783	1.07165	1.05197	1.07372	1.07214	1.07692	1.06432	1.06374	1.06824	1.04763	1.03535	1.06035	1.0701	1.06044	1.06145	1.05347	1.03845	1.0829	1.08384	1.0563	1.06886	1.04128	1.02692	1.05461	1.05018	1.07717	1.10905	1.04439	1.04008	0.985756	1.09697	1.08319
18.58	1.07475	1.08994	1.06252	1.07544	1.07092	1.06782	1.06721	1.0425	1.05601	1.0423	1.0728	1.03924	1.07245	1.07165	1.05028	1.07281	1.06341	1.05964	1.07418	1.05461	1.07799	1.07496	1.08022	1.10846	1.06103	1.10263	1.05198	1.03773	1.06291	1.07231	1.06507	1.06486	1.05858	1.04172	1.18048	1.08409	1.05939	1.07262	1.07417	1.02377	1.05678	1.05221	1.08081	1.10918	1.04971	1.05811	0.985784	1.09889	1.08483
18.67	1.06865	1.08614	1.06006	1.0737	1.06879	1.06656	1.06417	1.03915	1.05248	1.03787	1.06828	1.03253	1.07105	1.07366	1.05006	1.07032	1.06483	1.05671	1.07101	1.05373	1.0723	1.07135	1.0781	1.08103	1.06302	1.0701	1.04513	1.03058	1.06053	1.06791	1.06755	1.06098	1.05308	1.03984	1.19717	1.08116	1.05529	1.06928	1.20472	1.02065	1.05334	1.0473	1.0813	1.10896	1.0473	1.08181	0.982311	1.09396	1.08108
18.75	1.07251	1.09001	1.06127	1.07901	1.07196	1.07429	1.06649	1.04246	1.05681	1.04241	1.07255	1.03329	1.06801	1.07623	1.05872	1.07535	1.07114	1.05962	1.07438	1.05603	1.07936	1.07565	1.08328	1.06591	1.06804	1.07018	1.04896	1.03846	1.06307	1.07315	1.06836	1.06737	1.06108	1.04376	1.14499	1.08326	1.05897	1.0684	1.10326	1.02776	1.05593	1.05088	1.08163	1.11394	1.05004	1.05141	0.985737	1.09777	1.08927
18.83	1.07041	1.08947	1.05788	1.07751	1.07041	1.06978	1.06632	1.04091	1.0538	1.03863	1.07083	1.03382	1.06573	1.07289	1.05741	1.07257	1.06244	1.05804	1.07436	1.05273	1.07746	1.07135	1.07963	1.06124	1.11376	1.06715	1.0481	1.04051	1.06094	1.07303	1.06225	1.06572	1.05644	1.04333	1.13302	1.08281	1.0569	1.06601	1.03513	1.0249	1.05601	1.05883	1.08305	1.10708	1.04658	1.03238	0.983946	1.09593	1.08337
18.92	1.07312	1.09021	1.06227	1.07717	1.07217	1.06954	1.06515	1.04191	1.05566	1.04168	1.07266	1.03254	1.06606	1.07288	1.05389	1.07357	1.06368	1.0591	1.07464	1.0543	1.08015	1.07353	1.08326	1.15181	1.16002	1.07006	1.08146	1.04876	1.06199	1.07638	1.06268	1.066	1.05913	1.04826	1.09805	1.08358	1.05801	1.06513	1.03097	1.02352	1.05689	1.08068	1.07788	1.10666	1.04781	1.03354	0.988653	1.09956	1.08411
19	1.07183	1.08857	1.06295	1.07598	1.07433	1.07036	1.06532	1.04543	1.05773	1.04265	1.07274	1.03791	1.06844	1.07495	1.05328	1.07665	1.09492	1.06246	1.07589	1.05398	1.08035	1.07666	1.08514	1.08674	1.09966	1.09385	1.17531	1.04255	1.06355	1.0792	1.07117	1.06637	1.05614	1.05569	1.06607	1.08409	1.06057	1.06558	1.03345	1.01916	1.05599	1.05098	1.08143	1.11028	1.0511	1.04257	0.991671	1.09695	1.08408
19.08	1.07286	1.09092	1.0609	1.07539	1.07129	1.08015	1.06367	1.04284	1.05619	1.03968	1.07374	1.03168	1.0657	1.07172	1.06416	1.0746	1.09339	1.06085	1.07393	1.05493	1.07699	1.07331	1.08219	1.08925	1.0757	1.0914	1.06136	1.03458	1.0617	1.07425	1.1096	1.06778	1.05666	1.05075	1.06117	1.08157	1.06001	1.06598	1.03241	1.0178	1.05638	1.05023	1.07844	1.11367	1.05157	1.08383	0.98728	1.0982	1.08379
19.17	1.07335	1.09002	1.0624	1.08675	1.07403	1.10083	1.06537	1.04395	1.05535	1.03825	1.072	1.02785	1.06404	1.07242	1.17465	1.07267	1.07171	1.06027	1.07557	1.05608	1.07847	1.07514	1.08205	1.06257	1.07062	1.07544	1.04821	1.03372	1.06283	1.07409	1.06652	1.06601	1.05436	1.05233	1.05958	1.08276	1.06015	1.06469	1.03349	1.01977	1.05311	1.05222	1.07757	1.1145	1.04815	1.26741	0.98849	1.09843	1.08305
19.25	1.07215	1.08956	1.06223	1.07501	1.07185	1.06663	1.06376	1.04304	1.0552	1.03872	1.07007	1.03124	1.06466	1.075	1.12031	1.07155	1.10905	1.06019	1.07811	1.05562	1.07931	1.07345	1.08217	1.05876	1.06617	1.06591	1.04352	1.03223	1.06418	1.0749	1.0601	1.06673	1.06033	1.06749	1.07168	1.08556	1.05885	1.06445	1.03217	1.02116	1.05035	1.05074	1.07463	1.11371	1.04581	1.06616	0.985582	1.09728	1.0831
19.33	1.07303	1.08977	1.06693	1.07973	1.07422	1.06842	1.06437	1.04375	1.05558	1.04002	1.07236	1.03108	1.0661	1.07585	1.10468	1.0718	1.06294	1.06205	1.07445	1.05512	1.07929	1.07483	1.08229	1.05794	1.06731	1.06781	1.04608	1.03249	1.06433	1.07512	1.06252	1.06757	1.05988	1.05606	1.07679	1.08234	1.05924	1.07068	1.03782	1.02271	1.05713	1.11277	1.0759	1.11031	1.0496	1.04847	0.983227	1.0997	1.08279
19.42	1.07218	1.09202	1.06261	1.08018	1.07349	1.06866	1.06353	1.04352	1.05603	1.04281	1.07156	1.03537	1.0702	1.08384	1.06421	1.07597	1.06092	1.06288	1.07492	1.05633	1.07867	1.07533	1.08308	1.0607	1.06654	1.07124	1.04471	1.0362	1.06326	1.07465	1.06349	1.06711	1.05876	1.05385	1.07296	1.08563	1.06172	1.06624	1.03796	1.02503	1.0527	1.1244	1.07389	1.11098	1.04813	1.07264	0.983637	1.09866	1.08405
19.5	1.07246	1.09129	1.06386	1.08368	1.07261	1.0686	1.06243	1.04466	1.05653	1.04097	1.07272	1.03353	1.07129	1.08861	1.05188	1.07365	1.06041	1.0629	1.07556	1.05598	1.07908	1.07626	1.08365	1.06116	1.06861	1.07013	1.04691	1.03379	1.06575	1.07449	1.06351	1.0695	1.05779	1.05539	1.07517	1.08517	1.05969	1.06739	1.03584	1.02985	1.05416	1.07799	1.07427	1.11411	1.04943	1.26502	0.993171	1.09891	1.08401
19.58	1.07269	1.09212	1.06133	1.09457	1.07355	1.06723	1.06515	1.04152	1.05808	1.0415	1.07441	1.03599	1.07041	1.08453	1.05161	1.07364	1.06018	1.06401	1.07646	1.0562	1.07892	1.07602	1.08312	1.06185	1.06775	1.07205	1.04378	1.03566	1.06468	1.07452	1.06228	1.06879	1.05807	1.05529	1.06353	1.0863	1.06239	1.06555	1.03603	1.02532	1.05484	1.08233	1.07305	1.11392	1.04969	1.11493	0.990402	1.09894	1.083
19.67	1.07096	1.0894	1.05958	1.0845	1.07275	1.0673	1.06428	1.04096	1.05533	1.03673	1.07053	1.03598	1.06817	1.07133	1.10623	1.07302	1.05961	1.07009	1.07414	1.05169	1.07735	1.07352	1.08284	1.05864	1.07017	1.0703	1.04367	1.03254	1.06175	1.07187	1.06295	1.067	1.05686	1.05152	1.06466	1.08127	1.05944	1.06298	1.03546	1.02765	1.0527	1.05904	1.07378	1.10631	1.0458	1.11541	0.985222	1.09909	1.08374
19.75	1.08701	1.09279	1.06173	1.08662	1.07507	1.07125	1.06572	1.04524	1.05946	1.04205	1.07452	1.03612	1.06924	1.07227	1.12441	1.07563	1.06407	1.06464	1.07458	1.05648	1.08156	1.07837	1.08429	1.06413	1.15636	1.10624	1.04625	1.03771	1.06679	1.07817	1.0658	1.06942	1.0596	1.0549	1.07905	1.0856	1.06931	1.06933	1.04009	1.02985	1.05688	1.04991	1.07649	1.10756	1.05113	1.06618	0.989996	1.10016	1.08859
19.83	1.12785	1.09073	1.06062	1.07791	1.07417	1.07719	1.06241	1.04395	1.05726	1.04007	1.07357	1.03578	1.06757	1.07431	1.04889	1.07408	1.06197	1.06392	1.07708	1.05652	1.08101	1.07606	1.08637	1.06357	1.11419	1.08217	1.04483	1.03603	1.06305	1.07417	1.07164	1.06953	1.05616	1.05672	1.07465	1.08608	1.07132	1.06868	1.04203	1.0271	1.05604	1.04693	1.0733	1.10679	1.05256	1.0454	0.993714	1.0995	1.08724
19.92	1.09224	1.09221	1.06373	1.07771	1.07557	1.1361	1.06494	1.04432	1.05809	1.04019	1.07323	1.03515	1.06861	1.0741	1.0453	1.07629	1.0623	1.06391	1.07663	1.05517	1.08473	1.07712	1.08722	1.06434	1.06984	1.07332	1.04607	1.03738	1.06351	1.07562	1.06798	1.07043	1.05808	1.05697	1.06001	1.08572	1.06503	1.06759	1.03897	1.02935	1.05848	1.04658	1.07392	1.10403	1.054	1.04894	0.989582	1.09916	1.08843
20	1.07291	1.09141	1.06221	1.07174	1.07226	1.06754	1.06081	1.04032	1.05582	1.04163	1.07022	1.03191	1.06603	1.07002	1.03863	1.07105	1.05907	1.06972	1.07324	1.05337	1.08006	1.07544	1.08213	1.0603	1.06013	1.06871	1.0457	1.03523	1.06293	1.07461	1.06231	1.06761	1.0541	1.05464	1.05513	1.08558	1.06476	1.06774	1.03783	1.02716	1.05327	1.04561	1.07126	1.10384	1.05011	1.0451	0.988883	1.09605	1.0857
20.08	1.07212	1.09092	1.06234	1.07442	1.07327	1.0671	1.06153	1.04048	1.05806	1.03776	1.07336	1.0302	1.06757	1.07137	1.04047	1.07341	1.06327	1.06431	1.0736	1.05414	1.07919	1.07481	1.08391	1.05998	1.06256	1.06626	1.04313	1.03901	1.06464	1.07372	1.06432	1.06751	1.06179	1.05528	1.05841	1.08419	1.06124	1.06551	1.04125	1.02694	1.05502	1.04557	1.07199	1.10462	1.04845	1.04164	0.990791	1.09589	1.08372
20.17	1.0753	1.0929	1.06152	1.07534	1.07549	1.06903	1.06376	1.04418	1.0576	1.04114	1.07229	1.03223	1.067	1.07136	1.04281	1.07388	1.06385	1.06353	1.07691	1.05642	1.08191	1.07635	1.08654	1.06596	1.06954	1.06908	1.04576	1.03888	1.0643	1.07533	1.06461	1.06889	1.06288	1.05793	1.05839	1.08587	1.06197	1.06924	1.0435	1.029	1.05354	1.04836	1.07439	1.10251	1.04717	1.04728	1.0014	1.09875	1.08439
20.25	1.19402	1.09082	1.06097	1.07376	1.07215	1.06728	1.06255	1.041	1.05666	1.0355	1.06981	1.03243	1.06451	1.07241	1.03973	1.07131	1.06239	1.08303	1.07705	1.05518	1.08116	1.07494	1.08505	1.0626	1.07298	1.06755	1.04619	1.03723	1.06254	1.07525	1.06232	1.06727	1.05767	1.05071	1.05539	1.08518	1.05757	1.06665	1.03792	1.02566	1.05057	1.04687	1.0693	1.10012	1.04689	1.09097	1.00118	1.09609	1.08105
20.33	1.07703	1.09038	1.06068	1.07083	1.07379	1.06678	1.05953	1.04053	1.05542	1.03867	1.07109	1.03403	1.06501	1.07531	1.04008	1.07245	1.06105	1.06362	1.07391	1.05302	1.07968	1.07466	1.08295	1.06169	1.07109	1.06902	1.04847	1.03526	1.06317	1.07494	1.06388	1.06824	1.05496	1.06061	1.05428	1.08496	1.05853	1.06697	1.03805	1.02889	1.05089	1.04547	1.07073	1.0972	1.04288	1.24655	1.01144	1.09715	1.08162
20.42	1.07693	1.09355	1.06518	1.07461	1.07613	1.07033	1.06513	1.04449	1.05949	1.04047	1.07368	1.03483	1.07352	1.0812	1.04637	1.07561	1.06671	1.06508	1.07929	1.05784	1.08461	1.07793	1.08731	1.06338	1.0913	1.09886	1.05751	1.04202	1.06535	1.07634	1.06587	1.07248	1.05833	1.06281	1.06056	1.08902	1.0591	1.06944	1.04335	1.03554	1.05646	1.04992	1.07718	1.09937	1.04733	1.15683	1.05767	1.10083	1.08498
20.5	1.07421	1.09258	1.06352	1.07471	1.07501	1.06843	1.0625	1.04383	1.05683	1.03642	1.07343	1.06789	1.06832	1.07573	1.04267	1.07522	1.06445	1.06341	1.07511	1.05594	1.08071	1.0771	1.08682	1.06373	1.2063	1.07431	1.2639	1.038	1.06287	1.07586	1.06461	1.07099	1.05631	1.06335	1.05635	1.08492	1.05741	1.06838	1.03972	1.03266	1.0562	1.04988	1.07423	1.10236	1.04369	1.13363	1.06495	1.10047	1.08444
20.58	1.07712	1.09367	1.0626	1.07758	1.07676	1.07244	1.06663	1.04642	1.05976	1.04207	1.0756	1.26217	1.07427	1.07812	1.04528	1.07637	1.066	1.06738	1.07894	1.05857	1.08459	1.07989	1.08969	1.06513	1.08869	1.07349	1.1057	1.04251	1.06528	1.07939	1.06591	1.07331	1.05766	1.06677	1.05876	1.08968	1.0614	1.07216	1.04467	1.03782	1.05882	1.052	1.07344	1.10519	1.04734	1.1357	1.02719	1.09974	1.08384
20.67	1.07765	1.09228	1.0652	1.07666	1.07525	1.07479	1.06532	1.04535	1.06031	1.0411	1.07591	1.05778	1.0737	1.07666	1.04455	1.077	1.06606	1.06615	1.07817	1.05793	1.08357	1.07979	1.09094	1.06511	1.07058	1.07238	1.10469	1.04146	1.06718	1.0772	1.06578	1.07304	1.06187	1.06619	1.05911	1.08951	1.06389	1.07089	1.04457	1.03763	1.05978	1.05094	1.07489	1.10479	1.04877	1.0636	1.00867	1.10013	1.08523
20.75	1.07397	1.09192	1.06143	1.07604	1.07562	1.08849	1.06232	1.04172	1.05733	1.03892	1.07271	1.02693	1.07179	1.0767	1.04528	1.07404	1.07102	1.06088	1.07636	1.05765	1.08032	1.07863	1.08663	1.0644	1.06473	1.06962	1.1475	1.04157	1.06327	1.0763	1.06511	1.07085	1.05803	1.06328	1.05962	1.08665	1.10048	1.06914	1.03891	1.03615	1.05556	1.0495	1.07637	1.10323	1.04684	1.08687	0.992269	1.10006	1.08762
20.83	1.07157	1.08888	1.06042	1.07388	1.07191	1.10587	1.06248	1.04143	1.05406	1.03641	1.07037	1.02103	1.06591	1.07257	1.04501	1.07257	1.06416	1.06011	1.07602	1.05425	1.08191	1.07641	1.08688	1.06375	1.07042	1.06884	1.13773	1.0419	1.06371	1.0744	1.06462	1.06828	1.05662	1.05826	1.06146	1.08821	1.11351	1.06846	1.04215	1.03449	1.05623	1.04846	1.07034	1.09599	1.04098	1.23006	0.990249	1.09802	1.08454
20.92	1.07693	1.09148	1.06206	1.07705	1.07586	1.07316	1.06415	1.04461	1.05921	1.03828	1.07421	1.02151	1.06847	1.07437	1.04822	1.07552	1.06412	1.06254	1.077	1.05614	1.0829	1.07844	1.08935	1.06585	1.12661	1.06864	1.12921	1.04306	1.06599	1.07472	1.06445	1.07155	1.06077	1.06089	1.0639	1.08792	1.07512	1.06813	1.0441	1.03292	1.05851	1.0524	1.07273	1.0937	1.04332	1.18383	0.986065	1.10324	1.0839
21	1.0732	1.09065	1.05895	1.07334	1.07374	1.07014	1.06078	1.04177	1.05359	1.03714	1.07118	1.0188	1.06843	1.07118	1.09128	1.0727	1.06007	1.06135	1.07264	1.05398	1.07975	1.0764	1.08487	1.06341	1.15953	1.08443	1.07806	1.04249	1.06203	1.07421	1.06344	1.0696	1.05538	1.05864	1.05756	1.08644	1.07153	1.06871	1.05199	1.03109	1.05095	1.0483	1.0716	1.09491	1.04083	1.15566	0.981264	1.09947	1.08273
21.08	1.07167	1.08938	1.06015	1.07474	1.07397	1.06841	1.06212	1.04078	1.05565	1.03764	1.08943	1.02111	1.06926	1.07274	1.09754	1.07489	1.06259	1.06738	1.07531	1.05512	1.08047	1.07598	1.08886	1.06512	1.09189	1.07789	1.04989	1.04407	1.06384	1.07356	1.06278	1.06933	1.05326	1.06082	1.07239	1.08638	1.05537	1.07105	1.04453	1.03092	1.05087	1.05122	1.07218	1.09597	1.04496	1.18787	0.982203	1.09853	1.08299
21.17	1.07243	1.09075	1.06176	1.07454	1.07424	1.06907	1.06299	1.04255	1.05787	1.03907	1.0808	1.02141	1.06991	1.07182	1.04628	1.07367	1.06132	1.06953	1.07535	1.05573	1.08268	1.07634	1.08931	1.06438	1.07973	1.07421	1.04402	1.04219	1.06321	1.07517	1.06519	1.07301	1.05747	1.06191	1.06786	1.08804	1.05391	1.06784	1.042	1.03044	1.05209	1.05269	1.07127	1.09893	1.04863	1.20669	0.985644	1.0985	1.0851
21.25	1.07659	1.09181	1.06282	1.07819	1.0776	1.07189	1.06603	1.04528	1.05963	1.04009	1.0748	1.02206	1.0717	1.07589	1.04944	1.07663	1.06221	1.07063	1.07769	1.05733	1.08512	1.08065	1.08832	1.06828	1.0763	1.07077	1.04574	1.04388	1.06505	1.07583	1.06643	1.07336	1.05948	1.06541	1.06445	1.08831	1.05428	1.06778	1.0448	1.029	1.05639	1.0527	1.07238	1.09628	1.05613	1.151	0.986499	1.09993	1.08602
21.33	1.07458	1.09034	1.0627	1.07539	1.07418	1.06984	1.06415	1.04415	1.05634	1.03996	1.07507	1.02136	1.11119	1.07624	1.17657	1.07485	1.06243	1.06494	1.07671	1.05541	1.08221	1.07858	1.08977	1.06789	1.06749	1.0704	1.04345	1.04146	1.06234	1.0739	1.06678	1.08226	1.05845	1.0613	1.06656	1.08708	1.05281	1.06796	1.04394	1.02925	1.05411	1.05436	1.07175	1.0933	1.06533	1.14321	0.982545	1.09951	1.08566
21.42	1.07257	1.08821	1.06116	1.07603	1.0734	1.07073	1.06288	1.04297	1.05758	1.03804	1.07431	1.02251	1.16554	1.0735	1.07368	1.07515	1.06062	1.06324	1.07682	1.05686	1.08119	1.07914	1.08773	1.06515	1.06643	1.06982	1.045	1.04352	1.06326	1.07598	1.06741	1.07553	1.06147	1.05869	1.06654	1.08667	1.05291	1.07042	1.04335	1.03833	1.05408	1.05256	1.07239	1.09128	1.05544	1.09941	0.987323	1.09916	1.08371
21.5	1.0746	1.09151	1.06372	1.07666	1.07483	1.07288	1.06184	1.04277	1.05818	1.0394	1.07272	1.02019	1.09068	1.07343	1.04169	1.07516	1.0704	1.06387	1.07675	1.05648	1.0835	1.07713	1.087	1.06689	1.06766	1.07022	1.04695	1.04256	1.06715	1.07668	1.06577	1.07408	1.06011	1.06143	1.0731	1.0895	1.05295	1.06745	1.0496	1.06236	1.05437	1.05469	1.07275	1.09424	1.05047	1.06671	0.985916	1.09761	1.08701
21.58	1.07284	1.08903	1.06263	1.07609	1.07356	1.07306	1.06326	1.04195	1.05465	1.03712	1.07154	1.02047	1.06955	1.07046	1.03981	1.07356	1.0617	1.06221	1.07642	1.05529	1.08073	1.07676	1.08687	1.06686	1.06425	1.06794	1.04386	1.04286	1.06353	1.0741	1.06421	1.08885	1.07472	1.06132	1.0741	1.08698	1.05377	1.06573	1.05166	1.0705	1.05251	1.05317	1.07172	1.09305	1.04608	1.06196	0.984448	1.09795	1.08523
21.67	1.07261	1.08783	1.05968	1.07438	1.07284	1.08732	1.06126	1.0416	1.05665	1.04085	1.07164	1.02594	1.06693	1.06972	1.03905	1.07113	1.06021	1.06249	1.07479	1.05436	1.07845	1.07628	1.0861	1.06507	1.06532	1.09023	1.04385	1.04146	1.0628	1.07523	1.06285	1.07023	1.05901	1.0555	1.06876	1.08518	1.05161	1.06469	1.04794	1.05923	1.05102	1.05074	1.07235	1.08871	1.0441	1.07772	0.991926	1.09614	1.08313
21.75	1.07161	1.08787	1.06336	1.0743	1.07214	1.08869	1.06205	1.04228	1.05773	1.03766	1.07272	1.02654	1.069	1.069	1.03884	1.0726	1.05905	1.06013	1.07545	1.05458	1.07917	1.07554	1.08422	1.07181	1.06815	1.0781	1.04314	1.04557	1.06104	1.07358	1.06484	1.07024	1.05638	1.05471	1.06634	1.0862	1.05124	1.06532	1.04527	1.05871	1.05001	1.05214	1.07276	1.08678	1.04425	1.07787	0.990776	1.09845	1.08716
21.83	1.07484	1.08982	1.06026	1.07836	1.07574	1.07254	1.06306	1.04161	1.05891	1.03767	1.07319	1.02651	1.07215	1.07048	1.06749	1.0741	1.06152	1.06311	1.07808	1.05512	1.08321	1.07794	1.0878	1.06733	1.0748	1.0808	1.04524	1.04521	1.06415	1.07612	1.06591	1.07027	1.05941	1.0588	1.07391	1.08918	1.05205	1.06575	1.04887	1.05518	1.05173	1.05311	1.07197	1.09043	1.04799	1.04645	1.00655	1.10116	1.08765
21.92	1.07513	1.08929	1.05944	1.0751	1.07288	1.06966	1.06316	1.04013	1.05767	1.03905	1.0731	1.35797	1.07042	1.07236	1.12641	1.07296	1.07133	1.06267	1.07626	1.05462	1.08169	1.07814	1.08545	1.0649	1.07764	1.0744	1.04508	1.04349	1.06222	1.0705	1.0658	1.0704	1.06611	1.05612	1.07051	1.08743	1.05238	1.06481	1.05668	1.05264	1.05109	1.05362	1.07262	1.08519	1.0464	1.03947	0.997799	1.09838	1.08425
22	1.07112	1.0904	1.06262	1.07245	1.07076	1.06657	1.06049	1.04082	1.05503	1.03519	1.07035	1.12162	1.06468	1.06987	1.06747	1.07133	1.06021	1.06125	1.07686	1.05051	1.07903	1.07656	1.08388	1.06508	1.07468	1.07014	1.04389	1.04351	1.06179	1.07176	1.06544	1.06885	1.05975	1.05568	1.07095	1.08492	1.05087	1.06422	1.05436	1.04267	1.05083	1.05038	1.07118	1.08859	1.04458	1.03827	0.984221	1.09632	1.08273
22.08	1.07311	1.08902	1.06152	1.0746	1.07223	1.06922	1.05959	1.04061	1.05721	1.03764	1.07017	1.03422	1.0769	1.06775	1.04313	1.07291	1.05953	1.06348	1.0818	1.05398	1.07875	1.07649	1.0854	1.06433	1.07691	1.06849	1.0457	1.04246	1.06284	1.07621	1.06544	1.06846	1.05747	1.05515	1.06778	1.08641	1.05291	1.06542	1.06044	1.04746	1.04979	1.05447	1.07107	1.08866	1.04943	1.03817	0.986375	1.099	1.08252
22.17	1.07438	1.09109	1.06317	1.0765	1.07384	1.07046	1.06354	1.04358	1.0603	1.04081	1.07445	1.10983	1.09014	1.07246	1.04158	1.07512	1.06224	1.06562	1.08439	1.05875	1.083	1.07992	1.088	1.06795	1.1595	1.0695	1.04596	1.04841	1.06524	1.07562	1.06745	1.0709	1.05653	1.05201	1.06961	1.09028	1.05321	1.06538	1.0576	1.05038	1.05311	1.05458	1.07064	1.08833	1.05013	1.04219	0.987477	1.10008	1.08427
22.25	1.07292	1.08619	1.06013	1.07352	1.07144	1.06825	1.05993	1.04197	1.0574	1.03732	1.07121	1.21041	1.09906	1.06903	1.08611	1.07203	1.0779	1.06299	1.16304	1.05348	1.08164	1.07661	1.08745	1.0649	1.10477	1.06816	1.04432	1.04197	1.06236	1.07393	1.06346	1.06901	1.05399	1.05077	1.0701	1.08679	1.05188	1.06279	1.05278	1.05457	1.05089	1.05316	1.06848	1.08135	1.04641	1.04201	0.985283	1.09385	1.08179
22.33	1.07251	1.08781	1.05943	1.07527	1.07224	1.07028	1.06089	1.04099	1.05746	1.03858	1.07177	1.01952	1.1118	1.07035	1.10605	1.07346	1.06026	1.06343	1.09724	1.05311	1.07923	1.07754	1.0882	1.0652	1.06957	1.06689	1.04698	1.0447	1.06443	1.07549	1.06459	1.06892	1.05435	1.05478	1.068	1.08674	1.05107	1.06367	1.05215	1.04341	1.05126	1.0525	1.06835	1.08418	1.04386	1.04161	0.984693	1.09674	1.08049
22.42	1.07244	1.0875	1.06094	1.07794	1.07363	1.0687	1.063	1.04313	1.05734	1.03947	1.07386	1.0111	1.18605	1.07256	1.15879	1.07263	1.06816	1.06152	1.07499	1.05299	1.07885	1.07674	1.08662	1.06513	1.07028	1.06861	1.04644	1.04309	1.06287	1.07432	1.06569	1.06993	1.05451	1.0519	1.06517	1.08646	1.05216	1.06565	1.05063	1.0323	1.05003	1.05256	1.0692	1.07835	1.04145	1.04431	0.980171	1.09652	1.08311
22.5	1.07147	1.08802	1.05999	1.07359	1.07168	1.06911	1.05837	1.04121	1.05469	1.03586	1.06894	1.00652	1.07819	1.06821	1.12477	1.07339	1.06337	1.06235	1.0695	1.05135	1.07746	1.07543	1.08433	1.06395	1.06217	1.06627	1.04386	1.04272	1.06307	1.07284	1.06333	1.06865	1.0572	1.04982	1.06422	1.08447	1.05032	1.06748	1.0592	1.02407	1.04926	1.05387	1.06648	1.07338	1.04776	1.03784	0.979952	1.09753	1.08366
22.58	1.0716	1.08662	1.05902	1.07192	1.07095	1.06924	1.0603	1.03931	1.05586	1.03672	1.07117	1.00599	1.06296	1.0683	1.09206	1.07316	1.06595	1.06087	1.07267	1.05281	1.08	1.07572	1.08454	1.06321	1.06373	1.0667	1.04714	1.04576	1.06375	1.07328	1.06333	1.06823	1.05463	1.05148	1.06505	1.08669	1.05153	1.07058	1.0595	1.026	1.05104	1.05253	1.06755	1.07132	1.04619	1.03813	0.976097	1.09605	1.08381
22.67	1.07339	1.08842	1.05864	1.07662	1.07275	1.06896	1.06176	1.04139	1.05672	1.03712	1.07209	1.00788	1.06181	1.06916	1.17992	1.07317	1.06844	1.06235	1.07191	1.05366	1.0817	1.07518	1.08596	1.06457	1.07577	1.07345	1.04863	1.04399	1.06343	1.07296	1.06506	1.07074	1.05791	1.05853	1.06298	1.08825	1.05232	1.07186	1.06643	1.02121	1.049	1.05264	1.06875	1.07327	1.04556	1.03782	0.979538	1.09789	1.08554
22.75	1.0714	1.08648	1.05733	1.07343	1.07034	1.06961	1.06037	1.03972	1.06379	1.03731	1.06962	1.00795	1.06518	1.06855	1.11573	1.0723	1.07669	1.05987	1.07184	1.05148	1.07902	1.07676	1.08549	1.06948	1.17552	1.07027	1.04723	1.04473	1.06084	1.07334	1.06298	1.06785	1.05248	1.05667	1.06174	1.08717	1.05074	1.07038	1.07746	1.02059	1.04734	1.05177	1.0695	1.07288	1.05126	1.03513	0.9834	1.09834	1.08229
22.83	1.07467	1.08535	1.0609	1.07462	1.07235	1.07014	1.06108	1.03937	1.06379	1.03735	1.07012	1.00626	1.0722	1.0694	1.15012	1.07256	1.05798	1.06091	1.07224	1.05381	1.07729	1.07729	1.0856	1.07062	1.08948	1.06769	1.0472	1.04816	1.06262	1.07104	1.06515	1.06961	1.05211	1.10883	1.05931	1.08641	1.0512	1.06956	1.06968	1.02068	1.04612	1.05283	1.07012	1.07646	1.04953	1.03664	0.990809	1.09495	1.08189
22.92	1.07382	1.08564	1.05922	1.07655	1.07111	1.06983	1.06035	1.03912	1.05618	1.03741	1.07002	1.0075	1.09965	1.06885	1.12458	1.07367	1.05957	1.06116	1.07246	1.05388	1.07844	1.07672	1.08494	1.07184	1.06358	1.06514	1.04542	1.04365	1.06226	1.07139	1.06355	1.06917	1.05005	1.1635	1.06543	1.08428	1.05068	1.06942	1.05666	1.02005	1.04603	1.05276	1.07349	1.06472	1.05224	1.03549	0.986981	1.09475	1.08241
23	1.07238	1.08236	1.05956	1.07559	1.06882	1.06765	1.05853	1.03705	1.05263	1.03469	1.06816	1.00402	1.12146	1.06654	1.08831	1.07033	1.05588	1.06045	1.06989	1.04992	1.07879	1.07289	1.08246	1.07268	1.05976	1.0638	1.04623	1.04245	1.05915	1.06989	1.06034	1.06702	1.04919	1.23582	1.0643	1.08435	1.04998	1.06663	1.04296	1.0193	1.04313	1.04874	1.06675	1.06251	1.0489	1.03622	0.978511	1.09432	1.07956
23.08	1.07388	1.08618	1.05908	1.08121	1.07106	1.07064	1.06207	1.04015	1.05717	1.03721	1.07128	1.00689	1.13347	1.07223	1.06364	1.07257	1.05897	1.06511	1.07379	1.05395	1.07928	1.07551	1.08519	1.06521	1.06303	1.08165	1.04689	1.05109	1.06391	1.073	1.0646	1.07043	1.05011	1.07775	1.0647	1.08698	1.05362	1.066	1.04186	1.02146	1.04606	1.054	1.07061	1.06904	1.04298	1.0433	0.979398	1.09558	1.08472
23.17	1.07511	1.08746	1.06091	1.07439	1.07341	1.07247	1.06285	1.04112	1.05656	1.03849	1.07195	1.00792	1.07385	1.06957	1.05526	1.07178	1.05884	1.06347	1.07373	1.05575	1.08231	1.07799	1.08731	1.06351	1.06328	1.0733	1.04978	1.04934	1.06605	1.07445	1.06675	1.07004	1.05329	1.03885	1.06964	1.08833	1.05428	1.06543	1.04156	1.02331	1.04687	1.05681	1.07113	1.06556	1.04473	1.04359	0.988124	1.09621	1.08484
23.25	1.07134	1.08399	1.05441	1.07365	1.06784	1.06811	1.05909	1.03762	1.05462	1.03393	1.06715	1.00541	1.06176	1.06546	1.05078	1.06988	1.05635	1.05853	1.07092	1.05097	1.07702	1.07375	1.08317	1.05974	1.06196	1.06526	1.04494	1.04662	1.06048	1.06828	1.06246	1.0678	1.05021	1.02839	1.06199	1.08328	1.05064	1.0619	1.03754	1.0151	1.04418	1.05085	1.06933	1.06133	1.04055	1.03661	0.980238	1.0921	1.08043
23.33	1.06883	1.08011	1.05682	1.07119	1.06515	1.06655	1.05627	1.03518	1.05353	1.03344	1.06522	1.00156	1.05855	1.06226	1.04911	1.06723	1.05259	1.0551	1.06873	1.04554	1.07461	1.07185	1.08062	1.05748	1.06619	1.06166	1.04943	1.04304	1.05631	1.06536	1.06106	1.06318	1.04694	1.02629	1.05602	1.08094	1.04808	1.06038	1.03885	1.01159	1.04233	1.0575	1.06748	1.05878	1.05082	1.03395	0.970633	1.08927	1.0774
23.42	1.07093	1.08478	1.05627	1.07195	1.06778	1.06979	1.05877	1.03637	1.06086	1.03392	1.06817	1.00392	1.07172	1.06528	1.04865	1.06809	1.05842	1.06448	1.0706	1.05005	1.07806	1.07551	1.08238	1.05906	1.09328	1.06409	1.04747	1.04191	1.05983	1.07076	1.06178	1.06684	1.04906	1.03003	1.05828	1.08255	1.0487	1.0621	1.0394	1.01034	1.04354	1.06971	1.07174	1.06453	1.05517	1.03463	0.976562	1.09375	1.0802
23.5	1.07055	1.08315	1.05786	1.07217	1.06745	1.06977	1.05699	1.03675	1.05334	1.03447	1.06776	1.00706	1.25006	1.06928	1.04499	1.06814	1.05548	1.06011	1.07148	1.04982	1.07772	1.07405	1.08252	1.05914	1.15893	1.07954	1.04679	1.06207	1.06188	1.06876	1.06176	1.06755	1.04887	1.03125	1.05889	1.08555	1.04821	1.0641	1.03663	1.00895	1.04283	1.04993	1.07005	1.0612	1.05903	1.03607	0.978971	1.09342	1.08224
23.58	1.07012	1.08168	1.05446	1.06975	1.06626	1.0697	1.05761	1.03517	1.05075	1.03167	1.06535	1.00106	1.0787	1.06248	1.04142	1.0666	1.05354	1.05823	1.0687	1.04809	1.07647	1.07083	1.08041	1.05681	1.07231	1.06744	1.04345	1.06363	1.05728	1.06747	1.06011	1.06501	1.04622	1.02713	1.06184	1.07926	1.0474	1.06141	1.03518	1.00941	1.04321	1.0472	1.06677	1.05412	1.05243	1.03061	0.974718	1.09075	1.07962
23.67	1.07135	1.08432	1.05441	1.07159	1.06761	1.07531	1.05703	1.03593	1.05573	1.03185	1.0677	1.00329	1.07191	1.06516	1.04395	1.06699	1.05173	1.05643	1.07366	1.0492	1.07595	1.07368	1.08353	1.0599	1.06393	1.06405	1.04622	1.06883	1.06013	1.06823	1.06088	1.06788	1.04863	1.02978	1.06355	1.08372	1.05062	1.06369	1.03995	1.00939	1.04311	1.13213	1.06967	1.05982	1.05007	1.03446	0.975153	1.09216	1.07725
23.75	1.06866	1.07994	1.05618	1.07214	1.06778	1.08965	1.05671	1.03551	1.05846	1.03082	1.06765	1.00624	1.29174	1.06868	1.04237	1.06671	1.05259	1.05569	1.06915	1.04765	1.07693	1.07186	1.08018	1.05798	1.064	1.06244	1.04566	1.05728	1.05891	1.06557	1.06103	1.06469	1.04738	1.02554	1.05941	1.0838	1.04879	1.06252	1.04143	1.00594	1.03839	1.05508	1.06588	1.0601	1.04388	1.03495	0.971691	1.09181	1.07833
23.83	1.06857	1.08018	1.05461	1.07206	1.06652	1.083	1.05436	1.03312	1.04926	1.03331	1.06554	1.00159	1.08069	1.06241	1.04075	1.06536	1.05074	1.06187	1.06792	1.04799	1.07556	1.07129	1.08107	1.05792	1.07187	1.06222	1.04637	1.04412	1.06106	1.06689	1.05977	1.06478	1.04829	1.02698	1.05904	1.08275	1.04769	1.06353	1.05264	1.00373	1.03993	1.04294	1.06585	1.05389	1.04491	1.03304	0.975337	1.09035	1.07602
23.92	1.07304	1.08358	1.05818	1.07321	1.06908	1.07222	1.05879	1.0378	1.05464	1.04045	1.0702	1.00549	1.05886	1.06525	1.04357	1.07072	1.05468	1.06979	1.07326	1.05224	1.07753	1.07474	1.08503	1.06158	1.08249	1.06546	1.05343	1.06379	1.06561	1.07208	1.06414	1.06828	1.05433	1.02982	1.06419	1.08381	1.05323	1.07741	1.05196	1.0097	1.04557	1.04632	1.06985	1.05769	1.05701	1.03799	0.974976	1.09316	1.07927
24	1.07094	1.0809	1.05605	1.07234	1.06776	1.06722	1.05711	1.03441	1.05051	1.03787	1.06712	1.00175	1.05457	1.06331	1.03882	1.06858	1.05411	1.05605	1.06972	1.04818	1.07518	1.07449	1.08356	1.05888	1.07328	1.07538	1.05115	1.05046	1.06194	1.06728	1.0608	1.0664	1.04828	1.03073	1.06163	1.08229	1.05139	1.07603	1.06392	1.0061	1.04189	1.04451	1.06861	1.05452	1.04528	1.03604	0.976165	1.09189	1.07906
24.08	1.0705	1.07898	1.05584	1.06994	1.06616	1.06506	1.0554	1.03566	1.05089	1.03668	1.06466	1.00175	1.05951	1.06337	1.03729	1.06733	1.05324	1.05399	1.06979	1.04797	1.07501	1.07268	1.08235	1.05667	1.06276	1.06553	1.04692	1.06773	1.05953	1.06794	1.05981	1.0658	1.04754	1.03452	1.06172	1.08266	1.05059	1.06888	1.20744	1.00646	1.04136	1.04377	1.06635	1.05496	1.03716	1.03796	0.972719	1.09196	1.07505
24.17	1.07051	1.08315	1.05645	1.07023	1.06816	1.06546	1.05808	1.03406	1.05393	1.03564	1.06823	1.00287	1.06204	1.06212	1.04051	1.06825	1.05306	1.05584	1.07145	1.0499	1.07793	1.07307	1.08438	1.0602	1.06699	1.06231	1.0439	1.0696	1.06119	1.0678	1.06027	1.06675	1.04622	1.1619	1.06055	1.08347	1.05102	1.06314	1.09301	1.00506	1.04159	1.04576	1.06699	1.05359	1.03818	1.03632	0.976637	1.0924	1.0751
24.25	1.07022	1.08316	1.05913	1.07225	1.0686	1.0687	1.05818	1.03616	1.07469	1.03589	1.06856	1.00356	1.05562	1.06563	1.03959	1.0682	1.05424	1.05468	1.07018	1.04897	1.07878	1.07401	1.08528	1.05964	1.06185	1.06238	1.04258	1.04877	1.06183	1.06885	1.06245	1.06879	1.04882	1.21141	1.06299	1.08324	1.05265	1.0609	1.03784	1.00402	1.04168	1.04456	1.06806	1.05494	1.04671	1.03767	0.974516	1.09206	1.07624
24.33	1.0673	1.07866	1.05594	1.06684	1.06363	1.06546	1.05253	1.03107	1.04799	1.02784	1.06257	0.999906	1.05059	1.05963	1.03379	1.06278	1.04971	1.05093	1.06916	1.0456	1.07399	1.06914	1.07867	1.0535	1.05973	1.05796	1.03992	1.04265	1.05988	1.06457	1.05893	1.06227	1.0424	1.2739	1.06369	1.07885	1.05071	1.05684	1.02543	1.00008	1.03775	1.04158	1.06419	1.05151	1.04386	1.0318	0.971937	1.08852	1.07021
24.42	1.07278	1.08476	1.06108	1.07054	1.06942	1.07124	1.05949	1.03729	1.0532	1.03416	1.06762	1.00614	1.05618	1.06492	1.04083	1.07012	1.05439	1.05753	1.07239	1.05169	1.08073	1.07554	1.08432	1.06116	1.07094	1.06333	1.04439	1.04952	1.06178	1.07035	1.06527	1.06749	1.05302	1.23302	1.06622	1.08526	1.05519	1.05984	1.0308	1.00906	1.04239	1.04675	1.06927	1.056	1.04562	1.03711	0.980286	1.09725	1.07476
24.5	1.07392	1.08376	1.06109	1.0736	1.07032	1.07163	1.05801	1.03643	1.05121	1.03297	1.0681	1.00803	1.05708	1.06584	1.03843	1.07277	1.05593	1.05661	1.07397	1.05159	1.07696	1.07657	1.08424	1.06208	1.2045	1.06168	1.04173	1.05786	1.06336	1.06952	1.06609	1.06912	1.05381	1.26491	1.06795	1.08289	1.05422	1.05841	1.03172	1.00916	1.04258	1.04738	1.06681	1.05457	1.04424	1.0421	0.975216	1.09919	1.07644
24.58	1.07013	1.08181	1.05776	1.06797	1.06765	1.06723	1.05565	1.03524	1.04866	1.02812	1.06565	1.00839	1.05529	1.06269	1.03785	1.06841	1.05312	1.06025	1.0695	1.04919	1.07447	1.07443	1.08167	1.05789	1.09262	1.05984	1.03935	1.05851	1.05896	1.06893	1.06054	1.06522	1.05071	1.1629	1.06263	1.08243	1.05077	1.05666	1.03145	1.00392	1.04099	1.044	1.06557	1.05294	1.03655	1.04043	0.973461	1.09411	1.0723
24.67	1.0676	1.07959	1.05354	1.0672	1.06375	1.06619	1.05305	1.03111	1.04635	1.02665	1.06493	1.00401	1.05145	1.06009	1.03327	1.06435	1.04855	1.05201	1.06833	1.0478	1.07125	1.0707	1.07891	1.05536	1.0663	1.05814	1.0378	1.04583	1.05743	1.06478	1.05878	1.06302	1.04661	1.06271	1.06	1.08208	1.04887	1.05421	1.03039	0.997703	1.03869	1.04262	1.06538	1.05237	1.0366	1.0418	0.974605	1.09132	1.07095
24.75	1.06847	1.07854	1.05307	1.06674	1.06482	1.0645	1.05397	1.03145	1.04744	1.02626	1.06398	1.00287	1.05004	1.06038	1.03354	1.06544	1.0511	1.05167	1.06852	1.04541	1.07276	1.07252	1.07917	1.05668	1.06327	1.05831	1.03934	1.04423	1.05965	1.06596	1.05842	1.06281	1.04337	1.03133	1.0566	1.08273	1.0512	1.05357	1.03218	1.00034	1.03618	1.0933	1.06679	1.05179	1.0352	1.03661	0.972812	1.08864	1.07102
24.83	1.0674	1.08026	1.05272	1.06521	1.06404	1.06287	1.05304	1.03116	1.04674	1.02749	1.06647	1.00483	1.05086	1.06017	1.0335	1.06527	1.05173	1.05153	1.06804	1.04788	1.07312	1.07005	1.0786	1.05534	1.06093	1.05852	1.04174	1.04291	1.05978	1.06472	1.05947	1.06397	1.04508	1.01758	1.0596	1.07718	1.04972	1.05503	1.03788	0.999413	1.03496	1.04909	1.0662	1.05209	1.03683	1.04066	0.971626	1.08951	1.0669
24.92	1.07006	1.08041	1.053	1.06557	1.0652	1.06286	1.0548	1.03404	1.04875	1.02594	1.06561	1.00347	1.05118	1.05955	1.03371	1.06641	1.04997	1.05117	1.06834	1.04789	1.07349	1.07042	1.08015	1.05763	1.0636	1.05956	1.04348	1.04431	1.05902	1.06545	1.06042	1.06404	1.04436	1.01908	1.05739	1.07949	1.05166	1.0568	1.06606	1.00127	1.03882	1.0415	1.06638	1.0526	1.04887	1.08528	0.975519	1.09018	1.06749
25	1.07292	1.08395	1.05756	1.06978	1.06778	1.06789	1.05835	1.03794	1.05171	1.03066	1.06702	1.0101	1.05517	1.06494	1.03685	1.07006	1.05392	1.0552	1.07124	1.05159	1.07786	1.07606	1.08139	1.06115	1.06766	1.07129	1.04195	1.0499	1.05968	1.06817	1.06327	1.06872	1.04751	1.02384	1.06072	1.08266	1.05505	1.05905	1.10308	1.00468	1.04225	1.04514	1.0706	1.05455	1.09147	1.07597	0.979564	1.09261	1.07252
25.08	1.07202	1.08045	1.05481	1.06716	1.06549	1.06965	1.05656	1.03516	1.04733	1.02951	1.06608	1.00752	1.05279	1.06197	1.03554	1.06573	1.0527	1.07989	1.07104	1.04851	1.07668	1.07257	1.081	1.05811	1.07246	1.06428	1.0421	1.04582	1.05473	1.0657	1.06111	1.06642	1.04414	1.02632	1.05979	1.08055	1.05312	1.05806	1.11351	1.00208	1.03943	1.04336	1.0685	1.05208	1.07577	1.04295	0.977262	1.09365	1.07164
25.17	1.06886	1.08047	1.05175	1.06789	1.06542	1.06748	1.05402	1.03274	1.04652	1.02784	1.0642	1.00588	1.05306	1.06038	1.03426	1.06495	1.05109	1.06348	1.06934	1.04664	1.07244	1.06856	1.07953	1.05599	1.06988	1.05699	1.0397	1.04175	1.05399	1.0644	1.05614	1.06308	1.04308	1.02709	1.05155	1.08096	1.04903	1.05801	1.07421	0.999761	1.03498	1.04153	1.06638	1.04851	1.04734	1.04604	0.981672	1.09342	1.06752
25.25	1.07364	1.08321	1.05336	1.07008	1.06628	1.07204	1.05767	1.03737	1.04957	1.02846	1.06727	1.00828	1.05479	1.06362	1.03677	1.06973	1.05365	1.06506	1.07233	1.04943	1.07441	1.07132	1.08175	1.05698	1.08206	1.0604	1.03964	1.04506	1.0542	1.06637	1.06021	1.06724	1.04578	1.02626	1.05456	1.08145	1.05431	1.05931	1.03488	1.00086	1.03618	1.04265	1.07458	1.05294	1.038	1.04374	0.982842	1.09443	1.0709
25.33	1.06897	1.07966	1.05057	1.0658	1.06293	1.06916	1.05387	1.03125	1.04783	1.02706	1.0633	1.00675	1.05206	1.06129	1.03327	1.06541	1.05003	1.05123	1.06745	1.0462	1.07234	1.07081	1.08037	1.0578	1.11834	1.0568	1.03881	1.04194	1.05174	1.06328	1.05889	1.0643	1.04197	1.02791	1.05245	1.0803	1.05081	1.05654	1.02125	0.995406	1.03587	1.04093	1.06578	1.04984	1.03246	1.04561	0.979891	1.09079	1.06998
25.42	1.0684	1.07873	1.05121	1.06816	1.0644	1.06621	1.05399	1.03289	1.04753	1.0265	1.06622	1.00562	1.05274	1.06218	1.03286	1.0658	1.04813	1.04905	1.0668	1.0445	1.07287	1.07007	1.0787	1.05565	1.1273	1.05749	1.03893	1.04125	1.05158	1.06499	1.0572	1.06368	1.04318	1.13045	1.0508	1.07749	1.05339	1.05549	1.02247	0.999078	1.03542	1.12139	1.0665	1.05077	1.0297	1.05901	0.974435	1.09008	1.06935
25.5	1.06674	1.07854	1.04849	1.06444	1.06151	1.06475	1.0526	1.02933	1.04657	1.02515	1.06321	1.00476	1.05339	1.05859	1.03326	1.06423	1.04827	1.04746	1.06618	1.04481	1.07039	1.06754	1.07731	1.05741	1.06977	1.06805	1.03944	1.0396	1.04987	1.06327	1.05601	1.06181	1.04464	1.26867	1.0523	1.07917	1.05078	1.05363	1.02208	0.996956	1.03417	1.07605	1.0638	1.04933	1.02913	1.04588	0.977369	1.08771	1.06624
25.58	1.06966	1.07868	1.05158	1.07233	1.0651	1.07105	1.05514	1.03248	1.0485	1.02604	1.06575	1.00697	1.05874	1.07422	1.03581	1.06599	1.05008	1.04858	1.06808	1.04662	1.07262	1.0706	1.0808	1.05931	1.06428	1.06208	1.04073	1.03894	1.05419	1.06577	1.05798	1.06465	1.04179	1.1479	1.0532	1.08037	1.05092	1.05636	1.02595	1.00798	1.03386	1.06483	1.06332	1.0516	1.02932	1.0474	0.980125	1.08952	1.06806
25.67	1.07258	1.0827	1.05344	1.06834	1.06941	1.09987	1.05639	1.03457	1.04898	1.02824	1.0659	1.00806	1.06204	1.06451	1.03672	1.0676	1.05175	1.05026	1.07288	1.0474	1.07403	1.072	1.08145	1.05953	1.06679	1.05951	1.04176	1.04077	1.05399	1.06584	1.0589	1.06664	1.04404	1.08082	1.05605	1.08284	1.0536	1.05958	1.03288	1.00324	1.03756	1.06023	1.06727	1.07486	1.03736	1.0491	0.979282	1.09147	1.07135
25.75	1.07049	1.08092	1.05196	1.06489	1.06534	1.07441	1.05534	1.03113	1.04705	1.02645	1.06465	1.00595	1.06273	1.06222	1.03669	1.06553	1.05041	1.04835	1.06991	1.04831	1.07331	1.06989	1.08061	1.0573	1.0625	1.05727	1.0406	1.03945	1.05305	1.06359	1.05718	1.06631	1.04332	1.04547	1.05393	1.0802	1.07615	1.05992	1.03076	1.00046	1.03657	1.07054	1.06513	1.05779	1.05758	1.11175	0.9735	1.0897	1.06991
25.83	1.06877	1.078	1.05162	1.06416	1.06667	1.06465	1.05656	1.03183	1.04681	1.02586	1.06463	1.00711	1.06584	1.0617	1.03463	1.0652	1.04892	1.04767	1.06761	1.04679	1.07176	1.07075	1.07885	1.05979	1.06756	1.05709	1.03898	1.04023	1.0522	1.06319	1.05782	1.06413	1.03996	1.02597	1.05393	1.08124	1.05942	1.05869	1.03028	0.997145	1.03497	1.04692	1.06281	1.04841	1.0669	1.05287	0.973311	1.09001	1.06925
25.92	1.06971	1.08085	1.051	1.06358	1.06777	1.06397	1.05388	1.0327	1.04765	1.029	1.06604	1.00931	1.05946	1.06251	1.0363	1.06602	1.04938	1.04741	1.06788	1.04615	1.07114	1.07055	1.07968	1.05711	1.07881	1.05878	1.03727	1.04168	1.05378	1.06612	1.05809	1.06402	1.03996	1.02544	1.05491	1.08038	1.05255	1.05711	1.02988	0.999747	1.03407	1.04	1.06389	1.04855	1.06262	1.04535	0.972436	1.09159	1.07092
26	1.07376	1.08396	1.05601	1.06957	1.06898	1.06719	1.05663	1.03632	1.05128	1.0292	1.06979	1.02574	1.06127	1.06729	1.04012	1.06719	1.05827	1.0542	1.07141	1.05067	1.07624	1.07563	1.0805	1.06088	1.07686	1.06771	1.04257	1.04502	1.05776	1.06817	1.06145	1.06922	1.04355	1.02652	1.05605	1.08546	1.05782	1.06121	1.03785	1.00223	1.04002	1.04496	1.06725	1.05323	1.04157	1.04689	0.983993	1.09519	1.07289
26.08	1.06721	1.07768	1.04858	1.06501	1.06047	1.06143	1.05157	1.02775	1.04344	1.02278	1.06102	1.01664	1.0544	1.05894	1.03971	1.06149	1.04765	1.04415	1.06236	1.04435	1.06861	1.06759	1.07597	1.05369	1.06368	1.05437	1.03882	1.03688	1.05032	1.06214	1.05532	1.05882	1.03684	1.01691	1.04653	1.07897	1.04956	1.05582	1.05197	0.994163	1.03009	1.03661	1.06138	1.04552	1.02826	1.04297	0.97114	1.08631	1.06447
26.17	1.0717	1.08098	1.05323	1.07222	1.0651	1.06396	1.05598	1.03424	1.04719	1.02836	1.06667	1.01699	1.06145	1.06132	1.038	1.0682	1.05103	1.04794	1.06856	1.04636	1.07358	1.07035	1.07929	1.05892	1.06365	1.05661	1.04084	1.04243	1.05455	1.06732	1.05806	1.06527	1.04052	1.0213	1.05137	1.08217	1.0534	1.06244	1.13556	0.999206	1.03477	1.04069	1.06665	1.04982	1.03638	1.16928	0.968649	1.09277	1.07054
26.25	1.0698	1.07951	1.05206	1.06961	1.06456	1.06476	1.05484	1.03236	1.0472	1.02623	1.06424	1.01188	1.05681	1.06179	1.03621	1.06503	1.05017	1.04832	1.06793	1.04549	1.07264	1.07102	1.07874	1.0553	1.05939	1.05656	1.04089	1.03815	1.05381	1.06616	1.05829	1.06446	1.0406	1.02389	1.05185	1.08106	1.05351	1.05865	1.18592	0.9983	1.03716	1.03988	1.06579	1.04926	1.03004	1.11268	0.970517	1.09002	1.06777
26.33	1.07135	1.08049	1.05005	1.0681	1.06293	1.06456	1.05543	1.03227	1.04896	1.02674	1.06383	1.01249	1.05364	1.06145	1.03592	1.06604	1.05078	1.04866	1.06856	1.04708	1.07284	1.06974	1.07892	1.05911	1.05757	1.05701	1.04253	1.04131	1.05231	1.06698	1.05818	1.06322	1.04143	1.01966	1.05146	1.08563	1.05405	1.06036	1.05165	0.997531	1.03461	1.03905	1.06425	1.05002	1.02749	1.04552	0.967841	1.09369	1.06665
26.42	1.06647	1.07866	1.04887	1.06551	1.06165	1.06207	1.05461	1.03121	1.04813	1.02629	1.06284	1.00983	1.05267	1.0586	1.03451	1.0646	1.04916	1.04732	1.06612	1.04531	1.06989	1.06853	1.07736	1.05799	1.0586	1.05451	1.03983	1.038	1.05059	1.06516	1.05605	1.06212	1.03765	1.02117	1.05354	1.09008	1.05114	1.05838	1.02969	0.994742	1.03426	1.03797	1.06485	1.04733	1.02314	1.04633	0.969659	1.09049	1.06651
26.5	1.06825	1.07738	1.05212	1.06633	1.06375	1.0622	1.05505	1.03166	1.0543	1.02843	1.06375	1.0125	1.05787	1.06327	1.03643	1.06298	1.05506	1.04602	1.0668	1.04475	1.0704	1.06954	1.07657	1.05875	1.0648	1.05682	1.04053	1.04013	1.05162	1.06555	1.05912	1.06372	1.04007	1.02387	1.05372	1.08533	1.05375	1.05828	1.02238	0.996555	1.03482	1.03723	1.06323	1.04727	1.02455	1.04232	0.969535	1.09238	1.06654
26.58	1.06991	1.08087	1.05212	1.06829	1.06396	1.06423	1.0563	1.03249	1.04943	1.02702	1.06272	1.01236	1.05718	1.06257	1.04	1.06377	1.05099	1.04935	1.06712	1.04532	1.07185	1.07	1.08054	1.05899	1.08549	1.06059	1.0435	1.04127	1.05219	1.0662	1.05866	1.06392	1.0383	1.02699	1.05424	1.08434	1.05325	1.05977	1.02034	0.996195	1.03338	1.04053	1.06883	1.04926	1.02513	1.29903	0.972099	1.09041	1.06734
26.67	1.0683	1.07754	1.04991	1.06765	1.06184	1.06167	1.05175	1.03197	1.04519	1.02574	1.06187	1.01199	1.05637	1.06199	1.03498	1.06381	1.0477	1.04627	1.06644	1.04584	1.07029	1.06966	1.07734	1.05697	1.1696	1.06197	1.04265	1.03898	1.05097	1.06376	1.05715	1.06149	1.03638	1.02453	1.05036	1.0758	1.0512	1.05715	1.02015	0.996632	1.0314	1.03629	1.06451	1.04997	1.02331	1.07908	0.966766	1.0895	1.06431
26.75	1.06662	1.07932	1.04772	1.06381	1.06048	1.06446	1.05214	1.02977	1.04247	1.02445	1.06114	1.00971	1.05673	1.06461	1.03486	1.06212	1.05362	1.04424	1.0654	1.04449	1.07042	1.06804	1.07544	1.05437	1.06581	1.05633	1.04175	1.03705	1.05063	1.06144	1.05447	1.06111	1.03514	1.02145	1.04773	1.0767	1.04998	1.05581	1.02329	0.993816	1.03368	1.03617	1.06274	1.04506	1.02458	1.03312	0.963086	1.08642	1.06829
26.83	1.06577	1.07989	1.0495	1.06658	1.06399	1.06367	1.05325	1.02926	1.04577	1.02372	1.06323	1.01538	1.06157	1.0635	1.03427	1.06303	1.04889	1.04635	1.06447	1.04387	1.06876	1.06791	1.07524	1.05906	1.05535	1.05345	1.04004	1.03963	1.05134	1.06448	1.05595	1.06081	1.03658	1.0208	1.05233	1.07655	1.05213	1.05645	1.03718	0.993506	1.03432	1.03623	1.06332	1.04458	1.02274	1.02801	0.964899	1.08817	1.06666
26.92	1.06546	1.07879	1.04588	1.0628	1.05983	1.06164	1.0503	1.02856	1.04219	1.02303	1.06084	1.01722	1.0583	1.05746	1.03358	1.0628	1.04562	1.04572	1.06395	1.04302	1.07014	1.06528	1.0747	1.0547	1.05378	1.05183	1.03804	1.03828	1.04846	1.06163	1.05457	1.05958	1.03504	1.02037	1.04954	1.07562	1.04874	1.05506	1.06277	0.99023	1.03189	1.03518	1.06431	1.04477	1.02047	1.02806	0.96367	1.0861	1.06204
27	1.06711	1.07971	1.04833	1.06723	1.06339	1.06217	1.05411	1.03163	1.04511	1.02412	1.06244	1.01469	1.07359	1.06049	1.07567	1.06253	1.04982	1.04478	1.06505	1.04485	1.06922	1.06944	1.07642	1.05805	1.05459	1.05321	1.04	1.0408	1.05009	1.06002	1.05718	1.06237	1.03876	1.03753	1.05863	1.07907	1.05163	1.05751	1.13421	0.991855	1.03341	1.03603	1.06493	1.04625	1.02052	1.03088	0.966037	1.08725	1.06538
27.08	1.06475	1.07596	1.04604	1.06266	1.06083	1.06082	1.05209	1.02979	1.0438	1.02291	1.06369	1.01367	1.19568	1.0619	1.03651	1.06058	1.04673	1.04649	1.06305	1.04394	1.07123	1.06773	1.07475	1.05553	1.06124	1.05364	1.03964	1.04075	1.04734	1.06043	1.05595	1.06067	1.03528	1.19223	1.05252	1.07518	1.04903	1.05675	1.12816	0.989219	1.02916	1.03478	1.0625	1.04381	1.02032	1.03103	0.968827	1.08563	1.06252
27.17	1.0668	1.07959	1.04928	1.06688	1.06202	1.06787	1.05481	1.03126	1.04656	1.02604	1.06155	1.01574	1.10791	1.06378	1.03434	1.06392	1.05026	1.04797	1.06673	1.0444	1.07202	1.0708	1.07738	1.06054	1.19065	1.05883	1.0426	1.0436	1.0531	1.06296	1.05737	1.06255	1.03649	1.21831	1.05079	1.07613	1.05217	1.057	1.06977	0.991231	1.03189	1.03696	1.06524	1.04844	1.02689	1.0319	0.968893	1.08929	1.06534
27.25	1.06761	1.0773	1.04817	1.06452	1.06083	1.06747	1.05047	1.02894	1.04465	1.02303	1.06038	1.0107	1.1451	1.06153	1.03373	1.06359	1.05794	1.05121	1.06478	1.0429	1.06813	1.0676	1.07399	1.057	1.09234	1.05266	1.0383	1.04123	1.04765	1.05943	1.05473	1.06107	1.03657	1.05619	1.05179	1.07566	1.05132	1.05557	1.03749	0.991231	1.03192	1.03391	1.06154	1.04575	1.02897	1.03439	0.962686	1.0848	1.06274
27.33	1.0704	1.08247	1.05217	1.06741	1.06447	1.06553	1.05448	1.03264	1.04847	1.02741	1.06443	1.01553	1.08241	1.0632	1.03852	1.0681	1.05324	1.05086	1.06706	1.04618	1.07426	1.06962	1.07907	1.07345	1.07325	1.05588	1.04286	1.04422	1.05353	1.06592	1.05915	1.0655	1.03798	1.02251	1.05835	1.07999	1.05285	1.06212	1.02666	0.991459	1.03467	1.03889	1.06659	1.04812	1.0357	1.0366	0.963542	1.09161	1.06838
27.42	1.0654	1.07628	1.04642	1.06266	1.06091	1.0621	1.0501	1.02915	1.04309	1.02238	1.06183	1.01003	1.05456	1.05882	1.11378	1.06192	1.04449	1.04372	1.06375	1.04255	1.06868	1.06764	1.07358	1.05765	1.06874	1.04888	1.04228	1.03517	1.04926	1.05895	1.05444	1.05979	1.03341	1.01063	1.05219	1.07369	1.04684	1.05472	1.01714	0.987905	1.0295	1.03311	1.06012	1.04418	1.02385	1.033	0.960936	1.08698	1.06544
27.5	1.0677	1.07925	1.04857	1.06566	1.0634	1.06082	1.05231	1.02834	1.04304	1.02416	1.06204	1.01641	1.05097	1.06044	1.04917	1.0618	1.04841	1.04675	1.06477	1.04313	1.07155	1.06914	1.07537	1.05827	1.07198	1.0528	1.04411	1.04287	1.05287	1.06273	1.05553	1.0614	1.03812	1.00964	1.05501	1.07945	1.05047	1.05716	1.01696	0.990742	1.03158	1.03627	1.05939	1.04623	1.02412	1.03323	0.960803	1.08964	1.06587
27.58	1.06753	1.08019	1.04779	1.06422	1.06158	1.06204	1.05061	1.02893	1.04536	1.02396	1.06212	1.01601	1.04995	1.06069	1.03438	1.06286	1.05711	1.04524	1.06384	1.04542	1.07089	1.06859	1.07506	1.05663	1.12488	1.05004	1.04118	1.04605	1.05188	1.06404	1.05562	1.06084	1.03623	1.01077	1.05358	1.07587	1.04957	1.05553	1.01827	0.990663	1.03289	1.03614	1.06233	1.0474	1.0295	1.03327	0.965621	1.08613	1.06377
27.67	1.06748	1.07823	1.04696	1.06433	1.06073	1.06107	1.05141	1.0276	1.0449	1.02461	1.06045	1.01466	1.05048	1.06001	1.03275	1.06498	1.04894	1.04713	1.06555	1.04332	1.0699	1.06788	1.07376	1.05883	1.11109	1.052	1.04401	1.04233	1.04948	1.06003	1.05658	1.06235	1.03529	1.01089	1.04888	1.08018	1.04992	1.05629	1.02006	0.989658	1.02893	1.07934	1.06525	1.04783	1.02924	1.03575	0.966906	1.08493	1.06073
27.75	1.06717	1.07862	1.04929	1.06314	1.06174	1.06155	1.05169	1.02966	1.04487	1.02439	1.06188	1.01316	1.05081	1.05877	1.03271	1.06243	1.04955	1.04548	1.06506	1.045	1.06937	1.0689	1.07515	1.05527	1.07571	1.0536	1.04388	1.04157	1.04997	1.06084	1.05526	1.06131	1.03401	1.01231	1.04784	1.08031	1.04963	1.05501	1.01999	0.990688	1.03106	1.05174	1.06274	1.04816	1.02771	1.03196	0.966138	1.08478	1.05888
27.83	1.06836	1.0818	1.05086	1.06693	1.0651	1.0784	1.05343	1.03117	1.0474	1.02462	1.06425	1.01547	1.05307	1.05988	1.03345	1.06551	1.06686	1.04716	1.06744	1.04478	1.07179	1.06902	1.07725	1.06057	1.06778	1.06359	1.04446	1.04177	1.05107	1.06363	1.05784	1.06241	1.03621	1.01621	1.05151	1.08026	1.05065	1.05465	1.02355	0.994808	1.03584	1.04004	1.06476	1.04985	1.02081	1.03592	0.965697	1.0885	1.0629
27.92	1.06913	1.07979	1.04956	1.06541	1.06347	1.08313	1.0525	1.0303	1.04679	1.02474	1.06399	1.01427	1.05299	1.05949	1.0346	1.06386	1.05098	1.04646	1.06523	1.04456	1.07205	1.06932	1.07734	1.05866	1.06334	1.05627	1.04286	1.04122	1.05001	1.06158	1.0577	1.06241	1.03776	1.01572	1.04863	1.09052	1.04913	1.05478	1.02336	0.99204	1.03327	1.03534	1.06248	1.04942	1.02205	1.03086	0.964395	1.08799	1.05951
28	1.06685	1.07852	1.04938	1.06461	1.06243	1.06003	1.05155	1.02779	1.04478	1.02282	1.06104	1.01393	1.0494	1.05639	1.02933	1.06099	1.04791	1.04543	1.06425	1.0435	1.06927	1.06731	1.07564	1.05634	1.05909	1.05166	1.04116	1.03642	1.0479	1.05922	1.05495	1.06161	1.03485	1.01365	1.04624	1.11758	1.04763	1.05267	1.02293	0.989505	1.03425	1.0344	1.06052	1.0479	1.02588	1.03142	1.01761	1.0865	1.0618
28.08	1.06609	1.07961	1.04639	1.06186	1.06048	1.05739	1.05054	1.02966	1.04184	1.02081	1.06294	1.01143	1.0514	1.05652	1.0313	1.06098	1.06299	1.04508	1.0627	1.04407	1.06873	1.0652	1.07405	1.05635	1.06024	1.05002	1.04162	1.03618	1.04943	1.06062	1.05569	1.06128	1.03375	1.01448	1.04853	1.08029	1.04989	1.05398	1.02219	0.990101	1.02936	1.03473	1.05923	1.04619	1.02114	1.03373	1.04272	1.08867	1.06101
28.17	1.06569	1.07938	1.04873	1.06309	1.06311	1.05936	1.05284	1.02919	1.04398	1.02173	1.06225	1.01391	1.06022	1.06039	1.03354	1.06267	1.04903	1.04774	1.06578	1.04643	1.07039	1.06859	1.07515	1.05721	1.06938	1.05261	1.04318	1.03663	1.04836	1.06167	1.05512	1.06296	1.03455	1.01647	1.04781	1.07437	1.05081	1.05744	1.02343	0.992049	1.0314	1.04185	1.06248	1.04868	1.02086	1.03484	0.99849	1.08601	1.06043
28.25	1.06672	1.07765	1.04865	1.06476	1.06228	1.05851	1.05138	1.02965	1.0449	1.02264	1.06422	1.0123	1.06773	1.06024	1.03329	1.06331	1.04659	1.04585	1.06399	1.04542	1.06942	1.06783	1.07756	1.05649	1.1066	1.05171	1.04462	1.03857	1.05045	1.06192	1.05525	1.0615	1.03493	1.01485	1.04894	1.07496	1.04961	1.05699	1.02496	0.992344	1.03228	1.05052	1.06128	1.04696	1.02214	1.04016	0.977408	1.08556	1.06564
28.33	1.06828	1.08256	1.04935	1.06495	1.06268	1.05906	1.05316	1.03166	1.04695	1.02371	1.06391	1.01563	1.18791	1.06371	1.03308	1.0631	1.04998	1.04821	1.06572	1.04477	1.07113	1.06938	1.07846	1.05811	1.12637	1.05186	1.0464	1.03737	1.05039	1.06281	1.05721	1.06322	1.05057	1.01583	1.04818	1.12135	1.05295	1.05978	1.02328	0.991931	1.03161	1.03845	1.06349	1.0485	1.01995	1.03899	0.973383	1.08715	1.06401
28.42	1.06578	1.07882	1.04588	1.06296	1.06015	1.05907	1.05127	1.02731	1.04321	1.02207	1.06204	1.01331	1.06097	1.057	1.03458	1.06232	1.0468	1.04458	1.06548	1.04333	1.07036	1.06805	1.07654	1.05671	1.07054	1.05021	1.04309	1.03908	1.05044	1.06034	1.05531	1.06114	1.03587	1.01545	1.04765	1.09565	1.05205	1.05484	1.02358	0.99006	1.03085	1.0373	1.05915	1.04544	1.01675	1.03821	0.967952	1.08396	1.06166
28.5	1.06696	1.07765	1.0469	1.06421	1.06138	1.05647	1.05139	1.02812	1.04377	1.02035	1.06127	1.01214	1.04954	1.05771	1.03494	1.06048	1.04704	1.04421	1.06424	1.04315	1.06857	1.06904	1.07452	1.05608	1.06542	1.05161	1.04979	1.03532	1.05039	1.0624	1.05533	1.0625	1.03377	1.01409	1.0487	1.07188	1.05037	1.05444	1.02764	0.988041	1.02879	1.0333	1.05697	1.04368	1.01642	1.03728	0.965264	1.08497	1.05936
28.58	1.0688	1.08031	1.04891	1.06732	1.06546	1.06318	1.05491	1.03048	1.04856	1.02524	1.06604	1.01668	1.05114	1.06167	1.03703	1.06348	1.05075	1.0479	1.06582	1.0478	1.07206	1.07223	1.07766	1.05808	1.07788	1.05354	1.05447	1.03986	1.05606	1.06495	1.05891	1.06338	1.0353	1.02011	1.05297	1.07491	1.05404	1.05912	1.03002	0.991725	1.02985	1.03645	1.06398	1.04895	1.02069	1.04608	0.967373	1.08743	1.06374
28.67	1.06626	1.07779	1.04671	1.06642	1.06167	1.05969	1.05101	1.02811	1.04518	1.0208	1.06152	1.01312	1.05025	1.05838	1.03402	1.06222	1.04766	1.04389	1.06403	1.04532	1.07038	1.06834	1.07344	1.0564	1.09662	1.05016	1.04732	1.03698	1.05121	1.06185	1.05469	1.0608	1.03158	1.01864	1.06081	1.07044	1.04954	1.053	1.02358	0.990259	1.03044	1.03497	1.06413	1.04643	1.01838	1.04388	0.961072	1.08361	1.05931
28.75	1.06574	1.07665	1.04566	1.06405	1.06011	1.0576	1.05069	1.02705	1.04308	1.01816	1.06289	1.01582	1.05008	1.05652	1.03718	1.06103	1.04621	1.04465	1.06219	1.04082	1.06974	1.06719	1.07343	1.05622	1.12896	1.05054	1.04416	1.03527	1.05016	1.06036	1.05385	1.06031	1.03431	1.02106	1.06426	1.07112	1.04793	1.05035	1.02382	0.992317	1.03057	1.0327	1.06228	1.04778	1.01952	1.14154	0.96673	1.08393	1.05901
28.83	1.06566	1.07746	1.045	1.06407	1.06062	1.0568	1.05035	1.02662	1.04379	1.0194	1.06042	1.01292	1.05048	1.05649	1.03433	1.06142	1.04792	1.04566	1.06079	1.04309	1.06968	1.06693	1.0752	1.0559	1.10608	1.04954	1.04087	1.03511	1.05076	1.05997	1.05463	1.05988	1.0316	1.02442	1.05533	1.07138	1.04964	1.05127	1.02816	0.989872	1.02639	1.03246	1.05945	1.04408	1.02179	1.13767	0.963628	1.08813	1.05933
28.92	1.06315	1.07676	1.04461	1.06193	1.05785	1.05579	1.04855	1.02707	1.0422	1.01779	1.05956	1.01677	1.05171	1.05759	1.03245	1.06165	1.04497	1.04356	1.06069	1.04334	1.06974	1.06601	1.07325	1.05479	1.08431	1.04966	1.04031	1.03949	1.04843	1.06127	1.05217	1.05805	1.033	1.0262	1.04597	1.07692	1.04698	1.05087	1.02334	0.988628	1.02519	1.03231	1.06289	1.06145	1.01866	1.04648	0.960178	1.08602	1.06028
29	1.06314	1.07685	1.04461	1.06383	1.06011	1.05722	1.05018	1.02798	1.04344	1.01859	1.06177	1.02227	1.19466	1.06624	1.03385	1.06167	1.04584	1.04523	1.06222	1.0422	1.07005	1.06871	1.07422	1.05603	1.08878	1.04964	1.0413	1.03809	1.05079	1.05995	1.05578	1.06074	1.03189	1.02371	1.04417	1.14455	1.04729	1.05358	1.02601	0.988892	1.02534	1.03341	1.06049	1.05164	1.02133	1.03305	0.962713	1.08427	1.06299
29.08	1.06553	1.07771	1.04627	1.06401	1.06067	1.06688	1.04971	1.02817	1.04473	1.01911	1.06247	1.0261	1.08499	1.0597	1.03506	1.0604	1.04682	1.04415	1.06323	1.0432	1.06681	1.06636	1.07411	1.06586	1.09155	1.04788	1.04103	1.03781	1.05094	1.05963	1.05404	1.05993	1.03352	1.02346	1.04584	1.08779	1.04786	1.054	1.02624	0.988646	1.02811	1.0354	1.06173	1.04862	1.01781	1.0368	0.970777	1.0843	1.06457
29.17	1.06664	1.07737	1.0466	1.06392	1.06145	1.07923	1.05208	1.02875	1.04455	1.0197	1.06147	1.03968	1.04822	1.05899	1.03716	1.06035	1.04647	1.04713	1.06304	1.04345	1.06933	1.06828	1.07402	1.06079	1.10743	1.05012	1.04103	1.03702	1.05004	1.06236	1.05459	1.0605	1.03201	1.0244	1.04478	1.07214	1.04866	1.05184	1.02799	0.989911	1.02632	1.03455	1.06246	1.04466	1.01791	1.04066	0.966028	1.08527	1.06311
29.25	1.06634	1.08007	1.0473	1.0657	1.06146	1.06014	1.05282	1.02967	1.04607	1.02137	1.0638	1.03898	1.0483	1.05746	1.03651	1.06214	1.04766	1.04631	1.06392	1.04335	1.06991	1.06847	1.07532	1.05953	1.11266	1.05081	1.04162	1.0356	1.05281	1.05955	1.05494	1.06212	1.03447	1.02464	1.04396	1.07084	1.04753	1.05069	1.03298	0.993481	1.02976	1.03528	1.06197	1.04736	1.02622	1.04735	0.964311	1.08561	1.06231
29.33	1.06211	1.07485	1.04302	1.06096	1.05614	1.05446	1.04517	1.02588	1.04295	1.01571	1.05855	1.03327	1.04385	1.054	1.03322	1.05851	1.0439	1.04001	1.05997	1.04076	1.06539	1.06547	1.07101	1.05889	1.10371	1.0464	1.03359	1.03179	1.04971	1.05674	1.05103	1.05572	1.03024	1.01722	1.04096	1.06629	1.04596	1.0474	1.04147	0.994061	1.02353	1.03008	1.05706	1.04097	1.0189	1.03818	0.966587	1.07845	1.05417
29.42	1.06619	1.07886	1.0463	1.06406	1.06149	1.05851	1.05185	1.02783	1.04629	1.021	1.0627	1.0446	1.04622	1.05946	1.03613	1.06192	1.04786	1.04531	1.06336	1.04338	1.06753	1.06781	1.0746	1.06009	1.10432	1.04987	1.04065	1.03371	1.05214	1.06079	1.05607	1.06112	1.03737	1.01985	1.04302	1.07266	1.05049	1.05301	1.07224	1.02084	1.02784	1.03599	1.06007	1.04532	1.0237	1.05282	0.964265	1.0848	1.06101
29.5	1.06394	1.0764	1.04521	1.06214	1.05801	1.05665	1.04961	1.02667	1.04286	1.0173	1.05945	1.03342	1.04541	1.06015	1.0346	1.05961	1.04639	1.04453	1.06214	1.04258	1.06536	1.06474	1.07423	1.05809	1.09157	1.04945	1.03674	1.03422	1.04622	1.05818	1.05403	1.05867	1.03439	1.0181	1.04522	1.17704	1.04762	1.05055	1.12628	1.08842	1.0252	1.0325	1.0592	1.04274	1.02312	1.03899	0.960896	1.07978	1.05561
29.58	1.06981	1.07931	1.04664	1.06593	1.06217	1.06199	1.05399	1.02994	1.04673	1.0205	1.06341	1.03048	1.04956	1.06297	1.03956	1.06422	1.05204	1.04771	1.06529	1.04637	1.0724	1.07087	1.07652	1.06107	1.10525	1.04933	1.03892	1.0383	1.04636	1.06445	1.05776	1.06464	1.03984	1.02456	1.05537	1.09139	1.05292	1.05326	1.0828	1.01478	1.02812	1.03731	1.0616	1.04982	1.03073	1.04413	0.965975	1.08483	1.06124
29.67	1.06208	1.07737	1.04106	1.05948	1.05842	1.05822	1.04732	1.02459	1.04217	1.01732	1.05627	1.0171	1.04531	1.05633	1.03393	1.06052	1.04548	1.04197	1.06194	1.04207	1.06809	1.06464	1.07271	1.05489	1.09119	1.04721	1.03598	1.03015	1.04106	1.05708	1.05156	1.05859	1.03114	1.01754	1.04848	1.14761	1.04681	1.04979	1.02131	0.987087	1.02646	1.03199	1.05382	1.04101	1.02361	1.04723	0.957611	1.08222	1.05531
29.75	1.06387	1.07807	1.04367	1.06581	1.05872	1.05705	1.0495	1.02762	1.0433	1.01946	1.05931	1.0177	1.04813	1.05725	1.0363	1.06161	1.04951	1.04474	1.06026	1.04224	1.06746	1.0669	1.07432	1.05553	1.07748	1.0462	1.04076	1.0331	1.04323	1.06039	1.05306	1.06042	1.03595	1.01742	1.04899	1.10153	1.04737	1.05089	1.01486	0.98281	1.02533	1.03358	1.05804	1.04523	1.0268	1.04519	0.960688	1.09541	1.05526
29.83	1.06543	1.07781	1.04593	1.06665	1.06107	1.0577	1.0513	1.03249	1.04332	1.01939	1.06064	1.01621	1.05064	1.05785	1.03805	1.06181	1.04709	1.04565	1.06194	1.04513	1.06959	1.06559	1.07543	1.05443	1.07206	1.04925	1.0431	1.0344	1.04416	1.06074	1.05514	1.06227	1.03813	1.01924	1.04572	1.07202	1.04879	1.05242	1.01425	0.982915	1.0251	1.03315	1.06013	1.04549	1.02494	1.05031	0.968874	1.08375	1.05824
29.92	1.06485	1.07551	1.04362	1.06103	1.0591	1.05576	1.04899	1.02534	1.0438	1.01852	1.05841	1.01518	1.0495	1.05479	1.03587	1.05938	1.04508	1.04294	1.06171	1.04027	1.06622	1.06484	1.07397	1.05502	1.06982	1.04773	1.04103	1.03131	1.03989	1.05612	1.05416	1.05954	1.03424	1.01792	1.04622	1.07081	1.04739	1.05031	1.01117	0.981323	1.02457	1.03302	1.05879	1.0436	1.02293	1.04594	0.96056	1.08142	1.05584
30	0.98001	1.00638	0.978001	0.992279	0.998756	0.979724	0.98484	0.959488	0.966494	0.939749	0.971182	0.944923	0.997765	0.985863	0.976006	0.978886	0.971969	0.977243	0.990793	0.980515	0.999614	0.993969	1.00508	0.982679	1.00563	0.979009	0.966884	0.969488	0.950998	0.968118	0.973359	0.982104	0.944908	0.927546	0.972036	0.982308	0.957947	0.910695	0.934653	0.925436	0.911256	0.941413	0.989979	0.965381	0.912386	1.00572	0.90908	0.979799	0.983417
30.08	0.982434	1.00803	0.980989	0.999094	0.999852	0.98253	0.987091	0.961756	0.968154	0.942562	0.974347	0.94757	1.07299	0.988888	0.979332	0.981654	0.973686	0.981275	0.993669	0.981207	1.00196	0.997228	1.0091	0.983468	1.02277	0.980597	0.965385	0.970825	0.952493	0.970226	0.973622	0.984431	0.946667	0.929644	0.975107	0.985188	0.960976	0.916125	0.937458	0.930801	0.914727	0.944856	0.988465	0.967477	0.914335	1.02842	0.933301	0.97951	0.98573
30.17	0.983745	1.01033	0.981504	0.997537	1.0003	0.98446	0.987836	0.963895	0.970017	0.944379	0.976818	0.946774	0.982311	0.98702	0.978935	0.983434	0.974347	0.98101	0.993631	0.981827	1.00534	0.998609	1.00989	0.985868	1.03517	0.98258	0.964957	0.972196	0.954146	0.972171	0.975896	0.986328	0.949605	0.932978	0.974407	0.985248	0.960126	0.914332	0.937626	0.926881	0.91362	0.943795	0.990198	0.969775	0.914925	0.984359	0.939154	0.978946	0.984684
30.25	0.983628	1.0087	0.981165	0.994376	0.998956	0.985112	0.98699	0.968277	0.969934	0.943304	0.975301	0.948498	0.975955	0.985343	0.979223	0.982657	0.97538	0.978801	0.991984	0.98277	1.00482	0.99878	1.00927	0.984369	1.0189	0.980348	0.962632	0.971562	0.951989	0.970133	0.975178	0.987166	0.950704	0.930785	0.967533	0.98505	0.959356	0.915265	0.938734	0.925852	0.913632	0.943607	0.989912	0.965215	0.912583	0.979938	0.933408	0.97958	0.983655
30.33	0.984101	1.00812	0.978738	0.991948	0.999095	0.98604	0.98656	0.959478	0.968659	0.943043	0.973628	0.948835	0.975956	0.986729	0.978901	0.981484	0.98459	0.978988	0.992354	0.981558	1.00471	0.996562	1.00872	0.983765	1.00376	0.981169	0.96122	0.969295	0.953725	0.967893	0.974818	0.987444	0.946508	0.929856	0.968187	0.984889	0.95836	0.914662	0.939144	0.927257	0.913223	0.944951	0.991631	0.968014	0.914423	1.00112	0.935811	0.984182	0.988777
30.42	1.0513	1.06902	1.24967	1.12001	1.01353	1.03085	1.01874	0.921093	0.937526	1.07289	1.02025	1.26716	1.18736	1.11233	1.24112	1.0967	0.92429	0.980001	1.07842	0.94386	1.02095	1.05236	1.13242	0.996619	1.14698	0.944629	1.11426	1.15889	1.01815	1.33719	0.961433	1.09373	1.43005	1.44478	1.28915	1.11889	1.08651	0.986752	1.23682	1.36906	1.22018	0.965067	1.46688	0.981306	1.15142	1.35154	1.38117	1.37197	1.69818
30.5	1.07018	1.07662	1.29016	1.1244	1.00724	1.0355	1.01426	0.915262	0.932399	1.08107	1.03338	1.31592	1.22278	1.11754	1.26677	1.11491	0.922281	0.979018	1.09074	0.93137	1.00975	1.04478	1.12901	0.97589	1.17862	0.925958	1.12047	1.17384	1.02621	1.39459	0.956496	1.10939	1.50661	1.48953	1.3682	1.15306	1.10215	1.01471	1.31216	1.43312	1.28326	0.983251	1.56709	0.995144	1.18487	1.42313	1.44579	1.45047	1.78388
30.58	1.08362	1.09254	1.31503	1.1676	1.03567	1.05952	1.03427	0.935127	0.952226	1.10148	1.05335	1.33573	1.25336	1.135	1.282	1.12254	0.937846	0.998642	1.11774	0.956249	1.03471	1.07913	1.16032	1.01417	1.22922	0.96039	1.15705	1.20622	1.05145	1.4306	0.987894	1.1391	1.54535	1.51591	1.40023	1.18137	1.12488	1.03292	1.32712	1.44725	1.30267	0.995143	1.59316	1.0056	1.19514	1.43806	1.45284	1.46556	1.80229
30.67	1.08946	1.09986	1.31917	1.17511	1.03935	1.06068	1.0384	0.939193	0.956938	1.10813	1.0582	1.34473	1.26021	1.13992	1.28586	1.12517	0.942719	1.00401	1.12379	0.959381	1.04177	1.08471	1.16612	1.02157	1.23308	0.965159	1.16251	1.21097	1.0579	1.43758	0.988216	1.14308	1.5617	1.52734	1.40713	1.18617	1.13197	1.03651	1.33449	1.46017	1.31151	1.00279	1.60975	1.01271	1.2042	1.45226	1.45593	1.47085	1.8112
30.75	1.09397	1.10672	1.33017	1.18197	1.04686	1.06851	1.0484	0.947859	0.963697	1.11667	1.06461	1.35549	1.26918	1.14853	1.29516	1.13357	0.949213	1.00973	1.13363	0.965391	1.0482	1.09277	1.17509	1.03101	1.23967	0.972322	1.17264	1.22174	1.06455	1.4476	0.993807	1.14922	1.57825	1.54344	1.4206	1.19722	1.14058	1.04317	1.34366	1.46907	1.31956	1.01141	1.64296	1.02191	1.21487	1.47219	1.46665	1.48006	1.8265
30.83	1.09361	1.11076	1.33266	1.18426	1.04807	1.071	1.04997	0.948468	0.96306	1.11945	1.06474	1.35582	1.27262	1.14919	1.29732	1.13447	0.950152	1.01039	1.13327	0.9691	1.05254	1.09498	1.1763	1.03282	1.24233	0.973738	1.17644	1.22259	1.06373	1.44778	0.994739	1.14908	1.58192	1.54915	1.42528	1.20596	1.14255	1.04373	1.34687	1.47357	1.32053	1.01499	1.66031	1.02626	1.21696	1.48558	1.46528	1.4789	1.82869
30.92	1.0951	1.11214	1.33647	1.1886	1.04929	1.07513	1.05086	0.947249	0.963897	1.12303	1.06909	1.35992	1.27734	1.15194	1.29831	1.13445	0.951656	1.01093	1.13556	0.969262	1.05463	1.09493	1.17891	1.03618	1.2496	0.976571	1.1782	1.22535	1.06666	1.4519	0.994807	1.14957	1.58619	1.55645	1.42958	1.21308	1.14452	1.04428	1.34719	1.48004	1.32482	1.01939	1.66863	1.02937	1.22173	1.49021	1.46199	1.48025	1.83484
31	1.09375	1.11279	1.33772	1.18729	1.04911	1.07332	1.05173	0.948271	0.963995	1.12255	1.06815	1.36032	1.27604	1.15117	1.29847	1.13279	0.950801	1.0118	1.13295	0.96969	1.05484	1.09606	1.17939	1.03744	1.24845	0.975453	1.18054	1.2248	1.06504	1.45077	0.994964	1.14802	1.58745	1.55877	1.43101	1.21404	1.14559	1.04406	1.34528	1.47951	1.32748	1.02008	1.66668	1.0299	1.22346	1.49824	1.45577	1.47689	1.83605
31.08	1.09477	1.11653	1.33938	1.18829	1.04765	1.07415	1.05218	0.949269	0.964006	1.12254	1.0703	1.36355	1.27989	1.15387	1.30192	1.13627	0.950832	1.01343	1.13639	0.970465	1.05343	1.09878	1.18021	1.03476	1.25042	0.974271	1.18076	1.22795	1.06484	1.45435	0.996831	1.15107	1.58914	1.56567	1.43811	1.2205	1.14525	1.04422	1.345	1.48474	1.33042	1.02103	1.67381	1.03093	1.22721	1.50172	1.45276	1.47792	1.84126
31.17	1.09262	1.12062	1.34223	1.19007	1.04879	1.07535	1.05278	0.949483	0.963837	1.12087	1.07103	1.36713	1.28119	1.15575	1.30158	1.13526	0.954417	1.01213	1.13555	0.970311	1.05535	1.10017	1.1798	1.03544	1.24918	0.975778	1.18309	1.22825	1.06473	1.45629	0.997883	1.15014	1.59417	1.5749	1.44085	1.22025	1.14826	1.04419	1.34464	1.48615	1.33416	1.02035	1.671	1.03382	1.23253	1.5029	1.44355	1.47785	1.846
31.25	1.08957	1.11699	1.34085	1.19215	1.04673	1.07416	1.05189	0.949283	0.963073	1.11837	1.07191	1.36837	1.28299	1.15627	1.303	1.13611	0.951171	1.01059	1.13743	0.968255	1.05642	1.09957	1.17993	1.0344	1.24854	0.973975	1.18316	1.22986	1.06479	1.45977	0.995991	1.14904	1.59391	1.57568	1.44785	1.21888	1.14741	1.03988	1.34015	1.48641	1.33745	1.01748	1.67496	1.03494	1.23346	1.5036	1.42873	1.47467	1.84813
31.33	1.08321	1.11278	1.34005	1.19011	1.04309	1.0709	1.04946	0.947178	0.96059	1.11267	1.06957	1.36547	1.27969	1.15495	1.29758	1.13215	0.949739	1.00836	1.13409	0.96756	1.05169	1.09931	1.1763	1.03152	1.24036	0.971593	1.18063	1.22861	1.06025	1.45829	0.995387	1.14422	1.59	1.57592	1.4445	1.21849	1.14612	1.03766	1.33335	1.48346	1.33558	1.01267	1.6673	1.03194	1.2354	1.49848	1.4132	1.46562	1.84419
31.42	1.07567	1.10923	1.34092	1.19044	1.0391	1.0689	1.04736	0.945123	0.959168	1.10915	1.06778	1.36323	1.27667	1.15298	1.29276	1.12936	0.947827	1.00596	1.1336	0.966335	1.04793	1.09576	1.1732	1.02953	1.23149	0.968692	1.1783	1.2228	1.05357	1.45475	0.992762	1.13718	1.5888	1.57777	1.44596	1.21631	1.14356	1.03306	1.32505	1.48086	1.33193	1.00576	1.66526	1.02904	1.2348	1.49745	1.3959	1.45624	1.8441
31.5	1.07266	1.10811	1.34573	1.19483	1.04257	1.06823	1.05082	0.947183	0.960604	1.1098	1.07004	1.36901	1.27795	1.15845	1.29483	1.13053	0.950199	1.00624	1.13322	0.967646	1.05093	1.09765	1.17439	1.03069	1.23216	0.967751	1.18191	1.22802	1.05483	1.4613	0.995405	1.13792	1.59262	1.58378	1.4488	1.21813	1.14724	1.03398	1.32181	1.48707	1.34067	0.999258	1.66676	1.03129	1.24272	1.49947	1.38529	1.45224	1.84866
31.58	1.0629	1.10232	1.34396	1.19291	1.03772	1.06685	1.04801	0.945748	0.960332	1.1034	1.06867	1.3662	1.27219	1.15678	1.28984	1.12857	0.949597	1.00236	1.13309	0.965335	1.04811	1.09623	1.17004	1.02979	1.22271	0.969248	1.17945	1.22496	1.04997	1.45774	0.994835	1.12932	1.59299	1.58532	1.44854	1.21728	1.14293	1.03139	1.31394	1.48486	1.33973	0.990392	1.65864	1.02342	1.24168	1.49678	1.36677	1.44249	1.84812
31.67	1.05744	1.10091	1.34795	1.19624	1.03821	1.06589	1.05101	0.948745	0.959573	1.10493	1.07163	1.3707	1.27154	1.1596	1.29115	1.13068	0.951296	1.00367	1.13655	0.966274	1.04999	1.10133	1.17298	1.03101	1.21854	0.970228	1.18126	1.23111	1.05011	1.46331	0.997474	1.12438	1.59799	1.5943	1.45327	1.21909	1.1472	1.03245	1.30984	1.48797	1.34402	0.984222	1.66308	1.02217	1.24725	1.50015	1.35833	1.43152	1.8536
31.75	1.04818	1.09683	1.347	1.19274	1.0367	1.06353	1.04998	0.948136	0.959321	1.10126	1.07137	1.37205	1.26485	1.161	1.28502	1.12826	0.950707	1.00195	1.1362	0.96583	1.04692	1.09767	1.17097	1.03048	1.21205	0.970053	1.17772	1.22438	1.0473	1.46141	0.996851	1.11568	1.59845	1.59766	1.45486	1.21916	1.14808	1.03137	1.29897	1.48462	1.3387	0.974975	1.6641	1.01725	1.24902	1.49927	1.34356	1.41163	1.85473
31.83	1.0402	1.09352	1.34967	1.1975	1.03644	1.06388	1.05439	0.95039	0.961501	1.10142	1.07486	1.37617	1.2612	1.16331	1.28602	1.12895	0.952486	0.998236	1.13943	0.967082	1.05026	1.10163	1.16802	1.03096	1.21069	0.971533	1.17869	1.22298	1.0481	1.46763	0.999332	1.1106	1.6027	1.60679	1.45886	1.22399	1.15002	1.03199	1.29192	1.48951	1.3412	0.969302	1.66589	1.01362	1.25462	1.50182	1.32966	1.39497	1.86422
31.92	1.02774	1.08357	1.34445	1.19344	1.03123	1.05639	1.04948	0.94772	0.957703	1.0942	1.0696	1.37401	1.25297	1.16089	1.27536	1.12285	0.950629	0.990655	1.13726	0.962189	1.04372	1.09911	1.16025	1.02812	1.19876	0.967811	1.17098	1.21252	1.04086	1.45911	0.997519	1.0961	1.59759	1.60341	1.45121	1.21842	1.14642	1.02727	1.27651	1.48208	1.33404	0.959365	1.657	1.00614	1.25104	1.49648	1.30841	1.36503	1.85805
32	1.02181	1.08552	1.35029	1.19991	1.03556	1.05853	1.05568	0.953179	0.961269	1.09731	1.07467	1.37858	1.24952	1.16719	1.27676	1.12493	0.952969	0.989448	1.14415	0.965206	1.04706	1.10307	1.15833	1.03225	1.19781	0.969364	1.16886	1.21153	1.04124	1.46602	0.99972	1.08991	1.603	1.61247	1.46032	1.22355	1.15048	1.02942	1.269	1.48028	1.33473	0.955244	1.66327	1.00103	1.25619	1.50184	1.29795	1.3466	1.86282
32.08	1.01023	1.0752	1.34635	1.19484	1.03025	1.0505	1.05378	0.948941	0.956598	1.08992	1.07083	1.37645	1.23667	1.16422	1.26904	1.11862	0.949916	0.982707	1.13721	0.962456	1.04461	1.09882	1.14473	1.02405	1.18697	0.966398	1.15756	1.1981	1.03392	1.46226	0.998287	1.07883	1.60261	1.61058	1.45476	1.22256	1.14901	1.02579	1.25393	1.47274	1.32582	0.946871	1.65621	0.990447	1.25224	1.49555	1.273	1.31979	1.85425
32.17	1.00024	1.07406	1.34911	1.19571	1.03119	1.04907	1.05438	0.951306	0.959354	1.09107	1.06827	1.38087	1.23153	1.16693	1.26562	1.11914	0.952097	0.976163	1.14015	0.962891	1.04492	1.09879	1.13515	1.01935	1.18366	0.966624	1.15472	1.19229	1.03171	1.46288	0.998823	1.0724	1.6075	1.61779	1.45904	1.22362	1.14935	1.02707	1.24281	1.46621	1.32608	0.944184	1.65737	0.985329	1.25525	1.50202	1.25337	1.29869	1.84728
32.25	0.9909	1.06731	1.3478	1.19675	1.02854	1.04412	1.05437	0.950492	0.959521	1.08706	1.06464	1.3791	1.22175	1.16666	1.25955	1.11485	0.951965	0.972835	1.1407	0.961288	1.0444	1.09867	1.12474	1.01367	1.17733	0.963884	1.14581	1.18042	1.02767	1.46317	0.999074	1.0627	1.60757	1.62108	1.45653	1.22557	1.1448	1.02455	1.23151	1.45636	1.32079	0.939347	1.65556	0.980606	1.25483	1.4938	1.23372	1.27569	1.83363
32.33	0.980325	1.06048	1.3494	1.19847	1.027	1.03901	1.05314	0.949341	0.958475	1.08401	1.06014	1.37995	1.20882	1.16712	1.25324	1.11227	0.950496	0.966693	1.13957	0.958704	1.04229	1.09836	1.11142	1.00395	1.17253	0.960462	1.13528	1.17227	1.02459	1.46373	0.999507	1.05559	1.60786	1.61723	1.45725	1.22551	1.13775	1.02449	1.22072	1.44265	1.31589	0.936135	1.65749	0.973147	1.25665	1.46798	1.20674	1.25411	1.81688
[truncated: 98 more columns]

## Sheet: Extended Data Figure 5b
Wt	Mcu-/-
1.14492	1.31336
1.05822	1.45298
1.03439	1.1828
1.05947	1.18059
1.0438	1.22154
1.10418	1.15441
1.04871	1.33136
1.02234	1.16029
1.04413	1.15724
1.04152	1.34412
1.05903	1.16164
1.31041	1.14242
1.24616	1.19547
1.05631	1.15643
1.15262	1.23773
1.04604	1.27307
1.16871	1.31081
1.18526	1.23759
1.12741	1.26084
1.0311	1.16609
1.05253	1.27867
1.04587	1.31615
1.10307	1.15585
1.18816	1.21079
1.16051	1.21965
1.07477	1.24624
1.21842	1.23382
1.20085	1.21253
1.0995	1.17897
1.06791	1.17588
1.07377	1.38237
1.05859	1.4928
1.16643	1.22731
1.37207	1.36173
1.20266	1.18055
1.12152	1.27495
1.08116	1.28818
	1.12586
1.08993	1.24589
1.20652	1.14113
1.19619	1.12644
1.07155	1.37291
1.11749	1.1657
1.05221	1.37383
1.1042	1.14195
1.07842	1.40071
1.29577	1.15454
1.28516	1.26815
1.06376	1.21312
1.1007	1.15203
1.04197	1.14513
1.05007	1.15357
1.0504	1.14703
1.06478	1.15396
1.02864	1.27677
1.0263	1.23645
1.04027	1.18317
1.17782	1.14986
1.33494	1.51418
1.0446	1.30466
1.11347	1.15457
1.04679	1.35725
1.03644	1.21911
1.18075	1.22487
1.36526	1.34801
1.13078	1.15118
1.39479	1.41988
1.20575	1.14723
1.14978	1.39702
1.21724	1.2061
1.18985	1.14743
1.28083	1.37893
1.15641	1.27463
1.19237	1.24768
1.18281	1.15929
1.19305	1.14884
1.30461	1.15908
1.42002	1.22178
1.21879	1.16421
1.34687	1.26154
1.152	1.13463
1.17783	1.18344
1.47836	1.38761
1.15049	1.10492
1.34196	1.13984
1.16225	1.47193
1.11963	1.08689
1.38249	1.14032
1.40071	1.2288
1.20891	1.61896
1.44513	1.18761
1.15545	1.24405
1.36	1.46843
1.26787	1.54368
1.15197	1.09919
1.2379	1.53384
1.13251	1.1557
1.23553	1.50914
1.29943	1.11553
1.32676	1.12382
1.19043	1.15604
1.11916	1.13282
1.19486	1.17707
1.27004	1.24155
1.16842	1.15723
1.38248	1.27079
1.31845	1.13515
1.28716	1.48921
1.42026	1.15757
1.26049	1.35737
	1.43862
1.54139	1.2621
1.1512	1.28434
1.15087	1.12655
1.15117	1.58102
1.15544	1.14919
1.22409	1.13259
1.20921	1.16236
1.16584	1.17448
1.18997	1.32847
1.15931	1.12633
1.29107	1.10403
1.18054	1.5159
1.09469	1.52503
1.28715	1.56491
1.04679	1.56057
1.03644	1.13038
1.18075	1.39673
	1.11516
	1.11551
	1.48827
	1.6073
	1.43679
	1.35799
	1.1627
	1.13225
	1.42391
	1.13573
	1.31282
	1.4898
	1.33365
	1.17103
	1.12224
	1.15754
	1.52178
	1.14613
	1.13746
	1.35188
	1.29946
	1.13667
	1.36864
	1.13149
	1.29561
	1.35652
	1.2941
	1.23782
	1.17683
	1.15053
	1.21332
	1.45347
	1.13213
	1.12725
	1.35608
	1.28151
	1.36854

## Sheet: Extended Data Figure 5c
Wt	Mcu-/-	Wt Zymo	Mcu-/- Zymo	Wt Iono	Mcu-/- Iono
4250.96	4484.5	5693.24	5453.51	5667.77	5993.37
4765.64	4616.43	4907.67	6131.66	5519.97	5286.31
4618.78	4568.44	6043.35	4963.18	6559.28	4756.18
4411.13	4437.21	5106	4838.44	4681.06	4579.84
4366.16	4860.84	4964.44	5476.01	5057.76	5401.24
4356.37	4664.84	5165.71	4908.34	5747.75	4622.57
4398.76	4838.2	5020.48	5877.05	5062.75	5243.41
4476.09	4647.98	5633.28	5017.62	6238.03	4614.88
4835.03	4699.19	5242.98	4997.98	5604.66	4741.35
4893.29	4943.95	5632.08	6133.77	6993.1	5665.73
5499.63	4966.77	5968.57	5287.08	6835.36	5487.08
5934.93	5000.83	6181.58	5197.16	7007.49	5058.35
5219.19	4989.23	6520.66	5452.63	6716.99	5106.07
5258.04	5377.7	7244.07	5834.9	8641.35	5304.39
4924.57	5583.7	5716.13	6351.19	6115.25	8175.14
4660.67	5553.92	6173.02	6578.48	5751.84	6945.8
4758.55	5809.24	5310.09	6884.06	5856.26	6447.41
4585.56	4986.07	5279.15	5619.36	5939.06	5727.03
5295.94	4716.89	7894.04	5377.64	6328.27	5027.66
4857.73	4491.52	5587.33	4791.33	8291.9	5041.23
4781.31	4668.41	6318.68	5484.85	7363.84	5049.54
4911.66	5114.87	5462.4	6180.83	5462.07	6592.02
5754.26	5481.78	6290.88	5709.84	9381.42	7648.34
5450.36	5166.1	7475.69	5691.37	7261.92	5363.28
5134.46	5459.4	7178.69	5953.07	9331.41	6277.78
5877.28	5361.69	6750.53	6097.25	10642.7	6745.8
5524.04	5742.88	8117.49	6422.85	9696.68	7360.25
5839.38	5515.78	6522.1	6035.53	10538.1	5685.39
5662.6	5687.16	7284.16	6132.07	7987.7	7236.48
5738.38	5500.67	6291	5906.8	8380.75	7067.64
5559.49	5322.74	5973.43	6611.53	6404.71	6375.35
5182.62	5506.47	6175.48	7396.84	5661.98	6756.45
5071.08	5512.31	5602.08	6125.29	5532.39	5702.35
4930.83	6228.46	5584.2	7789.97	5104.08	8578.95
4952.46	5985.62	6337.02	6477.13	6087.23	7977.24
5387.19	5880.66	7226.18	6789.55	11166.7	6187.83
5228.59	5529.82	6170.01	6526.93	6965.68	6579.95
5392.14	6066.85	5738.63	6184.37	9956.53	7540.57
5426.41	5569.44	6131.02	6345.35	6192.2	5904.18
5839.35	5363.28	6476.33	5555.64	6789.39	5268.51
5558.62	5952.73	6219.57	6026.07	8930.81	6419.99
6160.41	5972.29	7941.31	7674.57	6576.07	6366.05
5920.75	5484.91	7262.95	5840.26	9010.18	7411.67
5712.21	5286.74	7263.92	6672.68	11372.5	5597.41
4967.19	5169.89	6709.36	5388.06	6013.17	5168.26
4859.36	5195.9	5974.98	6595.99	6793.77	5894.69
5010.71	5045.62	7980.63	5302.36	11243.7	5245.98
4728.04	5040.82	5319.31	5930.59	5246.48	5244.37
4305.86	4977.64	4885.86	5601.41	5034.96	5662.39
5513.9	4779.99	6086.84	5034.86	9004.77	4766.86
5411.03	4706.62	5999.2	4903.62	8436.65	4726.27
5273.64	4575.1	6341.23	4866.41	6430.75	5026.7
4727.98	4398.73	5546.66	4597.7	5923.06	4306.18
4408.32	4505.39	5003.42	4794.85	4813.94	4498.13
5626.9	5803.14	6239.45	6660.12	9024.32	5834.59
5518.36	5826.11	6305.26	6559	9853.9	8052.68
4510.42	6478.05	5565.15	6802.55	5133.23	7913.13
4293.4	5944.96	4952.65	6864.55	6591.92	7249.76
5256.81	6028	5809.44	8296.44	5532.49	7288.04
4322.56	6014.61	5437.36	7119.85	5873.1	6786.28
4852.41	5382.59	4974.95	6280.02	6137.52	5702.93
4309.22	5140.11	4401.24	6369.88	4529.19	6473.48
5225.07	5607.29	6061.62	6077.86	5917.27	8208.02
4535.24	5187.42	4988.54	5749.74	4966.29	6256.62
4351.33	6079.97	4448.78	7357.34	4879.23	7947.87
5477.39	5599.5	5474.37	5783.56	7375.1	6306.91
5001.98	5616.06	5124.03	7149.49	6014.64	8014.72
4745.59	5474.42	4813.39	5782.64	4977.96	6621.8
5117.7	5695.19	5431.95	7162.33	5501.55	7442.51
4935.17	5099.74	4997.18	5607.68	5214.81	5343.82
5080.08	5110.58	4975.31	5391.26	4922.59	5756.01
5256.27	5700.12	5257.1	7256.4	5115.31	7341.85
5518.12	5073.55	5481.29	5967.4	6205.65	5438.52
5340.38	5018.34	5322.28	5547.82	5717.35	5830.86
5619.75	4584.56	7096.56	4879.58	7747.39	4620.41
5266.56	4673.89	6336.53	4904.98	6748.08	4616.91
5149.2	4489.95	5225.26	4803.6	6001.32	4695.54
5099.04	5490.36	5684.48	6122.12	6655.64	7758.78
4953.87	5282.07	4931.5	5591.16	5603.02	5570.49
4665.25	4875.59	5207.51	5726.2	4592.97	6072.54
4771.91	5328.22	5484.11	5535.31	4836.48	6301.82
4515	5417.29	4908.31	5824.48	5168.26	5442.71
4682.3	6217.05	4550.03	7984.58	4490.48	9566.98
4561.53	4627.6	4645.43	5170.86	4821.88	5829.88
4717.67	5901.3	4755.95	6163.71	5200.8	8170.05
4465.3	5083.11	4774.86	7163.33	5274.39	7194.13
4321.92	4548.58	4947.64	4889.94	4486.26	5978.26
4606.96	5937.41	5239.24	6471.73	5761.61	8703.38
4589.38	5338.97	4742.15	6382.26	4500.7	9391.06
4923.6	5451.92	5795.08	8705.64	5837.96	9878.81
5218.23	6016.74	6068.9	6994.05	6388.83	9545.55
5480.37	5605.93	5677.33	6449.31	5843.56	8472.95
5311.89	5377.09	5359.39	7792.88	7803.19	8037.8
5211.26	5642.9	5341.61	8486.07	5209.26	9126.98
5306.81	5005.38	5375.48	5754.7	6091.61	6199.35
5949.56	5471.36	6563.08	8198.77	9496.66	8467.57
5831.38	5339.15	7591.2	6116.98	9522.54	7581.62
5591.84	5387.01	6446.46	7747.38	8164.79	9086.39
5314.51	5334.39	5677.02	5750.9	6512.94	8694.49
5812.19	5395.77	5879.86	6005.62	6637.76	8050.25
6116.66	5826.5	7207.02	6559.94	7213.93	9824.61
6052.95	5273.21	6080.06	6184.36	6117.74	8812.89
5830.12	4980.64	6656.01	5728.9	7840.94	8535
6182.03	4727.38	6832.18	6333.03	8843.75	7362.3
5973.15	4898.37	5893.5	5672.18	7973.89	7680.48
5384.22	4992.05	5657.69	6215.59	5498.28	8618.65
4937.45	5077.88	5027.72	5662.35	8279.54	7467.15
4979.28	5705.68	5281.83	7252.67	5152.47	7359.9
5447.82	5266.27	5460.1	5964.59	6865.38	8555.08
5115.16	5547.17	6544.78	6978.75	7664.84	7413.08
5261.46	5501.86	6803.44	7440.28	7717.81	7609.47
5095.9	5174.12	5089.18	6292.28	7552.16	8090.85
5551.63	4815.89	5951.21	6015.56	10358.1	6906.68
5037.13	4778.52	5068.43	5258.52	7717.69	6306.76
5534.56	5154.17	5383.86	7642.82	6557.07	8193.45
5210.86	4888.69	5161.19	5567.73	5115.22	8090.54
5708.84	5090.55	5701.44	5510.31	6824.77	6913.33
5742.65	4761.03	5583.18	5516.42	6200.14	6786.93
5927.65	4550.84	5697.02	5244.72	6807.18	6594.94
5438.45	4578.69	5408.03	5681.31	7503.79	6765.89
5004.75	4555.15	5796.95	4947.07	7046.35	8405.38
5127.28	4118.82	6563.89	4532.6	6650.82	5705.85
4888.82	4191.27	4992.35	6334.23	8179.95	6247.52
4741.94	4704.99	5091.21	6812.49	4646.47	7451.14
4873.97	4636.09	4974.95	6883.99	6137.52	6363.45
4317.11	4247.9	4401.24	6535.61	4529.19	7055.75
5252.47	4151.51	6061.62	4659.15	5917.27	5696.85
	5004.61		6572.36		6516.86
	4839.19		5319.16		6427.48
	4581.87		5114.48		5992.4
	5258.36		7774.1		7297.53
	5568.27		8739.03		8162.49
	5031.77		7095.57		7630.41
	5066.4		6794.13		6726.08
	4880.15		5714.49		7019.54
	4875.24		5485.64		6406.95
	6312.02		8682.73		10256.8
	4988.29		5567.02		7137.24
	5527.47		6864.22		7770.48
	5028.11		7405.65		7404.54
	4621.81		5898.44		5695.99
	4285.94		4945.39		5800.89
	4550.2		4836.03		7961.19
	5170.78		5854.27		9127.21
	4392.02		6581.51		5985.32
	5841.58		5874.34		7120.55
	4625.51		5500.6		7082.01
	4609.87		6282.28		6274.22
	4393.73		5606.14		6024.63
	4450.29		4971.36		5765.7
	4413.67		5886.05		5966.41
	5158.44		5675.19		6931.11
	4356.59		5550.16		5388.25
	4240.95		5678.26		6964.18
	5056.98		6623.77		7111.36
	4981.9		6032.04		6939.41
	4107.51		4793.92		4912.58
	5908.55		6806.48		11820.2
	5485.43		6142.52		8496.61
	5662.97		8266.39		9160.09
	4753.48		5296.07		5778.65
	5539.06		6403.6		9261.97
	5219.68		6843.14		6425.03
	4804.46		6225.18		6516.19
	5165.66		6700.83		6958.68

## Sheet: Extended Data Figure 5d
Wt	Mcu-/-	Wt Zymo	Mcu-/- Zymo	Wt Iono	Mcu-/- Iono
1.0356	1.03706	1.14492	1.31336	1.28831	1.04481
1.0161	1.01578	1.05822	1.45298	1.17694	0.759596
1.01475	1.01769	1.03439	1.1828	1.41898	0.835851
1.02513	1.04359	1.05947	1.18059	1.03397	0.8967
1.04277	1.02366	1.0438	1.22154	1.12251	0.822365
1.0326	1.01714	1.10418	1.15441	1.27578	1.09943
1.04235	1.02337	1.04871	1.33136	1.12391	1.49981
1.03902	1.02587	1.02234	1.16029	1.35085	1.20195
1.02466	1.05457	1.04413	1.15724	1.15944	1.12461
1.03655	1.01676	1.04152	1.34412	1.41092	1.62459
1.01515	1.02857	1.05903	1.16164	1.25604	1.69083
1.04309	1.04045	1.31041	1.14242	1.22563	1.97611
1.02548	1.0397	1.24616	1.19547	1.2579	1.74548
1.03424	1.02941	1.05631	1.15643	1.61492	1.598
1.03366	1.00739	1.15262	1.23773	1.22517	1.49628
1.03864	1.01254	1.04604	1.27307	1.19762	1.70892
1.02986	1.03382	1.16871	1.31081	1.19401	1.15086
1.03638	1.04959	1.18526	1.23759	1.25868	1.46176
1.03222	1.05247	1.12741	1.26084	1.16872	1.43831
1.05092	1.01982	1.0311	1.16609	1.6414	1.84756
1.04956	1.21223	1.05253	1.27867	1.49006	1.84151
1.03103	1.02174	1.04587	1.31615	1.08701	1.63873
1.02724	1.02778	1.10307	1.15585	1.5835	1.97197
1.031	1.02006	1.18816	1.21079	1.30912	1.74165
1.04973	1.04478	1.16051	1.21965	1.75986	1.52037
1.01643	1.01056	1.07477	1.24624	1.78997	1.40932
1.06045	1.01026	1.21842	1.23382	1.68734	1.39878
1.02654	1.01323	1.20085	1.21253	1.76289	1.56635
1.01723	1.02101	1.0995	1.17897	1.3793	1.46776
1.03252	1.00705	1.06791	1.17588	1.41685	1.5319
1.03543	1.01311	1.07377	1.38237	1.14119	1.79782
1.03741	1.00757	1.05859	1.4928	1.06459	1.44916
1.03691	1.01801	1.16643	1.22731	1.0603	1.56703
1.01208	1.00951	1.37207	1.36173	1.0368	1.59668
1.03777	1.02618	1.20266	1.18055	1.18661	1.45324
1.0555	1.01701	1.12152	1.27495	2.00132	1.38887
1.03658	1.01001	1.08116	1.28818	1.29532	1.80739
1.02242	1.01242	1.08993	1.12586	1.82553	1.78255
1.02601	1.09998	1.20652	1.24589	1.1224	1.66509
1.04509	1.03289	1.19619	1.14113	1.20979	1.63021
1.0354	1.00903	1.07155	1.12644	1.58145	1.41435
1.03028	1.00636	1.11749	1.37291	1.0998	1.46868
1.012	1.01672	1.05221	1.1657	1.51548	1.97971
1.0416	1.01887	1.1042	1.37383	1.92035	1.37621
1.02796	1.02555	1.07842	1.14195	1.18545	1.28025
1.04387	1.01609	1.29577	1.40071	1.36155	1.5384
1.04865	1.03356	1.28516	1.15454	2.17251	1.38693
1.02866	1.02307	1.06376	1.26815	1.73251	1.35109
1.03765	1.02295	1.1007	1.21312	1.06698	1.04134
1.04558	1.0186	1.04197	1.15203	1.13422	1.29631
1.02987	1.07661	1.05007	1.14513	1.59351	1.2751
1.03309	1.04133	1.0504	1.15357	1.50775	1.23475
1.02578	1.02626	1.06478	1.14703	1.18155	1.5026
1.05305	1.0231	1.02864	1.15396	1.2189	1.29858
1.03613	1.0241	1.0263	1.27677	1.06209	1.53473
1.02238	1.01564	1.04027	1.23645	1.5857	1.23588
1.0383	1.0235	1.17782	1.18317	1.71514	1.4069
1.02753	1.0211	1.33494	1.14986	1.12638	1.38259
1.03736	1.02424	1.0446	1.51418	1.49708	2.38871
1.04968	1.02083	1.11347	1.30466	1.01951	1.60123
1.03629	1.01256	1.04679	1.15457	1.32408	1.51268
1.03282	1.02009	1.03644	1.35725	1.23044	1.68611
1.04052	1.0675	1.18075	1.21911	1.0198	1.0409
1.0348	1.08113	1.36526	1.22487	1.10507	1.25315
1.04684	1.05581	1.13078	1.34801	1.35085	1.72888
1.05397	1.03107	1.39479	1.15118	1.15944	2.08313
1.04414	1.02255	1.20575	1.41988	1.41092	1.35399
1.04698	1.01471	1.14978	1.14723	1.25604	1.6225
1.06474	1.01274	1.21724	1.39702	1.22563	1.38292
1.03772	1.01911	1.18985	1.2061	1.2579	1.43913
1.0503	1.03072	1.28083	1.14743	1.61492	1.4113
1.04529	1.06482	1.15641	1.37893	1.22517	1.13881
1.04431	1.01635	1.19237	1.27463	1.19762	1.20277
1.04343	1.02579	1.18281	1.24768	1.19401	1.68775
1.03399	1.03657	1.19305	1.15929	1.25868	0.914222
1.04392	1.03083	1.30461	1.14884	1.16872	1.30872
1.04851	1.04189	1.42002	1.15908	1.6414	1.25821
1.04662	1.03322	1.21879	1.22178	1.49006	1.47102
1.05949	1.16362	1.34687	1.16421	1.08701	0.888233
1.03265	1.03194	1.152	1.26154	1.5835	2.27115
1.04422	1.01556	1.17783	1.13463	1.30912	1.77398
1.04748	1.01635	1.47836	1.18344	1.75986	1.80226
1.04841	1.06649	1.15049	1.38761	1.78997	1.03316
1.0527	1.05369	1.34196	1.10492	1.68734	1.11151
1.05178	1.05033	1.16225	1.13984	1.76289	0.992318
1.04718	1.04894	1.11963	1.47193	1.3793	1.0872
1.05407	1.05986	1.38249	1.08689	1.41685	0.994805
1.04943	1.06268	1.40071	1.14032	1.14119	1.01051
1.05026	1.05573	1.20891	1.2288	1.06459	1.14783
1.04734	1.05221	1.44513	1.61896	1.0603	1.10561
1.03937	1.04682	1.15545	1.18761	1.0368	1.01393
1.06295	1.05507	1.36	1.24405	1.18661	1.02534
1.03324	1.06702	1.26787	1.46843	2.00132	0.987337
1.04667	1.05773	1.15197	1.54368	1.29532	1.46342
1.0416	1.06601	1.2379	1.09919	1.82553	1.25167
1.05034	1.04109	1.13251	1.53384	1.1224	1.10947
1.02518	1.05687	1.23553	1.1557	1.20979	1.15011
1.03174	1.04226	1.29943	1.50914	1.58145	1.06717
1.04347	1.05294	1.32676	1.11553	1.0998	1.12355
1.05311	1.05715	1.19043	1.12382	1.51548	1.08514
1.03453	1.05975	1.11916	1.15604	1.92035	1.29217
1.03322	1.0466	1.19486	1.13282	1.18545	1.41166
1.0416	1.05311	1.27004	1.17707	1.36155	1.04145
1.05572	1.03773	1.16842	1.24155	2.17251	1.15906
1.01244	1.05285	1.38248	1.15723	1.73251	1.25866
1.03578	1.04671	1.31845	1.27079	1.06698	1.28195
1.05845	1.05568	1.28716	1.13515	1.13422	1.03925
1.05293	1.04177	1.42026	1.48921	1.59351	1.27748
1.03196	1.04571	1.26049	1.15757	1.50775	1.2844
1.0451	1.04428	1.54139	1.35737	1.18155	1.19868
1.06047	1.04745	1.1512	1.43862	1.2189	1.22877
1.03531	1.06646	1.15087	1.2621	1.06209	1.03639
1.05057	1.05529	1.15117	1.28434	1.5857	1.38092
1.05128	1.06261	1.15544	1.12655	1.71514	1.33204
1.02558	1.04931	1.22409	1.58102	1.12638	1.05275
1.04316	1.05162	1.20921	1.14919	1.49708	1.19165
1.04275	1.0415	1.16584	1.13259	1.01951	1.25203
1.04202	1.05151	1.18997	1.16236	1.32408	1.05985
1.03384	1.04864	1.15931	1.17448	1.23044	0.984906
1.04288	1.03507	1.29107	1.32847	1.0198	1.08358
1.05278	1.05276	1.18054	1.12633	1.10507	1.07655
1.04313	1.04841	1.09469	1.10403	1.0951	1.35566
1.05384	1.05452	1.28715	1.5159	1.12062	1.06068
1.05268	1.05222	1.04679	1.52503	1.35029	1.00025
1.0556	1.04382	1.03644	1.56491	1.19991	1.14225
1.06803	1.04344	1.18075	1.56057	1.04929	1.0424
1.05595	1.05814		1.13038	1.07535	1.04523
	1.06225		1.39673	1.05568	1.1384
	1.05373		1.11516	0.968277	0.999137
	1.05005		1.11551	0.970017	1.00611
	1.05803		1.48827	1.12303	1.10173
	1.05641		1.6073	1.07486	0.983474
	1.06402		1.43679	1.38087	0.999525
	1.04871		1.35799	1.28299	1.00736
	1.05281		1.1627	1.16719	1.39166
	1.04828		1.13225	1.303	1.24522
	1.09757		1.42391	1.13627	1.22188
	1.0539		1.13573	0.98459	1.21031
	1.04569		1.31282	1.01343	1.12956
	1.05804		1.4898	1.14415	1.0608
	1.12377		1.33365	0.98277	1.25474
	1.03048		1.17103	1.05642	1.48814
	1.05099		1.12224	1.10307	1.20835
	1.04066		1.15754	1.18021	1.30734
	1.03979		1.52178	1.03744	1.12882
	1.05609		1.14613	1.25042	1.46113
	1.05927		1.13746	0.98258	1.20986
	1.04253		1.35188	1.18316	1.30526
	1.04998		1.29946	1.23111	1.05231
	1.05078		1.13667	1.06666	1.12748
	1.07487		1.36864	1.46763	1.29063
	1.05953		1.13149	0.99972	1.07358
	1.03239		1.29561	1.15107	1.17203
	1.05937		1.35652	1.60786	1.00989
	1.05178		1.2941	1.62108	0.988852
	1.0638		1.23782	1.46032	1.04797
	1.04161		1.17683	1.22557	1.41787
	1.05417		1.15053	1.15048	1.05745
	1.06525		1.21332	1.04428	1.24695
	1.05613		1.45347	1.34719	1.18295
	1.06693		1.13213	1.48951	1.0072
	1.04553		1.12725	1.34402	1.5415
			1.35608	1.02103
			1.28151	1.67496
			1.36854	1.03494
				1.25665
				1.5036
				1.46665
				1.48025
				1.86422
				1.52343
				1.19633
				0.983366
				1.19959
				1.07953
				1.15148
				1.38198
				1.4057
				1.29526
				1.67083
				0.979289
				1.25759
				1.04677
				1.12765

## Sheet: Extended Data Figure 5f
Wt	Mcu-/-
0	6
6	0
6	7
0	2
0	13
2	3
1	5
0	2
0	4
1	1
3	1
1	4
0	2
1	1
0	0
0	1
0	1
5	5
1	1
2	2
5	9
0	0
0	0
0	8
1	10
0	10
2	0
1	0
0	0
0	2
1	0
3	1
1	4
1	5
0	1
4	0
5	3
0	0
0	1
0	6
0	1
0	1
0	4
0	0
3	0
1	2
0	5
2	0
1	0
3	0
2	5
0	3
7	0
2	2
1	0
3	2
4	7
1	1
3	8
0	3
7	1
0	4
1	2
2	13
1	0
0	0
0	0
1	8
2	3
3	0
7	7
1	0
1	2
0	3
1	10
1	8
3	0
0	6
1	7
2	3
3	4
7	8
4	1
0	0
0	1
0	12
0	6
1	6
0	2
1	8
1	2
0	1
1	1
6	8
0	3
1	4
0	4
3	0
0	4
0	0
2	1
5	6
2	3
1	10
0	11
0	5
0	1
1	0
0	3
1	5
7	3
3	6
0	11
1	9
1	7
1	0
1	6
4	0
1	11
6	6
1	11
0	3
0	4
0	2
1	7
1	9
3	12
6	0
0	1
6	0
0	10
3	5
1	13
0	9
1	4
1	2
0	11
1	3
0	3
0	7
1	4
1	5
0	0
6	1
0	0
6	1
5	0
0	0
3	2
3	4
0	0
0	8
7	1
1	13
0	4
2	2
0	2
0	7
1	11
2	15
0	2
0	2
4	4
1	0
1	0
2	1
1	5
0	1
4	14
0	7
0	2
1	10
0	0
0	1
7	7
0	10
0	1
0	12
4	4
1	8
0	2
1	5
4	6
3	5
2	2
1	9
0	0
1	8
2	1
2	2
0	3
2	9
1	4
0	10
0	5
7	2
1	7
1	8
1	1
5	2
3	0
0	1
0	3
4	14
0	3
0	13
	14
	13
	1
	9
	7
	1
	5
	10
	14
	10
	1
	9
	9
	1
	7
	5
	8
	9
	13
	6
	1
	16
	14
	1
	7
	11
	0
	1
	2
	1
	2
	0
	9
	1
	1
	2
	13
	0
	1
	1
	1
	3
	15
	1
	1
	6
	2

## Sheet: Extended Data Figure 5g
Wt	Mcu-/-
5	0
0	0
13	18
1	0
0	0
3	85
0	5
7	0
0	13
0	69
0	33
0	0
3	26
12	0
3	112
13	0
0	0
0	0
97	0
0	0
11	1
0	0
0	55
6	0
13	237
1	0
6	4
0	44
15	66
1	25
0	0
3	8
0	0
4	0
4	0
2	0
0	30
0	0
0	0
4	20
0	40
24	7
4	20
5	0
37	23
2	0
25	0
31	58
0	95
0	196
0	13
0	0
1	0
1	19
0	0
0	3
0	122
4	7
0	0
0	0
2	0
0	11
0	0
0	0
0	6
0	6
0	0
0	2
0	0
0	4
0	14
0	9
0	5
0	0
0	0
2	22
2	2
0	0
0	0
0	13
0	15
0	7
0	6
0	22
0	0
0	0
0	5
0	0
0	10
0	0
1	0
1	1
0	0
0	0
0	0
0	0
0	2
6	3
1	3
0	8
0	5
0	0
0	35
1	3
0	0
0	4
0	1
0	1
0	6
0	2
4	0
2	0
0	5
0	8
0	2
0	26
0	0
0	4
0	4
0	0
0	1
0	0
6	0
0	7
0	0
0	3
0	0
0	15
	0
	3
	2
	0
	0
	0
	0
	0
	12
	1
	0
	0
	23
	3
	0
	29
	1
	2
	21
	0
	7
	0
	12
	1
	0
	19
	6
	1
	0
	0
	0
	1
	0
	7
	0
	0
	26
