# Supplementary material for: Reduced mitochondrial calcium uptake in macrophages is a major driver of inflammaging
Source: Nat Aging. 2023 Jun 5;3(7):796–812. doi: 10.1038/s43587-023-00436-8 (PMC10353943; doi:10.1038/s43587-023-00436-8)
Supplement: Supplementary file 16 — Source Data Extended Data Fig. 6 [file 43587_2023_436_MOESM16_ESM.xlsx]

## Sheet: Extended Data Figure 6c
Wt Untreated	Mcu-/- Untreated	Wt 30min	Mcu-/- 30min	Wt 60min	Mcu-/- 60min
0.618939	1.24301	0.697888	1.85124	1.17371	1.76231
1.7763	0.680316	0.835485	1.21065	2.76733	2.17365
1.19128	0.733699	0.804909	3.14542	1.33876	5.55308
1.25408	0.621309	2.1427	1.0106	1.7964	2.69488
0.524902	0.870176	0.814424	0.631955	1.38255	3.20982
0.830233	0.877596	0.963926	2.22873	2.37221	6.0714
1.1957	0.82694	0.755463	1.5408	1.69676	3.85886
0.62694	0.318685	0.694314	3.14198	1.21103	5.05196
0.766657	1.60529	0.825377	1.22854	2.02367	2.24858
1.15763	1.35438	1.0626	0.707626	1.51499	1.81033
1.07712	1.12044	0.694422	1.28244	1.70854	4.7188
0.512596	0.540858	1.39805	0.919896	0.939621	1.854
0.956565	1.65502	0.862466	0.668098	1.02531	5.3883
0.75184	0.315952	2.32155	0.637519	2.94917	4.65632
0.960889	1.65704	1.20172	0.462012	1.64309	4.88316
0.776275	1.00973	0.919109	0.99339	1.2734	1.17291
0.576785	0.690923	0.593847	0.809338	2.65111	1.88354
0.468245	1.42054	0.793067	3.78525	0.414261	1.33961
0.790131	0.781262	1.52208	2.9868	1.0117	1.56357
0.596063	0.353054	0.82182	2.58703	1.92129	7.06723
1.05635	0.971625	1.42784	1.26356	3.1729	2.51501
0.841239	0.332148	0.762941	0.445062	1.58409	5.65458
0.346533	1.54641	0.922607	1.20581	1.83326	5.54223
0.741233	1.33973	0.97778	2.37744	2.23175	4.57044
0.622737	0.609111	0.58715	1.68047	0.607965	3.05173
0.759557	0.836692	1.91725	0.756197	2.85047	3.04063
1.27395	0.79648	0.660723	0.952236	1.07471
0.419583	2.28189	2.12467	0.641088	2.51372
0.442658	0.511151	2.09354	0.663428	1.37296
1.03605	0.84796	1.10625	1.5364	1.14255
0.917251	0.496639	1.60082	0.838802	1.1401
0.77804	0.398315	1.17569	0.941993	1.76543
0.571604	1.04442	0.906932	0.591066	2.23669
0.729667	0.609153	0.950164	0.638576	1.27619
1.07746	0.834582	1.28421	1.61354	1.17734
1.65741	0.947262	1.05194	2.02281	1.86925
1.00893	1.44924	1.15568	0.990589	1.77716
1.18902	1.58436	0.947063	0.773078	1.62995
1.15524	1.03383	0.731593	2.12194	0.888872
0.733358	1.77143	0.475874	1.85531	0.848107
1.37917	0.69364	0.690154	2.93669	2.60635
1.00969	0.651363	1.21893	3.80513	1.17129
1.54491	1.3264	1.49015	0.618714	2.86089
1.15978	0.815368	0.726439	2.05232	1.24827
0.788815	0.386746	0.814871	3.23889	1.42769
0.5301	1.19136	1.09708	0.585731	1.66149
0.62341		0.532382	0.373173
1.07341		0.736568	1.58634
1.22608		1.29345	0.78888
1.93995		1.274	1.7056
1.02852		1.33306	1.07103
0.87419		0.65228	0.917777
0.907987		2.18834	2.42954
1.20584		1.60666	0.793083
0.893307		1.62477	3.21886
0.944575		1.04432	0.84603
0.852743		1.57913	0.960353
		1.40433	1.23353
		2.35318	0.817921
		0.928124
		0.936073
		0.861463
		0.899202
		0.816604
		0.985561
		1.16494
		0.554495
		1.10717

## Sheet: Extended Data Figure 6d
Wt				Mcu-/-
Position	NFKb	DAPI		Position	NFKb	DAPI
0	0	0		0	0	0
0.0706	5.508	0		0.0706	2.979	0
0.1412	12.897	0		0.1412	5.445	0
0.2117	1.657	0		0.2117	8.272	0
0.2823	8.691	0		0.2823	5.903	0
0.3529	9.624	0		0.3529	7.534	0
0.4235	21.05	0		0.4235	17.361	0
0.4941	31.573	0		0.4941	13.942	0
0.5646	44.323	0		0.5646	34.476	0
0.6352	47.334	0		0.6352	29.008	0
0.7058	29.33	0		0.7058	12.252	0
0.7764	28.809	0		0.7764	11.267	0
0.847	36.257	0		0.847	17.283	0
0.9176	51.328	0		0.9176	16.401	0
0.9881	47.459	0		0.9881	13.895	0
1.0587	38.463	0		1.0587	21.071	0
1.1293	32.969	0		1.1293	26.448	0
1.1999	46.066	0.263		1.1999	18.707	0
1.2705	45.721	0		1.2705	5.199	0
1.341	45.009	0		1.341	12.293	0
1.4116	33.618	0		1.4116	13.3	0
1.4822	45.791	0		1.4822	18.28	0
1.5528	49.067	0		1.5528	8.707	0
1.6234	47.069	0		1.6234	21.193	0
1.6939	47.606	0		1.6939	11.885	0
1.7645	39.623	0		1.7645	16.526	0
1.8351	30.079	0		1.8351	17.197	0
1.9057	33.114	0		1.9057	10.837	0
1.9763	36.417	0		1.9763	27.237	0
2.0469	58.582	0		2.0469	33.652	0
2.1174	45.325	0		2.1174	24.921	0
2.188	46.612	0		2.188	32.117	0
2.2586	40.965	0		2.2586	20.744	0
2.3292	48.121	0		2.3292	40.72	0
2.3998	63.28	0		2.3998	22.595	0
2.4703	39.542	0.174		2.4703	18.738	0
2.5409	43.973	0		2.5409	19.163	0
2.6115	71.195	0		2.6115	16.423	0
2.6821	72.585	0		2.6821	6.785	0
2.7527	62.608	0		2.7527	3.267	0
2.8232	67.264	0		2.8232	30.199	0
2.8938	74.124	0		2.8938	29.367	0
2.9644	57.187	0		2.9644	35.346	0
3.035	57.107	0		3.035	30.741	0
3.1056	49.059	0		3.1056	15.09	0
3.1762	53.233	0		3.1762	7.505	0
3.2467	37.899	0		3.2467	12.722	0
3.3173	40.394	0		3.3173	20.788	0
3.3879	29.511	0		3.3879	53.627	0
3.4585	16.793	0		3.4585	46.918	0
3.5291	23.23	0		3.5291	42.011	0
3.5996	31.471	0		3.5996	33.525	0
3.6702	23.255	0		3.6702	21.349	0
3.7408	17.158	0		3.7408	14.528	0
3.8114	26.339	1.449		3.8114	15.897	0
3.882	29.63	1.559		3.882	21.352	0
3.9525	32.207	0		3.9525	9.012	0
4.0231	31.91	0		4.0231	16.858	0
4.0937	40.281	0		4.0937	20.508	0
4.1643	28.714	5.473		4.1643	15.156	0
4.2349	22.216	1.448		4.2349	14.567	0
4.3054	23.3	7.749		4.3054	2.652	0
4.376	10.884	9.63		4.376	7.575	0
4.4466	18.729	0.743		4.4466	5.434	0
4.5172	31.721	3.801		4.5172	8.601	0
4.5878	29.323	8.42		4.5878	0.372	0
4.6584	20.466	31.801		4.6584	3.314	0
4.7289	20.984	24.106		4.7289	4.98	0
4.7995	25.81	20.263		4.7995	7.33	0
4.8701	23.348	20.914		4.8701	22.287	0
4.9407	20.391	7.796		4.9407	18.487	0
5.0113	18.737	14.188		5.0113	45.575	0
5.0818	27.323	0.798		5.0818	44.253	0
5.1524	67.067	1.179		5.1524	35.236	0
5.223	85.31	11.594		5.223	40.394	0
5.2936	50.545	4.103		5.2936	27.404	0
5.3642	59.071	1.434		5.3642	19.899	0
5.4347	54.872	0.599		5.4347	21.695	0
5.5053	30.382	3.185		5.5053	23.33	0
5.5759	31.235	3.312		5.5759	11.315	0
5.6465	34.305	28.683		5.6465	10.948	0
5.7171	42.724	14.805		5.7171	13.4	0
5.7877	31.719	0.54		5.7877	4.367	0
5.8582	54.674	0.075		5.8582	8.493	0
5.9288	55.271	0		5.9288	9.939	0
5.9994	44.46	1.28		5.9994	2.528	0
6.07	47.314	1.374		6.07	16.958	0
6.1406	40.591	12.57		6.1406	19.781	0
6.2111	56.384	2.125		6.2111	21.63	0
6.2817	46.361	0.352		6.2817	27.967	0
6.3523	66.075	0.113		6.3523	34.162	0
6.4229	55.384	0		6.4229	15.785	0
6.4935	57.328	0		6.4935	14.737	0
6.564	47.309	0.597		6.564	16.635	0
6.6346	51.537	1.209		6.6346	16.629	0
6.7052	75.849	9.492		6.7052	28.134	0
6.7758	76.365	0.606		6.7758	44.826	0
6.8464	91.809	0.661		6.8464	53.051	0
6.917	100.143	2.012		6.917	54.438	0
6.9875	49.617	0		6.9875	47.57	0
7.0581	69.745	0		7.0581	46.178	0
7.1287	61.712	2.682		7.1287	42	0
7.1993	49.72	4.827		7.1993	37.44	0
7.2699	64.901	0		7.2699	31.15	0
7.3404	75.736	0		7.3404	25.233	0
7.411	59.071	0		7.411	39.501	0
7.4816	54.067	0		7.4816	43.808	0
7.5522	53.453	0		7.5522	40.557	0
7.6228	42.056	0		7.6228	44.384	0
7.6933	50.539	0		7.6933	53.304	0
7.7639	58.211	7.018		7.7639	29.797	0
7.8345	62.935	7.595		7.8345	20.286	0.48
7.9051	57.335	0.214		7.9051	23.315	0
7.9757	59.01	0.396		7.9757	21.518	0
8.0463	53.7	2.595		8.0463	25.36	0.446
8.1168	65.088	2.448		8.1168	30.276	0.043
8.1874	54.09	5.184		8.1874	35.145	1.896
8.258	59.079	0.996		8.258	64.375	4.258
8.3286	92.722	0.213		8.3286	43.502	7.51
8.3992	83.851	2.471		8.3992	53.121	16.335
8.4697	61.051	5.412		8.4697	86.293	32.406
8.5403	41.447	2.723		8.5403	113.108	14.432
8.6109	44.382	5.076		8.6109	121.108	52.372
8.6815	62.822	11.885		8.6815	127.204	62.041
8.7521	78.325	26.825		8.7521	103.286	37.122
8.8226	84.547	27.487		8.8226	89.209	63.478
8.8932	67.37	23.236		8.8932	82.189	77.128
8.9638	47.544	26.695		8.9638	78.405	78.718
9.0344	55.632	59.223		9.0344	97.554	73.228
9.105	82.052	74.149		9.105	118.764	71.749
9.1755	81.492	83.711		9.1755	122.373	62.338
9.2461	109.557	62.871		9.2461	142.772	47.89
9.3167	119.45	78.628		9.3167	154.949	78.186
9.3873	96.458	126.963		9.3873	152.499	64.195
9.4579	111.152	126.932		9.4579	156.148	68.712
9.5285	91.629	119.019		9.5285	153.112	73.17
9.599	73.045	121.696		9.599	144.149	96.819
9.6696	74.887	116.496		9.6696	124.406	106.497
9.7402	74.211	135.768		9.7402	114.584	106.675
9.8108	86.558	189.953		9.8108	125.754	113.224
9.8814	102.736	142.836		9.8814	127.11	85.077
9.9519	82.454	148.238		9.9519	122.802	97.691
10.0225	92.345	159.026		10.0225	133.891	97.44
10.0931	89.599	155.614		10.0931	109.719	100.518
10.1637	105.573	147.015		10.1637	108.056	100.699
10.2343	114.905	199.666		10.2343	102.014	134.222
10.3048	104.379	171.727		10.3048	113.509	111.611
10.3754	105.949	178.304		10.3754	123.684	113.7
10.446	100.039	212.326		10.446	186.316	111.321
10.5166	102.302	209.117		10.5166	130.297	95.261
10.5872	105.159	223.734		10.5872	110.113	92.309
10.6578	113.072	197.738		10.6578	76.655	133.895
10.7283	112.806	189.879		10.7283	79.936	99.065
10.7989	121	193.692		10.7989	77.942	91.417
10.8695	112.702	229.422		10.8695	83.76	109.474
10.9401	103.953	243.735		10.9401	101.138	92.26
11.0107	108.63	246.604		11.0107	94.936	81.586
11.0812	98.467	242.736		11.0812	88.575	83.856
11.1518	107.511	198.801		11.1518	64.072	104.637
11.2224	117.676	194.648		11.2224	62.888	86.446
11.293	115.371	194.207		11.293	57.296	105.192
11.3636	100.757	173.805		11.3636	67.162	103.662
11.4341	98.575	167.974		11.4341	58.409	142.102
11.5047	117.825	168.559		11.5047	72.26	110.715
11.5753	104.886	164.728		11.5753	62.49	147.286
11.6459	130.818	155.667		11.6459	65.477	156.233
11.7165	157.229	147.092		11.7165	73.711	128.956
11.7871	161.669	147.319		11.7871	83.803	165.049
11.8576	119.169	201.808		11.8576	115.226	184.466
11.9282	108.956	169.404		11.9282	155.287	160.948
11.9988	110.412	171.17		11.9988	128.579	166.986
12.0694	93.05	176.506		12.0694	123.987	153.49
12.14	94.251	159.781		12.14	119.435	152.312
12.2105	116.632	153.69		12.2105	141.908	137.319
12.2811	119.117	164.596		12.2811	142.721	133.888
12.3517	126.679	165.733		12.3517	176.231	132.098
12.4223	118.127	149.917		12.4223	145.323	97.926
12.4929	95.164	148.644		12.4929	151.787	98.358
12.5634	103.715	183.374		12.5634	147.498	100.785
12.634	101.426	209.374		12.634	133.107	120.386
12.7046	119.413	160.495		12.7046	118.225	94.743
12.7752	114.8	166.163		12.7752	116.848	100.795
12.8458	112.799	150.093		12.8458	137.573	147.954
12.9163	86.907	165.606		12.9163	122.215	134.928
12.9869	85.893	172.027		12.9869	114.709	132.477
13.0575	88.523	187.481		13.0575	114.038	95.664
13.1281	67.793	180.71		13.1281	124.388	89.203
13.1987	72.36	177.298		13.1987	154.615	104.709
13.2693	81.872	182.853		13.2693	169.145	120.952
13.3398	89.747	192.244		13.3398	162.499	161.326
13.4104	81.331	188.455		13.4104	115.3	159.925
13.481	66.694	217.2		13.481	143.921	159.305
13.5516	60.555	235.959		13.5516	168.109	182.856
13.6222	69.961	249.977		13.6222	169.128	171.641
13.6927	68.556	224.734		13.6927	139.616	144.713
13.7633	103.388	248.604		13.7633	158.216	170.085
13.8339	113.786	242.492		13.8339	164.242	158.178
13.9045	97.743	249.147		13.9045	179.793	144.932
13.9751	87.544	243.415		13.9751	197.381	177.9
14.0456	62.093	251.039		14.0456	188.73	166.104
14.1162	62.893	243.914		14.1162	179.836	142.069
14.1868	51.96	242.936		14.1868	191.451	131.931
14.2574	44.297	251.222		14.2574	180.609	107.914
14.328	58.309	230.575		14.328	147.722	103.584
14.3986	63.266	212.796		14.3986	136.343	94.736
14.4691	54.673	202.196		14.4691	138.265	91.265
14.5397	60.999	233.667		14.5397	110.885	117.406
14.6103	62.928	209.541		14.6103	105.578	100.047
14.6809	77.791	231.656		14.6809	117.128	116.58
14.7515	71.542	205.65		14.7515	131.761	144.83
14.822	86.281	199.179		14.822	129.736	115.672
14.8926	76.274	206.472		14.8926	128.087	125.14
14.9632	98.537	221.089		14.9632	136.951	145.852
15.0338	81.339	204.29		15.0338	133.152	152.977
15.1044	71.454	206.372		15.1044	130.827	155.575
15.1749	54.291	195.555		15.1749	154.481	139.292
15.2455	63.445	184.82		15.2455	147.122	143.827
15.3161	74.996	216.882		15.3161	121.111	176.164
15.3867	76.985	230.396		15.3867	123.328	149.895
15.4573	79.411	202.853		15.4573	121.008	146.918
15.5279	64.013	187.14		15.5279	110.41	152.483
15.5984	89.024	204.734		15.5984	150.384	158.433
15.669	97.255	164.672		15.669	127.527	166.52
15.7396	111.247	200.619		15.7396	129.4	144.314
15.8102	100.467	159.431		15.8102	129.017	100.079
15.8808	79.01	124.015		15.8808	142.855	92.392
15.9513	89.262	116.707		15.9513	114.387	91.304
16.0219	92.042	134.704		16.0219	125.597	93.951
16.0925	86.017	152.137		16.0925	129.61	101.984
16.1631	74.839	128.855		16.1631	118.471	65.394
16.2337	58.24	107.273		16.2337	128.432	69.721
16.3042	50.421	111.244		16.3042	109.133	72.684
16.3748	57.719	112.272		16.3748	116.502	73.637
16.4454	44.055	94.671		16.4454	100.478	105.455
16.516	56.758	90.589		16.516	151.013	61.789
16.5866	29.904	82.697		16.5866	158.163	62.126
16.6572	37.051	92.249		16.6572	123.141	117.399
16.7277	56.865	84.818		16.7277	104.625	71.173
16.7983	43.74	89.225		16.7983	68.253	61.63
16.8689	45.791	66.214		16.8689	55.762	72.334
16.9395	49.361	71.307		16.9395	38.647	110.368
17.0101	30.835	46.778		17.0101	25.882	97.833
17.0806	24.565	35.889		17.0806	27.451	86.968
17.1512	13.993	11.005		17.1512	23.807	91.667
17.2218	12.748	4.191		17.2218	21.358	113.48
17.2924	24.203	1.306		17.2924	44.704	95.362
17.363	33.492	0.071		17.363	29.694	74.327
17.4335	19.297	0		17.4335	9.85	61.447
17.5041	27.435	0		17.5041	9.367	23.238
17.5747	12.038	0		17.5747	19.182	7.31
17.6453	6.85	0		17.6453	9.636	14.012
17.7159	4.061	0		17.7159	4.127	1.331
17.7864	22.91	0		17.7864	9.137	2.886
17.857	21.865	0		17.857	3.141	3.041
17.9276	29.848	0		17.9276	0	4.083
17.9982	13.318	0		17.9982	0	1.33
18.0688	13.414	0		18.0688	0	0
18.1394	21.567	0		18.1394	4.104	0
18.2099	21.024	0		18.2099	1.257	0.574
18.2805	24.177	0		18.2805	0	0
18.3511	3.513	0		18.3511	0	0
18.4217	27.485	0		18.4217	0	0
18.4923	22.584	0		18.4923	0	0
18.5628	34.021	0		18.5628	0	0
18.6334	22.673	0		18.6334	0.128	0
18.704	18.825	0		18.704	0	0
18.7746	9.859	0		18.7746	0	0
18.8452	15.729	0		18.8452	0	0
18.9157	19.14	0		18.9157	0	0
18.9863	63.645	0		18.9863	0	0
19.0569	43.858	0		19.0569	0	0
19.1275	26.742	0		19.1275	0	0
19.1981	44.619	0		19.1981	0	0
19.2687	31.588	0		19.2687	0	0
19.3392	15.444	0		19.3392	0	0
19.4098	7.242	0		19.4098	0	0
19.4804	6.438	0		19.4804	0	0
19.551	11.893	0		19.551	0	0
19.6216	20.337	0		19.6216	0	0
19.6921	28.813	0		19.6921	0	0
19.7627	20.586	0		19.7627	0	0
19.8333	6.732	0		19.8333	0	0
19.9039	4.914	0		19.9039	0	0
19.9745	13.203	0		19.9745	0	0
20.045	17.518	0		20.045	0	0
		0
		0
		0
		0
		0

## Sheet: Extended Data Figure 6e
WT_Untreated	Mcu-/-_Untreated	WT_Zymosan	Mcu-/-_Zymosan	BMDMs-Y Untreated	BMDMs-O_Untreated	BMDMs-Y_Zymosan	BMDMs-O_Zymosan
1.16	0.9358	901.364	1401.65	0.9777	0.8671	763.044	922.839
1.0185	1.0369	906.747	1355.95	0.9691	1.0108	741.202	996.707
0.8464	1.0306	900.042	1300.67	1.0554	1.1409	784.045	977.492
