# Supplementary material for: Reduced mitochondrial calcium uptake in macrophages is a major driver of inflammaging
Source: Nat Aging. 2023 Jun 5;3(7):796–812. doi: 10.1038/s43587-023-00436-8 (PMC10353943; doi:10.1038/s43587-023-00436-8)
Supplement: Supplementary file 17 — Source Data Extended Data Fig. 7 [file 43587_2023_436_MOESM17_ESM.xlsx]

## Sheet: Extended Data Figure 7a
IL-1b
Wt Untreated	Mcu-/- Untreated	Wt ZymoA	Mcu-/- ZymoA	Mcu-/- ZymoA+BTP2
1.3649	0.8993	820.287	998.817	427.704
0.7289	1.0451	796.701	1052.2	482.371
1.0051	0.8258	756.568	1232.06	479.416
IL-6
Wt Untreated	Mcu-/- Untreated	Wt ZymoA	Mcu-/- ZymoA	Mcu-/- ZymoA+BTP2
0.1668	1.2463	10180.7	15833.9	10774.1
1	1.2463	10771.2	15318.8	10572.4
5.9955	1.2463	9408.96	15220.7	10695.8

## Sheet: Extended Data Figure 7b
Wt Untreated	Mcu-/- Untreated	Wt Zymo 30	Mcu-/- Zymo 30	Mcu-/- BTP2
10125.2	7007.81	4286	17194.7	8546.35
7239.97	4266.65	24254	24187.3	14213.8
5710.3	10845.5	16274.5	25509.9	17043.1
8908.63	7373.99	19530.8	33465.5	18893.7
7107.96	3087.28	19008.6	32171.3	15457.7
6004.24	5703.55	21152.7	19337.6	1072.41
9160.92	866.235	26610.2	17751.4	16380.2
6938.71	5581.44	18207.4	37713.4	17259.5
12279.2	8336.02	14977	25825	23133.8
6653.02	5702.32	28915.9	19642.9	7308.08
8696.27	9723.29	19291.1	15621.7	24894.6
6000.53	5929.27	18583.5	12324.1	14221.5
5942.64	6517.93	26749.1	16685.2	14122.3
11017.1	7743.66	21383.4	28533.5	8122.19
10369	9033.09	20047.8	21622	16440.6
6021.94	6307.91	19489.4	25444.4	14331.6
1557.13	6083.17	12128.1	18563.1	12766.8
1283.13	7081.39	15235.9	22953.6	2454.07
5184.89	6626.06	22684.5	23481.3	10399.7
6550.6	7298.57	15276	41736.9	9586.05
3384.23	11432.2	16308.5	26300.5	20908.8
19638.5	14794.2	26989.5	30337.5	20198.7
9835.46	12373	15313.3	15640.5	24685.3
4001.8	7771.71	23107.5	16501.9	21271.2
1638.36	11058.8	24591	20330.6	30270.2
12701.4	7891.95	22258.9	22948.3	22231.6
6863.19	7955.3	19309.2	46032.7	18654.7
7199.8	8214.24	21003	18344.8	18858.7
6981.02	5374.48	23132.8	18684.8	15274.1
4777.02	12791.9	13991.1	16751.8	8901.59
1635.79	8328.18	27564.5	29342.4	16485.9
15372	9335.7	24383.4	27177	9522.16
3270.75	6800.68	18188.8	24501.8	23308.7
6818.42	4153.19	26697.2	14133.5	12467.9
5338.03	11674	17317.5	25073.6	18828.1
6726.49	11697	18245.6	18146.1	16055.8
9068.46	2953.34	23112.8	20858.3
7277.41	4624.6	23669.1	26361
8339.1	21093.2	21472.6	34598.3
5275.89	21208.3	22398.7	41798.2
	20253.6	17525.9	38464.3
	22336.4	18400.1	38848.7
		16613.3	26900.2
		18489.6	28021
		22356	19920.9
		16500.5	22075.8
		26599.5	20317.5
		21246.8	16597.3
		4286	23078.2
		21111.5	20394.9
		16576.6	26707.6
		19099.9	22019.3
		24345.9	23837.5
		21505	19268.5
		13109.7	18973.5
		23177.1	27616.1
		21960.9	22708.4
		17616.3	21682.6
		17361.5
		15043.5
		19176.1
		13887.3
		19345
		17251.7
		12898.9
		23056.8
		21285.8
		16410
		23693.9
		28794.6
		25893.8
		26330.9
		15931.4
		17467.8
		23977.5
		18122.3
		17906.2
		15612.7
		24300.7
		25020.3
		22117.1
		16688.9
		19284.8
		14814.6
		22435.7
		32169.1
		15771
		22663

## Sheet: Extended Data Figure 7c
IL-1b
Wt_Untreated	Mcu-/-_Untreated	Wt_Zymosan	Mcu-/-_Zymosan_1	Mcu-/-_AZD7458_1uM
0.9343	2.4951	930.643	1085.11	987.616
0.9761	2.4264	924.195	1067.64	965.787
1.0965	2.3408	849.161	1081.05	1018.37
IL-6
Wt_Untreated	Mcu-/-_Untreated	Wt_Zymosan	Mcu-/-_Zymosan_1	Mcu-/-_AZD7458_1uM
2.3132	2.6094	2855.66	4272.16	4433.41
0.3037	2.6203	3193.54	4452.73	3538.29
1.4233	2.5216	2583.56	3788.62	3491.46

## Sheet: Extended Data Figure 7d
IL-1b							TNFa							Nos2							IL-6
M0_Wt	M0_Mcu-/-	M1_Wt	M1_Mcu-/-	M2_Wt	M2_Mcu-/-		M0_Wt	M0_Mcu-/-	M1_Wt	M1_Mcu-/-	M2_Wt	M2_Mcu-/-		M0_Wt	M0_Mcu-/-	M1_Wt	M1_Mcu-/-	M2_Wt	M2_Mcu-/-		M0_Wt	M0_Mcu-/-	M1_Wt	M1_Mcu-/-	M2_Wt	M2_Mcu-/-
1.0347	0.7818	579.625	1672.24	0.2112	0.123		1.0552	0.863	5.4559	40.0755	0.3488	0.123		1.0016	0.2237	7351.78	63573.3	0.1201	1.6471		1.5563	0.7025	4003.36	12227.4	0.1493	0.7099
0.9485	0.6197	598.825	1679.14	0.12	0.175		0.9448	0.9777	4.7779	39.7653	0.3463	0.175		0.9287	0.2237	7325.21	62547.7	0.8841	1.441		0.672	0.9177	4044.33	11039.3	0.2854	0.4606
1.0189	1.0355	565.222	1898.38	0.1102	0.1575		1.003	1.0223	4.682	47.3142	0.3895	0.1575		1.075	0.2237	6908.96	56397.8	0.5615	0.9412		0.9561	1.7113	4069.38	10916.5	0.5345	0.9886
0.9718	0.8102	563.872	2162.87	0.1575	0.2393		0.9732	0.9674	5.1993	44.2242	0.3572	0.2393		2.3811	0.2332	8358.85	79745.1	1.0624	0.7564		1.2023	1.2423	4040.61	14380.7	1.4236	0.475
0.9221	1.0448	495.904	2017.91	0.1723	0.4029		0.9785	1.0021	5.7524	50.6724	0.3374	0.4029		1.6975	0.2332	6367.14	77999.8	1.807	0.5021		1.857	1.3918	3355.06	12178.8	0.8399	0.8472
0.8557	0.9779	474.952	2235.35	0.0968	0.3002		1.1229	1.1704	5.1983	49.6181	0.3492	0.3002		1.2745	0.2332	7158.63	73645.1	1.179	0.6162		0.7501	0.8676	3437.81	12941.5	0.4922	1.5113

## Sheet: Extended Data Figure 7e
Mrc1(CD206)							Arg1							Fizz1
M0_Wt	M0_Mcu-/-	M1_Wt	M1_Mcu-/-	M2_Wt	M2_Mcu-/-		M0_Wt	M0_Mcu-/-	M1_Wt	M1_Mcu-/-	M2_Wt	M2_Mcu-/-		M0_Wt	M0_Mcu-/-	M1_Wt	M1_Mcu-/-	M2_Wt	M2_Mcu-/-
0.9381	1.2858	0.0002	0.0074	6.284	6.5439		0.621	3.6702	26.6346	1965.06	4852.06	9998.11		0.9881	0.0075	0.0364	1.6167	26090.8	27370.1
0.9418	1.3725	0.0004	0.0073	5.692	6.6176		1.3511	1.0748	29.7352	2045.02	4917.81	11153.8		1.2794	0.0112	0.0364	0.1188	27115.3	33898.2
1.1319	1.3005	0.0004	0.0082	6.064	6.7898		1.1918	3.2598	34.5442	2160.49	4140.91	11852.4		0.791	0.0091	0.0364	0.2185	29084.3	35327.1
0.7599	1.2426	0.0005	0.0038	6.1317	6.9794		1.2993	1.1322	24.428	2586.83	4460.12	12713.8		0.9641	0.1861	0.0223		25888.9	30305.6
0.9393	1.2619	0.0004	0.0064	6.0547	8.2814		0.9985	5.6613	18.7118	2301.31	4456.19	11997.7		1.6842	0.0548	0.0223		25352.4	35379.7
1.0956	1.3037	0.0005	0.0062	6.3698	7.67		1.139	6.3342	19.9941	2514.44	3704.97	13269		0.918	0.0161	0.0223		24904.5	34172.2
