# Supplementary material for: Reduced mitochondrial calcium uptake in macrophages is a major driver of inflammaging
Source: Nat Aging. 2023 Jun 5;3(7):796–812. doi: 10.1038/s43587-023-00436-8 (PMC10353943; doi:10.1038/s43587-023-00436-8)
Supplement: Supplementary file 18 — Source Data Extended Data Fig. 8 [file 43587_2023_436_MOESM18_ESM.xlsx]

## Sheet: Extended Data Figure 8a
	WT saline			wt								Mcu-/- Saline				Mcu-/-
0	100	100	100	100	100	100	100	100	100	100	100	100	100	100	100	100	100	100	100	100	100	100	100	100	100
2	99.6	96.7	99.5	98.4	98.5	98.9	99.5	99.5	100	98.4	98.5	98.6	99.1	98.4	99.2	97	98.8	97	97.5	98.4	98.9	98.4	99.1	100	99
4	96.9	97.3	100	97.7	97.3	98.4	98	99	99	96.9	96.5	97.7	99.1	96.5	98.9	97	97.6	96.6	96.4	98.4	97.9	97.2	98.2	99	97.4
6	96.9	96.2	99	96.9	97	97.8	98.5	98	98.5	96.9	94.5	100.9	99.1	95.7	98.5	96.5	96.8	96.3	95.7	97.4	97.2	96.8	97.2	99	97.4
8	96.9	96.2	98.5	96.9	97	97.8	97.4	98	97.9	96.3	94.5	97.7	98.1	95.3	98.9	96.5	96	95.9	96	96.9	97.2	97.2	97.7	97.5	98.4
10	94.7	97.8	97.4	95.3	95.4	96.7	95.4	98	97.9	95.8	95	94.9	96.7	95.3	97.7	95.7	95.3	95.1	94.9	96.3	96.8	96.4	95.9	95	96.9
12	94.7	97.8	98.5	92.2	93.5	94	93.4	97.1	96.9	94.8	94.5	94.9	95.3	94.9	100.8	95.7	94.5	92.9	94.2	95.3	95.1	94.8	95.4	93.1	95.8
24	103.5	102.7	102	91	90.9	88.5	88.3	88.2	88.7	89	86.4	100.9	99.1	98.1	103.4	90.4	87	92.2	90.9	86.4	84.9	86.5	85.3	89.1	84.8
Wt Saline	24hr Wt	Mcu-/- Saline	24hr Mcu-/-
103.5	91	100.9	90.4
102.7	90.9	99.1	87
102	88.5	98.1	92.2
	88.3	103.4	90.9
	88.2		86.4
	88.7		84.9
	89		86.5
	86.4		85.3
			89.1
			84.8

## Sheet: Extended Data Figure 8b
	Wt									Mcu-/-
0	0	0	0	0	0	0	0	0	0	0	0	0	0	0	0	0	0	0	0
2	0	0	0	0	0	0	0	0	0	0	0	1	0	0	0	0	0	0	0
4	1	0	1	0	0	0	0	0	0	2	0	2	1	0	0	0	0	0	0
6	1	0	1	0	0	1	0	0	1	2	0	2	1	0	1	2	1	1	1
8	0	0	0	0	0	1	0	0	1	1	0	2	0	0	1	1	0	1	1
10	0	0	0	0	0	0	0	0	0	1	0	2	0	0	0	0	0	0	0
12	1	0	0	0	1	0	0	0	0	1	0	2	0	1	0	0	0	0	0
24	0	0	0	0	0	0	0	0	0	0	0	0	0	0	0	0	0	0	0

## Sheet: Extended Data Figure 8c
TNFa			IL-1b			IL-1a			IL-6			IFNy			IL-10
Wt	Mcu-/-		Wt	Mcu-/-		Wt	Mcu-/-		Wt	Mcu-/-		Wt	Mcu-/-		Wt	Mcu-/-
4.72	11.42		1.91	2.47		103.5	238.04		61.42	60.3		11.04	30.92		7.55	1.65
15.01	20.79		13.61	131.49		157.69	610.89		69.51	88.18		30.15	4.34		2.38	10.36
2.64	225.35		3.06	41.64		17.73	14.11		117.41	49.57		4.74	42.19		7.21	10.18
6.39	22.47		4.98	116.3		34.19	21.41		58.36	102.49		137.17	10.66		32	67
15.16	47.37			10.09		13.6	11.08		194.81	72.17		9.17	19.69
	13.52						6.74			101.45			12.93
							10.58						2.27

## Sheet: Extended Data Figure 8d
TNFa			IL-1b			IL-1a			IL-6			IFNy			IL-10
Wt	Mcu-/-		Wt	Mcu-/-		Wt	Mcu-/-		Wt	Mcu-/-		Wt	Mcu-/-		Wt	Mcu-/-
16.77	22.99		12.79	37.34		242.57	255.4		206.36	1268		0.84	0.33		5.89	11.54
11.81	20.14		6.68	28.29		156.33	184.73		58.36	63.14		1.66	0.76		9.66	12.51
18.49	27.39		13.02	28.29		215.25	246.43		794.44	152.5		3.36	1.28		15.86	17.25
22.09	35.22		15.11	21.84		242.57	195.41		197.92	238.39		4.33	1.46		27.04	10.59
23.54	29.23		14.87	10.72		270.65	228.32		375.53	234.16		3.14	3.99		20.08	47.5
	27.7			17.2			273.17			333.54			2.92			20.43
	26.24			13.95			293.22			253.06			1.46
