# Supplementary material for: Reduced mitochondrial calcium uptake in macrophages is a major driver of inflammaging
Source: Nat Aging. 2023 Jun 5;3(7):796–812. doi: 10.1038/s43587-023-00436-8 (PMC10353943; doi:10.1038/s43587-023-00436-8)
Supplement: Supplementary file 19 — Source Data Extended Data Fig. 9 [file 43587_2023_436_MOESM19_ESM.xlsx]

## Sheet: Extended Data Figure 9c
Wt Untreated	Wt Zymosan 1hr	Wt Zymosan 3hr	Mcu-/- Untreated	Mcu-/- Zymosan 1hr	Mcu-/- Zymosan 3hr
1.24273	1.18905	1.27292	1.0646	2.32364	0.751265
0.826622	2.18723	1.29699	1.14888	1.17887	1.62662
1.39969	0.890846	0.995987	1.44421	2.16518	0.814796
1.02384	0.993388	1.48817	1.22671	1.83197	1.10692
1.07244	0.934836	1.58302	1.06371	1.67078	1.2045
1.57327	0.668512	1.24239	1.42124	1.6285	0.800156
1.37784	1.24371	1.42846	1.36731	1.23993	0.957989
1.38956	1.00938	2.10566	1.25991	2.06173	1.09838
1.13916	1.13338	2.10704	0.963475	0.74614	1.20405
1.95836	1.28818	1.41869	0.768361	0.984746	0.995312
1.00199	0.941803	1.45066	0.726098	0.708849	0.844112
0.766914	1.1959	1.70228	1.0186	0.774123	0.74018
1.15831	1.99373	1.50379	0.654874	0.633636	0.870311
1.19563	1.31847	2.34599	0.716136	1.16088	0.810833
1.29852	0.950976	1.38224	0.477562	0.915993	0.756189
1.97552	0.910595	0.930772	0.680862	0.940757	0.969566
1.81697	0.958743	1.31646	1.27299	1.25961	1.11366
1.92505	1.51374	1.5541	0.978221	1.09333	1.42254
1.24705	0.818353	1.59544	1.11239	0.737129	0.803539
1.14412	0.797675	1.42458	0.839396	0.98194	1.23332
0.880884	0.706847	1.8428	0.999065	1.24799	1.50329
1.19035	1.05368	1.55657	0.740923	0.824949	1.82359
1.1356	1.10019	1.82216	0.73645	0.612205	1.36408
1.87429	0.809926	1.06944	0.747784	0.648387	0.888085
1.44096	1.0742	1.53344	0.818921	1.30574	1.30855
1.2169	1.14379	2.29972	0.977521	0.888959	1.09252
1.09908	1.32179	1.70693	0.795299	1.13211	1.17533
0.739461	1.23139	1.46305	1.31881	0.892365	0.978079
0.924724	1.46442	1.24793	1.40439		1.41007
1.27019	1.72951	1.58907	0.912		1.22225
1.26976	1.83386	1.52468	1.41239		0.992216
0.619254	1.06026	1.46725			1.43123
0.746925	0.933672	1.26204			0.733766
0.774859	0.648122	1.63841			1.31977
0.8037	0.720974	2.39421
0.837379	0.885732	1.14762
0.684634	0.9686	0.989781
0.951672	0.91583	1.41809
1.12253	2.17045	1.0887
0.692735	0.894477	1.11091
0.717279	1.12656	2.78006
0.716074	0.752294	1.54001
0.958612	0.802539
0.754234	1.88325
0.966213	0.938779
0.657636	1.70128
	1.42698
	1.74597
	1.57982
	1.56543
	1.34095
	1.98986
	1.35009
	1.33473

## Sheet: Extended Data Figure 9e
	DUSP2	CD69	CCL4	DUSP5	AREG	JUN	LIF	ATF3	NR4A1	EGR2	RHOB	VEGFA	OLR1	PTGS2	PLAU	FOS	CCL5	CD83	EGR1	PTGER4	GPR183	SERPINB2	INHBA	CCL20	CD80	PLAUR	CXCL2	CXCL6	CXCL10	DNAJB4	SERPINE1	PDE4B	IER5	CXCL3	DUSP1	SMAD3	CCRL2	SDC4	TNFAIP3	BIRC3	KLF4	TNF	RIPK2	ID2	KLF2	CLCF1	PFKFB3	TRAF1	IL1A
20-29	1	1	1	1	1	1	1	1	1	1	1	1	1	1	1	1	1	1	1	1	1	1	1	1	1	1	1	1	1	1	1	1	1	1	1	1	1	1	1	1	1	1	1	1	1	1	1	1	1
30-39	1.99452	2.40976	1.59186	1.88682	1.91165	1.95704	1.67946	1.53524	1.71348	1.70344	1.76602	1.55549	1.7614	1.58008	1.47688	1.36138	1.16575	1.3166	1.61222	1.38089	1.82202	1.15702	1.15742	2.32413	1.43143	1.29887	1.5446	0.955754	1.1507	1.36495	0.930722	1.17146	1.1602	1.62064	1.01327	1.13737	1.11792	1.13641	1.02574	1.31519	1.13051	0.99132	1.03087	1.08288	1.13032	1.09302	1.15914	1.06174	0.898678
40-49	2.27165	1.91116	2.16384	2.16334	2.98459	1.95728	2.32794	1.70952	1.93916	2.5327	1.60853	1.35353	1.03709	1.8134	1.05898	1.8617	1.47246	1.47911	3.30562	1.41554	1.90757	1.20729	0.977585	9.02393	1.35726	1.30607	5.27427	5.29701	1.71268	1.14665	3.22111	1.25083	1.22343	4.13973	1.1948	1.18367	1.1373	1.74182	0.995114	1.16627	1.40395	1.02933	1.05403	1.12944	1.0741	1.22696	1.12965	1.05116	6.06608
50-59	4.29223	3.89214	3.4331	3.69559	3.50128	3.02434	3.13688	3.19738	3.04255	3.50721	2.33889	2.37952	2.22861	2.31939	2.32203	2.17952	2.12171	2.22497	3.41916	2.1733	2.36366	2.0402	1.49324	1.88435	1.94901	1.76894	2.37888	1.4288	1.7242	1.55551	1.85412	1.66603	1.49181	1.60173	1.29482	1.45837	1.43855	1.39865	1.39657	1.49354	1.52723	1.35755	1.3282	1.32345	1.22098	1.38994	1.25733	1.33215	1.21001
60-69	6.0416	4.97197	4.91206	4.70135	4.38313	4.07618	4.06322	3.79046	3.52693	3.45204	3.28523	3.09062	2.79394	2.7808	2.71248	2.67522	2.65672	2.63545	2.56049	2.45589	2.45574	2.41949	2.22374	2.18104	2.1642	2.13406	2.07586	2.02731	1.91122	1.84323	1.8154	1.7115	1.66607	1.59284	1.55483	1.53568	1.50866	1.50262	1.49302	1.45996	1.4562	1.44837	1.44702	1.43031	1.38875	1.38748	1.37733	1.37655	1.37186
	WT_Untreated				McuKO_Untreated						WT_Zymosan					McuKO_Zymosan
IRF7	1.00157	0.969889	1.06009	0.968448	1.10034	1.02686	1.03702	21.2295		RGS16	1.41917	0.643139	1.01555	1.09517	0.826971	16.1322	10.7875	15.971
IL7R	1.06236	1.13695	0.929963	0.870721	1.24221	1.16736	1.10927	15.6851		IL7R	0.946913	1.19755	0.925805	0.84969	1.08004	9.46679	8.80431	9.10605
INHBA	0.833232	1.42539	0.958623	0.782751	1.03265	1.78516	0.816758	8.93755		CSF3	0.920648	1.29338	0.782343	1.19891	0.804716	8.08686	8.95217	9.51748
IL6	0.20062	0.600594	1.61568	1.58311	2.95876	2.50728	3.61351	2.78953		SELE	1.11592	1.47117	0.453724	1.6636	0.295576	7.024	8.61269	7.43415
TNFSF15	1.66099	0.828746	0.418019	1.09225	3.24217	1.72987	3.20541	3.46429		GPR183	0.730441	0.662045	1.30676	0.704603	1.59615	9.24675	5.94892	6.05367
CXCL10	1.05542	0.819158	1.03296	1.09246	2.14491	2.62992	2.55645	3.07997		ITGB8	0.947048	0.66762	0.941259	1.26882	1.17526	6.742	6.95989	7.11444
CCL5	0.681073	1.22335	1.19984	0.895736	1.38851	1.33352	1.4896	5.65044		RNF144B	1.38317	1.00292	0.742345	1.33424	0.53733	8.00442	3.82324	3.86131
RGS1	0.948348	1.08983	0.943901	1.01792	0.928883	0.99405	1.06922	6.13094		LIF	1.00858	1.04473	1.30313	0.664042	0.979523	4.83079	5.04147	5.15352
TIMP1	0.643053	1.76468	0.323673	1.2686	0.697338	1.47339	0.689433	5.66286		SERPINE1	0.98495	0.9001	1.03121	1.07182	1.01192	4.38788	4.48296	4.47294
PDPN	0.921145	1.09598	1.28395	0.698927	0.614712	1.26929	1.39781	4.79483		IL1A	1.00666	1.09749	1.01436	0.90616	0.97533	4.07174	4.41381	4.59011
RTP4	0.970563	1.05589	0.94053	1.03302	1.15124	1.21923	1.05022	4.33842		ADM	0.87465	1.12042	0.938848	0.967454	1.09863	4.19392	3.55738	4.29334
SLC7A2	1.175	0.921272	1.35182	0.551906	1.23779	1.32862	1.29574	3.65656		RGS1	1.03539	1.04386	1.05012	0.910307	0.960324	3.97228	3.61648	3.89063
AXL	1.02469	0.841558	1.13195	1.0018	0.826022	0.69509	0.933323	4.85857		TLR3	0.921436	1.01147	0.929541	1.1308	1.00676	3.66601	3.48691	3.79596
BST2	1.00329	1.02593	1.03377	0.937014	1.17597	1.06962	1.06058	3.98118		PTGIR	1.1006	0.897789	1.06653	0.99089	0.944193	3.7912	3.40436	3.64858
CCRL2	1.09907	0.850545	1.10641	0.943983	1.43995	1.68193	1.36591	2.76532		MSR1	0.997496	0.987408	0.959687	1.05253	1.00288	3.3115	3.22822	3.31166
MSR1	1.04279	0.971238	0.964773	1.0212	1.11062	1.10524	1.17142	3.69876		TNFSF9	1.08622	1.00663	1.02984	0.88428	0.993028	3.2848	3.19012	3.16696
RNF144B	0.996992	0.756121	0.883211	1.36368	1.1071	1.26262	1.23137	3.17919		SEMA4D	1.05852	1.0486	1.0285	0.909289	0.955093	3.12774	3.20198	3.0996
CD69	1.10398	0.980597	0.83046	1.08496	1.34715	1.26348	1.3631	2.78893		PLAUR	1.03571	0.995491	1.04094	0.935346	0.992511	3.00467	3.23104	3.14589
EIF2AK2	0.966242	1.00109	1.02159	1.01107	1.17721	1.07868	1.05699	3.44762		OSMR	0.689086	0.832749	1.02731	0.443141	2.00771	3.08577	2.72102	3.00576
SERPINE1	0.974582	0.949605	1.04084	1.03497	0.651139	0.528039	0.620766	4.70518		BST2	1.04179	0.958514	0.966703	1.04987	0.983114	2.77802	2.85801	2.8475
[truncated: 29 more columns]
