# Supplementary material for: Reduced mitochondrial calcium uptake in macrophages is a major driver of inflammaging
Source: Nat Aging. 2023 Jun 5;3(7):796–812. doi: 10.1038/s43587-023-00436-8 (PMC10353943; doi:10.1038/s43587-023-00436-8)
Supplement: Supplementary file 20 — Source Data Extended Data Fig. 10 [file 43587_2023_436_MOESM20_ESM.xlsx]

## Sheet: Extended Data Figure 10d
Mcu Exon 3			Mcu Exon 6
siNT Untreated	siMCU Untreated		siNT Untreated	siMCU Untreated
0.6574	0.4612		0.929	0.0853
1.1981	0.3662		0.9032	0.1426
1.2695	0.2425		1.1918	0.1999

## Sheet: Extended Data Figure 10e
IL-1b					IL-6
Untreated siNT	Untreated siMCU	LPS siNT	LPS siMCU		Untreated siNT	Untreated siMCU	LPS siNT	LPS siMCU
0.9816	1.0733	352.642	869.236		1.0318	1.5774	6968.95	64675.7
0.9888	0.853	362.845	842.229		1.1268	0.8709	6755.39	61887.9
1.0302	1.0923	374.562	805.788		0.8601	0.7279	5838.52	53663.6
TNFa					IL-10
Untreated siNT	Untreated siMCU	LPS siNT	LPS siMCU		Untreated siNT	Untreated siMCU	LPS siNT	LPS siMCU
0.9178	0.8195	50.4694	96.9977		1.0384	1.0852	5.0385	12.811
0.9223	1.138	59.8925	85.9044		1.0255	0.9855	5.2551	11.335
1.1814	1.0723	59.3671	95.7058		0.9391	0.9351	5.4172	12.862
